# Supplementary material for: Topological Dissection of Proteomic Changes Linked to the Limbic Stage of Alzheimer’s Disease
Source: Front Immunol. 2021 Oct 12;12:750665. doi: 10.3389/fimmu.2021.750665 (PMC8546208; doi:10.3389/fimmu.2021.750665)
Supplement: Supplementary Table 1 — Characteristics of the patient cohort. [file Table_1.xlsx]

## Sheet: Clinical_information
Patient no	Hippocampus (HP)	CA1	Entorhinal cortex (EC)	Perirhinal cortex (PRC)	Disease staging	Sex	Age	Postmortem interval (hours)	Comorbidities
185	1	1	1	0	B/B III.	male	80	5.5	Hypertension, stroke
222	0	0	1	0	B/B III.	male	80	4.5	Acute myocardial infarction and heart failure, psychotic symptoms
277	1	1	1	1	B/B III.	male	80	6	Hypertension, atrial fibrillation, stroke, subdural hematoma
280	1	1	1	1	B/B III.	female	91	4	Generalized atherosclerosis, hypertension, diabetes mellitus, parkinsonism, renal insufficiency, status epilepticus, cerebral edema
282	1	1	1	1	B/B III.	female	94	4	Hypertension, stroke, atherosclerosis
230	0	1	0	0	B/B III-IV.	female	79	2	There are no known comorbidities (cause of death: pulmonary embolism)
203	0	1	1	0	B/B IV.	female	79	6	Diabetes mellitus, parkinsonism, encephalopathy, pulmonary embolism
275	0	0	1	1	B/B IV.	male	90	2	Atherosclerosis, stroke, parkinsonism, tracheobronchitis
279	1	1	1	1	B/B IV.	male	79	6	Schizophrenia, diabetes, hypertension, stroke, subarachnoid hemorrhage, cardiomyopathy
267	1	1	0	1	B/B IV.	female	91	8	Hypertension, stroke, acute myocardial infarction, pulmonary embolism
281	1	1	0	1	B/B IV.	male	74	2.5	Hypertension, atrial fibrillation, stroke, prostate cancer, cerebral edema
164	1	0	0	0	Control	male	85	3	Hypertension, generalized atherosclerosis (including cerebral vasculature with signs of cognitive impairments), chronic bronchitis, emphysema, cor pulmonale, alcoholic hepatitis
194	1	0	1	0	Control	male	64	4	Head-neck cancer, generalized atherosclerosis, acute myocardial infarction, cardiac insufficiency, pneumonia
213	1	0	1	0	Control	male	75	5	Bipolar disorder, hypertension, generalized atherosclerosis (including cerebral vasculature with symptoms of cognitive impairment), stroke, prostate cancer, septicaemia
233	1	0	1	0	Control	male	54	2	There are no known comorbidities (cause of death: acute heart failure resulted in sudden death)
224	0	0	1	0	Control	male	52	2.5	Coronary sclerosis
266	0	0	1	1	Control	male	61	8	Stroke
260	0	1	1	1	Control	female	72	2	Atrial fibrillation, pulmonary embolism
271	0	1	1	1	Control	female	70	7	Cardiomyopathy, bronchopneumonia, stroke
276	0	1	1	1	Control	female	79	4.5	Stroke, pneumonia
283	1	1	0	1	Control	female	85	8	Hypertension, atherosclerosis, stroke, diabetes, epilepsy
269	0	1	0	1	Control	male	79	2	Stroke, ventricular arrhythmia before death
253	0	0	0	1	Control	male	68	10	Generalized atherosclerosis (including in the coronary and cerebral arteries), acute heart failure with pulmonary edema
sum	12	14	16	14			76.57	4.72
1= analyzed
0= not analyzed
