# Supplementary material for: Topological Dissection of Proteomic Changes Linked to the Limbic Stage of Alzheimer’s Disease
Source: Front Immunol. 2021 Oct 12;12:750665. doi: 10.3389/fimmu.2021.750665 (PMC8546208; doi:10.3389/fimmu.2021.750665)
Supplement: Supplementary Table 2 — Summary of the qualitative analysis. [file Table_2.xlsx]

## Sheet: HC
Accession	Description	Exp. q-value: Combined	Sum PEP Score	Coverage [%]	# Peptides	# PSMs	# Unique Peptides	# Protein Groups	# AAs	MW [kDa]	calc. pI	Score Sequest HT: Sequest HT	HP_3_#282	HP_3_#280	HP_4_#281	HP_4_#279	HP_4_#267	HP_3_#277	HP_3_#185	HP_0_#283	HP_0_#213	HP_0_#194	HP_0_#233	HP_0_#164	HP_vv_AD	HP_vv_C
Q15149-9	Isoform 9 of Plectin OS=Homo sapiens OX=9606 GN=PLEC	0	1809.54	63	219	5823	1	1	4533	514.5	5.73	17418	909794	2.94063e+06			951226	537846	623169					1.87005e+06	5	1
P16157-14	Isoform Er13 of Ankyrin-1 OS=Homo sapiens OX=9606 GN=ANK1	0	62.815	11	17	115	16	1	1983	217.3	6.3	245.65		220391	720572	653237	335076	639814			364772				5	1
P49407	Beta-arrestin-1 OS=Homo sapiens OX=9606 GN=ARRB1 PE=1 SV=2	0	62.287	40	8	122	1	1	418	47	6.2	501.7			458040	542612	2.20129e+06	3.41715e+06	1.97459e+06	319304					5	1
Q9UNX3	60S ribosomal protein L26-like 1 OS=Homo sapiens OX=9606 GN=RPL26L1 PE=1 SV=1	0	43.198	57	7	128	1	1	145	17.2	10.55	354.27				715412	330542	524050	408577						4	0
P62834	Ras-related protein Rap-1A OS=Homo sapiens OX=9606 GN=RAP1A PE=1 SV=1	0	39.173	33	3	76	2	1	184	21	6.67	259.43			511755		9.56354e+06	6.59764e+06	1.2199e+07	454230					4	1
P30613	Pyruvate kinase PKLR OS=Homo sapiens OX=9606 GN=PKLR PE=1 SV=2	0	29.939	7	3	30	2	1	574	61.8	7.74	80.81			3.40832e+06		468928	290063	569414			285774			4	1
Q96G97	Seipin OS=Homo sapiens OX=9606 GN=BSCL2 PE=1 SV=3	0	27.63	20	7	74	1	1	398	44.4	5.17	143.03			250401		319711	216497	157910						4	0
Q08431	Lactadherin OS=Homo sapiens OX=9606 GN=MFGE8 PE=1 SV=3	0	21.282	20	5	6	5	1	387	43.1	8.15	15.96		173498			221197	323490	441097	143598					4	1
Q9ULP0	Protein NDRG4 OS=Homo sapiens OX=9606 GN=NDRG4 PE=1 SV=2	0	21.129	26	5	37	1	1	352	38.4	6.21	123.53	1.58317e+06			1.53396e+06	1.72684e+07	4.00378e+06	1.76643e+07			753512			5	1
O95831-6	Isoform 6 of Apoptosis-inducing factor 1, mitochondrial OS=Homo sapiens OX=9606 GN=AIFM1	0	18.667	27	5	43	1	1	237	26	9.22	37.69	57102.6	203341		286051	145580	89327.9							5	0
Q8IZN3	Probable palmitoyltransferase ZDHHC14 OS=Homo sapiens OX=9606 GN=ZDHHC14 PE=1 SV=1	0	11.527	9	4	10	2	1	488	53.4	8.24	5.48				805508	512163	294182	653808						4	0
Q8N0U8	Vitamin K epoxide reductase complex subunit 1-like protein 1 OS=Homo sapiens OX=9606 GN=VKORC1L1 PE=1 SV=2	0	10.048	16	2	21	2	1	176	19.8	9.13	52.31			267390	1.44223e+06	2.16098e+06	3.07282e+06	2121948						5	0
P0DMN0	Sulfotransferase 1A4 OS=Homo sapiens OX=9606 GN=SULT1A4 PE=1 SV=1	0.001	9.502	10	2	12	2	1	295	34.2	6.01	25.18	1.52175e+06	979480	1.3153e+06	1.49521e+06	811075	572708	649777			1195456			7	1
O75506	Heat shock factor-binding protein 1 OS=Homo sapiens OX=9606 GN=HSBP1 PE=1 SV=1	0.001	9.297	51	2	6	2	1	76	8.5	4.36	9.73		223435	100971		4.25326e+06	823733	746890		680680				5	1
Q5RI15-2	Isoform 2 of Cytochrome c oxidase assembly protein COX20, mitochondrial OS=Homo sapiens OX=9606 GN=COX20	0.001	8.739	19	2	21	2	1	130	14.7	8.81	70.96	3443959		1.44652e+06		2.59649e+06	2.51884e+06	1.75667e+06					2.96356e+06	5	1
Q8N1N4	Keratin, type II cytoskeletal 78 OS=Homo sapiens OX=9606 GN=KRT78 PE=1 SV=2	0.001	8.414	5	3	4	3	1	520	56.8	6.02	3.37	382542		2432970		226435	237103	170025				244789		5	1
Q9BT09	Protein canopy homolog 3 OS=Homo sapiens OX=9606 GN=CNPY3 PE=1 SV=1	0.001	8.288	8	2	17	2	1	278	30.7	5.49	49.61		407570	173896	120157	3.37016e+06	4.79615e+06	4.22804e+06						6	0
P51688	N-sulphoglucosamine sulphohydrolase OS=Homo sapiens OX=9606 GN=SGSH PE=1 SV=1	0.001	7.971	7	2	2	2	1	502	56.7	6.95	7.46		929630	100426	788616	97534.1	174748	887357		860097				6	1
Q7Z794	Keratin, type II cytoskeletal 1b OS=Homo sapiens OX=9606 GN=KRT77 PE=2 SV=3	0.002	7.06	4	2	3	2	1	578	61.9	5.99	3.36	5.01057e+06	1.15071e+06	3.82984e+06	830861								6.19124e+06	4	1
Q9H6X2	Anthrax toxin receptor 1 OS=Homo sapiens OX=9606 GN=ANTXR1 PE=1 SV=2	0.002	6.876	5	2	7	2	1	564	62.7	7.61	6.79			351447		2.14472e+06	1.99519e+06	1.38182e+06		389047				4	1
P24310	Cytochrome c oxidase subunit 7A1, mitochondrial OS=Homo sapiens OX=9606 GN=COX7A1 PE=1 SV=2	0.002	6.859	34	1	3	1	1	79	9.1	10.11	13.54			818883		349216	227475	242326	434751					4	1
P26374	Rab proteins geranylgeranyltransferase component A 2 OS=Homo sapiens OX=9606 GN=CHML PE=1 SV=2	0.002	6.786	3	2	2	2	1	656	74	4.93	2.15		352178		328243	350075	450101	230688		653306				5	1
Q96GG9	DCN1-like protein 1 OS=Homo sapiens OX=9606 GN=DCUN1D1 PE=1 SV=1	0.002	6.728	7	2	17	2	1	259	30.1	5.34	27.83	6.37169e+06				6.43807e+06	6.06871e+06	6562913		127931				4	1
Q15032-3	Isoform 3 of R3H domain-containing protein 1 OS=Homo sapiens OX=9606 GN=R3HDM1	0.002	6.183	2	2	2	2	1	1100	120.7	8.75	2.05	22187.2	354246		141119	123492	383921				108450			5	1
P01920	HLA class II histocompatibility antigen, DQ beta 1 chain OS=Homo sapiens OX=9606 GN=HLA-DQB1 PE=1 SV=2	0.002	6.136	7	2	2	2	1	261	30	7.25	3.92	152571		244758		1.99123e+06	2.21323e+06	888041			268939			5	1
P61081	NEDD8-conjugating enzyme Ubc12 OS=Homo sapiens OX=9606 GN=UBE2M PE=1 SV=1	0.002	6.061	10	2	29	2	1	183	20.9	7.69	59.57		2.09097e+06	346830		14988770	15763377	12294904				260857		5	1
O75629	Protein CREG1 OS=Homo sapiens OX=9606 GN=CREG1 PE=1 SV=1	0.002	5.889	10	1	6	1	1	220	24.1	7.59	21.77	253828				1.96019e+06	776812	468807					256092	4	1
P31944	Caspase-14 OS=Homo sapiens OX=9606 GN=CASP14 PE=1 SV=2	0.002	5.6	6	1	1	1	1	242	27.7	5.58	3.91	420040		1.88893e+06		140233	127763						210069	4	1
Q15063	Periostin OS=Homo sapiens OX=9606 GN=POSTN PE=1 SV=2	0.002	5.56	2	1	1	1	1	836	93.3	7.53	3.18	19029194	17109778	154936	28715704								15257843	4	1
O43617	Trafficking protein particle complex subunit 3 OS=Homo sapiens OX=9606 GN=TRAPPC3 PE=1 SV=1	0.002	5.408	11	2	25	2	1	180	20.3	4.96	46.58		126722		199168	1.04217e+07	8.5656e+06	7.07843e+06	182982					5	1
Q96C36	Pyrroline-5-carboxylate reductase 2 OS=Homo sapiens OX=9606 GN=PYCR2 PE=1 SV=1	0.002	5.385	9	2	5	2	1	320	33.6	7.77	8.8	193380				866218	1.36352e+06	853613					184924	4	1
P08397	Porphobilinogen deaminase OS=Homo sapiens OX=9606 GN=HMBS PE=1 SV=2	0.002	5.26	6	1	1	1	1	361	39.3	7.18	4.63			797883		561820	451109	721333					1.0597e+06	4	1
Q86UB9	Transmembrane protein 135 OS=Homo sapiens OX=9606 GN=TMEM135 PE=2 SV=2	0.002	5.166	3	1	5	1	1	458	52.3	9.45	15.05				319672	230462	530021	414802	114117					4	1
Q8N9N8	Probable RNA-binding protein EIF1AD OS=Homo sapiens OX=9606 GN=EIF1AD PE=1 SV=1	0.002	5.065	10	1	7	1	1	165	19	5.21	13.14				218210	235428	349947	320882		386849				4	1
Q6ZMT1	SH3 and cysteine-rich domain-containing protein 2 OS=Homo sapiens OX=9606 GN=STAC2 PE=1 SV=1	0.002	5.048	5	2	3	2	1	411	45	7.31	1.98		243255			128041	308153	91772.7						4	0
O14548	Cytochrome c oxidase subunit 7A-related protein, mitochondrial OS=Homo sapiens OX=9606 GN=COX7A2L PE=1 SV=2	0.002	5.022	8	1	23	1	1	114	12.6	9.42	27.99	84059.3	145063	103297	209740	5942959	6.75183e+06	5.52478e+06						7	0
P40616	ADP-ribosylation factor-like protein 1 OS=Homo sapiens OX=9606 GN=ARL1 PE=1 SV=1	0.002	4.821	10	1	3	1	1	181	20.4	5.72	9.75		924865	987570		1.01383e+06	753167	1.06646e+06			306209			5	1
Q13237	cGMP-dependent protein kinase 2 OS=Homo sapiens OX=9606 GN=PRKG2 PE=1 SV=1	0.003	4.233	3	2	2	2	1	762	87.4	8.47	0		417559		249910	5.24859e+06	5.06917e+06	7129407				209629		5	1
P43652	Afamin OS=Homo sapiens OX=9606 GN=AFM PE=1 SV=1	0.004	4.089	3	1	1	1	1	599	69	5.9	3.25			251808		179713	262727	159555						4	0
O14498	Immunoglobulin superfamily containing leucine-rich repeat protein OS=Homo sapiens OX=9606 GN=ISLR PE=2 SV=1	0.004	4.079	3	1	3	1	1	428	46	5.15	2.48			100825		904890	1.05131e+06	1.00516e+06	127900					4	1
O43312-5	Isoform 4 of Metastasis suppressor protein 1 OS=Homo sapiens OX=9606 GN=MTSS1	0.004	4.052	2	2	5	2	1	759	82.6	6.81	1.76	967181	1.20576e+06	693066		1.47786e+06	2.69127e+06	2.01184e+06					1.14664e+06	6	1
Q9C0B0	RING finger protein unkempt homolog OS=Homo sapiens OX=9606 GN=UNK PE=1 SV=2	0.005	3.871	1	1	6	1	1	810	88	6.86	7.01	143131			105761	1.11676e+06	970246	191411						5	0
Q99944	Epidermal growth factor-like protein 8 OS=Homo sapiens OX=9606 GN=EGFL8 PE=1 SV=1	0.005	3.837	3	1	1	1	1	293	32.2	6.8	0			135979	276658		180920	170678		275263				4	1
O60320	Protein FAM189A1 OS=Homo sapiens OX=9606 GN=FAM189A1 PE=2 SV=4	0.005	3.816	2	1	2	1	1	539	56.5	5.35	1.86	452277	518016		371702	689853							213037	4	1
O15056	Synaptojanin-2 OS=Homo sapiens OX=9606 GN=SYNJ2 PE=1 SV=3	0.005	3.728	1	2	27	1	1	1496	165.4	7.34	43.58			317216		169161	198774	186075				366509		4	1
P43251-2	Isoform 2 of Biotinidase OS=Homo sapiens OX=9606 GN=BTD	0.002	5.389	4	2	13	2	1	545	61.5	6.14	11.11	241315		542721	375719	274845	228978	507518			531739			6	1
Q5RKV6	Exosome complex component MTR3 OS=Homo sapiens OX=9606 GN=EXOSC6 PE=1 SV=1	0.01	3.664	6	1	6	1	1	272	28.2	6.28	9.57			111752		284340	505230	244027	119223					4	1
Q9NYL2	Mitogen-activated protein kinase kinase kinase 20 OS=Homo sapiens OX=9606 GN=MAP3K20 PE=1 SV=3	0.001	7.764	4	3	7	3	1	800	91.1	7.87	8.12	118632				671033	757366	577556					186797	4	1
P14780	Matrix metalloproteinase-9 OS=Homo sapiens OX=9606 GN=MMP9 PE=1 SV=3	0.004	4.791	5	2	2	2	1	707	78.4	6.06	2.25	815409	166898	173784		215385	134333			113728				5	1
P01033	Metalloproteinase inhibitor 1 OS=Homo sapiens OX=9606 GN=TIMP1 PE=1 SV=1	0	12.828	16	3	6	3	1	207	23.2	8.1	8.25	27324	374083	173084		1.65191e+06	861151	1.00866e+06			293542			6	1
Q96PX1	E3 ubiquitin ligase RNF157 OS=Homo sapiens OX=9606 GN=RNF157 PE=1 SV=3	0.001	7.884	4	3	44	1	1	679	73.5	4.7	61.63		320150			399463	344301	374178		284125				4	1
Q9UJT9	F-box/LRR-repeat protein 7 OS=Homo sapiens OX=9606 GN=FBXL7 PE=2 SV=1	0.009	3.524	3	2	10	2	1	491	54.5	8.27	0	1773294				1.68181e+06	1.54164e+06	1.31015e+06						4	0
Q5T011	KICSTOR complex protein SZT2 OS=Homo sapiens OX=9606 GN=SZT2 PE=1 SV=3	0.008	3.681	0	2	3	2	1	3432	377.8	6.27	0		95861.2	166647	120601	527029	314845					180349		5	1
P52569-3	Isoform 3 of Cationic amino acid transporter 2 OS=Homo sapiens OX=9606 GN=SLC7A2	0.004	4.579	3	2	3	2	1	698	75.9	7.46	6.59				391242	197148	304496	235093						4	0
Q30167	HLA class II histocompatibility antigen, DRB1-10 beta chain OS=Homo sapiens OX=9606 GN=HLA-DRB1 PE=1 SV=2	0	21.277	23	6	48	4	1	266	30	7.75	21.97	284181				56929.6	44940.5	17617.9			31960.6			4	1
Q8N612-2	Isoform 2 of FTS and Hook-interacting protein OS=Homo sapiens OX=9606 GN=FAM160A2	0.005	4.275	3	2	2	2	1	986	107	6.77	0	22532.8				187511	303925	179500					62996.8	4	1
Q7Z6J2	General receptor for phosphoinositides 1-associated scaffold protein OS=Homo sapiens OX=9606 GN=GRASP PE=1 SV=1	0	16.324	21	6	7	6	1	395	42.6	8.84	12.85		151998			986907	343877	104404			157084			4	1
P49281-4	Isoform 4 of Natural resistance-associated macrophage protein 2 OS=Homo sapiens OX=9606 GN=SLC11A2	0.004	5.522	4	2	9	2	1	597	65.5	6.73	0	217290		313618		368342	117002	356960	300288					5	1
O00408-2	Isoform PDE2A1 of cGMP-dependent 3',5'-cyclic phosphodiesterase OS=Homo sapiens OX=9606 GN=PDE2A	0	119.781	25	15	253	15	1	920	103.4	5.39	716.8		671539						260909	766028	339783	478426		1	4
P30457	HLA class I histocompatibility antigen, A-66 alpha chain OS=Homo sapiens OX=9606 GN=HLA-A PE=1 SV=1	0	84.07	45	13	162	1	1	365	41.1	6.3	353.38								160115	4.14487e+06		2.0944e+06		0	3
Q15154-3	Isoform 3 of Pericentriolar material 1 protein OS=Homo sapiens OX=9606 GN=PCM1	0	11.95	7	4	23	1	1	530	59.2	5.85	36.71						119815				204344	126216	30810.9	1	3
A0A0U1RRL7	Protein MMP24OS OS=Homo sapiens OX=9606 GN=MMP24OS PE=1 SV=1	0.002	6.407	37	1	1	1	1	71	7.7	4.72	2.76		155181						123279	743144	212561			1	3
P0DPB6	DNA-directed RNA polymerases I and III subunit RPAC2 OS=Homo sapiens OX=9606 GN=POLR1D PE=1 SV=1	0.005	3.823	11	1	1	1	1	133	15.2	5.8	2.58		954538						557222	524355	517492	407431	291316	1	5
Q96BP2	Coiled-coil-helix-coiled-coil-helix domain-containing protein 1 OS=Homo sapiens OX=9606 GN=CHCHD1 PE=1 SV=1	0.005	3.721	10	1	4	1	1	118	13.5	10.21	10.29						373848		299726		449500		135243	1	3
Q6PID6	Tetratricopeptide repeat protein 33 OS=Homo sapiens OX=9606 GN=TTC33 PE=1 SV=2	0.005	3.713	4	1	2	1	1	262	29.4	5.44	4.05			136011					161023	151411	179807	145622		1	4
Q9H3H9	Transcription elongation factor A protein-like 2 OS=Homo sapiens OX=9606 GN=TCEAL2 PE=2 SV=1	0.003	4.854	14	2	5	2	1	227	25.8	5.94	0									308048	309677	106482		0	3
O43189	PHD finger protein 1 OS=Homo sapiens OX=9606 GN=PHF1 PE=1 SV=3	0.002	6.373	3	2	2	2	1	567	62.1	9.01	2.14				177417				39202.7		171878	151785		1	3
Q04726	Transducin-like enhancer protein 3 OS=Homo sapiens OX=9606 GN=TLE3 PE=1 SV=2	0.008	3.632	1	1	3	1	1	772	83.4	7.2	0								152506		324774	176558		0	3
Q9NPY3	Complement component C1q receptor OS=Homo sapiens OX=9606 GN=CD93 PE=1 SV=3	0.003	5.806	3	2	65	1	1	652	68.5	5.44	57.39			161217						274646	198565	420136	262465	1	4

## Sheet: CA1
Accession	Description	Exp. q-value: Combined	Sum PEP Score	Coverage [%]	# Peptides	# PSMs	# Unique Peptides	# Protein Groups	# AAs	MW [kDa]	calc. pI	Score Sequest HT: Sequest HT	CA1_4_#279	CA1_4_#281	CA1_4_#267	CA1_3_#280	CA1_3_#277	CA1_3_#185	CA1_4_#203	CA1_3.5_#230	CA1_3_#282	CA1_0_#271	CA1_0_#269	CA1_0_#276	CA1_0_#283	CA1_0_#260	CA1_vv_AD	CA1_vv_C
Q3KQU3	MAP7 domain-containing protein 1 OS=Homo sapiens OX=9606 GN=MAP7D1 PE=1 SV=1	0	105.792	32	24	341	1	1	841	92.8	10.11	776.55			155607	84907.3	137752	466751		804339							5	0
Q96AC1-3	Isoform 3 of Fermitin family homolog 2 OS=Homo sapiens OX=9606 GN=FERMT2	0	46.529	13	6	117	1	1	687	78.6	6.7	366.69		466510			497073	417527		1.38678e+06	270500					158810	5	1
Q9UPY8	Microtubule-associated protein RP/EB family member 3 OS=Homo sapiens OX=9606 GN=MAPRE3 PE=1 SV=1	0	43.13	36	6	156	1	1	281	32	5.54	298.48			5265486	7240555	3.18442e+06	2249920	3294211	8.76792e+06	3.10489e+06					2.43883e+06	7	1
P30613	Pyruvate kinase PKLR OS=Homo sapiens OX=9606 GN=PKLR PE=1 SV=2	0	29.939	7	3	30	2	1	574	61.8	7.74	80.81	126091				275273	1.92434e+06		1.08714e+06	171071	487007					5	1
P28370	Probable global transcription activator SNF2L1 OS=Homo sapiens OX=9606 GN=SMARCA1 PE=1 SV=2	0	20.34	6	7	34	3	1	1054	122.5	8.09	54.84	66910.4			163699	598021	493647		1142448	1.96795e+06		357723				6	1
Q7Z7K6	Centromere protein V OS=Homo sapiens OX=9606 GN=CENPV PE=1 SV=1	0	15.514	22	4	34	1	1	275	29.9	9.73	82.02	209220	181102	186352	198013	517332		162688	1.29429e+06	136845				140381		8	1
Q96G01	Protein bicaudal D homolog 1 OS=Homo sapiens OX=9606 GN=BICD1 PE=1 SV=3	0.001	8.312	3	3	9	2	1	975	110.7	5.81	12.54		208976			221798	136743		92452.7	42865.7			150010			5	1
Q6JQN1-5	Isoform 5 of Acyl-CoA dehydrogenase family member 10 OS=Homo sapiens OX=9606 GN=ACAD10	0.001	7.726	2	2	2	2	1	1090	122.3	8.32	4.81	149345				256725	401200		544365	132751		196816				5	1
P56524	Histone deacetylase 4 OS=Homo sapiens OX=9606 GN=HDAC4 PE=1 SV=3	0.002	7.132	2	3	7	2	1	1084	119	6.96	0		35341.9	16338.3	43085.9	83372.4	43355		194289					26619.5		6	1
Q8WVP7-3	Isoform 3 of Limb region 1 protein homolog OS=Homo sapiens OX=9606 GN=LMBR1	0.002	6.995	5	3	14	3	1	531	59.4	5.64	3.5	214374		185556	143110	178420	474687		1.33748e+06	367102				181285		7	1
Q6IA69	Glutamine-dependent NAD(+) synthetase OS=Homo sapiens OX=9606 GN=NADSYN1 PE=1 SV=3	0.002	6.676	3	2	2	2	1	706	79.2	6.44	3.7	78320.3		92153.1	135459	191536	447641	113826						177280		6	1
P01920	HLA class II histocompatibility antigen, DQ beta 1 chain OS=Homo sapiens OX=9606 GN=HLA-DQB1 PE=1 SV=2	0.002	6.136	7	2	2	2	1	261	30	7.25	3.92	138631	121210			454621		148178	2.46677e+06	834969						6	0
Q15063	Periostin OS=Homo sapiens OX=9606 GN=POSTN PE=1 SV=2	0.002	5.56	2	1	1	1	1	836	93.3	7.53	3.18				147360	166749	178802	104454	180674	213318						6	0
Q8N9N8	Probable RNA-binding protein EIF1AD OS=Homo sapiens OX=9606 GN=EIF1AD PE=1 SV=1	0.002	5.065	10	1	7	1	1	165	19	5.21	13.14	60726.2	312211		83026.1		120142		716639	259172	442290					6	1
Q6ZMT1	SH3 and cysteine-rich domain-containing protein 2 OS=Homo sapiens OX=9606 GN=STAC2 PE=1 SV=1	0.002	5.048	5	2	3	2	1	411	45	7.31	1.98	101346			148488	153143		257603	348467	42078.6	223316					6	1
P40616	ADP-ribosylation factor-like protein 1 OS=Homo sapiens OX=9606 GN=ARL1 PE=1 SV=1	0.002	4.821	10	1	3	1	1	181	20.4	5.72	9.75		339928	1.16365e+06	228222				1231752	68155.5						5	0
Q9UPQ7	E3 ubiquitin-protein ligase PDZRN3 OS=Homo sapiens OX=9606 GN=PDZRN3 PE=1 SV=2	0.002	4.801	2	2	3	1	1	1066	119.5	6.02	1.8	69217.5				255380	253530		1.81364e+06	284446						5	0
Q7Z7J7	LHFPL tetraspan subfamily member 4 protein OS=Homo sapiens OX=9606 GN=LHFPL4 PE=1 SV=1	0.002	4.704	7	1	3	1	1	247	27	7.18	2.56		611885	169392		962297		254172	1.39814e+06	218380						6	0
Q9H6L5	Reticulophagy regulator 1 OS=Homo sapiens OX=9606 GN=RETREG1 PE=1 SV=1	0.005	3.971	4	1	2	1	1	497	54.6	4.63	4.66	339958			163211	292069	513149			294169						5	0
Q9HCH5-8	Isoform 6 of Synaptotagmin-like protein 2 OS=Homo sapiens OX=9606 GN=SYTL2	0.005	3.721	1	1	3	1	1	1272	141.6	5.4	2.29		261748	352460	236169			397314	16429490	7665334					128307	6	1
Q93091	Ribonuclease K6 OS=Homo sapiens OX=9606 GN=RNASE6 PE=1 SV=2	0.006	3.559	7	1	11	1	1	150	17.2	8.76	14.8		244170		197400	751017	1.2113e+06		464065	144197			413935			6	1
Q9BXS0	Collagen alpha-1(XXV) chain OS=Homo sapiens OX=9606 GN=COL25A1 PE=1 SV=2	0.006	3.491	3	1	1	1	1	654	64.7	8.4	2.35			464240	1.58329e+06	377997	1.09394e+06		329511	518308					262344	6	1
Q53GL0	Pleckstrin homology domain-containing family O member 1 OS=Homo sapiens OX=9606 GN=PLEKHO1 PE=1 SV=2	0.008	3.818	4	2	3	2	1	409	46.2	8.82	0	50927.1	108105			244241	415657		577000				185341			5	1
O15212	Prefoldin subunit 6 OS=Homo sapiens OX=9606 GN=PFDN6 PE=1 SV=1	0.001	7.789	17	2	4	2	1	129	14.6	8.88	5.37	64052.5				151073	211078	101779		502842					107829	5	1
Q9NUN5	Probable lysosomal cobalamin transporter OS=Homo sapiens OX=9606 GN=LMBRD1 PE=1 SV=1	0.002	6.011	7	2	35	2	1	540	61.3	7.77	52.05	48467.3	520078			544759			2396753	616770			608705			5	1
Q30167	HLA class II histocompatibility antigen, DRB1-10 beta chain OS=Homo sapiens OX=9606 GN=HLA-DRB1 PE=1 SV=2	0	21.277	23	6	48	4	1	266	30	7.75	21.97		97899.4	110577		17328.7	420127			343149						5	0
Q7L9B9	Endonuclease/exonuclease/phosphatase family domain-containing protein 1 OS=Homo sapiens OX=9606 GN=EEPD1 PE=1 SV=2	0.001	7.915	3	2	6	2	1	569	62.4	8.41	3.34	118920	135072	102115	77245.8	87730.7	219913	144457	951221	318996	183181					9	1
P17540	Creatine kinase S-type, mitochondrial OS=Homo sapiens OX=9606 GN=CKMT2 PE=1 SV=2	0	40.379	16	5	390	1	1	419	47.5	8.19	822.53							253351			478286	154963			454257	1	3
O00222	Metabotropic glutamate receptor 8 OS=Homo sapiens OX=9606 GN=GRM8 PE=1 SV=2	0.001	8.408	4	3	24	1	1	908	101.7	8.15	21.55							240519			506659			1778197	228016	1	3
O43525	Potassium voltage-gated channel subfamily KQT member 3 OS=Homo sapiens OX=9606 GN=KCNQ3 PE=1 SV=2	0.001	7.954	3	3	10	2	1	872	96.7	8.87	6.79						236916				128002	274281		219341	103150	1	4
Q6UXH1-5	Isoform 5 of Cysteine-rich with EGF-like domain protein 2 OS=Homo sapiens OX=9606 GN=CRELD2	0.002	5.336	5	1	3	1	1	402	43.5	4.79	7.89					605672						592387	463804	197614		1	3
P43652	Afamin OS=Homo sapiens OX=9606 GN=AFM PE=1 SV=1	0.004	4.089	3	1	1	1	1	599	69	5.9	3.25											386437	342281		194152	0	3
A6NFC5	Transmembrane protein 235 OS=Homo sapiens OX=9606 GN=TMEM235 PE=2 SV=3	0.005	3.885	5	1	2	1	1	223	23.3	5.94	5.12		121392								101878	122685	310030	135713		1	4
P36954	DNA-directed RNA polymerase II subunit RPB9 OS=Homo sapiens OX=9606 GN=POLR2I PE=1 SV=1	0.01	3.652	14	1	3	1	1	125	14.5	5.14	0					401231						242486	144275		121912	1	3
P18428	Lipopolysaccharide-binding protein OS=Homo sapiens OX=9606 GN=LBP PE=1 SV=3	0.001	9.235	7	2	7	2	1	481	53.4	6.7	15.43										209801	1.02845e+06	574295			0	3
Q9P0X4	Voltage-dependent T-type calcium channel subunit alpha-1I OS=Homo sapiens OX=9606 GN=CACNA1I PE=1 SV=1	0.004	4.861	1	2	6	2	1	2223	244.9	6.54	6.93					128731					151165			147339	102868	1	3

## Sheet: EC
Accession	Description	Exp. q-value: Combined	Sum PEP Score	Coverage [%]	# Peptides	# PSMs	# Unique Peptides	# Protein Groups	# AAs	MW [kDa]	calc. pI	Score Sequest HT: Sequest HT	EC_3_#280	EC_4_#203	EC_3_#185	EC_3_#222	EC_3_#277	EC_3_#282	EC_4_#275	EC_4_#279	EC_0_#233	EC_0_#271	EC_0_#224	EC_0_#213	EC_0_#194	EC_0_#266	EC_0_#276	EC_0_#260	EC_vv_AD	EC_vv_C
P30460	HLA class I histocompatibility antigen, B-8 alpha chain OS=Homo sapiens OX=9606 GN=HLA-B PE=1 SV=1	0	62.174	43	10	131	0	1	362	40.3	5.71	351.07	473944				30953.9	118028	121617	239413			147717						5	1
P02743	Serum amyloid P-component OS=Homo sapiens OX=9606 GN=APCS PE=1 SV=2	0	11.079	16	2	5	2	1	223	25.4	6.54	14.41	123248	383380	74012.4		27069.7		96784.2	946987		147961				653362			6	2
Q7Z794	Keratin, type II cytoskeletal 1b OS=Homo sapiens OX=9606 GN=KRT77 PE=2 SV=3	0.002	7.06	4	2	3	2	1	578	61.9	5.99	3.36	362247		129102	238034	101032	260096	216158	220087	813934					456726			7	2
Q30154	HLA class II histocompatibility antigen, DR beta 5 chain OS=Homo sapiens OX=9606 GN=HLA-DRB5 PE=1 SV=1	0	25.011	33	7	48	3	1	266	30	6.93	70.61		819921	11452.9		47733.7		40512.8	74823.2									5	0
Q13409-7	Isoform 3 of Cytoplasmic dynein 1 intermediate chain 2 OS=Homo sapiens OX=9606 GN=DYNC1I2	0	23.362	12	6	78	1	1	630	70.4	5.3	161.13	1.01631e+06	444849				297748	49805.2	488863	344509				209303				5	2
P47929	Galectin-7 OS=Homo sapiens OX=9606 GN=LGALS7 PE=1 SV=2	0.001	6.856	26	2	3	2	1	136	15.1	7.62	2.11	127730	327480	48342.5		117421		75709.3	111864							447096	133097	6	2
Q6H8Q1-9	Isoform 9 of Actin-binding LIM protein 2 OS=Homo sapiens OX=9606 GN=ABLIM2	0	74.687	29	14	200	1	1	645	71.5	8.06	467.75			357514	926102								1.02768e+06	105891	1270544	294461	412048	2	5
P36959	GMP reductase 1 OS=Homo sapiens OX=9606 GN=GMPR PE=1 SV=1	0	19.22	14	3	28	2	1	345	37.4	7.06	66.82	342138							140574			252635	253915		201299	190199	363851	2	5
Q9BZC1	CUGBP Elav-like family member 4 OS=Homo sapiens OX=9606 GN=CELF4 PE=1 SV=1	0	12.156	10	3	5	3	1	486	51.9	8	16.01				182881		253367			366250	110145			51655.5	180677	156929	406790	2	6
Q86TA1	MOB kinase activator 3B OS=Homo sapiens OX=9606 GN=MOB3B PE=1 SV=2	0	10.331	16	3	4	2	1	216	25.4	8.43	5	649110	197586							227930	82354	359859		39879.5			70471.9	2	5
Q9NX18	Succinate dehydrogenase assembly factor 2, mitochondrial OS=Homo sapiens OX=9606 GN=SDHAF2 PE=1 SV=1	0.002	7.016	12	2	4	2	1	166	19.6	6.8	9.11			27132.3		13779.3				234328	106909	296083	180925			92008.1	87346.1	2	6
Q9BX40	Protein LSM14 homolog B OS=Homo sapiens OX=9606 GN=LSM14B PE=1 SV=1	0.002	4.602	3	1	3	1	1	385	42	9.69	8.6				264007		229832			307557				114226	222037	132093	385188	2	5
Q14195	Dihydropyrimidinase-related protein 3 OS=Homo sapiens OX=9606 GN=DPYSL3 PE=1 SV=1	0	128.559	32	12	554	1	1	570	61.9	6.49	1171.74			412178					51292.7		38347.7	123825	128119	107543		755331	281140	2	6
Q8WXG6-5	Isoform 5 of MAP kinase-activating death domain protein OS=Homo sapiens OX=9606 GN=MADD	0	122.519	24	31	436	2	1	1545	171.3	6.25	675.49			71525.1		12789.4						135695	77996.4	39604.6	115566	127740	107592	2	6
Q6P1M3	Lethal(2) giant larvae protein homolog 2 OS=Homo sapiens OX=9606 GN=LLGL2 PE=1 SV=2	0.003	5.058	2	2	18	1	1	1020	113.4	7.52	3.52	127548							23959.3	63102.1		74291.3	88592.4	49936.1			44752.3	2	5
Q6NUK4	Receptor expression-enhancing protein 3 OS=Homo sapiens OX=9606 GN=REEP3 PE=1 SV=1	0.003	4.683	9	2	2	2	1	255	29.2	9.57	0	360610			80074.5					81209.4		183727	160362		80127.8		54009.4	2	5

## Sheet: PRC
Accession	Description	Exp. q-value: Combined	Sum PEP Score	Coverage [%]	# Peptides	# PSMs	# Unique Peptides	# Protein Groups	# AAs	MW [kDa]	calc. pI	Score Sequest HT: Sequest HT	PRC_4_#267	PRC_4_#275	PRC_3_#277	PRC_4_#279	PRC_3_#280	PRC_4_#281	PRC_3_#282	PRC_0_#271	PRC_0_#266	PRC_0_#269	PRC_0_#276	PRC_0_#283	PRC_0_#260	PRC_0_#253	PRC_vv_AD	PRC_vv_C
P62136	Serine/threonine-protein phosphatase PP1-alpha catalytic subunit OS=Homo sapiens OX=9606 GN=PPP1CA PE=1 SV=1	0	39.05	27	5	125	2	1	330	37.5	6.33	323.53	1.01522e+06		1.62235e+06		625034	512633									4	0
Q68EM7	Rho GTPase-activating protein 17 OS=Homo sapiens OX=9606 GN=ARHGAP17 PE=1 SV=1	0.005	3.814	2	2	11	1	1	881	95.4	7.62	14.82	144734		126155			85547.7	132617					401456			4	1
Q9Y279	V-set and immunoglobulin domain-containing protein 4 OS=Homo sapiens OX=9606 GN=VSIG4 PE=1 SV=1	0.006	3.472	3	1	1	1	1	399	44	6.35	0		451816	194497	539437	319202		180093					1.2066e+07			5	1
Q7Z3F1	Integral membrane protein GPR155 OS=Homo sapiens OX=9606 GN=GPR155 PE=2 SV=2	0.008	3.734	2	1	2	1	1	870	96.9	6.84	2.81	783740	318582		681195	406328	336595								366953	5	1
Q5HYA8	Meckelin OS=Homo sapiens OX=9606 GN=TMEM67 PE=1 SV=2	0.005	3.615	2	2	2	2	1	995	111.7	6.77	3.78				66529.1	50816.9	72554.8	385305				81554.6				4	1
P07333	Macrophage colony-stimulating factor 1 receptor OS=Homo sapiens OX=9606 GN=CSF1R PE=1 SV=2	0	7.996	3	2	2	2	1	972	107.9	6.37	6.03	105677	275889	1.01366e+06	187153		130223						1.82792e+06			5	1
P05534	HLA class I histocompatibility antigen, A-24 alpha chain OS=Homo sapiens OX=9606 GN=HLA-A PE=1 SV=2	0	52.813	37	9	102	2	1	365	40.7	6.34	232.41					3.79233e+06			2.46227e+06	2.54343e+06			1.57525e+07	655321		1	4
Q31610	HLA class I histocompatibility antigen, B-81 alpha chain OS=Homo sapiens OX=9606 GN=HLA-B PE=1 SV=1	0	47.595	39	9	99	1	1	362	40.4	6	267.87			2.52376e+06					603286	574563		283959	2.85118e+06	389959		1	5
P23219-5	Isoform 5 of Prostaglandin G/H synthase 1 OS=Homo sapiens OX=9606 GN=PTGS1	0	28.339	15	5	18	5	1	630	71.7	7.23	42.35									155900	52846.5	60333.7	104878		30248.4	0	5
Q9Y5W8	Sorting nexin-13 OS=Homo sapiens OX=9606 GN=SNX13 PE=1 SV=4	0.003	4.214	1	1	8	1	1	968	112.1	6.58	15.85	498689								142335	206601		348259		212629	1	4
P43652	Afamin OS=Homo sapiens OX=9606 GN=AFM PE=1 SV=1	0.004	4.089	3	1	1	1	1	599	69	5.9	3.25				307436						506930	76890.2	1.02773e+06	67422.9		1	4
P00739-2	Isoform 2 of Haptoglobin-related protein OS=Homo sapiens OX=9606 GN=HPR	0	18.151	4	1	7	1	1	385	43	7.08	16.49		215543						75027.2		13238578		442212		114873	1	4
Q15208	Serine/threonine-protein kinase 38 OS=Homo sapiens OX=9606 GN=STK38 PE=1 SV=1	0.004	3.693	3	2	5	1	1	465	54.2	7.15	7.38							332712		298297		171530	403422		150970	1	4
P07225	Vitamin K-dependent protein S OS=Homo sapiens OX=9606 GN=PROS1 PE=1 SV=1	0	10.319	6	3	3	3	1	676	75.1	5.67	5.44							547736	156197		477818	209549	2.38394e+06	52280.9		1	5
