# Supplementary material for: Topological Dissection of Proteomic Changes Linked to the Limbic Stage of Alzheimer’s Disease
Source: Front Immunol. 2021 Oct 12;12:750665. doi: 10.3389/fimmu.2021.750665 (PMC8546208; doi:10.3389/fimmu.2021.750665)
Supplement: Supplementary Table 3 — Summary of the global proteome analysis. [file Table_3.xlsx]

## Sheet: HP
Accession	Description	HP_0_.283	HP_0_.213	HP_0_.194	HP_0_.233	HP_0_.164	HP_3_.282	HP_3_.280	HP_3_.277	HP_3_.185	HP_4_.281	HP_4_.279	HP_4_.267	Modifications	p.value..Condition	p.value..Sex	p.value..Age	p.value..PMI	Sig.p.value..Condition	Sig.p.value..Sex	Sig.p.value..Age	Sig.p.value..PMI	Average_Control	Average_AD	Fold_change (Log2)
A0A0B4J1V0	Immunoglobulin heavy variable 3-15 OS=Homo sapiens OX=9606 GN=IGHV3-15 PE=3 SV=1	0.469433	-0.191763	0.411335	1.00244	-2.64778	0.402401	0.515583	0.269802	0.21161	0.540662	0.161964	0.377127		0.333067	0.427523	0.428545	0.644542					-0.191267	0.354164	0.545432
A0A0B4J1V6	Immunoglobulin heavy variable 3-73 OS=Homo sapiens OX=9606 GN=IGHV3-73 PE=3 SV=1	-3.97033	-2.61579	-3.68047	-2.86452	-4.89863	-5.51706	-4.7629	-4.35655	-5.38136	-3.30173	-3.31269	-4.69058		0.130638	0.118928	0.00824585	0.554287			**		-3.60595	-4.4747	-0.868749
A0A0B4J1X5	Immunoglobulin heavy variable 3-74 OS=Homo sapiens OX=9606 GN=IGHV3-74 PE=3 SV=1	-1.78991	-1.02764	-1.99285	-0.993799	-1.20272	-2.46313	-2.62638	-0.0658875	-1.14885	-0.770061	-0.578505	-2.99134		0.832789	0.00109229	0.114096	0.507164		**			-1.40138	-1.52059	-0.11921
A0A0B4J2D5	Glutamine amidotransferase-like class 1 domain-containing protein 3B, mitochondrial OS=Homo sapiens OX=9606 GN=GATD3B PE=1 SV=1	3.72285	4.60981	3.73884	3.4988	3.55969	3.35007	3.43554	3.65441	3.35091	3.74823	3.3244	3.28977		0.0703602	0.303921	0.35099	0.808816					3.826	3.45048	-0.37552
A0A0C4DH31	Immunoglobulin heavy variable 1-18 OS=Homo sapiens OX=9606 GN=IGHV1-18 PE=3 SV=1	-4.40025	-3.02676	-4.41675	-2.67471	-2.75688	-4.85243	-4.47971	-1.23646	-1.87417	-3.06872	-3.41272	-5.14033		0.982128	0.0035676	0.218076	0.466778		**			-3.45507	-3.43779	0.0172806
A0A0J9YX94	Paraneoplastic antigen Ma6F OS=Homo sapiens OX=9606 GN=PNMA6F PE=4 SV=1	-1.99182	-1.32686	-1.46613	-1.46498	-2.43384	-1.50211	-1.51172	-1.74656	-2.24731	-3.39364	-1.34088	-1.00898		0.835307	0.308171	0.860513	0.211141					-1.73673	-1.8216	-0.0848734
A0AVT1	Ubiquitin-like modifier-activating enzyme 6 OS=Homo sapiens OX=9606 GN=UBA6 PE=1 SV=1	0.0924034	0.525106	-0.126339	0.479204	0.0731277	-0.211798	0.0319252	0.477579	0.912765	0.124673	0.343161	-0.271404		0.972087	0.0315487	0.213343	0.856812		*			0.208701	0.200986	-0.00771479
A0FGR8-2	Isoform 2 of Extended synaptotagmin-2 OS=Homo sapiens OX=9606 GN=ESYT2	2.19814	2.28418	1.09923	2.2452	1.83533	1.94267	2.4074	1.8155	1.55849	1.7506	1.76119	1.66985		0.699108	0.26361	0.612453	0.841432					1.93241	1.84367	-0.0887419
A0JNW5	UHRF1-binding protein 1-like OS=Homo sapiens OX=9606 GN=UHRF1BP1L PE=1 SV=2	-1.30011	-1.64544	-1.99598	-1.87827	-1.54516	-0.920115	-1.83847	-1.79763	-0.848855	-1.96853	-0.994139	-1.09428		0.219227	0.283564	0.0611545	0.0695365					-1.67299	-1.35172	0.321274
A0MZ66-3	Isoform 3 of Shootin-1 OS=Homo sapiens OX=9606 GN=SHTN1	1.50571	1.2881	1.39682	2.00572	1.10394	1.29859	1.21679	1.57072	1.81659	1.60258	1.32733	1.64003	Acetyl [N-Term]	0.826295	0.562481	0.081528	0.972855					1.46006	1.49609	0.0360311
A0PK00	Transmembrane protein 120B OS=Homo sapiens OX=9606 GN=TMEM120B PE=1 SV=1	-3.51282	-3.75787	-2.9113	-3.53134	-4.21174	-4.24866	-3.28671	-5.11808	-3.70074	-4.4102	-3.70553	-3.68629		0.212493	0.534801	0.441225	0.894272					-3.58501	-4.02232	-0.437305
A1A5C7	Solute carrier family 22 member 23 OS=Homo sapiens OX=9606 GN=SLC22A23 PE=1 SV=2	-0.257826	0.0519028	-0.788401	-0.35944	-0.469389	0.0594769	-0.418076	-0.314987	-0.779553	-0.383256	-0.687639	-0.858099		0.532973	0.624467	0.727639	0.479799					-0.364631	-0.483162	-0.118531
A1IGU5	Rho guanine nucleotide exchange factor 37 OS=Homo sapiens OX=9606 GN=ARHGEF37 PE=2 SV=2	-5.77068	1.05096	0.345482	-0.0645542	1.03374	0.954977	0.645498	-5.34453	-4.42344	0.215489	0.889473	-5.37696		0.547455	0.396787	0.479674	0.00508092				**	-0.68101	-1.77707	-1.09606
A1L0T0	Acetolactate synthase-like protein OS=Homo sapiens OX=9606 GN=ILVBL PE=1 SV=2	0.655766	0.78746	0.452906	0.76763	0.0639267	1.06796	0.742895	0.563753	0.854945	0.753976	0.546539	0.301003		0.3807	0.594523	0.917753	0.623135					0.545538	0.690154	0.144616
A1L188	NADH dehydrogenase [ubiquinone] 1 alpha subcomplex assembly factor 8 OS=Homo sapiens OX=9606 GN=NDUFAF8 PE=1 SV=1	-2.24629	-1.31782	-2.77923	-1.7842	-2.07426	-3.72824	-1.65692	-3.38921	-4.04521	-2.71908	-1.86601	-4.39992		0.0671225	0.437786	0.255668	0.237021					-2.04036	-3.11494	-1.07458
A1X283	SH3 and PX domain-containing protein 2B OS=Homo sapiens OX=9606 GN=SH3PXD2B PE=1 SV=3	2.06433	1.6207	1.73843	1.54654	2.08447	2.93355	1.64016	-2.52938	-1.33043	1.85882	2.09068	-2.01141		0.192195	0.820729	0.751041	0.116153					1.81089	0.378856	-1.43204
A1Z1Q3-1	Isoform 1 of O-acetyl-ADP-ribose deacetylase MACROD2 OS=Homo sapiens OX=9606 GN=MACROD2	-0.668385	-0.877182	-1.16361	-0.448887	-0.709194	-1.09712	-1.22948	-0.830147	-0.366927	-0.526715	-0.733175	-0.590664		0.974148	0.289472	0.384026	0.794464					-0.773452	-0.767746	0.00570668
A2A3K4-2	Isoform 2 of Protein tyrosine phosphatase domain-containing protein 1 OS=Homo sapiens OX=9606 GN=PTPDC1	-1.8019	-3.83941	-2.3119	-1.7971	-3.73843	-2.17769	-3.5982	-6.10465	-3.16327	-3.67375	-3.15944	-4.34777		0.150725	0.537068	0.374501	0.493667					-2.69775	-3.7464	-1.04865
A2A3N6	Putative PIP5K1A and PSMD4-like protein OS=Homo sapiens OX=9606 GN=PIPSL PE=5 SV=1	-1.55503	-2.38475	-1.28668	-1.73945	-1.25097	-2.08052	-1.60703	-1.99846	-1.6619	-0.886697	-1.25693	-2.00882		0.998624	0.3564	0.501641	0.277398					-1.64338	-1.64291	0.000465666
A2RRP1	Neuroblastoma-amplified sequence OS=Homo sapiens OX=9606 GN=NBAS PE=1 SV=2	1.21812	0.978876	1.03008	1.15974	1.13223	1.57171	1.10214	1.25842	1.423	0.857945	1.34116	1.82575		0.139142	0.0854277	0.0813979	0.049754				*	1.10381	1.34002	0.236211
A2RTX5	Threonine--tRNA ligase 2, cytoplasmic OS=Homo sapiens OX=9606 GN=TARSL2 PE=1 SV=1	-0.572971	-0.268827	0.147566	-0.403778	-0.24436	-0.18228	-0.561876	0.18816	0.604545	-0.129678	0.188974	0.931055		0.124221	0.722204	0.69889	0.153951					-0.268474	0.148414	0.416889
A2RU67	Protein FAM234B OS=Homo sapiens OX=9606 GN=FAM234B PE=1 SV=1	-2.16243	-1.63855	-1.33642	-2.01345	-1.39524	-1.52159	-1.7231	-3.17849	-3.62978	-2.60343	-1.69913	-3.36116		0.0808846	0.99212	0.68982	0.148986					-1.70922	-2.53096	-0.821739
A3KMH1	von Willebrand factor A domain-containing protein 8 OS=Homo sapiens OX=9606 GN=VWA8 PE=1 SV=2	-0.190346	0.432909	-0.633936	-0.619108	-0.257694	0.0999641	-0.414202	-0.888144	-1.17098	-0.713687	-0.123497	-0.957922		0.226783	0.668063	0.641701	0.795538					-0.253635	-0.595495	-0.34186
A4D126	D-ribitol-5-phosphate cytidylyltransferase OS=Homo sapiens OX=9606 GN=ISPD PE=1 SV=2	-1.57292	-1.54692	-1.6164	-2.14818	-1.89906	-2.1853	-2.24918	-1.88766	-1.84276	-1.76369	-3.13941	-1.81247		0.155466	0.928914	0.770236	0.82924					-1.7567	-2.12578	-0.369086
A4D1P6	WD repeat-containing protein 91 OS=Homo sapiens OX=9606 GN=WDR91 PE=1 SV=2	-1.4097	-1.62417	-1.39708	-1.10615	-1.12342	-1.21248	-1.23287	-1.41266	-1.13203	-1.11728	-1.4594	-1.01655		0.352541	0.514215	0.708371	0.405163					-1.33211	-1.22618	0.105923
A4D1U4	Protein LCHN OS=Homo sapiens OX=9606 GN=LCHN PE=1 SV=1	-3.10286	-3.27324	-3.33346	-2.46829	-2.15044	-3.69298	-3.1295	-2.58492	-2.41238	-3.47539	-3.81207	-2.40769		0.551735	0.694009	0.854785	0.910087					-2.86566	-3.07356	-0.207902
A4D2B0	Metallo-beta-lactamase domain-containing protein 1 OS=Homo sapiens OX=9606 GN=MBLAC1 PE=1 SV=1	-3.09426	-3.09268	-1.72712	-2.14194	-1.16482	-0.567726	-1.81508	-2.57168	-1.0236	-3.26625	-4.03686	-1.15442		0.788313	0.296544	0.317175	0.678021					-2.24416	-2.06223	0.181933
A5D8V6	Vacuolar protein sorting-associated protein 37C OS=Homo sapiens OX=9606 GN=VPS37C PE=1 SV=2	-2.27556	-2.76734	-2.32987	-2.24858	-1.73507	-2.12933	-1.88866	-2.34727	-2.07056	-2.10054	-2.10738	-1.86086		0.226525	0.316191	0.132289	0.835227					-2.27128	-2.07209	0.199196
A5PKW4	PH and SEC7 domain-containing protein 1 OS=Homo sapiens OX=9606 GN=PSD PE=1 SV=2	2.6843	-0.0908337	1.85704	1.78446	2.48992	2.56679	2.24644	1.95409	2.15646	1.69613	2.50105	2.25496		0.317285	0.161805	0.178355	0.539373					1.74498	2.19656	0.451584
A5PLN9-5	Isoform 4 of Trafficking protein particle complex subunit 13 OS=Homo sapiens OX=9606 GN=TRAPPC13	-1.6637	-1.87086	-1.76864	-0.984461	-1.92398	-2.41483	-1.94889	-1.03189	-0.686736	-0.974729	-1.86913	-0.543573		0.433732	0.513509	0.409444	0.535372					-1.64233	-1.35282	0.289505
A5YKK6	CCR4-NOT transcription complex subunit 1 OS=Homo sapiens OX=9606 GN=CNOT1 PE=1 SV=2	0.574001	0.280916	0.309872	0.620728	0.273371	0.0991211	0.366035	0.104242	0.288432	1.02478	0.771093	0.453955		0.852178	0.63254	0.304309	0.682161					0.411777	0.443951	0.032174
A5YM72-3	Isoform 3 of Carnosine synthase 1 OS=Homo sapiens OX=9606 GN=CARNS1	1.80147	1.68448	1.37875	2.35994	1.49746	-0.333569	1.52632	1.98166	2.60457	1.56134	1.73155	2.91419		0.949497	0.47628	0.383033	0.265465					1.74442	1.71229	-0.0321265
A6NCC3	Golgin subfamily A member 8O OS=Homo sapiens OX=9606 GN=GOLGA8O PE=1 SV=3	-2.04262	-4.28835	-4.44804	-3.7464	-1.45888	-1.19197	-3.50138	-4.46238	-3.7875	-4.8432	-2.78605	-4.4617	Acetyl [K545]	0.629372	0.24514	0.138029	0.992253					-3.19686	-3.57631	-0.379455
A6NCE7	Microtubule-associated proteins 1A/1B light chain 3 beta 2 OS=Homo sapiens OX=9606 GN=MAP1LC3B2 PE=2 SV=1	2.34789	2.85235	2.31811	2.10319	2.40644	2.69815	2.04213	1.98457	2.46907	2.47581	2.554	2.25163		0.749754	0.722432	0.684614	0.978812					2.4056	2.35362	-0.0519725
A6NCS6	Uncharacterized protein C2orf72 OS=Homo sapiens OX=9606 GN=C2orf72 PE=1 SV=2	-1.51601	-1.28216	-1.39729	-1.67089	-2.72932	-3.676	-1.80976	-1.99745	-1.74277	-1.4009	-1.80886	-2.38973		0.344903	0.167156	0.0411833	0.907263			*		-1.71913	-2.11793	-0.39879
A6NDB9	Paralemmin-3 OS=Homo sapiens OX=9606 GN=PALM3 PE=1 SV=2	-4.32149	-3.07517	-5.07177	-4.23314	-6.74402	-4.20383	-3.49942	-3.85834	-3.47658	-4.11373	-4.7201	-5.47415		0.42373	0.955467	0.769909	0.915322					-4.68912	-4.19231	0.496813
A6NDG6	Glycerol-3-phosphate phosphatase OS=Homo sapiens OX=9606 GN=PGP PE=1 SV=1	2.05712	2.22236	1.88783	2.15523	1.83706	2.1263	2.1319	2.36722	2.72106	1.73432	2.04005	2.39264		0.261059	0.749919	0.566226	0.115552					2.03192	2.21621	0.184297
A6NE02	BTB/POZ domain-containing protein 17 OS=Homo sapiens OX=9606 GN=BTBD17 PE=3 SV=1	-0.981157	-0.0779419	-1.72134	-2.11094	-2.39425	-3.10448	-2.15285	-4.08908	-1.69918	-0.4355	-1.72623	-1.25687		0.369298	0.898924	0.576556	0.775756					-1.45713	-2.06631	-0.609188
A6NGB9	WAS/WASL-interacting protein family member 3 OS=Homo sapiens OX=9606 GN=WIPF3 PE=1 SV=4	2.80755	0.653149	1.46584	1.69894	3.24088	2.19305	1.60931	0.710451	2.98837	1.60741	1.99606	2.01528		0.846601	0.494916	0.304027	0.773009					1.97327	1.87427	-0.0989984
A6NGN9	IgLON family member 5 OS=Homo sapiens OX=9606 GN=IGLON5 PE=2 SV=4	0.73381	0.864658	0.444384	0.350872	0.00503921	0.96763	-0.186325	0.0312557	0.408937	0.690207	0.677231	0.790514		0.989697	0.557815	0.877717	0.337053					0.479753	0.482779	0.00302582
A6NHG4	D-dopachrome decarboxylase-like protein OS=Homo sapiens OX=9606 GN=DDTL PE=2 SV=1	2.06766	2.80275	1.6613	2.08703	3.00231	2.47223	2.40886	2.4986	2.21381	0.979739	2.3105	1.87472	Acetyl [K87]	0.51655	0.974245	0.314702	0.812821					2.32421	2.10835	-0.215859
A6NHL2	Tubulin alpha chain-like 3 OS=Homo sapiens OX=9606 GN=TUBAL3 PE=1 SV=2	5.24108	4.54501	4.54238	5.47601	5.91397	5.76938	5.13686	4.28523	4.45888	4.89186	5.32197	5.02717	Acetyl [K401;K408]	0.628165	0.277537	0.445641	0.374452					5.14369	4.98448	-0.159211
A6NHQ2	rRNA/tRNA 2'-O-methyltransferase fibrillarin-like protein 1 OS=Homo sapiens OX=9606 GN=FBLL1 PE=3 SV=2	-0.943546	-2.18681	0.0674915	-0.961727	-1.09576	-0.916512	-1.07178	-0.424818	-1.90034	-1.78428	-1.32162	-1.47265		0.528309	0.808495	0.600259	0.850785					-1.02407	-1.27029	-0.246217
A6NIH7	Protein unc-119 homolog B OS=Homo sapiens OX=9606 GN=UNC119B PE=1 SV=1	-1.8625	-1.39884	-1.70849	-1.31781	-2.0968	-2.41826	-0.242641	-2.2788	-2.02296	-2.64009	-2.01606	-2.1397		0.463471	0.514438	0.754582	0.668527					-1.67689	-1.9655	-0.288615
A6NKT7	RanBP2-like and GRIP domain-containing protein 3 OS=Homo sapiens OX=9606 GN=RGPD3 PE=3 SV=2	-2.45634	-2.97341	-2.66435	-2.43679	-3.23855	-3.40981	-3.76137	-3.04768	-3.30021	-2.98711	-2.75878	-3.47857		0.0331683	0.177814	0.0067925	0.929474	*		**		-2.75389	-3.24907	-0.495184
A6NL88	Protein shisa-7 OS=Homo sapiens OX=9606 GN=SHISA7 PE=2 SV=3	2.11109	0.676168	1.78497	1.93344	1.55886	2.7947	1.89754	1.38081	1.44389	1.56607	2.2262	1.26478	Acetyl [K328]	0.585285	0.188008	0.580445	0.705512					1.61291	1.79629	0.18338
A6NLU5	V-set and transmembrane domain-containing protein 2B OS=Homo sapiens OX=9606 GN=VSTM2B PE=3 SV=2	-3.85047	-2.57964	-2.90622	-2.09883	-2.3154	-2.40684	-2.4016	-2.12587	-3.9997	-3.28496	-3.91359	-2.46407		0.668226	0.79499	0.909681	0.223588					-2.75011	-2.94238	-0.192265
A6XGL0-2	Isoform 2 of YjeF N-terminal domain-containing protein 3 OS=Homo sapiens OX=9606 GN=YJEFN3	0.0273781	-5.01762	0.600483	-0.410255	0.0831223	0.935392	-0.800047	-0.617107	0.670932	0.0644674	0.999489	0.739954		0.210699	0.520815	0.589356	0.809169					-0.943379	0.284726	1.2281
A6ZKI3	Retrotransposon Gag-like protein 8B OS=Homo sapiens OX=9606 GN=RTL8C PE=1 SV=1	-1.22794	-1.68857	-0.744478	-0.536289	-4.29015	-1.9974	-0.811787	-1.00945	-1.09635	-1.90397	-1.24908	-0.76717		0.488591	0.58182	0.358755	0.321255					-1.69749	-1.26217	0.435315
A7KAX9	Rho GTPase-activating protein 32 OS=Homo sapiens OX=9606 GN=ARHGAP32 PE=1 SV=1	-0.403494	-0.852917	-0.215622	-0.127073	-0.618519	-0.0338535	-0.00645256	0.680105	-0.684325	-0.852555	-0.281647	-0.333965		0.390783	0.532375	0.794958	0.680641					-0.443525	-0.216099	0.227426
A7MBM2	Protein dispatched homolog 2 OS=Homo sapiens OX=9606 GN=DISP2 PE=2 SV=2	-2.48542	-4.26343	-3.6416	-3.7296	-5.40556	-4.4146	-5.77483	-3.15515	-3.58548	-2.56615	-3.98603	-4.9496		0.809223	0.35486	0.173653	0.674159					-3.90512	-4.06169	-0.156572
A8MSI8	LYR motif-containing protein 9 OS=Homo sapiens OX=9606 GN=LYRM9 PE=3 SV=2	1.65137	1.21965	1.52423	1.94052	0.336786	1.41032	1.02835	1.40013	0.845243	0.459504	0.311356	1.5578		0.319587	0.239179	0.450082	0.517431					1.33451	1.00181	-0.332697
A8MVW0	Protein FAM171A2 OS=Homo sapiens OX=9606 GN=FAM171A2 PE=1 SV=1	1.46145	1.37176	1.14638	1.56071	1.37486	1.94093	1.48503	1.51487	1.31478	1.31055	1.67503	1.62798		0.171197	0.0801487	0.132008	0.576921					1.38303	1.55274	0.169708
A8MWD9	Putative small nuclear ribonucleoprotein G-like protein 15 OS=Homo sapiens OX=9606 GN=SNRPGP15 PE=5 SV=2	-1.22274	-0.55302	-0.0416985	-0.566296	-3.01681	-2.85643	-2.47776	-1.66066	-2.32873	-1.88969	-0.897306	-2.5148		0.0830637	0.149434	0.00289426	0.949714			**		-1.08011	-2.08934	-1.00923
A8MWY0	UPF0577 protein KIAA1324-like OS=Homo sapiens OX=9606 GN=KIAA1324L PE=1 SV=2	-3.90816	-2.40446	-3.90908	-3.22709	-4.39221	-3.9607	-3.52729	-3.6117	-2.49843	-3.61542	-3.33622	-2.20885		0.456503	0.952465	0.898481	0.225562					-3.5682	-3.25123	0.316972
A9UHW6-3	Isoform 3 of MIF4G domain-containing protein OS=Homo sapiens OX=9606 GN=MIF4GD	-4.74481	-3.84093	-4.88528	-4.29119	-5.45995	-6.90045	-4.60412	-5.30417	-4.97165	-4.36138	-4.89269	-4.07883		0.453659	0.525035	0.182779	0.690963					-4.64443	-5.01618	-0.371752
B2RTY4-4	Isoform 4 of Unconventional myosin-IXa OS=Homo sapiens OX=9606 GN=MYO9A	-4.06601	-2.9444	-2.47365	-2.68028	-4.82924	-4.89823	-3.33867	-4.73919	-3.58981	-2.61592	-2.51668	-3.03866		0.818015	0.372991	0.0490186	0.7154			*		-3.39872	-3.53388	-0.135165
B4DS77	Protein shisa-9 OS=Homo sapiens OX=9606 GN=SHISA9 PE=2 SV=3	-2.06961	-1.06687	-1.97423	-1.48817	-5.82965	-3.58578	-1.18549	-1.94855	-5.33851	-5.79262	-1.97648	-5.08985		0.355605	0.875806	0.349923	0.816577					-2.48571	-3.55961	-1.07391
B7ZBB8	Protein phosphatase 1 regulatory subunit 3G OS=Homo sapiens OX=9606 GN=PPP1R3G PE=1 SV=1	-5.50855	-4.95923	-4.83449	-3.25691	-5.09034	-5.20156	-4.77451	-4.29684	-5.22199	-5.46579	-5.19029	-4.5818		0.546278	0.572555	0.0666556	0.383968					-4.7299	-4.96183	-0.231922
C9J069	Apical junction component 1 homolog OS=Homo sapiens OX=9606 GN=AJM1 PE=3 SV=1	2.5909	2.10805	2.3871	2.0923	2.92655	3.2741	2.27853	1.81502	1.45877	2.03304	2.41595	1.48107		0.342938	0.470407	0.495134	0.338717					2.42098	2.10807	-0.312911
C9J798	Ras GTPase-activating protein 4B OS=Homo sapiens OX=9606 GN=RASA4B PE=3 SV=2	-0.95319	-1.31306	-1.66762	-2.16728	-1.67834	-0.889267	-1.96374	-3.55171	-2.18828	-1.26497	-2.03706	-4.0883		0.215884	0.987634	0.826335	0.206188					-1.5559	-2.28333	-0.727436
C9JLW8	Mapk-regulated corepressor-interacting protein 1 OS=Homo sapiens OX=9606 GN=MCRIP1 PE=1 SV=1	-3.50348	-3.83313	-2.75243	-2.50036	-1.27497	-3.92682	-1.16629	-2.66508	-3.44006	-3.78426	-4.29844	-3.36047		0.460496	0.904813	0.957509	0.238237					-2.77287	-3.23449	-0.461616
E9PAV3	Nascent polypeptide-associated complex subunit alpha, muscle-specific form OS=Homo sapiens OX=9606 GN=NACA PE=1 SV=1	-1.40389	-0.801342	-1.48256	-0.971251	-0.54217	-2.36047	-0.98345	-0.55757	-0.864131	-1.73945	-1.33569	-0.883543		0.531672	0.271288	0.718628	0.650308					-1.04024	-1.24633	-0.206087
H3BS89	Transmembrane protein 178B OS=Homo sapiens OX=9606 GN=TMEM178B PE=2 SV=1	-1.21825	-3.18165	-1.91727	-4.51682	-1.00731	-0.414869	-1.83562	-2.41311	-1.58956	-2.03472	-1.93579	-2.2126		0.36294	0.172069	0.00522842	0.462662			**		-2.36826	-1.77661	0.591651
L0R8F8	MIEF1 upstream open reading frame protein OS=Homo sapiens OX=9606 GN=MIEF1 PE=1 SV=1	-3.15585	-3.85967	-2.88017	-4.12881	-3.53863	-4.67729	-4.50904	-4.19579	-4.45966	-4.17659	-3.52851	-3.91203		0.0227368	0.546392	0.332299	0.433383	*				-3.51263	-4.20841	-0.695789
O00116	Alkyldihydroxyacetonephosphate synthase, peroxisomal OS=Homo sapiens OX=9606 GN=AGPS PE=1 SV=1	-2.19078	-2.42436	-2.1102	-2.10633	-2.06505	-1.91013	-2.18475	-1.67504	-2.38669	-2.22926	-2.08719	-2.08948		0.419787	0.748544	0.614139	0.892029					-2.17934	-2.08036	0.098982
O00139-2	Isoform 2 of Kinesin-like protein KIF2A OS=Homo sapiens OX=9606 GN=KIF2A	-4.08242	-3.95223	-3.47622	-3.48398	-3.87727	-3.00785	-3.92616	-4.65024	-4.35411	-4.17088	-4.4033	-4.46837		0.204993	0.575356	0.582919	0.0556252					-3.77442	-4.14013	-0.365706
O00142-5	Isoform 5 of Thymidine kinase 2, mitochondrial OS=Homo sapiens OX=9606 GN=TK2	-6.34847	-6.27341	-4.94785	-4.12102	-5.51341	-7.12914	-6.96256	-4.30357	-4.01525	-5.14322	-3.41885	-3.99798		0.571417	0.0672714	0.161918	0.634532					-5.44083	-4.9958	0.445035
O00142-6	Isoform 6 of Thymidine kinase 2, mitochondrial OS=Homo sapiens OX=9606 GN=TK2	-2.67125	-1.45512	-1.96498	-2.17473	-3.61691	-1.87615	-2.32476	-2.8976	-5.95329	-2.75068	-3.25587	-3.59148		0.230853	0.611529	0.524129	0.396185					-2.3766	-3.23569	-0.859091
O00151	PDZ and LIM domain protein 1 OS=Homo sapiens OX=9606 GN=PDLIM1 PE=1 SV=4	-3.67739	-3.31208	-4.62566	-4.79415	-3.54551	-5.30956	-3.17939	-2.08096	-3.30256	-2.56299	-2.12865	-4.44575		0.269478	0.191982	0.821016	0.619093					-3.99096	-3.28712	0.703835
O00154	Cytosolic acyl coenzyme A thioester hydrolase OS=Homo sapiens OX=9606 GN=ACOT7 PE=1 SV=3	5.65159	5.53892	5.38007	5.20935	5.55982	5.93106	5.40671	5.44736	5.69214	5.03613	5.45679	5.56061		0.800714	0.117116	0.0248258	0.126046			*		5.46795	5.5044	0.0364486
O00159	Unconventional myosin-Ic OS=Homo sapiens OX=9606 GN=MYO1C PE=1 SV=4	0.764935	1.06699	0.636395	0.45664	0.678919	0.381489	0.614338	0.749697	0.278047	0.452569	0.929667	0.0639648		0.181368	0.262859	0.583549	0.996993					0.720776	0.495681	-0.225095
O00161	Synaptosomal-associated protein 23 OS=Homo sapiens OX=9606 GN=SNAP23 PE=1 SV=1	0.620882	0.28471	1.32836	0.93248	-0.91716	-1.8554	0.0556793	0.0610752	0.233033	0.131562	0.410624	0.0175114		0.243306	0.254539	0.0108099	0.740872			*		0.449855	-0.135131	-0.584985
O00165-2	Isoform 2 of HCLS1-associated protein X-1 OS=Homo sapiens OX=9606 GN=HAX1	-0.0529194	-0.312262	-0.542324	-0.377714	-0.561745	-0.564909	-0.489796	-0.477852	-0.944631	-0.748256	-0.282249	-0.563614		0.114479	0.443928	0.857866	0.283255					-0.369393	-0.581615	-0.212222
O00168	Phospholemman OS=Homo sapiens OX=9606 GN=FXYD1 PE=1 SV=2	1.30791	2.13977	1.89021	1.67145	1.66233	1.44128	1.37223	1.38765	0.330785	1.60618	-0.194574	0.297068		0.0356309	0.657383	0.285864	0.0656105	*				1.73434	0.891518	-0.842818
O00170	AH receptor-interacting protein OS=Homo sapiens OX=9606 GN=AIP PE=1 SV=2	0.753784	0.908407	0.582817	0.726852	0.665819	0.63533	0.762407	0.732557	0.760587	0.90342	0.63385	0.685722		0.961847	0.647737	0.796972	0.744353					0.727536	0.730553	0.00301748
O00178	GTP-binding protein 1 OS=Homo sapiens OX=9606 GN=GTPBP1 PE=1 SV=3	0.84267	0.81522	0.785225	0.431286	-0.399679	-0.353506	0.578047	0.77512	2.24708	0.259049	0.826298	1.23086	Acetyl [K546]	0.488422	0.754504	0.788181	0.0683077					0.494944	0.794706	0.299762
O00182	Galectin-9 OS=Homo sapiens OX=9606 GN=LGALS9 PE=1 SV=2	-2.34557	-1.8569	-2.1394	-2.74596	-1.6781	-6.23678	-2.00517	-1.77867	-1.9146	-1.25485	-0.772377	-2.26435		0.84662	0.0796645	0.369805	0.728455					-2.15319	-2.31812	-0.164929
O00186	Syntaxin-binding protein 3 OS=Homo sapiens OX=9606 GN=STXBP3 PE=1 SV=2	0.692236	0.257107	0.499224	0.655426	0.138233	-0.472507	0.117657	0.573332	0.775002	0.500588	0.236568	0.67907		0.637629	0.379713	0.144753	0.307997					0.448445	0.344244	-0.104201
O00192	Armadillo repeat protein deleted in velo-cardio-facial syndrome OS=Homo sapiens OX=9606 GN=ARVCF PE=1 SV=1	2.40236	1.85249	2.37466	2.68831	0.903212	0.450993	-0.173424	2.92201	2.77225	2.09157	2.99103	3.30438		0.991852	0.233977	0.171539	0.136596					2.04421	2.05126	0.0070525
O00193	Small acidic protein OS=Homo sapiens OX=9606 GN=SMAP PE=1 SV=1	2.08292	0.582834	1.84745	2.17353	2.3204	1.23225	1.88808	1.27874	-0.320489	2.58258	0.588945	0.0915852		0.184226	0.925478	0.385641	0.0515201					1.80143	1.04881	-0.752614
O00194	Ras-related protein Rab-27B OS=Homo sapiens OX=9606 GN=RAB27B PE=1 SV=4	-0.155027	-0.136742	-1.02022	-0.608315	-0.85339	0.291336	0.0811272	-0.362415	-0.536967	-1.139	-0.401024	-0.368011		0.436576	0.0145181	0.0418636	0.216586		*	*		-0.554738	-0.347851	0.206888
O00203	AP-3 complex subunit beta-1 OS=Homo sapiens OX=9606 GN=AP3B1 PE=1 SV=3	-1.04048	-2.02748	-1.70064	-2.49035	-1.61067	-1.94768	-1.95988	0.322161	0.434546	-1.34157	-2.18485	1.00205		0.164906	0.655614	0.265629	0.0314537				*	-1.77393	-0.810746	0.963181
O00213	Amyloid-beta A4 precursor protein-binding family B member 1 OS=Homo sapiens OX=9606 GN=APBB1 PE=1 SV=2	0.199278	0.90678	-0.19978	0.515285	-0.180681	0.0146275	-0.274117	0.706875	1.1993	0.00470257	0.311016	1.67688		0.475741	0.992552	0.877382	0.0614118					0.248177	0.519898	0.271721
O00214	Galectin-8 OS=Homo sapiens OX=9606 GN=LGALS8 PE=1 SV=4	-1.23398	-1.48104	-0.562027	-1.23919	-1.53127	-1.01199	-0.0668888	-0.685869	-1.26966	-1.45846	-1.21903	-0.661247		0.275135	0.1147	0.433389	0.568733					-1.2095	-0.910449	0.299052
O00217	NADH dehydrogenase [ubiquinone] iron-sulfur protein 8, mitochondrial OS=Homo sapiens OX=9606 GN=NDUFS8 PE=1 SV=1	2.91384	3.45304	2.88596	2.74088	2.56177	2.42331	2.85494	2.46049	2.48604	2.47564	2.72341	2.59662		0.0408037	0.891038	0.432044	0.734005	*				2.9111	2.57435	-0.336748
O00231-2	Isoform 2 of 26S proteasome non-ATPase regulatory subunit 11 OS=Homo sapiens OX=9606 GN=PSMD11	2.13297	1.77534	2.63133	2.43992	2.42457	2.60115	1.98808	2.30102	2.82034	2.48926	2.18926	2.53216		0.457674	0.7176	0.759914	0.628004					2.28083	2.41732	0.136497
O00232	26S proteasome non-ATPase regulatory subunit 12 OS=Homo sapiens OX=9606 GN=PSMD12 PE=1 SV=3	2.69455	2.4961	2.54577	2.62626	2.75144	2.41839	2.50612	2.44799	2.60503	2.44441	2.83269	2.66087		0.436862	0.784036	0.943761	0.339273					2.62282	2.55936	-0.0634656
O00233	26S proteasome non-ATPase regulatory subunit 9 OS=Homo sapiens OX=9606 GN=PSMD9 PE=1 SV=3	-0.347002	-0.321445	-1.48121	-0.310377	-0.192907	0.350506	1.3059	0.0436382	0.157968	0.00210094	-0.53791	0.403238		0.0365091	0.0551209	0.0233108	0.873078	*		*		-0.530589	0.246492	0.77708
O00258	Tail-anchored protein insertion receptor WRB OS=Homo sapiens OX=9606 GN=WRB PE=1 SV=2	-0.638443	-0.456383	-0.668686	-1.0169	-0.853146	-0.52454	-0.555986	-0.803324	-1.04521	-1.03303	-0.637386	-0.7505		0.769541	0.11873	0.166869	0.291117					-0.726712	-0.764283	-0.037571
O00264	Membrane-associated progesterone receptor component 1 OS=Homo sapiens OX=9606 GN=PGRMC1 PE=1 SV=3	2.61319	2.75284	2.56994	2.04043	2.61656	3.11358	2.84355	2.55288	2.69866	2.21497	2.88025	2.83625	Acetyl [K96]	0.22089	0.0791021	0.00228196	0.115375			**		2.51859	2.73431	0.215714
O00267	Transcription elongation factor SPT5 OS=Homo sapiens OX=9606 GN=SUPT5H PE=1 SV=1	-2.38996	-2.9432	-2.26372	-2.1847	-2.22071	-3.06951	-2.78764	-3.46381	-3.20456	-2.37938	-2.81518	-3.90111		0.0217688	0.312037	0.0722883	0.0306818	*			*	-2.40046	-3.08874	-0.688286
O00273	DNA fragmentation factor subunit alpha OS=Homo sapiens OX=9606 GN=DFFA PE=1 SV=1	-0.603153	-0.87768	-0.683344	-0.6227	-1.01844	-0.872744	-0.702198	-0.817301	-0.584262	-0.248631	-1.95706	-0.811607	Acetyl [N-Term]	0.710542	0.69884	0.61036	0.442411					-0.761063	-0.856257	-0.0951943
O00291	Huntingtin-interacting protein 1 OS=Homo sapiens OX=9606 GN=HIP1 PE=1 SV=5	1.68342	1.33633	1.38144	2.3443	2.16538	1.26544	1.02727	1.55776	2.04402	1.50491	1.61463	2.18073		0.480495	0.450147	0.383454	0.907681					1.78217	1.59925	-0.182923
O00299	Chloride intracellular channel protein 1 OS=Homo sapiens OX=9606 GN=CLIC1 PE=1 SV=4	-0.481945	-1.43942	-0.365311	-0.966558	-0.0924416	-0.956161	-0.835176	-0.977386	-0.684644	1.19538	-0.12928	-1.79993		0.882217	0.224427	0.538861	0.147014					-0.669136	-0.598171	0.0709648
O00303	Eukaryotic translation initiation factor 3 subunit F OS=Homo sapiens OX=9606 GN=EIF3F PE=1 SV=1	0.152122	-0.925909	0.0178623	-0.402832	0.15201	0.0738945	-0.447462	-1.0103	-1.04275	0.581428	-0.112963	-2.21371		0.40246	0.593722	0.548477	0.0692783					-0.201349	-0.595981	-0.394632
O00305	Voltage-dependent L-type calcium channel subunit beta-4 OS=Homo sapiens OX=9606 GN=CACNB4 PE=1 SV=2	0.0938625	-0.0242805	0.292566	0.203573	-0.51622	-0.720879	0.523846	-0.466026	-0.827052	0.000914574	-0.538349	-1.02128		0.128097	0.885588	0.131653	0.183769					0.00990028	-0.435547	-0.445447
O00308	NEDD4-like E3 ubiquitin-protein ligase WWP2 OS=Homo sapiens OX=9606 GN=WWP2 PE=1 SV=2	-3.75634	-3.74624	-4.34392	-3.6768	-5.37784	-4.06112	-3.50993	-5.09629	-6.04568	-3.98419	-5.07124	-4.39377		0.402098	0.138358	0.714864	0.61091					-4.18023	-4.5946	-0.414374
O00330	Pyruvate dehydrogenase protein X component, mitochondrial OS=Homo sapiens OX=9606 GN=PDHX PE=1 SV=3	2.98287	3.23292	2.5131	2.5047	2.75199	3.12082	2.61461	2.17019	2.36298	2.06474	2.65794	2.19595		0.124477	0.419642	0.535523	0.90496					2.79712	2.45532	-0.341795
O00391	Sulfhydryl oxidase 1 OS=Homo sapiens OX=9606 GN=QSOX1 PE=1 SV=3	-0.367901	-4.18479	-3.03329	-3.95023	-1.7836	-0.686388	-1.55235	-1.19154	-0.50077	-2.06795	-1.80877	-0.622084		0.0497562	0.0532853	0.00354319	0.0528465	*		**		-2.66396	-1.20427	1.4597
O00399	Dynactin subunit 6 OS=Homo sapiens OX=9606 GN=DCTN6 PE=1 SV=1	-0.017807	0.548695	-2.20424	-0.01614	-0.735186	-0.87908	-0.251108	-0.516628	-0.354007	-0.161183	-0.327536	-0.527803		0.897641	0.90583	0.827926	0.714975					-0.484935	-0.431049	0.0538857
O00401	Neural Wiskott-Aldrich syndrome protein OS=Homo sapiens OX=9606 GN=WASL PE=1 SV=2	2.1928	1.03132	1.35361	1.60703	2.77057	2.26974	1.37308	1.34922	2.76922	1.52436	1.79365	2.23232		0.761296	0.521325	0.16595	0.55885					1.79107	1.90166	0.110586
O00408-2	Isoform PDE2A1 of cGMP-dependent 3',5'-cyclic phosphodiesterase OS=Homo sapiens OX=9606 GN=PDE2A	-4.59914	-3.3532	-4.39416	-3.45733	-5.52164	-5.04885	-3.48949	-5.23427	-3.80511	-4.67019	-3.71418	-4.07875		0.954846	0.94241	0.313639	0.911223					-4.26509	-4.29155	-0.0264541
O00410-3	Isoform 3 of Importin-5 OS=Homo sapiens OX=9606 GN=IPO5	-0.498346	0.0616283	-0.943266	-0.164125	1.02176	0.220167	-0.0244274	1.65007	1.64184	-0.603835	0.412857	1.0219		0.158638	0.715384	0.222926	0.319815					-0.104471	0.616939	0.72141
O00411	DNA-directed RNA polymerase, mitochondrial OS=Homo sapiens OX=9606 GN=POLRMT PE=1 SV=2	-2.79637	-2.87819	-3.32804	-3.09282	-5.05426	-5.37052	-3.69723	-5.51642	-5.62418	-3.88128	-4.1425	-4.9234		0.0272997	0.991833	0.100518	0.732725	*				-3.42994	-4.7365	-1.30657
O00422	Histone deacetylase complex subunit SAP18 OS=Homo sapiens OX=9606 GN=SAP18 PE=1 SV=1	-0.38159	-1.1809	0.367487	0.288904	-0.172995	-0.983664	-0.128773	0.10108	-0.472547	-0.0652227	-0.480938	-0.687391		0.563346	0.259223	0.0534704	0.203522					-0.215818	-0.388208	-0.17239
O00423-3	Isoform 3 of Echinoderm microtubule-associated protein-like 1 OS=Homo sapiens OX=9606 GN=EML1	-2.48906	-2.59078	-1.45316	-1.81327	-1.17153	-0.21699	-1.02029	-0.938427	-0.658856	-1.35997	-2.01811	0.000358582		0.0254282	0.276662	0.111361	0.930419	*				-1.90356	-0.88747	1.01609
O00429-6	Isoform 6 of Dynamin-1-like protein OS=Homo sapiens OX=9606 GN=DNM1L	-0.482224	-0.9202	-0.149502	-0.154331	-0.905098	0.276581	-0.686152	-1.21268	-1.75264	-0.648005	-0.552528	-1.37589		0.347606	0.552443	0.489342	0.168779					-0.522271	-0.850188	-0.327917
O00442	RNA 3'-terminal phosphate cyclase OS=Homo sapiens OX=9606 GN=RTCA PE=1 SV=1	0.711172	1.44107	0.532511	0.53282	1.83105	1.7911	1.3567	1.3135	1.55053	0.335242	0.924728	1.23998		0.516112	0.513404	0.0196356	0.704002			*		1.00972	1.21597	0.206244
O00445	Synaptotagmin-5 OS=Homo sapiens OX=9606 GN=SYT5 PE=1 SV=2	1.80006	1.97755	2.02302	1.98618	1.31432	1.14787	1.8219	1.9721	1.74859	2.11459	2.30315	2.49602		0.598782	0.643738	0.33349	0.241663					1.82023	1.94346	0.123235
O00451	GDNF family receptor alpha-2 OS=Homo sapiens OX=9606 GN=GFRA2 PE=1 SV=2	0.303759	0.964266	0.783119	0.865774	-0.31283	-0.823994	0.531202	1.322	0.937884	0.236146	0.250322	0.819237		0.888114	0.270068	0.144388	0.41903					0.520818	0.467543	-0.0532749
O00459	Phosphatidylinositol 3-kinase regulatory subunit beta OS=Homo sapiens OX=9606 GN=PIK3R2 PE=1 SV=2	-4.05757	-3.62618	-4.22824	-4.07439	-2.67237	-2.76287	-5.34356	-3.59764	-3.03418	-4.43664	-4.34032	-2.85135		0.945676	0.996135	0.358639	0.556791					-3.73175	-3.76665	-0.0349023
O00461	Golgi integral membrane protein 4 OS=Homo sapiens OX=9606 GN=GOLIM4 PE=1 SV=1	-3.61986	-3.28373	-3.41643	-3.43839	-3.25804	-8.62342	-4.01004	-4.66558	-3.63528	-2.08875	-3.0225	-4.36753		0.341753	0.0630307	0.0970068	0.770737					-3.40329	-4.34473	-0.941441
O00468	Agrin OS=Homo sapiens OX=9606 GN=AGRN PE=1 SV=6	3.22256	3.32445	2.7648	3.06791	3.28108	2.91982	3.08889	3.08696	3.22804	3.24576	3.3996	2.95335	Acetyl [K1368]	0.99738	0.278934	0.853694	0.854333					3.13216	3.13177	-0.000384794
O00471	Exocyst complex component 5 OS=Homo sapiens OX=9606 GN=EXOC5 PE=1 SV=1	2.09174	2.26254	2.1223	2.17634	0.408731	2.5597	2.12173	0.187502	0.481759	1.75096	2.13007	0.465778		0.439015	0.523812	0.488099	0.396663					1.81233	1.38536	-0.426974
O00478	Butyrophilin subfamily 3 member A3 OS=Homo sapiens OX=9606 GN=BTN3A3 PE=1 SV=1	1.59111	1.62757	1.5504	1.80222	1.40728	-0.268566	1.19068	0.625021	0.65339	1.95161	1.37247	0.628754		0.0515672	0.142552	0.0262199	0.334828			*		1.59571	0.879052	-0.716662
O00479	High mobility group nucleosome-binding domain-containing protein 4 OS=Homo sapiens OX=9606 GN=HMGN4 PE=1 SV=3	-2.31627	-2.23464	-2.0427	-3.0228	-3.6929	-3.13686	-2.12434	-2.53411	-3.05031	-2.26993	-3.41722	-3.7942		0.535934	0.884737	0.386544	0.64926					-2.66186	-2.90385	-0.241991
O00483	Cytochrome c oxidase subunit NDUFA4 OS=Homo sapiens OX=9606 GN=NDUFA4 PE=1 SV=1	2.49486	3.73706	3.23738	2.56382	2.1645	0.947767	3.33374	2.76643	2.57694	0.867301	2.65899	2.53532		0.250347	0.664076	0.492944	0.386342					2.83952	2.24093	-0.598596
O00487	26S proteasome non-ATPase regulatory subunit 14 OS=Homo sapiens OX=9606 GN=PSMD14 PE=1 SV=1	-1.71521	-1.86584	-1.19642	-1.5083	-2.84962	-2.93939	-3.12204	-2.85207	-2.73165	-1.00088	-1.89166	-2.77794		0.149668	0.166843	0.00596027	0.437624			**		-1.82708	-2.47366	-0.646584
O00499	Myc box-dependent-interacting protein 1 OS=Homo sapiens OX=9606 GN=BIN1 PE=1 SV=1	2.67253	1.90215	2.33088	3.19256	2.95451	2.92927	2.73497	2.45702	3.03041	2.37127	2.67941	3.00597		0.562793	0.353287	0.640921	0.89332					2.61053	2.74405	0.133521
O00505	Importin subunit alpha-4 OS=Homo sapiens OX=9606 GN=KPNA3 PE=1 SV=2	1.84004	1.51183	1.77158	1.87766	2.37177	2.27496	2.02889	1.07594	1.33231	1.76546	2.02937	1.14889		0.414047	0.696024	0.790684	0.0846358					1.87457	1.66512	-0.209458
O00519	Fatty-acid amide hydrolase 1 OS=Homo sapiens OX=9606 GN=FAAH PE=1 SV=2	2.85693	1.89137	2.256	2.82197	3.00411	2.76539	2.26707	0.391727	1.14661	2.61623	2.63991	0.515087		0.143616	0.993256	0.562676	0.0808997					2.56607	1.76315	-0.802927
O00533-2	Isoform 2 of Neural cell adhesion molecule L1-like protein OS=Homo sapiens OX=9606 GN=CHL1	1.43161	1.57438	1.07161	1.21964	0.0553303	0.782017	0.985523	1.37192	1.59023	1.19606	0.597792	1.36558		0.840856	0.8476	0.5322	0.209227					1.07051	1.12702	0.0565038
O00534	von Willebrand factor A domain-containing protein 5A OS=Homo sapiens OX=9606 GN=VWA5A PE=2 SV=2	0.516989	0.988211	1.42863	1.18987	0.548807	0.830683	0.779934	0.10931	0.131581	0.770131	0.825472	0.165823	Acetyl [K630]	0.085281	0.517552	0.0438066	0.0482771			*	*	0.934502	0.516133	-0.418368
O00541	Pescadillo homolog OS=Homo sapiens OX=9606 GN=PES1 PE=1 SV=1	-3.76144	-5.46872	-4.77483	-2.48099	-2.1356	-4.08059	-2.3835	-4.62321	-3.29849	-3.56096	-2.03591	-5.76994		0.955303	0.591002	0.788348	0.142801					-3.72432	-3.67894	0.0453721
O00555	Voltage-dependent P/Q-type calcium channel subunit alpha-1A OS=Homo sapiens OX=9606 GN=CACNA1A PE=1 SV=3	0.919689	0.662428	0.676218	0.562113	1.32273	1.59381	0.485441	0.977051	1.7277	0.201863	0.47621	1.47483		0.602478	0.362303	0.0946269	0.265159					0.828635	0.990987	0.162352
O00559	Receptor-binding cancer antigen expressed on SiSo cells OS=Homo sapiens OX=9606 GN=EBAG9 PE=1 SV=1	-1.82756	-3.7743	-1.74083	-1.31534	-1.74776	-2.66212	-1.56248	-2.02071	-2.20604	-2.02606	-2.62041	-2.38587		0.749655	0.867012	0.448473	0.342277					-2.08116	-2.21196	-0.130797
O00560	Syntenin-1 OS=Homo sapiens OX=9606 GN=SDCBP PE=1 SV=1	0.421566	0.191208	0.333078	-0.00353432	1.68868	1.34825	0.298178	-0.76614	0.188556	-0.113141	0.623808	0.194845		0.494339	0.474849	0.213926	0.569292					0.5262	0.253479	-0.272722
O00562	Membrane-associated phosphatidylinositol transfer protein 1 OS=Homo sapiens OX=9606 GN=PITPNM1 PE=1 SV=4	-0.320295	0.405884	0.00230598	-0.154898	-1.45374	-0.989466	-0.777079	1.65945	2.18633	-0.609868	-0.599298	2.44659		0.32119	0.915207	0.953812	0.0567557					-0.304148	0.473808	0.777956
O00567	Nucleolar protein 56 OS=Homo sapiens OX=9606 GN=NOP56 PE=1 SV=4	0.771614	0.88744	1.40746	0.975613	0.954542	0.308434	1.12598	1.57236	0.7741	0.68916	0.821325	0.849224		0.552672	0.239147	0.248631	0.965778					0.999334	0.877226	-0.122107
O00571	ATP-dependent RNA helicase DDX3X OS=Homo sapiens OX=9606 GN=DDX3X PE=1 SV=3	1.4241	0.877932	1.40991	0.868093	0.807997	1.15198	1.37743	1.18998	1.0185	0.987748	0.668095	1.10179		0.965119	0.0544444	0.48622	0.388178					1.07761	1.07079	-0.00681877
O00592	Podocalyxin OS=Homo sapiens OX=9606 GN=PODXL PE=1 SV=2	-2.31958	-2.56669	-3.36397	-4.15874	-1.85288	-2.20677	-2.55984	-3.4378	-3.36888	-3.84665	-3.7173	-3.40727		0.417868	0.145912	0.0258594	0.728506			*		-2.85238	-3.22064	-0.368269
O00625	Pirin OS=Homo sapiens OX=9606 GN=PIR PE=1 SV=1	0.386616	1.33714	0.637167	0.395079	-0.852531	-2.46772	-1.46207	-2.05455	-2.49656	0.111587	-1.47793	-2.15631		0.00198827	0.314706	0.0266234	0.374606	**		*		0.380693	-1.71479	-2.09549
O00629	Importin subunit alpha-3 OS=Homo sapiens OX=9606 GN=KPNA4 PE=1 SV=1	0.33526	0.677101	0.766102	0.131371	1.15561	1.3761	0.80546	0.975683	0.660663	0.243222	0.320515	0.656429		0.651344	0.469446	0.0530996	0.906521					0.613088	0.719725	0.106637
O00743	Serine/threonine-protein phosphatase 6 catalytic subunit OS=Homo sapiens OX=9606 GN=PPP6C PE=1 SV=1	-1.06494	-0.96076	-1.56807	-2.76284	-0.731743	-2.2985	-1.22713	-0.870638	-0.27251	-1.85294	-0.823284	-2.09386		0.881906	0.355554	0.406513	0.280366					-1.41767	-1.34841	0.0692637
O00764	Pyridoxal kinase OS=Homo sapiens OX=9606 GN=PDXK PE=1 SV=1	3.83901	4.82405	3.85027	3.70798	3.45227	3.71017	3.81021	4.18272	4.01098	3.62695	3.72594	3.95692	Acetyl [N-Term]	0.735099	0.682708	0.854102	0.267349					3.93471	3.86056	-0.0741571
O00767	Acyl-CoA desaturase OS=Homo sapiens OX=9606 GN=SCD PE=1 SV=2	-1.50175	-1.80125	-1.58858	-0.0367107	-1.73675	-3.16702	-3.14233	-1.8327	-1.7417	-1.96732	-2.60076	-1.41497		0.0500535	0.223867	0.00919676	0.808598			**		-1.33301	-2.26669	-0.933676
O14490	Disks large-associated protein 1 OS=Homo sapiens OX=9606 GN=DLGAP1 PE=1 SV=1	1.4279	0.659586	1.07205	0.676096	1.26327	2.09315	1.19531	0.587585	0.68916	1.09759	1.85375	0.940241	Acetyl [N-Term]	0.527566	0.15322	0.120797	0.883266					1.01978	1.20811	0.188331
O14490-5	Isoform 5 of Disks large-associated protein 1 OS=Homo sapiens OX=9606 GN=DLGAP1	-3.72348	-5.37543	-3.04502	-3.30444	-2.13085	-3.7604	-3.72062	-3.0151	-3.78628	-4.62812	-4.57503	-4.25943		0.401614	0.814207	0.865117	0.426656					-3.51585	-3.96357	-0.447725
O14495	Phospholipid phosphatase 3 OS=Homo sapiens OX=9606 GN=PLPP3 PE=1 SV=1	2.35985	2.99961	2.40006	2.23274	2.17405	1.53836	2.31585	2.06905	1.3702	2.33399	1.86609	1.68046		0.0252347	0.47284	0.205924	0.478036	*				2.43326	1.882	-0.551263
O14514	Adhesion G protein-coupled receptor B1 OS=Homo sapiens OX=9606 GN=ADGRB1 PE=1 SV=2	-1.84937	-3.41792	1.45914	1.69192	-2.76586	-1.92911	-1.21724	-0.864815	-1.89119	1.6887	-1.89796	-0.952482		0.975956	0.511546	0.0254392	0.156981			*		-0.976419	-1.00916	-0.0327382
O14522-1	Isoform 1 of Receptor-type tyrosine-protein phosphatase T OS=Homo sapiens OX=9606 GN=PTPRT	-1.19573	-0.961761	-2.28767	1.92563	-3.4983	-2.10347	-0.513784	-0.681725	-1.90755	-2.58365	-1.12757	-1.15557		0.781236	0.867463	0.162445	0.992812					-1.20357	-1.43905	-0.23548
O14523-2	Isoform 2 of Phospholipid transfer protein C2CD2L OS=Homo sapiens OX=9606 GN=C2CD2L	1.8384	1.98123	2.20658	2.24257	1.93898	2.14026	2.33557	2.30567	1.96872	2.12165	1.95781	2.16525		0.304833	0.779333	0.643348	0.296851					2.04155	2.14214	0.100583
O14525	Astrotactin-1 OS=Homo sapiens OX=9606 GN=ASTN1 PE=2 SV=3	0.164604	-1.16496	0.413675	0.2698	0.710773	0.563831	1.64305	1.72285	1.36843	-0.475768	1.41634	1.57935		0.0444587	0.440181	0.192833	0.271762	*				0.0787781	1.11687	1.03809
O14526	F-BAR domain only protein 1 OS=Homo sapiens OX=9606 GN=FCHO1 PE=1 SV=2	0.112585	0.233219	0.126991	0.181709	0.612206	1.00877	0.390116	-4.75415	-2.77581	-0.120706	0.550104	-2.52196		0.180255	0.672978	0.804756	0.147895					0.253342	-1.17481	-1.42815
O14530	Thioredoxin domain-containing protein 9 OS=Homo sapiens OX=9606 GN=TXNDC9 PE=1 SV=2	-1.24742	-1.29473	-1.38154	-1.50256	-0.165865	0.118307	-0.370937	-3.7881	-3.91402	-1.66518	-0.478119	-3.37811		0.346637	0.541893	0.743981	0.17267					-1.11842	-1.92517	-0.806743
O14531	Dihydropyrimidinase-related protein 4 OS=Homo sapiens OX=9606 GN=DPYSL4 PE=1 SV=2	3.59092	3.40828	3.495	3.54042	3.37071	3.64119	3.41623	2.75754	3.11625	3.61697	3.39618	2.90864	Acetyl [K458]	0.205736	0.781646	0.493505	0.0993626					3.48106	3.26471	-0.216352
O14545	TRAF-type zinc finger domain-containing protein 1 OS=Homo sapiens OX=9606 GN=TRAFD1 PE=1 SV=1	-3.87026	-4.14337	-3.69535	-3.10286	-5.71703	-7.56913	-3.44945	-1.94637	-1.84802	-3.99323	-3.65602	-2.40979		0.578175	0.430975	0.346401	0.24351					-4.10577	-3.55314	0.55263
O14548	Cytochrome c oxidase subunit 7A-related protein, mitochondrial OS=Homo sapiens OX=9606 GN=COX7A2L PE=1 SV=2	-4.64665	-5.16084	-3.73253	-2.74111	-5.74093	-5.79787	-5.70028	0.110287	-0.0149775	-5.69909	-5.14828	0.0087204		0.412557	0.744484	0.770714	0.154177					-4.40441	-3.17735	1.22706
O14558	Heat shock protein beta-6 OS=Homo sapiens OX=9606 GN=HSPB6 PE=1 SV=2	-0.0990238	2.4357	0.0447216	0.251783	-0.26079	-1.18171	-0.174583	0.0312042	0.747289	0.545272	0.279993	0.113956	Acetyl [N-Term]	0.41796	0.103378	0.231444	0.878504					0.474477	0.0516311	-0.422846
O14562	Ubiquitin domain-containing protein UBFD1 OS=Homo sapiens OX=9606 GN=UBFD1 PE=1 SV=2	-1.69392	-1.4182	-0.98711	-1.96122	-1.36602	-0.895441	-1.26107	-1.18567	-1.52702	-2.25451	-1.56172	-1.76413		0.97584	0.615974	0.31398	0.846482					-1.48529	-1.49279	-0.00749997
O14576-2	Isoform 2 of Cytoplasmic dynein 1 intermediate chain 1 OS=Homo sapiens OX=9606 GN=DYNC1I1	2.10688	2.40096	1.73316	3.81934	2.38348	2.54609	1.86552	1.13837	1.42854	1.80637	2.17037	3.89894	Acetyl [K574]	0.484971	0.363911	0.722813	0.960047					2.48876	2.12203	-0.366734
O14578-4	Isoform 4 of Citron Rho-interacting kinase OS=Homo sapiens OX=9606 GN=CIT	2.11651	3.65825	2.62075	1.78135	1.66428	2.42138	2.79154	3.38432	2.24197	1.61136	2.11051	2.56216		0.846605	0.833068	0.629632	0.252629					2.36823	2.44618	0.0779479
O14579	Coatomer subunit epsilon OS=Homo sapiens OX=9606 GN=COPE PE=1 SV=3	-0.121788	-0.545521	0.355671	-0.159624	-0.780264	-0.292812	0.19166	1.08763	0.571202	-0.546201	-0.205982	0.556446		0.179954	0.759037	0.848203	0.119316					-0.250305	0.194563	0.444868
O14594	Neurocan core protein OS=Homo sapiens OX=9606 GN=NCAN PE=1 SV=3	6.6117	2.82698	5.69557	5.41941	5.73868	5.61985	5.64947	5.12107	5.55105	4.82216	5.7792	5.38494		0.77803	0.222354	0.519652	0.562801					5.25847	5.41825	0.15978
O14613	Cdc42 effector protein 2 OS=Homo sapiens OX=9606 GN=CDC42EP2 PE=1 SV=1	-2.88239	-2.47627	-4.15498	-2.24356	-2.46753	-3.90368	-3.49801	-3.79178	-2.46754	-2.32047	-3.3111	-2.9497		0.425521	0.35129	0.417068	0.535391					-2.84494	-3.17747	-0.332524
O14617-5	Isoform 5 of AP-3 complex subunit delta-1 OS=Homo sapiens OX=9606 GN=AP3D1	2.74178	2.99878	2.71176	2.53739	2.70262	3.18337	2.80017	2.87848	2.28067	2.52936	2.82151	2.65094		0.980803	0.278584	0.223681	0.779598					2.73847	2.73493	-0.00353655
O14618	Copper chaperone for superoxide dismutase OS=Homo sapiens OX=9606 GN=CCS PE=1 SV=1	0.684742	0.779495	0.455742	0.707926	0.745407	0.254412	0.451073	-0.192999	1.22736	0.785369	0.143227	-0.185148		0.210563	0.300626	0.32056	0.189858					0.674662	0.354756	-0.319906
O14639	Actin-binding LIM protein 1 OS=Homo sapiens OX=9606 GN=ABLIM1 PE=1 SV=3	2.04744	2.27848	2.68924	2.42719	1.54475	1.04892	2.21107	2.23872	1.35515	2.38401	1.28665	1.11376		0.115985	0.251573	0.0183309	0.211745			*		2.19742	1.66261	-0.534809
O14641	Segment polarity protein dishevelled homolog DVL-2 OS=Homo sapiens OX=9606 GN=DVL2 PE=1 SV=1	-4.6558	-4.37809	-4.70279	-4.76874	-5.72372	-5.01676	-4.55282	-4.81992	-5.47416	-4.81353	-4.90907	-4.97764		0.696379	0.545547	0.461974	0.73211					-4.84583	-4.9377	-0.0918715
O14653-2	Isoform B of Golgi SNAP receptor complex member 2 OS=Homo sapiens OX=9606 GN=GOSR2	0.0864391	0.304726	0.687483	0.168018	0.795448	0.48737	0.0624599	-2.90033	-3.34	0.0602255	0.381964	-2.83737		0.0819368	0.945103	0.516069	0.0907173					0.408423	-1.1551	-1.56352
O14656	Torsin-1A OS=Homo sapiens OX=9606 GN=TOR1A PE=1 SV=1	-1.54759	-1.59859	-1.94541	-2.00126	-0.337048	-0.0292301	-0.993721	-1.45424	-1.16891	-2.00552	-1.61284	-0.855534		0.411446	0.0935148	0.00244862	0.787142			**		-1.48598	-1.16	0.32598
O14662	Syntaxin-16 OS=Homo sapiens OX=9606 GN=STX16 PE=1 SV=3	-0.468548	0.0617084	-0.482821	-0.568867	-0.71924	-0.766687	-0.454784	0.361704	-0.647525	-0.703336	-0.682034	-0.103813		0.97324	0.911581	0.954118	0.148841					-0.435553	-0.428068	0.00748547
O14672	Disintegrin and metalloproteinase domain-containing protein 10 OS=Homo sapiens OX=9606 GN=ADAM10 PE=1 SV=1	1.20939	1.03687	0.790949	1.54495	1.087	0.633066	1.0062	1.04068	1.35945	1.41644	1.01992	1.55769		0.938972	0.747914	0.396599	0.784745					1.13383	1.14764	0.0138039
O14681	Etoposide-induced protein 2.4 homolog OS=Homo sapiens OX=9606 GN=EI24 PE=1 SV=4	-1.98812	-2.09192	-1.5041	-0.844765	-2.77781	-4.65188	-2.18056	-0.782795	-0.289729	-0.93916	-2.00138	-0.479485		0.768715	0.229922	0.152761	0.548521					-1.84134	-1.61786	0.223488
O14682	Ectoderm-neural cortex protein 1 OS=Homo sapiens OX=9606 GN=ENC1 PE=1 SV=2	-3.29502	-4.24615	-2.36194	-3.62033	-2.49042	-5.07065	-3.48203	-2.97528	-4.04743	-3.80842	-4.9338	-4.62412		0.0694115	0.327746	0.283849	0.420503					-3.20277	-4.13453	-0.931764
O14683	Tumor protein p53-inducible protein 11 OS=Homo sapiens OX=9606 GN=TP53I11 PE=1 SV=2	0.665596	1.15834	0.606342	-1.77677	-4.89307	1.00996	1.17241	0.546583	-1.7087	0.470361	0.825317	-0.895302	Acetyl [K26]	0.344275	0.35094	0.775696	0.395827					-0.847913	0.202948	1.05086
O14684	Prostaglandin E synthase OS=Homo sapiens OX=9606 GN=PTGES PE=1 SV=2	-4.89277	-4.31951	-4.41356	-3.23421	-6.5609	-1.60385	-5.14099	-5.21805	-4.12693	-5.36105	-1.46791	-4.24244		0.382932	0.70735	0.913203	0.787876					-4.68419	-3.88017	0.804019
O14733-2	Isoform 2 of Dual specificity mitogen-activated protein kinase kinase 7 OS=Homo sapiens OX=9606 GN=MAP2K7	-0.942209	-1.39342	-1.4229	-1.15363	-1.0888	-0.500111	-0.997355	-0.83478	-0.710393	-1.234	-0.774858	-0.889511		0.021515	0.159168	0.0304431	0.240504	*		*		-1.20019	-0.848716	0.351478
O14734	Acyl-coenzyme A thioesterase 8 OS=Homo sapiens OX=9606 GN=ACOT8 PE=1 SV=1	-0.325394	-0.165222	-0.268538	-0.305321	-1.0257	-0.86256	-1.69909	0.0878296	0.312453	-0.335422	-0.574135	0.491606		0.895496	0.41746	0.421451	0.126097					-0.418034	-0.368474	0.0495605
O14735	CDP-diacylglycerol--inositol 3-phosphatidyltransferase OS=Homo sapiens OX=9606 GN=CDIPT PE=1 SV=1	0.864504	1.12906	0.90851	0.988171	0.691628	0.619722	0.411953	0.951132	0.622718	-1.0859	-0.0059433	0.817705		0.100007	0.698334	0.848592	0.346118					0.916374	0.333056	-0.583318
O14737-2	Isoform 2 of Programmed cell death protein 5 OS=Homo sapiens OX=9606 GN=PDCD5	1.1666	1.32403	0.518723	0.615095	0.255611	0.62796	1.25036	1.59836	1.2681	0.116582	0.164663	1.29653		0.697444	0.290437	0.369465	0.0513424					0.776012	0.903222	0.12721
O14744	Protein arginine N-methyltransferase 5 OS=Homo sapiens OX=9606 GN=PRMT5 PE=1 SV=4	1.6971	1.83151	1.90077	1.53853	1.59465	1.92662	1.60619	1.58877	1.85582	2.16691	1.84639	1.65034		0.416789	0.561768	0.893175	0.577661					1.71251	1.80586	0.09335
O14745	Na(+)/H(+) exchange regulatory cofactor NHE-RF1 OS=Homo sapiens OX=9606 GN=SLC9A3R1 PE=1 SV=4	4.76802	4.09054	4.70818	4.49321	4.61699	4.26213	3.99634	4.0101	4.31063	4.95521	4.67677	4.05285		0.299983	0.320684	0.210699	0.396708					4.53539	4.32343	-0.211953
O14773	Tripeptidyl-peptidase 1 OS=Homo sapiens OX=9606 GN=TPP1 PE=1 SV=2	4.31142	4.55331	3.61117	3.6304	4.22211	3.88035	4.32247	4.03209	4.42545	4.35721	3.99025	4.20558		0.569729	0.698015	0.109857	0.333083					4.06568	4.17335	0.107664
O14775-2	Isoform 2 of Guanine nucleotide-binding protein subunit beta-5 OS=Homo sapiens OX=9606 GN=GNB5	2.382	2.83456	1.99042	2.15178	1.70511	2.25918	2.72531	2.81834	2.77285	2.21413	2.31997	2.58357		0.140224	0.559503	0.407328	0.100339					2.21278	2.52762	0.314844
O14776	Transcription elongation regulator 1 OS=Homo sapiens OX=9606 GN=TCERG1 PE=1 SV=2	-0.317509	-0.26716	0.247019	-0.132587	0.26313	-0.199062	-0.137535	-0.106571	-1.19313	-0.279103	1.39814	-0.95171		0.674955	0.340607	0.566442	0.537274					-0.0414215	-0.209853	-0.168431
O14782	Kinesin-like protein KIF3C OS=Homo sapiens OX=9606 GN=KIF3C PE=1 SV=3	-2.11788	-2.26223	-1.75916	-1.86444	-4.61157	-2.62089	-3.43483	-2.67085	-3.15764	-3.09916	-1.81339	-2.27855		0.69851	0.939185	0.158855	0.300461					-2.52306	-2.72504	-0.201985
O14786	Neuropilin-1 OS=Homo sapiens OX=9606 GN=NRP1 PE=1 SV=3	0.615776	-0.459072	1.33827	-0.392738	0.526421	1.81215	-1.37258	-1.32198	1.06986	0.718305	1.85577	-1.16055		0.896034	0.564978	0.842088	0.671625					0.325732	0.22871	-0.0970221
O14787	Transportin-2 OS=Homo sapiens OX=9606 GN=TNPO2 PE=1 SV=3	-0.112186	0.0366077	0.277628	0.0194092	-0.288588	-2.33536	-0.0727272	0.374149	1.07356	-0.461667	-0.0988407	0.762564	Acetyl [N-Term]	0.856668	0.298372	0.37615	0.254049					-0.0134258	-0.108331	-0.0949053
O14807	Ras-related protein M-Ras OS=Homo sapiens OX=9606 GN=MRAS PE=1 SV=2	-0.4382	-0.0931282	-0.0562725	-0.436613	-1.36757	-0.899845	-0.580786	-1.78286	-2.1282	-1.0885	-0.270823	-2.42515		0.0741702	0.72872	0.175641	0.330024					-0.478356	-1.31088	-0.832523
O14810	Complexin-1 OS=Homo sapiens OX=9606 GN=CPLX1 PE=1 SV=1	0.788555	1.75392	0.343081	1.2524	0.287092	0.278688	1.38902	2.15219	1.5972	0.310128	-0.200033	2.57689		0.616802	0.572279	0.721827	0.177927					0.885009	1.15773	0.272718
O14818	Proteasome subunit alpha type-7 OS=Homo sapiens OX=9606 GN=PSMA7 PE=1 SV=1	1.83569	1.88954	1.95283	1.25892	2.11711	2.39369	1.78011	1.58133	2.20423	2.11114	1.65206	1.61611		0.630718	0.769881	0.148081	0.649887					1.81082	1.90552	0.0947068
O14827	Ras-specific guanine nucleotide-releasing factor 2 OS=Homo sapiens OX=9606 GN=RASGRF2 PE=1 SV=2	1.3004	0.467228	1.84343	0.285446	0.679462	1.2698	1.05455	2.95255	2.65124	1.06115	0.789089	2.18168		0.116219	0.844396	0.422069	0.096789					0.915192	1.70858	0.793387
O14828	Secretory carrier-associated membrane protein 3 OS=Homo sapiens OX=9606 GN=SCAMP3 PE=1 SV=3	1.68199	1.54633	2.6371	1.26741	1.06544	1.52467	1.64552	1.81173	1.59488	1.22238	1.16648	1.64785	Acetyl [K109]	0.630942	0.74967	0.655559	0.456443					1.63965	1.51622	-0.123439
O14841	5-oxoprolinase OS=Homo sapiens OX=9606 GN=OPLAH PE=1 SV=3	2.23656	2.25684	2.33692	2.62637	1.85927	1.74311	1.83272	0.277292	0.866874	2.42798	2.10724	1.03681		0.0528679	0.77815	0.124165	0.117695					2.26319	1.47029	-0.792901
O14874	[3-methyl-2-oxobutanoate dehydrogenase [lipoamide]] kinase, mitochondrial OS=Homo sapiens OX=9606 GN=BCKDK PE=1 SV=2	0.738907	0.853497	0.675642	0.483961	0.635382	0.652332	1.01393	1.44521	0.878594	-0.0514765	0.773579	1.30752		0.442979	0.382221	0.194468	0.0202581				*	0.677478	0.859955	0.182477
O14879	Interferon-induced protein with tetratricopeptide repeats 3 OS=Homo sapiens OX=9606 GN=IFIT3 PE=1 SV=1	-3.61905	-3.57701	-3.54926	-3.47518	0.763803	-2.55077	-3.12635	-2.99383	-4.02798	-3.73249	-3.84953	-2.4201		0.491281	0.881813	0.27669	0.533637					-2.69134	-3.24301	-0.551667
O14880	Microsomal glutathione S-transferase 3 OS=Homo sapiens OX=9606 GN=MGST3 PE=1 SV=1	4.46861	4.9063	4.05716	4.55083	4.6709	4.7561	4.77301	3.61964	3.35319	3.62004	4.4924	3.66857		0.132005	0.469223	0.821078	0.435104					4.53076	4.04042	-0.490338
O14908	PDZ domain-containing protein GIPC1 OS=Homo sapiens OX=9606 GN=GIPC1 PE=1 SV=2	0.501692	0.110989	0.317007	0.820141	0.198851	-0.361086	0.311962	0.673061	0.934863	0.398843	-0.130081	0.615923		0.864542	0.548353	0.2432	0.712288					0.389736	0.349069	-0.0406665
O14910	Protein lin-7 homolog A OS=Homo sapiens OX=9606 GN=LIN7A PE=1 SV=2	0.479403	0.293911	1.07999	0.309099	0.879511	0.848705	0.647919	1.71815	1.12014	0.106082	0.16663	1.32655		0.442729	0.724277	0.355168	0.259503					0.608383	0.847739	0.239356
O14917	Protocadherin-17 OS=Homo sapiens OX=9606 GN=PCDH17 PE=2 SV=2	-2.86124	-1.74261	-3.39094	-2.03185	-3.94107	-2.58807	-1.71964	-2.00928	-3.11017	-2.13403	-2.35126	-1.76629		0.202765	0.447191	0.930448	0.649677					-2.79354	-2.23982	0.553723
O14920	Inhibitor of nuclear factor kappa-B kinase subunit beta OS=Homo sapiens OX=9606 GN=IKBKB PE=1 SV=1	0.629484	1.9841	1.33377	1.45818	-0.868868	-1.6137	0.322844	1.84777	0.99373	0.422654	-0.194992	1.84762		0.583032	0.43409	0.136252	0.352542					0.907333	0.51799	-0.389344
O14924	Regulator of G-protein signaling 12 OS=Homo sapiens OX=9606 GN=RGS12 PE=1 SV=1	-0.419104	-1.50856	0.0725956	0.0894318	0.212572	0.013567	0.166994	-0.578932	-2.72627	-0.405179	-0.114687	-1.89153		0.41252	0.888574	0.644965	0.101642					-0.310614	-0.790862	-0.480249
O14933	Ubiquitin/ISG15-conjugating enzyme E2 L6 OS=Homo sapiens OX=9606 GN=UBE2L6 PE=1 SV=4	-2.28867	-3.47828	-2.22869	-2.26538	-1.62867	-3.77959	-2.17535	-2.97743	-3.14048	-1.0945	-2.05572	-2.70867		0.702792	0.446016	0.412687	0.282264					-2.37794	-2.56168	-0.183741
O14936-4	Isoform 4 of Peripheral plasma membrane protein CASK OS=Homo sapiens OX=9606 GN=CASK	2.65143	3.20272	2.66014	2.50441	2.624	2.57429	2.56243	2.43656	2.84126	2.86871	2.86345	2.42456		0.589912	0.160169	0.585266	0.791915					2.72854	2.65304	-0.0755032
O14939	Phospholipase D2 OS=Homo sapiens OX=9606 GN=PLD2 PE=1 SV=2	-3.19287	-1.49253	-2.94397	-4.3295	-3.30739	-1.52011	-3.3001	-2.41816	-2.19287	-3.35827	-2.98087	-2.19088		0.339808	0.546101	0.0906671	0.169905					-3.05325	-2.56589	0.487359
O14949	Cytochrome b-c1 complex subunit 8 OS=Homo sapiens OX=9606 GN=UQCRQ PE=1 SV=4	1.69585	2.82524	1.9167	1.60648	1.52109	1.79978	1.83045	3.22553	3.30464	0.747991	1.74742	3.50142		0.457421	0.866206	0.487277	0.035833				*	1.91307	2.30818	0.395104
O14957	Cytochrome b-c1 complex subunit 10 OS=Homo sapiens OX=9606 GN=UQCR11 PE=1 SV=1	-3.08098	-1.48767	-2.87491	-2.41001	-1.7809	-3.54259	-1.96065	-1.82812	-1.83979	-3.50889	-1.79755	-1.92492		0.971556	0.351113	0.904315	0.458883					-2.32689	-2.34322	-0.0163218
O14964	Hepatocyte growth factor-regulated tyrosine kinase substrate OS=Homo sapiens OX=9606 GN=HGS PE=1 SV=1	2.30776	2.53676	2.28261	2.41263	2.74272	2.46809	2.55255	2.45986	2.0193	2.17085	1.9985	2.1303		0.144343	0.807329	0.744416	0.193773					2.45649	2.25706	-0.199431
O14972	Down syndrome critical region protein 3 OS=Homo sapiens OX=9606 GN=DSCR3 PE=2 SV=1	0.337381	-0.0987377	0.20043	0.292284	0.579748	0.537624	0.621687	-0.700966	-0.434464	0.373782	0.345465	-0.140104		0.49743	0.313744	0.736408	0.147809					0.262221	0.0861462	-0.176075
O14974	Protein phosphatase 1 regulatory subunit 12A OS=Homo sapiens OX=9606 GN=PPP1R12A PE=1 SV=1	2.90792	3.13491	2.73531	2.82349	2.95763	3.22477	3.00705	1.77199	1.12383	2.62348	2.55551	1.21188		0.104339	0.798421	0.733305	0.107317					2.91185	2.21693	-0.694921
O14975	Very long-chain acyl-CoA synthetase OS=Homo sapiens OX=9606 GN=SLC27A2 PE=1 SV=2	-4.02457	-3.23594	-1.93324	-1.02734	-2.91935	-2.32305	-2.44633	-2.64399	-2.00886	-2.47697	-2.29554	-1.62477		0.441358	0.568739	0.185107	0.25707					-2.62809	-2.25993	0.368158
O14976	Cyclin-G-associated kinase OS=Homo sapiens OX=9606 GN=GAK PE=1 SV=2	3.32406	2.7041	2.93649	2.66295	3.06038	2.06213	3.93779	1.8896	1.3583	5.05265	3.96691	1.55401		0.877142	0.743131	0.658143	0.232133					2.9376	2.83163	-0.105975
O14979	Heterogeneous nuclear ribonucleoprotein D-like OS=Homo sapiens OX=9606 GN=HNRNPDL PE=1 SV=3	-0.183119	-0.14529	0.65661	0.330927	0.611012	-0.265913	0.589663	1.78442	0.870275	-0.25319	-0.483904	0.906464		0.63684	0.713363	0.958049	0.651042					0.254028	0.449688	0.19566
O14980	Exportin-1 OS=Homo sapiens OX=9606 GN=XPO1 PE=1 SV=1	2.33069	2.59716	2.31018	2.65495	1.48807	1.24663	2.42309	1.61601	1.74924	2.63272	2.3607	1.3537		0.260389	0.32248	0.0288763	0.338201			*		2.27621	1.91173	-0.364483
O14994	Synapsin-3 OS=Homo sapiens OX=9606 GN=SYN3 PE=1 SV=2	2.15854	0.684324	1.99461	2.63773	1.87967	2.72081	2.86854	2.65817	1.98849	1.81367	1.89383	2.5875		0.17403	0.0803841	0.440716	0.941529					1.87098	2.36157	0.490598
O15013	Rho guanine nucleotide exchange factor 10 OS=Homo sapiens OX=9606 GN=ARHGEF10 PE=1 SV=4	-3.28907	-4.83043	-5.99719	-4.13873	-0.941704	-2.04164	-4.03578	-2.9292	-2.62992	-4.32311	-4.35698	-3.23435		0.571986	0.479812	0.0472589	0.840827			*		-3.83943	-3.36442	0.475002
O15020	Spectrin beta chain, non-erythrocytic 2 OS=Homo sapiens OX=9606 GN=SPTBN2 PE=1 SV=3	6.66312	5.55441	6.39963	6.15828	6.64811	6.97889	6.41433	6.09333	6.45949	6.17084	6.64363	6.30637	Acetyl [K698]	0.496904	0.151915	0.133479	0.802627					6.28471	6.43813	0.153414
O15027-5	Isoform 5 of Protein transport protein Sec16A OS=Homo sapiens OX=9606 GN=SEC16A	-4.99156	-3.28246	-2.41546	-2.45268	-5.07074	-4.5147	-3.54562	-2.64042	-2.42115	-1.13852	-3.34464	-2.26879		0.271572	0.192055	0.111059	0.587483					-3.64258	-2.83912	0.803459
O15031	Plexin-B2 OS=Homo sapiens OX=9606 GN=PLXNB2 PE=1 SV=3	0.61655	0.82052	0.68343	0.660166	-0.139618	-0.289272	0.258057	5.34524	5.4215	0.743823	0.335121	5.34473		0.156138	0.866378	0.698607	0.0838618					0.52821	2.45131	1.9231
O15034	RIMS-binding protein 2 OS=Homo sapiens OX=9606 GN=RIMBP2 PE=1 SV=3	1.97654	1.02439	1.5212	1.3275	1.91249	2.20953	1.73797	1.27244	1.17991	0.818009	1.35458	1.63794		0.717155	0.0107694	0.0603428	0.543259		*			1.55243	1.45863	-0.0937995
O15040	Tectonin beta-propeller repeat-containing protein 2 OS=Homo sapiens OX=9606 GN=TECPR2 PE=1 SV=4	-2.26078	-1.25683	-1.36971	-1.08202	-2.71105	-1.60016	-1.18769	0.222481	-0.0132837	-0.625903	-0.959063	0.357763	Acetyl [K1197]	0.0198235	0.745942	0.9241	0.357439	*				-1.73608	-0.543694	1.19238
O15042	U2 snRNP-associated SURP motif-containing protein OS=Homo sapiens OX=9606 GN=U2SURP PE=1 SV=2	-2.43852	-2.9549	-1.24839	-1.37647	-3.30803	-2.91576	-1.73865	-1.58218	-1.13928	-2.51458	-2.35959	-2.76797		0.798212	0.401014	0.088469	0.75998					-2.26526	-2.14543	0.119834
O15061	Synemin OS=Homo sapiens OX=9606 GN=SYNM PE=1 SV=2	1.42619	0.836658	1.22362	0.751101	1.66417	-0.911503	0.841927	2.15259	2.59708	2.65395	1.85929	2.27404	Acetyl [K544]	0.461011	0.199604	0.761353	0.386252					1.18035	1.6382	0.457849
O15066	Kinesin-like protein KIF3B OS=Homo sapiens OX=9606 GN=KIF3B PE=1 SV=1	0.868425	0.327105	1.09885	0.524477	0.8617	0.895409	0.736902	0.879707	0.646783	0.355165	0.738295	0.918613		0.986084	0.239451	0.311839	0.240164					0.736111	0.738696	0.00258478
O15067	Phosphoribosylformylglycinamidine synthase OS=Homo sapiens OX=9606 GN=PFAS PE=1 SV=4	2.16382	2.21716	2.36552	1.97004	5.08714	5.26475	1.59851	1.3473	1.87704	1.95714	1.89943	1.32327		0.481621	0.776293	0.374066	0.229283					2.76074	2.18106	-0.579677
O15068	Guanine nucleotide exchange factor DBS OS=Homo sapiens OX=9606 GN=MCF2L PE=1 SV=2	0.546207	0.639122	0.0240688	1.2173	-2.51659	-0.291594	0.370066	-1.35134	-1.24342	1.11679	0.473948	-1.20937		0.691521	0.938246	0.136167	0.499642					-0.0179783	-0.304989	-0.28701
O15069	NAC-alpha domain-containing protein 1 OS=Homo sapiens OX=9606 GN=NACAD PE=1 SV=3	-1.57798	-1.95498	-1.19411	-0.820425	-1.6793	-2.22516	-0.86792	-1.04841	-1.113	-1.47982	-2.12892	-1.17119		0.96869	0.916405	0.296022	0.753275					-1.44536	-1.43349	0.0118714
O15075	Serine/threonine-protein kinase DCLK1 OS=Homo sapiens OX=9606 GN=DCLK1 PE=1 SV=2	-0.618866	-1.51789	-0.475241	-0.0297489	-0.27952	-0.333569	-0.274826	-0.960836	-1.70402	-1.28327	-1.33068	-1.26708	Acetyl [K280]	0.202839	0.377846	0.738223	0.140497					-0.584253	-1.02204	-0.437788
O15075-2	Isoform 1 of Serine/threonine-protein kinase DCLK1 OS=Homo sapiens OX=9606 GN=DCLK1	-2.56884	-3.60571	-2.69646	-2.10121	-3.27585	-4.59962	-2.19178	-2.30225	-2.61698	-3.33232	-3.11346	-4.80296	Acetyl [K280]	0.432859	0.240465	0.0977112	0.47412					-2.84961	-3.27991	-0.430297
O15079-2	Isoform 2 of Syntaphilin OS=Homo sapiens OX=9606 GN=SNPH	1.65484	2.36307	1.6906	1.64664	2.09797	2.45199	1.7973	1.80338	1.8707	1.11674	1.6513	1.95965		0.708201	0.418394	0.17091	0.670355					1.89063	1.80729	-0.0833335
O15083	ERC protein 2 OS=Homo sapiens OX=9606 GN=ERC2 PE=1 SV=3	2.82205	2.29808	2.81435	1.92481	2.78605	2.89858	2.22842	2.44004	2.28826	1.7569	2.5601	2.26218	Acetyl [K558]	0.424549	0.412892	0.22363	0.303237					2.52907	2.34778	-0.181284
O15084-1	Isoform 3 of Serine/threonine-protein phosphatase 6 regulatory ankyrin repeat subunit A OS=Homo sapiens OX=9606 GN=ANKRD28	-4.78155	-3.14548	-2.32093	-2.54014	-4.55157	-2.75434	-2.55618	-3.65757	-2.23938	-3.42171	-2.58302	-2.24168		0.190998	0.964049	0.567042	0.786287					-3.46793	-2.77913	0.688806
O15085-2	Isoform 2 of Rho guanine nucleotide exchange factor 11 OS=Homo sapiens OX=9606 GN=ARHGEF11	1.83095	1.52219	2.08473	1.67625	1.85143	1.7141	1.77431	1.51222	1.38478	1.35949	1.71405	1.29049		0.0555109	0.926148	0.592074	0.482826					1.79311	1.53563	-0.257476
O15111	Inhibitor of nuclear factor kappa-B kinase subunit alpha OS=Homo sapiens OX=9606 GN=CHUK PE=1 SV=2	-0.775419	-0.098381	-0.829967	-0.792648	-0.427374	-0.290201	-1.50123	-1.04467	-3.97471	-1.5871	-1.04717	-4.25564		0.0805503	0.585874	0.472322	0.177401					-0.584758	-1.95725	-1.37249
O15116	U6 snRNA-associated Sm-like protein LSm1 OS=Homo sapiens OX=9606 GN=LSM1 PE=1 SV=1	-1.3348	-0.789623	-1.28511	-1.403	-2.29314	-2.44877	-1.85692	-1.76565	-1.89673	-1.81102	-2.00123	-2.64049		0.0310305	0.215922	0.0287367	0.721161	*		*		-1.42114	-2.06012	-0.63898
O15118	NPC intracellular cholesterol transporter 1 OS=Homo sapiens OX=9606 GN=NPC1 PE=1 SV=2	-0.342386	-0.666618	-1.09849	0.523493	-1.24084	-0.492641	-1.15796	-0.804937	-0.489207	-0.337358	-0.826273	-0.342585		0.815055	0.91557	0.16999	0.849113					-0.56497	-0.635851	-0.0708818
O15121	Sphingolipid delta(4)-desaturase DES1 OS=Homo sapiens OX=9606 GN=DEGS1 PE=1 SV=1	-2.47755	-2.34354	-2.3536	-2.24693	-2.54734	-2.51828	-2.07241	-2.21539	-2.59927	-3.56448	-1.98116	-2.38987		0.739688	0.65552	0.896111	0.319985					-2.39379	-2.47726	-0.0834739
O15126	Secretory carrier-associated membrane protein 1 OS=Homo sapiens OX=9606 GN=SCAMP1 PE=1 SV=2	2.53567	2.99955	2.56961	2.30209	2.30423	1.55462	2.44125	1.33696	-0.166245	2.14609	2.3159	0.705263	Acetyl [K97]	0.0369588	0.779464	0.335376	0.305371	*				2.54223	1.47626	-1.06597
O15127	Secretory carrier-associated membrane protein 2 OS=Homo sapiens OX=9606 GN=SCAMP2 PE=1 SV=2	-0.210928	-1.3712	-0.368309	-0.189093	-0.403263	-1.00242	-0.18618	0.253481	-0.0814734	0.537568	0.176807	0.335176		0.110643	0.811896	0.898487	0.609964					-0.508559	0.00470897	0.513268
O15143	Actin-related protein 2/3 complex subunit 1B OS=Homo sapiens OX=9606 GN=ARPC1B PE=1 SV=3	-0.257412	-0.152847	-0.0930462	-0.66345	-0.558105	-1.06275	-0.513863	-0.781336	-0.446748	0.211493	0.233671	-3.07799		0.423439	0.0731183	0.188699	0.183761					-0.344972	-0.776789	-0.431816
O15144	Actin-related protein 2/3 complex subunit 2 OS=Homo sapiens OX=9606 GN=ARPC2 PE=1 SV=1	4.41105	3.53179	4.04627	3.79047	4.66635	5.00512	3.69082	4.74096	4.66289	4.07893	4.25335	4.20871		0.302779	0.719615	0.132926	0.514271					4.08919	4.37725	0.288067
O15145	Actin-related protein 2/3 complex subunit 3 OS=Homo sapiens OX=9606 GN=ARPC3 PE=1 SV=3	-2.3889	-2.26869	-1.94664	-1.97534	-1.42406	-1.9771	-1.90647	1.48204	2.07579	-2.70421	-2.67336	1.36748		0.190745	0.967568	0.479901	0.177137					-2.00073	-0.619404	1.38132
O15173-2	Isoform 2 of Membrane-associated progesterone receptor component 2 OS=Homo sapiens OX=9606 GN=PGRMC2	0.992666	1.3116	1.04592	1.12696	1.18986	1.3945	1.24	1.24248	1.14393	1.02057	1.34169	1.43339		0.148054	0.353882	0.092817	0.392827					1.1334	1.25951	0.12611
O15197	Ephrin type-B receptor 6 OS=Homo sapiens OX=9606 GN=EPHB6 PE=1 SV=4	-4.93588	-0.961334	-3.67992	-3.21488	-3.04764	-3.22694	-1.89078	-1.47859	-4.23125	-1.80745	-3.38254	-3.70462		0.637982	0.351124	0.857004	0.221496					-3.16793	-2.81745	0.350478
O15211	Ral guanine nucleotide dissociation stimulator-like 2 OS=Homo sapiens OX=9606 GN=RGL2 PE=1 SV=1	0.482658	0.871838	0.362061	0.1469	-2.03613	-3.12836	0.307878	0.103344	0.380229	-0.000914574	1.04212	0.525991		0.922339	0.482019	0.235873	0.211389					-0.0345345	-0.109959	-0.0754247
O15217	Glutathione S-transferase A4 OS=Homo sapiens OX=9606 GN=GSTA4 PE=1 SV=1	-4.53056	-4.12824	-3.12844	-2.97557	-4.55184	-4.23742	-4.05451	-2.83618	-3.22542	-4.64514	-3.93063	-2.50807		0.625678	0.753191	0.375851	0.425087					-3.86293	-3.63391	0.229021
O15228	Dihydroxyacetone phosphate acyltransferase OS=Homo sapiens OX=9606 GN=GNPAT PE=1 SV=1	-3.67687	-3.90851	-3.94473	-4.24701	-3.89575	-3.48134	-3.73713	-3.08773	-3.61829	-3.70718	-3.66319	-2.92437		0.0165976	0.183366	0.0237587	0.0160294	*		*	*	-3.93458	-3.45989	0.474686
O15230	Laminin subunit alpha-5 OS=Homo sapiens OX=9606 GN=LAMA5 PE=1 SV=8	2.27598	2.66059	2.28878	1.92474	2.18332	1.69156	1.89807	2.70212	2.68142	2.67211	2.48962	2.2139	Acetyl [K2451]	0.750232	0.0332199	0.531076	0.417617		*			2.26668	2.33554	0.0688618
O15235	28S ribosomal protein S12, mitochondrial OS=Homo sapiens OX=9606 GN=MRPS12 PE=1 SV=1	-2.05069	-2.04484	-1.91099	-3.02239	-2.77385	-5.43865	-2.06504	-1.93137	-2.80039	-5.08348	-2.56942	-1.94237		0.308414	0.893445	0.77503	0.092842					-2.36055	-3.11867	-0.758123
O15239	NADH dehydrogenase [ubiquinone] 1 alpha subcomplex subunit 1 OS=Homo sapiens OX=9606 GN=NDUFA1 PE=1 SV=1	0.48439	1.14632	0.262703	0.11879	-0.192205	-0.881607	0.697376	0.378469	0.384774	-0.457393	0.649639	0.417894		0.56874	0.765586	0.73744	0.123208					0.364	0.169879	-0.19412
O15240	Neurosecretory protein VGF OS=Homo sapiens OX=9606 GN=VGF PE=1 SV=2	0.842806	1.41457	2.01959	2.33037	0.337965	1.28298	2.90698	3.37953	1.30144	1.26677	1.32172	2.31722		0.280309	0.773594	0.703655	0.839304					1.38906	1.96809	0.579033
O15243	Leptin receptor gene-related protein OS=Homo sapiens OX=9606 GN=LEPROT PE=1 SV=1	-2.97894	-3.04561	-3.73367	-3.53795	-2.89034	-4.62498	-3.06513	-4.02925	-3.3764	-3.03394	-3.29854	-3.19228		0.375906	0.773037	0.936884	0.763918					-3.2373	-3.51722	-0.279918
O15254	Peroxisomal acyl-coenzyme A oxidase 3 OS=Homo sapiens OX=9606 GN=ACOX3 PE=1 SV=2	1.28463	0.611805	1.22281	0.930161	1.31888	0.426712	0.42737	-1.70329	-1.79755	1.64626	1.13019	-2.10001		0.0853783	0.64265	0.311635	0.0867489					1.07366	-0.281474	-1.35513
O15258	Protein RER1 OS=Homo sapiens OX=9606 GN=RER1 PE=1 SV=1	-2.92329	-2.08462	-1.93193	-1.90274	-2.73631	-2.37341	-1.82735	-2.01201	-2.25475	-2.74022	-2.71553	-1.90159		0.826388	0.876465	0.505848	0.792341					-2.31578	-2.2607	0.0550812
O15260	Surfeit locus protein 4 OS=Homo sapiens OX=9606 GN=SURF4 PE=1 SV=3	0.517523	0.98045	0.337065	0.00657082	0.26412	0.386072	0.767799	0.813147	0.520074	-0.384044	1.49806	0.338257		0.638006	0.994917	0.417	0.106432					0.421146	0.562766	0.141621
O15269	Serine palmitoyltransferase 1 OS=Homo sapiens OX=9606 GN=SPTLC1 PE=1 SV=1	-0.650833	-0.741238	0.120764	-1.33707	0.620913	-1.39282	0.0165253	-2.2344	-1.25266	0.524735	-0.379498	-1.71175		0.352167	0.555621	0.787023	0.132259					-0.397494	-0.918554	-0.52106
O15270	Serine palmitoyltransferase 2 OS=Homo sapiens OX=9606 GN=SPTLC2 PE=1 SV=1	-5.61222	-5.5257	-5.31412	-5.19832	-5.92334	-7.2386	-5.73481	-5.46009	-4.98003	-5.35422	-4.15469	-5.26227		0.893622	0.0968898	0.153478	0.484028					-5.51474	-5.45496	0.0597812
O15294	UDP-N-acetylglucosamine--peptide N-acetylglucosaminyltransferase 110 kDa subunit OS=Homo sapiens OX=9606 GN=OGT PE=1 SV=3	2.32808	2.416	2.68959	2.56298	2.76237	2.4946	2.57431	2.94492	2.96832	2.34494	2.92003	2.96743		0.191288	0.490532	0.698614	0.299032					2.5518	2.74494	0.193136
O15327	Type II inositol 3,4-bisphosphate 4-phosphatase OS=Homo sapiens OX=9606 GN=INPP4B PE=1 SV=4	-2.93527	-1.27053	-1.61144	-2.66121	-3.97574	-6.04687	-3.01221	-3.36141	-2.94075	-2.4462	-2.60057	-3.24049		0.223385	0.104991	0.0354526	0.9294			*		-2.49084	-3.37836	-0.887522
O15344	E3 ubiquitin-protein ligase Midline-1 OS=Homo sapiens OX=9606 GN=MID1 PE=1 SV=1	-1.30957	-1.80929	-2.32401	-1.71362	-1.42605	-0.673845	-2.24715	-2.49449	-1.66674	-1.21004	-1.75391	-1.88193		0.969112	0.412577	0.39718	0.610209					-1.71651	-1.70402	0.0124939
O15354	Prosaposin receptor GPR37 OS=Homo sapiens OX=9606 GN=GPR37 PE=1 SV=2	0.915152	0.718752	-0.169384	1.43239	0.124821	-0.744987	0.659893	-0.855989	0.996352	0.831061	0.610533	0.737377		0.516086	0.881463	0.287685	0.954059					0.604345	0.319177	-0.285168
O15355	Protein phosphatase 1G OS=Homo sapiens OX=9606 GN=PPM1G PE=1 SV=1	-1.55785	-2.00134	-0.920231	-1.46522	-1.42779	-2.38156	-1.24874	-1.91681	-3.29073	-1.81332	-1.9086	-3.04292		0.0613827	0.63968	0.205139	0.143712					-1.47448	-2.22895	-0.754469
O15357	Phosphatidylinositol 3,4,5-trisphosphate 5-phosphatase 2 OS=Homo sapiens OX=9606 GN=INPPL1 PE=1 SV=2	-3.10059	-2.63742	-2.99465	-5.82083	-1.4245	-1.55076	-5.12835	-2.39653	-2.07368	-3.81251	-4.227	-1.33416		0.773257	0.679255	0.0715879	0.200903					-3.1956	-2.93186	0.263744
O15371	Eukaryotic translation initiation factor 3 subunit D OS=Homo sapiens OX=9606 GN=EIF3D PE=1 SV=1	1.43434	1.34449	1.904	1.63787	1.5344	0.798473	1.06477	1.74597	1.62628	1.30784	1.08495	1.65948		0.210065	0.158996	0.0844814	0.733736					1.57102	1.32682	-0.244195
O15372	Eukaryotic translation initiation factor 3 subunit H OS=Homo sapiens OX=9606 GN=EIF3H PE=1 SV=1	-1.56511	-2.10607	-1.24001	-1.94644	-1.66833	-1.94	-1.60648	-1.11023	-1.16764	-1.39142	-1.52455	-1.42253		0.185437	0.582614	0.89431	0.321767					-1.70519	-1.45183	0.253355
O15382	Branched-chain-amino-acid aminotransferase, mitochondrial OS=Homo sapiens OX=9606 GN=BCAT2 PE=1 SV=2	-1.12632	-0.225292	-1.73049	-1.20185	-1.48402	-1.81661	-0.7651	-1.61327	-1.83268	-1.44773	-1.60855	-1.6257		0.190495	0.849634	0.783474	0.848719					-1.15359	-1.52995	-0.376356
O15394	Neural cell adhesion molecule 2 OS=Homo sapiens OX=9606 GN=NCAM2 PE=1 SV=2	4.15081	3.39758	4.34682	3.88795	3.71104	4.61567	4.0266	4.34861	4.00761	3.45193	4.32061	4.01113		0.348783	0.256038	0.429003	0.319716					3.89884	4.11174	0.212899
O15400	Syntaxin-7 OS=Homo sapiens OX=9606 GN=STX7 PE=1 SV=4	1.58201	2.07463	1.64239	1.76318	0.606091	0.813076	1.88703	1.42823	1.43796	1.97943	1.7768	1.23995		0.930392	0.476523	0.118008	0.907602					1.53366	1.50893	-0.024736
O15439	Multidrug resistance-associated protein 4 OS=Homo sapiens OX=9606 GN=ABCC4 PE=1 SV=3	-2.95763	-3.37374	-3.49072	-3.14301	-4.49064	-5.40082	-3.5547	-5.4826	-4.9306	-3.13191	-1.85913	-5.17203		0.301623	0.47544	0.148383	0.676124					-3.49115	-4.21883	-0.727683
O15484	Calpain-5 OS=Homo sapiens OX=9606 GN=CAPN5 PE=1 SV=2	0.32835	0.560652	0.346176	-0.0540104	-0.391993	0.256359	0.406105	0.422487	0.319236	-0.179662	0.639042	0.0580063		0.543056	0.787665	0.771475	0.109397					0.157835	0.274511	0.116676
O15488	Glycogenin-2 OS=Homo sapiens OX=9606 GN=GYG2 PE=1 SV=2	-0.946999	-0.671051	-0.563236	-1.24726	-0.656456	-0.00354958	-0.564644	-3.83241	-4.4665	-0.52147	-0.649569	-4.2093		0.214843	0.89219	0.717139	0.0921484					-0.817001	-2.03535	-1.21835
O15498	Synaptobrevin homolog YKT6 OS=Homo sapiens OX=9606 GN=YKT6 PE=1 SV=1	1.76772	1.46959	1.7527	1.31717	1.78291	1.84427	1.42957	1.34264	1.72845	1.48306	1.68134	1.33569	Acetyl [K60]	0.581169	0.851401	0.430135	0.941164					1.61802	1.54929	-0.0687311
O15511	Actin-related protein 2/3 complex subunit 5 OS=Homo sapiens OX=9606 GN=ARPC5 PE=1 SV=3	-0.847872	-1.92678	-1.37616	-1.72758	0.538723	0.508219	-0.615721	-2.42698	-0.82006	-0.75599	-0.245245	-2.00569		0.791005	0.572405	0.182233	0.348372					-1.06793	-0.908781	0.159152
O15523	ATP-dependent RNA helicase DDX3Y OS=Homo sapiens OX=9606 GN=DDX3Y PE=1 SV=2	0.681261	-0.873356	0.562653	2.25902	-1.08158	1.70949	-3.04656	-2.31493	-2.57651	2.72994	0.617853	-4.92055		0.323687	0.388391	0.0967686	0.0691246					0.3096	-1.11447	-1.42407
O15530	3-phosphoinositide-dependent protein kinase 1 OS=Homo sapiens OX=9606 GN=PDPK1 PE=1 SV=1	0.640087	0.91363	0.619762	0.863693	1.6547	1.51626	1.00141	1.25889	1.42436	1.07632	1.09428	1.77299		0.0970912	0.629312	0.0481273	0.737677			*		0.938374	1.30636	0.367984
O15533-3	Isoform 3 of Tapasin OS=Homo sapiens OX=9606 GN=TAPBP	-3.18831	-2.04909	-3.03277	-3.32069	-1.92777	-5.06985	-3.15805	-2.08708	-2.82316	-2.8084	-2.64615	-3.28697		0.411253	0.0232999	0.433301	0.913582		*			-2.70373	-3.12567	-0.421941
O15540-2	Isoform 2 of Fatty acid-binding protein, brain OS=Homo sapiens OX=9606 GN=FABP7	2.23884	0.639227	2.33244	1.89662	2.51185	2.15522	2.29153	1.31129	0.981874	1.83349	1.81298	0.604687		0.394081	0.720729	0.910585	0.143151					1.92379	1.57015	-0.35364
O43143	Pre-mRNA-splicing factor ATP-dependent RNA helicase DHX15 OS=Homo sapiens OX=9606 GN=DHX15 PE=1 SV=2	1.18932	2.39123	1.38331	1.09605	1.17297	0.711121	0.865723	1.3616	1.20668	1.36284	0.758644	0.718044		0.0930751	0.0920391	0.206486	0.708777					1.44658	0.997807	-0.448769
O43147-2	Isoform 2 of Small G protein signaling modulator 2 OS=Homo sapiens OX=9606 GN=SGSM2	-0.794355	-1.48059	-0.807791	-0.80389	-1.71955	-1.64935	-1.50572	0	-0.53317	-0.411963	-0.846174	-0.434683		0.297681	0.450677	0.376949	0.259476					-1.12124	-0.768724	0.352511
O43148-2	Isoform 2 of mRNA cap guanine-N7 methyltransferase OS=Homo sapiens OX=9606 GN=RNMT	-1.70157	-1.79727	-1.49805	-1.45514	-1.51335	-2.53161	-1.52979	-1.02267	-1.89029	-1.32718	-1.47095	-1.14992		0.893637	0.355565	0.396811	0.676409					-1.59308	-1.56035	0.0327279
O43149	Zinc finger ZZ-type and EF-hand domain-containing protein 1 OS=Homo sapiens OX=9606 GN=ZZEF1 PE=1 SV=6	2.51501	1.68531	2.06704	2.6474	2.35435	2.45532	2.02028	0.598932	0.64745	2.23773	2.24907	0.922361		0.129123	0.729536	0.506977	0.117097					2.25382	1.59016	-0.663659
O43157	Plexin-B1 OS=Homo sapiens OX=9606 GN=PLXNB1 PE=1 SV=3	1.89444	2.07431	1.97876	1.69125	1.42353	1.29616	1.76665	1.53312	1.78808	2.14121	1.79975	1.82481		0.626816	0.509998	0.221179	0.730691					1.81246	1.73568	-0.0767737
O43164	E3 ubiquitin-protein ligase Praja-2 OS=Homo sapiens OX=9606 GN=PJA2 PE=1 SV=4	-4.69692	-3.89705	-3.73253	-3.76206	-5.74252	-4.04993	-3.66641	-4.34283	-4.90671	-4.13258	-4.46754	-4.40609		0.82169	0.666919	0.27734	0.519049					-4.36622	-4.28173	0.0844891
O43166	Signal-induced proliferation-associated 1-like protein 1 OS=Homo sapiens OX=9606 GN=SIPA1L1 PE=1 SV=4	2.18125	1.89014	2.16208	2.09028	1.46691	1.85634	2.41899	1.54519	1.1463	2.12733	1.93894	1.45344		0.456577	0.458414	0.457602	0.375812					1.95813	1.78379	-0.174342
O43169	Cytochrome b5 type B OS=Homo sapiens OX=9606 GN=CYB5B PE=1 SV=2	3.30047	3.41902	3.16055	3.19893	3.23801	2.65104	3.18182	2.76924	2.63976	3.17267	3.45069	2.81026		0.0617551	0.436609	0.261049	0.630888					3.2634	2.95364	-0.309755
O43173	Sia-alpha-2,3-Gal-beta-1,4-GlcNAc-R:alpha 2,8-sialyltransferase OS=Homo sapiens OX=9606 GN=ST8SIA3 PE=1 SV=3	-4.05057	-5.62509	-4.12401	-4.97478	-4.31386	-3.77875	-4.34162	-3.95737	-4.09978	-4.93176	-4.28609	-4.07386		0.203895	0.149671	0.0855857	0.185103					-4.61766	-4.20989	0.407774
O43175	D-3-phosphoglycerate dehydrogenase OS=Homo sapiens OX=9606 GN=PHGDH PE=1 SV=4	4.40475	4.59887	4.73339	4.55848	4.72183	4.12428	4.10618	3.98859	4.54989	4.80558	4.6762	4.2585		0.138421	0.028157	0.0606815	0.229514		*			4.60346	4.35846	-0.245005
O43181	NADH dehydrogenase [ubiquinone] iron-sulfur protein 4, mitochondrial OS=Homo sapiens OX=9606 GN=NDUFS4 PE=1 SV=1	-1.21709	-0.65728	-1.16693	-1.31374	-1.47281	-1.34601	-0.755154	-1.7979	-1.89675	-1.31708	-0.861975	-1.61825		0.393417	0.764659	0.81255	0.646743					-1.16557	-1.37045	-0.204874
O43236	Septin-4 OS=Homo sapiens OX=9606 GN=SEPT4 PE=1 SV=1	3.66982	3.55446	2.36362	3.69767	3.86386	2.87858	3.55213	2.42866	3.53607	3.58067	3.45579	3.20547		0.526974	0.960054	0.916363	0.631055					3.42989	3.23391	-0.195979
O43237	Cytoplasmic dynein 1 light intermediate chain 2 OS=Homo sapiens OX=9606 GN=DYNC1LI2 PE=1 SV=1	2.3104	2.00637	1.39807	2.15542	2.33779	2.85985	1.87316	-0.341703	0.641818	1.56595	1.52244	0.611504		0.137454	0.386232	0.916858	0.196476					2.04161	1.24757	-0.794037
O43242	26S proteasome non-ATPase regulatory subunit 3 OS=Homo sapiens OX=9606 GN=PSMD3 PE=1 SV=2	2.85063	2.43201	2.43239	2.60546	2.69775	3.24397	2.7137	2.14931	2.48461	2.94744	2.89767	2.23509		0.747638	0.376485	0.468679	0.318218					2.60365	2.6674	0.0637508
O43252	Bifunctional 3'-phosphoadenosine 5'-phosphosulfate synthase 1 OS=Homo sapiens OX=9606 GN=PAPSS1 PE=1 SV=2	-1.87974	-3.20316	-0.879614	-1.78358	-2.02395	-2.92826	-2.39778	-1.91091	-2.79841	-1.80348	-2.85785	-2.14499		0.253688	0.672836	0.133124	0.569159					-1.95401	-2.40595	-0.451947
O43264	Centromere/kinetochore protein zw10 homolog OS=Homo sapiens OX=9606 GN=ZW10 PE=1 SV=3	-1.07274	-1.45034	-1.69892	-1.69056	-1.15638	-1.00129	-0.977039	-3.16872	-3.99898	-1.34764	-1.0896	-2.69498		0.297806	0.419244	0.84793	0.316855					-1.41379	-2.03975	-0.625961
O43272	Proline dehydrogenase 1, mitochondrial OS=Homo sapiens OX=9606 GN=PRODH PE=1 SV=3	1.79828	1.93407	2.40963	1.14174	0.79611	1.00636	1.71152	1.26822	1.28285	1.26847	1.13849	0.700298		0.160324	0.758532	0.268835	0.993237					1.61597	1.1966	-0.419366
O43290	U4/U6.U5 tri-snRNP-associated protein 1 OS=Homo sapiens OX=9606 GN=SART1 PE=1 SV=1	-2.4206	-3.24971	-2.11745	-2.43239	-3.49713	-4.30267	-2.25222	-1.31721	-2.68551	-2.18595	-2.87671	-1.18528		0.529244	0.992976	0.60352	0.234888					-2.74345	-2.40079	0.342662
O43291	Kunitz-type protease inhibitor 2 OS=Homo sapiens OX=9606 GN=SPINT2 PE=1 SV=2	-3.72789	-4.06893	-3.15523	-3.30675	-5.22782	-2.80937	-2.76656	-3.68722	-3.95283	-4.08887	-3.03364	-3.77922		0.28186	0.210286	0.977195	0.860465					-3.89732	-3.44539	0.451935
O43292	Glycosylphosphatidylinositol anchor attachment 1 protein OS=Homo sapiens OX=9606 GN=GPAA1 PE=1 SV=3	-1.31852	-2.37501	-2.00937	-2.01781	-0.922848	-1.25589	-0.959658	-2.19665	-1.35981	-1.32028	-1.3384	-1.32715		0.257244	0.110708	0.0252263	0.95154			*		-1.72871	-1.39398	0.334735
O43293	Death-associated protein kinase 3 OS=Homo sapiens OX=9606 GN=DAPK3 PE=1 SV=1	-2.60782	-3.98046	-4.54474	-3.89347	-3.58951	-3.5921	-1.99343	-3.08369	-3.04494	-4.05463	-2.39804	-2.91665		0.112862	0.086272	0.0363806	0.0666498			*		-3.7232	-3.01192	0.711275
O43294	Transforming growth factor beta-1-induced transcript 1 protein OS=Homo sapiens OX=9606 GN=TGFB1I1 PE=1 SV=2	-2.92009	-5.46413	-3.01933	-2.90937	-4.09878	-2.98893	-3.53714	-2.39914	-2.40983	-2.65281	-2.86993	-2.85945		0.0828743	0.787839	0.94007	0.621327					-3.68234	-2.81675	0.865594
O43295-2	Isoform 2 of SLIT-ROBO Rho GTPase-activating protein 3 OS=Homo sapiens OX=9606 GN=SRGAP3	2.72738	1.62073	2.624	2.40861	2.83282	2.9277	2.4577	2.24182	2.39695	2.32393	2.56561	2.05672		0.934791	0.474631	0.551817	0.545966					2.44271	2.42435	-0.0183595
O43300	Leucine-rich repeat transmembrane neuronal protein 2 OS=Homo sapiens OX=9606 GN=LRRTM2 PE=1 SV=3	-0.601545	-0.0152836	-0.972771	-0.965754	-0.940317	-0.489685	-0.966719	-1.31905	-1.19055	-1.46536	-1.38296	-1.051		0.0758025	0.336693	0.697326	0.801406					-0.699134	-1.12362	-0.424485
O43301	Heat shock 70 kDa protein 12A OS=Homo sapiens OX=9606 GN=HSPA12A PE=1 SV=2	4.31644	4.47476	3.89179	4.51343	4.11829	4.50461	4.35045	4.50007	4.89834	3.98238	4.41739	4.83075		0.195247	0.438575	0.360048	0.111745					4.26294	4.49771	0.234774
O43307	Rho guanine nucleotide exchange factor 9 OS=Homo sapiens OX=9606 GN=ARHGEF9 PE=1 SV=3	-0.824947	-2.14738	-0.519028	-1.62899	-1.80575	-0.88154	-1.64557	-1.09977	-0.681533	-2.33988	-1.41509	-1.17495		0.857974	0.389766	0.689689	0.126063					-1.38522	-1.31976	0.0654558
O43310-2	Isoform 2 of CBP80/20-dependent translation initiation factor OS=Homo sapiens OX=9606 GN=CTIF	-1.93636	-1.43554	-1.65518	-1.80581	-1.47009	-2.17386	-1.26889	-3.38373	-3.97192	-1.41795	-1.52604	-3.39157		0.155301	0.857685	0.508432	0.0927015					-1.6606	-2.44771	-0.787111
O43318	Mitogen-activated protein kinase kinase kinase 7 OS=Homo sapiens OX=9606 GN=MAP3K7 PE=1 SV=1	-0.53879	-1.43317	-0.689171	-0.957035	-1.41234	-1.35352	-1.33153	-3.76385	-4.01355	-1.45841	-1.10132	-3.10299		0.0546259	0.725236	0.419344	0.280948					-1.0061	-2.30359	-1.29749
O43324	Eukaryotic translation elongation factor 1 epsilon-1 OS=Homo sapiens OX=9606 GN=EEF1E1 PE=1 SV=1	-3.0153	-1.99412	-1.63652	-2.55646	-3.19499	-3.80731	-1.9755	-0.790009	-2.0096	-2.47823	-2.67453	-1.53823		0.561156	0.432487	0.525753	0.379627					-2.47948	-2.18192	0.297561
O43325	LYR motif-containing protein 1 OS=Homo sapiens OX=9606 GN=LYRM1 PE=2 SV=1	-0.981913	-0.607985	-1.60573	-1.16385	-2.28434	-1.32997	-0.778542	-1.12244	-0.928248	-1.94589	-1.19188	-0.646994		0.542859	0.18978	0.583019	0.0415265				*	-1.32877	-1.13485	0.193913
O43390-2	Isoform 2 of Heterogeneous nuclear ribonucleoprotein R OS=Homo sapiens OX=9606 GN=HNRNPR	0.915966	0.247328	1.28095	1.58712	1.5964	0.436937	1.08931	1.1665	0.334317	0.948524	0.915325	0.53676		0.204518	0.368876	0.151755	0.118075					1.12555	0.775383	-0.350169
O43395	U4/U6 small nuclear ribonucleoprotein Prp3 OS=Homo sapiens OX=9606 GN=PRPF3 PE=1 SV=2	1.62691	1.6694	1.71085	1.64625	-2.76324	-4.41521	-2.1228	1.89181	0.974034	1.99634	1.82657	2.21114		0.756239	0.209054	0.0718093	0.260274					0.778031	0.337412	-0.440619
O43396	Thioredoxin-like protein 1 OS=Homo sapiens OX=9606 GN=TXNL1 PE=1 SV=3	2.7163	2.34799	2.4149	2.31008	2.19181	1.91148	2.48422	2.06544	2.51534	2.10128	2.46275	2.45358		0.427469	0.541535	0.894268	0.0771309					2.39622	2.28487	-0.111345
O43399-5	Isoform 5 of Tumor protein D54 OS=Homo sapiens OX=9606 GN=TPD52L2	1.76388	1.5148	1.90084	2.02392	2.07741	2.04003	1.76848	2.35023	2.07994	1.70462	1.95579	2.03047	Acetyl [N-Term]	0.320565	0.727366	0.804957	0.793761					1.85617	1.98994	0.133769
O43402	ER membrane protein complex subunit 8 OS=Homo sapiens OX=9606 GN=EMC8 PE=1 SV=1	-0.951857	-1.16253	-0.633282	-1.21622	-1.09006	-0.714914	-1.15597	-0.949488	-1.33434	-1.174	-0.991341	-0.985594		0.797664	0.374603	0.668959	0.577181					-1.01079	-1.04366	-0.0328734
O43426-2	Isoform 2 of Synaptojanin-1 OS=Homo sapiens OX=9606 GN=SYNJ1	-1.27625	-2.14603	-1.31137	-1.53336	-2.34886	0.16968	-1.29256	-0.934978	-0.912841	-1.84784	-0.893528	-0.14138	Acetyl [K659]	0.0323585	0.0530382	0.14236	0.127909	*				-1.72317	-0.836207	0.886966
O43426-4	Isoform 3 of Synaptojanin-1 OS=Homo sapiens OX=9606 GN=SYNJ1	1.32705	1.09039	0.789568	0.886721	1.40763	1.71903	1.24808	1.13836	1.27643	0.34942	1.19664	1.69635	Acetyl [K659]	0.578035	0.0301208	0.00747473	0.0794115		*	**		1.10027	1.23205	0.131775
O43427	Acidic fibroblast growth factor intracellular-binding protein OS=Homo sapiens OX=9606 GN=FIBP PE=1 SV=3	8.57488	7.34954	7.72952	9.09969	9.49927	9.46323	7.71171	0.967743	0.312938	9.21947	8.35248	1.22845		0.140385	0.939481	0.553584	0.0648684					8.45058	5.32229	-3.12829
O43432-3	Isoform 3 of Eukaryotic translation initiation factor 4 gamma 3 OS=Homo sapiens OX=9606 GN=EIF4G3	-0.323946	-0.700197	-0.0265331	0.110367	0.112865	0.488497	0.381727	0.0558949	-0.212502	-0.934178	0.302563	-0.0753593		0.527589	0.30256	0.382249	0.960136					-0.165489	0.00094877	0.166438
O43447	Peptidyl-prolyl cis-trans isomerase H OS=Homo sapiens OX=9606 GN=PPIH PE=1 SV=1	-1.05082	-1.04687	-1.1953	-1.00874	-1.3644	-1.44578	-0.992075	-1.3991	-1.53416	-1.53543	-0.980091	-2.04124		0.131254	0.548763	0.226723	0.410986					-1.13323	-1.41827	-0.285042
O43464	Serine protease HTRA2, mitochondrial OS=Homo sapiens OX=9606 GN=HTRA2 PE=1 SV=2	-0.230581	0.681601	-0.231768	-0.112175	0.52964	0.54838	-0.0273132	0.369692	0.435842	-0.457311	0.212831	0.162367		0.826817	0.786284	0.225767	0.68308					0.127343	0.177784	0.0504406
O43488	Aflatoxin B1 aldehyde reductase member 2 OS=Homo sapiens OX=9606 GN=AKR7A2 PE=1 SV=3	4.27341	4.4302	4.22474	3.84712	4.07734	3.94787	3.98587	3.27485	3.7285	4.54899	4.18242	3.41041		0.191662	0.591157	0.486411	0.270222					4.17056	3.86842	-0.302142
O43491	Band 4.1-like protein 2 OS=Homo sapiens OX=9606 GN=EPB41L2 PE=1 SV=1	-1.20919	-1.81246	-1.50678	-1.99635	-1.60763	-1.37317	-1.47595	-1.95385	-1.97702	-1.21171	-1.19767	-2.57935	Acetyl [K486;K712]	0.835263	0.995718	0.891476	0.43778					-1.62648	-1.68125	-0.054765
O43491-4	Isoform 4 of Band 4.1-like protein 2 OS=Homo sapiens OX=9606 GN=EPB41L2	-1.71622	-1.77147	-1.5273	-1.34445	-1.81015	-3.42732	-1.51251	-2.40121	-3.43065	-0.965415	-2.74305	-4.42713	Acetyl [K486;K642]	0.0793516	0.245753	0.0687986	0.0438386				*	-1.63392	-2.70104	-1.06712
O43493	Trans-Golgi network integral membrane protein 2 OS=Homo sapiens OX=9606 GN=TGOLN2 PE=1 SV=3	-2.6305	-3.6653	-2.22654	-2.68318	-3.03313	-5.58252	-2.81501	-2.7799	-6.90459	-2.85435	-3.34955	-5.13126		0.112886	0.522952	0.166404	0.405147					-2.84773	-4.20246	-1.35472
O43505	Beta-1,4-glucuronyltransferase 1 OS=Homo sapiens OX=9606 GN=B4GAT1 PE=1 SV=1	1.94528	1.75604	1.79279	1.43268	1.64533	1.79902	1.69297	1.71621	1.89137	1.43622	1.56807	1.92045		0.97545	0.0774014	0.0733974	0.00455406				**	1.71442	1.71776	0.00333285
O43526-2	Isoform 2 of Potassium voltage-gated channel subfamily KQT member 2 OS=Homo sapiens OX=9606 GN=KCNQ2	2.55975	1.93372	2.84361	2.81551	2.89034	2.65494	2.33074	2.01056	2.92194	2.24162	2.6911	2.72673		0.648985	0.913397	0.774258	0.822512					2.60859	2.51109	-0.0974969
O43566	Regulator of G-protein signaling 14 OS=Homo sapiens OX=9606 GN=RGS14 PE=1 SV=4	1.97617	-0.00779533	1.56578	1.23408	2.48311	2.11868	1.15715	0.360109	2.02693	2.24893	2.06951	1.41528		0.711842	0.736907	0.523228	0.651507					1.45027	1.62808	0.177817
O43572	A-kinase anchor protein 10, mitochondrial OS=Homo sapiens OX=9606 GN=AKAP10 PE=1 SV=2	-1.41897	-1.5913	-1.44359	-1.83697	-3.2733	-1.76536	-1.88682	-0.858152	-0.567536	-3.79365	-1.68063	-1.56118		0.74746	0.706808	0.9422	0.048169				*	-1.91283	-1.73048	0.182351
O43581-3	Isoform 3 of Synaptotagmin-7 OS=Homo sapiens OX=9606 GN=SYT7	0.0967903	0.325342	-0.478306	-0.581499	-0.349651	-0.353485	0.292412	0.500904	0.13885	-0.298923	0.0708923	0.365288		0.177417	0.442435	0.0958216	0.00872105				**	-0.197465	0.102277	0.299742
O43583	Density-regulated protein OS=Homo sapiens OX=9606 GN=DENR PE=1 SV=2	1.50772	1.99021	1.15536	1.07525	0.894945	1.575	1.50343	1.65392	1.59759	0.688867	1.48162	1.58562		0.611513	0.336923	0.238593	0.0255022				*	1.3247	1.44086	0.116166
O43592	Exportin-T OS=Homo sapiens OX=9606 GN=XPOT PE=1 SV=2	1.41538	1.4438	1.48914	1.35038	1.34107	0.888397	1.05596	0.925976	0.94765	0.846372	0.764038	0.819044		1.04e-06	0.604648	0.131344	0.530759	***				1.40796	0.892491	-0.515464
O43597	Protein sprouty homolog 2 OS=Homo sapiens OX=9606 GN=SPRY2 PE=1 SV=1	-4.50607	-2.99038	-4.42681	-3.81654	-5.8393	-6.15185	-4.25134	-4.11113	-6.35202	-5.83737	-4.52141	-5.01837		0.163762	0.71796	0.187489	0.724841					-4.31582	-5.17764	-0.86182
O43598	2'-deoxynucleoside 5'-phosphate N-hydrolase 1 OS=Homo sapiens OX=9606 GN=DNPH1 PE=1 SV=1	1.69933	2.658	2.2607	2.26601	1.58853	1.91077	2.75383	2.29515	2.40052	2.34551	2.64285	1.9886		0.294051	0.361994	0.434023	0.673016					2.09451	2.33389	0.239378
O43615	Mitochondrial import inner membrane translocase subunit TIM44 OS=Homo sapiens OX=9606 GN=TIMM44 PE=1 SV=2	1.02183	1.46371	1.03391	0.750183	2.30084	1.47113	0.880035	1.2856	1.55853	0.432412	0.843678	1.67513		0.633357	0.871892	0.150868	0.539844					1.3141	1.16379	-0.150307
O43633	Charged multivesicular body protein 2a OS=Homo sapiens OX=9606 GN=CHMP2A PE=1 SV=1	0.768322	0.88393	0.577168	0.70719	1.40683	1.42264	1.17368	1.73198	1.90951	0.861093	0.731546	2.10065	Acetyl [N-Term]	0.0652202	0.428471	0.0468548	0.233697			*		0.868687	1.41873	0.550041
O43639	Cytoplasmic protein NCK2 OS=Homo sapiens OX=9606 GN=NCK2 PE=1 SV=2	0.529194	0.445545	-0.0747833	-0.434896	-0.105591	0.221361	-0.301764	0.059639	0.197148	-0.157559	0.148287	0.349743		0.991718	0.319363	0.133051	0.00158105				**	0.0718937	0.0738365	0.00194277
O43660	Pleiotropic regulator 1 OS=Homo sapiens OX=9606 GN=PLRG1 PE=1 SV=1	-2.53356	-4.05402	-2.12237	-2.46225	-1.68087	-2.10384	-2.14122	-3.39729	-3.56408	-2.5033	-3.36339	-3.92335		0.383367	0.676596	0.923248	0.0421372				*	-2.57061	-2.9995	-0.428883
O43665-3	Isoform 3 of Regulator of G-protein signaling 10 OS=Homo sapiens OX=9606 GN=RGS10	-4.97712	-4.54374	-4.42938	-4.71172	-5.07669	-4.92466	-5.08602	-5.43053	-5.23912	-4.07423	-4.47264	-4.90717		0.594693	0.363476	0.131759	0.266247					-4.74773	-4.87634	-0.128608
O43674	NADH dehydrogenase [ubiquinone] 1 beta subcomplex subunit 5, mitochondrial OS=Homo sapiens OX=9606 GN=NDUFB5 PE=1 SV=1	4.06999	4.32266	3.92809	3.87251	4.04618	4.47393	3.87353	3.38469	3.53386	3.59598	3.90025	3.94649		0.214304	0.166851	0.430683	0.981758					4.04788	3.81553	-0.232352
O43676	NADH dehydrogenase [ubiquinone] 1 beta subcomplex subunit 3 OS=Homo sapiens OX=9606 GN=NDUFB3 PE=1 SV=3	0.0950642	1.13377	0.699306	0.0751286	0.000537872	-0.708881	0.449406	0.0337353	-0.0213423	-0.551806	0.0703392	0.021244		0.0796896	0.500519	0.339264	0.68858					0.400762	-0.101044	-0.501806
O43678	NADH dehydrogenase [ubiquinone] 1 alpha subcomplex subunit 2 OS=Homo sapiens OX=9606 GN=NDUFA2 PE=1 SV=3	3.67195	3.89447	3.49754	3.55063	3.68249	3.5691	3.66633	3.02376	3.10087	2.24634	3.47925	3.37987		0.0759431	0.350584	0.708772	0.588571					3.65941	3.20936	-0.450053
O43681	ATPase ASNA1 OS=Homo sapiens OX=9606 GN=ASNA1 PE=1 SV=2	0.726763	1.00208	0.80377	0.627069	1.04139	0.943624	0.469585	0.412359	0.562095	0.726214	0.692329	0.601585		0.0707924	0.716136	0.966479	0.387467					0.840216	0.629685	-0.210531
O43684	Mitotic checkpoint protein BUB3 OS=Homo sapiens OX=9606 GN=BUB3 PE=1 SV=1	0.449606	-0.0737133	0.65543	0.911091	-0.226334	-0.348183	0.351118	0.527941	-0.366405	0.582488	0.497807	0.507111		0.729534	0.793696	0.0662889	0.972125					0.343216	0.250268	-0.0929478
O43707	Alpha-actinin-4 OS=Homo sapiens OX=9606 GN=ACTN4 PE=1 SV=2	-0.0909595	-0.87014	-0.334707	0.218395	0.0500202	0.0104313	-0.163662	2.02496	1.67432	0.304082	0.0996761	1.65837	Acetyl [K54]	0.0508493	0.943282	0.560079	0.222188					-0.205478	0.801168	1.00665
O43707-2	Isoform ACTN4ISO of Alpha-actinin-4 OS=Homo sapiens OX=9606 GN=ACTN4	-3.51299	-3.3296	-2.47836	-2.56974	-4.22791	-6.54407	-3.90839	-5.20275	-4.91622	-2.39987	-4.41819	-4.88792		0.0538302	0.197893	0.00668854	0.224714			**		-3.22372	-4.61106	-1.38734
O43708	Maleylacetoacetate isomerase OS=Homo sapiens OX=9606 GN=GSTZ1 PE=1 SV=3	0.505913	1.46115	-0.098465	0.484102	-0.858238	-2.39276	0.115372	-0.58275	0.124206	-0.044446	0.139153	-0.140568		0.211998	0.349041	0.128551	0.611468					0.298893	-0.397399	-0.696292
O43716	Glutamyl-tRNA(Gln) amidotransferase subunit C, mitochondrial OS=Homo sapiens OX=9606 GN=GATC PE=1 SV=1	0.25927	-0.866491	-2.58489	-1.59744	0.423555	-0.297701	-0.527134	-3.84189	-2.56717	-0.597667	0.137039	-2.64314		0.485215	0.482787	0.423499	0.550793					-0.873201	-1.47681	-0.603608
O43719	HIV Tat-specific factor 1 OS=Homo sapiens OX=9606 GN=HTATSF1 PE=1 SV=1	-1.22863	-1.10461	-0.984278	-1.54522	-0.861578	-0.901644	-1.61528	-1.97762	-2.06135	-1.23955	-1.23012	-3.01385		0.117315	0.435076	0.536245	0.0826766					-1.14486	-1.71992	-0.575052
O43736	Integral membrane protein 2A OS=Homo sapiens OX=9606 GN=ITM2A PE=1 SV=2	-3.63267	-3.58399	-4.5169	-3.06701	-4.15953	-7.14929	-4.06897	-4.30676	-4.1704	-4.68777	-5.87024	-2.7645		0.199249	0.890203	0.351586	0.556686					-3.79202	-4.71685	-0.924826
O43739-2	Isoform 2 of Cytohesin-3 OS=Homo sapiens OX=9606 GN=CYTH3	-1.42233	-0.688171	-1.43814	-0.827789	-1.06541	-0.539671	-0.538536	-0.901932	-1.2045	-1.32777	-1.44051	-1.01604		0.662292	0.283025	0.381835	0.419787					-1.08837	-0.995566	0.0928033
O43747	AP-1 complex subunit gamma-1 OS=Homo sapiens OX=9606 GN=AP1G1 PE=1 SV=5	-3.33814	-3.10652	-2.86099	-3.17845	-3.40941	-3.58399	-3.5282	-2.87817	-2.77481	-2.64975	-2.92536	-3.17068		0.57889	0.011599	0.0913619	0.999908		*			-3.1787	-3.07299	0.105708
O43747-2	Isoform 2 of AP-1 complex subunit gamma-1 OS=Homo sapiens OX=9606 GN=AP1G1	-0.655994	-0.699562	-0.761869	-0.471216	-0.570534	-0.0250263	-0.793877	-0.269541	-0.506091	-0.990687	-0.460665	-0.211403		0.318581	0.331747	0.248824	0.288774					-0.631835	-0.465327	0.166508
O43752	Syntaxin-6 OS=Homo sapiens OX=9606 GN=STX6 PE=1 SV=1	0.161589	0.393288	0.569548	-0.11381	-0.0302124	0.403049	-0.488672	0.674099	0.756793	-0.287688	0.27203	0.712835		0.709979	0.760723	0.807906	0.0499803				*	0.19608	0.291778	0.0956976
O43759	Synaptogyrin-1 OS=Homo sapiens OX=9606 GN=SYNGR1 PE=1 SV=2	1.78362	1.98412	2.04071	1.35559	1.50361	2.09916	1.85756	1.56881	1.2507	0.936965	1.81493	1.17966	Acetyl [N-Term]	0.377595	0.476959	0.654139	0.784321					1.73353	1.52968	-0.203848
O43760-2	Isoform 2 of Synaptogyrin-2 OS=Homo sapiens OX=9606 GN=SYNGR2	-0.517614	-0.579325	-1.44393	0.00615311	-0.169706	-0.580267	-0.570288	-0.600222	0.613196	-0.229741	-0.313751	0.2586		0.282862	0.970048	0.643378	0.692069					-0.540885	-0.20321	0.337674
O43761	Synaptogyrin-3 OS=Homo sapiens OX=9606 GN=SYNGR3 PE=1 SV=2	4.64794	5.8499	4.13394	4.86444	3.49442	3.79876	5.20366	5.62617	4.39238	3.73906	4.52883	5.23404	Acetyl [N-Term]	0.919847	0.774799	0.920783	0.152169					4.59813	4.64613	0.0479994
O43765	Small glutamine-rich tetratricopeptide repeat-containing protein alpha OS=Homo sapiens OX=9606 GN=SGTA PE=1 SV=1	0.621784	0.845295	0.859938	0.277538	0.376732	0.721773	0.803246	-0.113926	0.802094	-0.0449152	0.0694733	0.155455	Acetyl [K160]	0.258933	0.424023	0.781878	0.915305					0.596257	0.341886	-0.254372
O43766	Lipoyl synthase, mitochondrial OS=Homo sapiens OX=9606 GN=LIAS PE=1 SV=3	-4.33278	-4.11042	-3.5031	-5.17914	-3.36815	-3.45102	-3.93269	-2.838	-2.61117	-5.25235	-3.3666	-2.49178		0.213204	0.701489	0.0873566	0.0573303					-4.09872	-3.42052	0.678202
O43768-3	Isoform 3 of Alpha-endosulfine OS=Homo sapiens OX=9606 GN=ENSA	-1.68643	-1.53691	-2.18241	-1.34172	-1.53468	-0.930744	-1.73201	-1.53756	-1.48569	-2.36798	-3.69523	-1.50627		0.589191	0.268175	0.572087	0.793347					-1.65643	-1.89364	-0.23721
O43772	Mitochondrial carnitine/acylcarnitine carrier protein OS=Homo sapiens OX=9606 GN=SLC25A20 PE=1 SV=1	0.88904	0.803486	0.872133	0.448715	0.167549	-0.00984573	0.868401	0.339199	0.0780783	0.562541	0.701384	0.0317173		0.204219	0.822284	0.292016	0.994247					0.636185	0.367353	-0.268831
O43776	Asparagine--tRNA ligase, cytoplasmic OS=Homo sapiens OX=9606 GN=NARS PE=1 SV=1	3.74702	3.53883	3.87553	3.6601	3.82394	3.6666	3.57894	3.30727	3.4369	3.52339	3.57555	3.5353	Acetyl [K60]	0.0151243	0.708724	0.616826	0.414078	*				3.72908	3.51771	-0.211377
O43795	Unconventional myosin-Ib OS=Homo sapiens OX=9606 GN=MYO1B PE=1 SV=3	-0.86911	0.732399	-1.2702	-2.06657	-1.35254	-0.361177	-1.19612	-1.88531	-1.89123	-1.21684	-0.734316	-1.72993		0.507996	0.738722	0.514688	0.839653					-0.965205	-1.28785	-0.322642
O43809	Cleavage and polyadenylation specificity factor subunit 5 OS=Homo sapiens OX=9606 GN=NUDT21 PE=1 SV=1	0.463705	0.289286	0.798792	0.339094	0.0748596	0.111462	0.414101	1.12743	0.715947	0.884582	0.729717	0.266802		0.2874	0.134593	0.31936	0.746839					0.393147	0.607148	0.214001
O43813	LanC-like protein 1 OS=Homo sapiens OX=9606 GN=LANCL1 PE=1 SV=1	3.74528	4.21861	3.39855	3.67619	4.59474	4.73141	4.27467	4.09746	4.71089	3.66333	3.6197	4.42762		0.307607	0.319873	0.0171043	0.757138			*		3.92667	4.21787	0.291196
O43815	Striatin OS=Homo sapiens OX=9606 GN=STRN PE=1 SV=4	1.637	1.47878	1.57517	1.74691	1.8552	2.19064	1.66707	1.18369	1.65922	1.9626	1.81657	1.52742		0.723272	0.565355	0.620012	0.122972					1.65861	1.71532	0.056705
O43818	U3 small nucleolar RNA-interacting protein 2 OS=Homo sapiens OX=9606 GN=RRP9 PE=1 SV=1	-3.96597	-4.56658	-2.92024	-5.04289	-7.3498	-3.96473	-3.25533	-1.73255	-5.59899	-3.52165	-3.54463	-2.17159		0.131774	0.337082	0.729656	0.15786					-4.7691	-3.3985	1.3706
O43819	Protein SCO2 homolog, mitochondrial OS=Homo sapiens OX=9606 GN=SCO2 PE=1 SV=3	-0.457758	-0.767611	-0.116884	0.125229	-0.449825	-0.830433	-0.41877	0.00381851	-0.156699	-1.33488	-0.244894	-1.59345		0.321934	0.165788	0.120555	0.530082					-0.33337	-0.653615	-0.320246
O43822-4	Isoform 4 of Cilia- and flagella-associated protein 410 OS=Homo sapiens OX=9606 GN=CFAP410	-3.78262	-4.36404	-4.2065	-3.51315	-4.18205	-4.30987	-4.10578	-5.97988	-5.22577	-4.40658	-3.8546	-4.77094		0.0960641	0.609586	0.416026	0.342203					-4.00967	-4.66477	-0.655099
O43837	Isocitrate dehydrogenase [NAD] subunit beta, mitochondrial OS=Homo sapiens OX=9606 GN=IDH3B PE=1 SV=2	0.175737	0.849703	0.661692	0.39385	0.75613	0.563431	0.531885	-0.668522	-1.02075	-0.12478	0.485489	-0.787455		0.0541619	0.914534	0.601345	0.135432					0.567422	-0.145814	-0.713236
O43837-2	Isoform A of Isocitrate dehydrogenase [NAD] subunit beta, mitochondrial OS=Homo sapiens OX=9606 GN=IDH3B	-2.53977	-3.70685	-1.93249	-2.86316	-1.90624	-1.26797	-3.18839	-4.93515	-3.03886	-3.7418	-2.02971	-3.97729		0.37344	0.689849	0.887618	0.427629					-2.5897	-3.16845	-0.578749
O43847-2	Isoform 2 of Nardilysin OS=Homo sapiens OX=9606 GN=NRDC	-1.32416	-2.18964	-0.921469	-1.34917	-0.601746	-1.49279	-1.96718	-1.15809	-2.51147	-1.77664	-2.58328	-0.973217		0.191283	0.637702	0.956966	0.83012					-1.27724	-1.78038	-0.503143
O43852-3	Isoform 3 of Calumenin OS=Homo sapiens OX=9606 GN=CALU	1.18057	0.806946	1.31346	0.961424	1.13239	1.84821	1.09717	0.787586	1.31602	1.18648	1.79179	1.54954		0.157597	0.237212	0.194089	0.512206					1.07896	1.36812	0.289157
O43854	EGF-like repeat and discoidin I-like domain-containing protein 3 OS=Homo sapiens OX=9606 GN=EDIL3 PE=1 SV=1	0.688768	-0.504574	0.468916	1.14165	0.511053	0.0116444	0.0965633	-0.587635	0.425744	0.184114	0.123924	1.01516		0.390616	0.498062	0.482531	0.994016					0.461163	0.181359	-0.279804
O43861	Probable phospholipid-transporting ATPase IIB OS=Homo sapiens OX=9606 GN=ATP9B PE=2 SV=4	-5.66667	-5.77094	-4.89865	-5.7743	-5.05375	-5.61625	-5.69043	-3.44697	-3.45206	-5.80519	-5.34059	-2.97257		0.19876	0.949715	0.479116	0.0823792					-5.43286	-4.61772	0.815138
O43865	S-adenosylhomocysteine hydrolase-like protein 1 OS=Homo sapiens OX=9606 GN=AHCYL1 PE=1 SV=2	6.56997	5.68755	5.89532	6.99164	7.74958	7.66411	6.00281	4.15775	3.96234	7.35036	6.61194	4.13025		0.290055	0.96359	0.770618	0.041778				*	6.57881	5.69708	-0.881732
O43866	CD5 antigen-like OS=Homo sapiens OX=9606 GN=CD5L PE=1 SV=1	-4.52865	-4.60762	-4.45761	-3.50833	-3.32449	-5.09434	-5.63833	-1.38141	-1.88393	-2.75696	-3.88094	-4.37166		0.518826	0.0223395	0.384243	0.890984		*			-4.08534	-3.57251	0.512831
O43920	NADH dehydrogenase [ubiquinone] iron-sulfur protein 5 OS=Homo sapiens OX=9606 GN=NDUFS5 PE=1 SV=3	3.48873	3.95361	2.98911	2.89009	3.21928	3.54927	3.71337	3.22202	3.32594	3.03866	3.60923	3.49755		0.564814	0.156546	0.0326336	0.119149			*		3.30816	3.42229	0.114129
O43924	Retinal rod rhodopsin-sensitive cGMP 3',5'-cyclic phosphodiesterase subunit delta OS=Homo sapiens OX=9606 GN=PDE6D PE=1 SV=1	-1.08766	-1.36932	-1.04176	-1.11941	-3.51899	-1.44046	-3.11631	-2.84636	-1.87021	-2.96404	-0.847363	-1.67409		0.409645	0.849744	0.291785	0.297041					-1.62743	-2.1084	-0.480977
O60220	Mitochondrial import inner membrane translocase subunit Tim8 A OS=Homo sapiens OX=9606 GN=TIMM8A PE=1 SV=1	-0.366991	0.354515	-0.791348	-0.28933	-1.24913	-0.914974	-0.314917	-0.58745	-0.52357	-1.54872	-0.826965	-1.69318		0.198035	0.711615	0.384861	0.988876					-0.468457	-0.915683	-0.447227
O60229	Kalirin OS=Homo sapiens OX=9606 GN=KALRN PE=1 SV=2	-0.197977	-0.491558	-1.72582	-0.505121	0.622021	-0.227005	-0.888153	-0.634136	-0.064662	-0.602302	-0.845009	-0.816839		0.728631	0.996414	0.29781	0.799224					-0.459691	-0.582587	-0.122895
O60232	Sjoegren syndrome/scleroderma autoantigen 1 OS=Homo sapiens OX=9606 GN=SSSCA1 PE=1 SV=1	-3.75858	-3.9098	-4.708	-4.24268	-3.05156	-3.47617	-2.71014	-1.35754	-1.46735	-4.30041	-5.23817	-1.54212		0.176042	0.434926	0.113753	0.227826					-3.93412	-2.87027	1.06385
O60237-6	Isoform 6 of Protein phosphatase 1 regulatory subunit 12B OS=Homo sapiens OX=9606 GN=PPP1R12B	-2.44366	-1.78477	-1.83069	-1.41148	-2.92714	-3.12293	-1.10238	-1.09208	-3.77736	-2.03821	-3.33018	-1.68294		0.68657	0.75232	0.435877	0.764307					-2.07955	-2.30658	-0.227038
O60241	Adhesion G protein-coupled receptor B2 OS=Homo sapiens OX=9606 GN=ADGRB2 PE=1 SV=2	1.39634	0.249937	1.06291	0.988949	0.960886	1.38038	1.01876	-0.414793	-0.483903	1.31473	1.16967	-0.196877		0.37385	0.527034	0.805322	0.199105					0.931804	0.541139	-0.390665
O60242	Adhesion G protein-coupled receptor B3 OS=Homo sapiens OX=9606 GN=ADGRB3 PE=1 SV=2	0.818336	-0.460531	0.187523	0.974371	0.461132	0.714689	0.112965	0.604244	0.673112	0.153403	0.641144	0.733366		0.624268	0.464014	0.910441	0.485137					0.396166	0.518989	0.122823
O60245-2	Isoform B of Protocadherin-7 OS=Homo sapiens OX=9606 GN=PCDH7	0.78203	2.26136	1.32627	0.474615	-1.18113	0.678596	1.04697	0.360304	0.470481	1.09971	1.41978	1.10987		0.769198	0.815907	0.654149	0.427025					0.732629	0.883674	0.151045
O60256	Phosphoribosyl pyrophosphate synthase-associated protein 2 OS=Homo sapiens OX=9606 GN=PRPSAP2 PE=1 SV=1	2.01486	2.19272	1.47413	1.26107	2.5198	2.81544	1.85885	0.406292	0.661132	1.72643	1.96132	0.447912		0.318977	0.615271	0.520202	0.26123					1.89252	1.41105	-0.481461
O60260	E3 ubiquitin-protein ligase parkin OS=Homo sapiens OX=9606 GN=PRKN PE=1 SV=2	0.33209	-0.0468235	-0.219868	-1.37405	-0.130245	-0.0692081	-0.427765	-0.0346317	0.100518	-0.19382	-0.0855675	0.213032		0.416366	0.348215	0.0158622	0.00639941			*	**	-0.28778	-0.0710632	0.216717
O60262	Guanine nucleotide-binding protein G(I)/G(S)/G(O) subunit gamma-7 OS=Homo sapiens OX=9606 GN=GNG7 PE=1 SV=1	-0.534849	0.258778	-0.765831	-0.472157	-0.501547	-0.913345	-0.032259	1.41383	1.78796	-0.81302	-0.563173	0.987879		0.232074	0.78432	0.57713	0.128344					-0.403121	0.266839	0.66996
O60264	SWI/SNF-related matrix-associated actin-dependent regulator of chromatin subfamily A member 5 OS=Homo sapiens OX=9606 GN=SMARCA5 PE=1 SV=1	-2.49699	-2.93815	-2.54902	-2.20286	-6.02735	-4.03741	-2.6276	-1.14131	-1.40151	-2.35705	-2.6154	-1.62956		0.210475	0.959203	0.47575	0.180966					-3.24288	-2.25855	0.984329
O60266	Adenylate cyclase type 3 OS=Homo sapiens OX=9606 GN=ADCY3 PE=1 SV=3	-2.2326	-2.17907	-1.72472	-2.02304	-2.09317	-1.8903	-1.81256	-2.03864	-2.58975	-2.95714	-1.24448	-1.67344		0.939636	0.476898	0.686444	0.370413					-2.05052	-2.02947	0.0210456
O60268	Uncharacterized protein KIAA0513 OS=Homo sapiens OX=9606 GN=KIAA0513 PE=1 SV=1	3.24128	3.21475	3.29931	3.12541	2.85282	3.25018	3.39258	3.58853	2.81112	2.41126	2.77361	3.02212		0.581946	0.293828	0.773956	0.452466					3.14671	3.03563	-0.111086
O60271	C-Jun-amino-terminal kinase-interacting protein 4 OS=Homo sapiens OX=9606 GN=SPAG9 PE=1 SV=4	-0.516632	-0.834391	-0.29339	-0.477129	-0.626373	-1.52813	-1.01166	0.161266	0.123862	-1.38281	-1.3289	-0.290131		0.567003	0.487394	0.490108	0.280995					-0.549583	-0.750928	-0.201345
O60282	Kinesin heavy chain isoform 5C OS=Homo sapiens OX=9606 GN=KIF5C PE=1 SV=1	2.63634	3.36279	3.04526	3.23973	2.62093	3.06629	2.88628	2.95725	2.93042	2.88499	2.71025	3.13177		0.766979	0.797647	0.242141	0.606295					2.98101	2.93818	-0.0428326
O60285	NUAK family SNF1-like kinase 1 OS=Homo sapiens OX=9606 GN=NUAK1 PE=1 SV=1	-3.52983	-3.21123	-5.78531	-3.88591	-5.04417	-6.32931	-3.32782	-0.767918	-1.87018	-5.26652	-3.81486	-2.19801		0.365304	0.897415	0.738336	0.055529					-4.29129	-3.3678	0.92349
O60292	Signal-induced proliferation-associated 1-like protein 3 OS=Homo sapiens OX=9606 GN=SIPA1L3 PE=1 SV=3	-1.36049	-3.85966	-1.00577	-3.01971	-3.39864	-2.53065	-3.64591	-1.70922	-2.14198	-2.80236	-2.64911	-1.98676		0.952533	0.744694	0.831675	0.103239					-2.52885	-2.49514	0.0337123
O60299	Leucine zipper putative tumor suppressor 3 OS=Homo sapiens OX=9606 GN=LZTS3 PE=2 SV=1	-0.112679	-1.77362	-0.240648	-0.158207	-1.34074	0.364698	0.231945	-0.190683	-1.01346	-0.279759	0.0125179	-0.215618		0.136857	0.0778158	0.61286	0.816177					-0.725179	-0.155766	0.569413
O60307	Microtubule-associated serine/threonine-protein kinase 3 OS=Homo sapiens OX=9606 GN=MAST3 PE=1 SV=2	0.452005	-0.436373	0.260208	0.666462	-0.754902	-0.121107	0.550289	0.444029	0.510293	0.741281	0.645037	0.560656		0.120055	0.747095	0.502753	0.557213					0.0374802	0.475782	0.438302
O60313-10	Isoform 4 of Dynamin-like 120 kDa protein, mitochondrial OS=Homo sapiens OX=9606 GN=OPA1	5.46935	5.91237	5.60019	5.50552	5.28282	5.61028	5.54278	5.3325	5.03112	5.39561	5.56042	5.43022	Acetyl [K356;K407;K902]	0.285083	0.664691	0.694114	0.85512					5.55405	5.4147	-0.139349
O60331-3	Isoform 3 of Phosphatidylinositol 4-phosphate 5-kinase type-1 gamma OS=Homo sapiens OX=9606 GN=PIP5K1C	2.10113	1.80919	1.57113	1.99307	1.9751	2.46892	2.17373	2.18724	2.16746	1.49468	1.99414	2.23889		0.204079	0.0342491	0.0258131	0.190831		*	*		1.88992	2.10358	0.213657
O60333-4	Isoform 4 of Kinesin-like protein KIF1B OS=Homo sapiens OX=9606 GN=KIF1B	3.68337	3.81701	3.75517	3.63079	3.65545	3.76094	3.76505	3.87628	4.12451	3.05857	3.46537	4.13037		0.858658	0.376097	0.353994	0.0842881					3.70836	3.74015	0.0317964
O60341-2	Isoform 2 of Lysine-specific histone demethylase 1A OS=Homo sapiens OX=9606 GN=KDM1A	-5.03986	-4.73558	-4.17326	-4.25809	-5.92411	-4.79061	-4.83288	-4.60751	-5.47571	-4.54877	-4.59427	-6.00054		0.682772	0.324502	0.030074	0.200106			*		-4.82618	-4.97861	-0.152434
O60343	TBC1 domain family member 4 OS=Homo sapiens OX=9606 GN=TBC1D4 PE=1 SV=2	-0.104382	0.560116	0.012558	-0.257641	-1.25998	-0.612089	0.136425	-0.212742	-0.365542	-0.516133	-0.159697	-0.234259		0.798726	0.805798	0.522875	0.322043					-0.209866	-0.280577	-0.0707104
O60346	PH domain leucine-rich repeat-containing protein phosphatase 1 OS=Homo sapiens OX=9606 GN=PHLPP1 PE=1 SV=3	-2.12139	-1.54003	-2.65065	-2.20235	-2.43658	-2.46608	-1.6387	-1.82832	-1.63669	-2.42359	-2.0031	-1.65329		0.313087	0.636167	0.373565	0.0944088					-2.1902	-1.94997	0.240235
O60359	Voltage-dependent calcium channel gamma-3 subunit OS=Homo sapiens OX=9606 GN=CACNG3 PE=2 SV=1	0.455252	-4.91752	0.44788	0.673973	-0.110777	1.62902	1.38663	0.560572	0.116948	0.221372	1.33197	0.049921		0.152056	0.31535	0.575858	0.862613					-0.690239	0.756633	1.44687
O60443	Gasdermin-E OS=Homo sapiens OX=9606 GN=GSDME PE=1 SV=2	-0.0411282	-0.898767	-0.477407	-0.919794	-0.789541	-0.896749	-0.879354	0.432365	-0.478074	-0.0384836	-1.52414	-0.672211	Acetyl [N-Term]	0.888708	0.917124	0.971723	0.5749					-0.625328	-0.579521	0.045807
O60462	Neuropilin-2 OS=Homo sapiens OX=9606 GN=NRP2 PE=1 SV=3	1.58187	-0.1649	2.38753	0.345972	1.14274	1.91816	0.306499	-0.325495	1.33934	0.73013	1.92066	0.583391		0.806813	0.759188	0.879912	0.874478					1.05864	0.92467	-0.133973
O60477	BMP/retinoic acid-inducible neural-specific protein 1 OS=Homo sapiens OX=9606 GN=BRINP1 PE=1 SV=2	1.71166	0.926981	2.03998	1.43535	1.18324	1.9922	1.2525	0.473284	0.657649	1.62403	1.83972	0.920149		0.521573	0.563373	0.667465	0.433683					1.45944	1.25136	-0.208084
O60486	Plexin-C1 OS=Homo sapiens OX=9606 GN=PLXNC1 PE=1 SV=1	0.315252	0.229788	0.211637	0.724548	-1.13924	-0.080286	0.52331	1.07576	0.190372	0.336127	0.731424	0.790726		0.19374	0.803463	0.534865	0.237471					0.0683971	0.509633	0.441236
O60488	Long-chain-fatty-acid--CoA ligase 4 OS=Homo sapiens OX=9606 GN=ACSL4 PE=1 SV=2	0.121777	-0.397522	0.525747	0.0387859	0.15572	0.265129	-0.283266	0.615486	-0.101258	-0.287616	0.154011	0.514673		0.863181	0.76251	0.84756	0.244826					0.0889015	0.125308	0.0364069
O60493	Sorting nexin-3 OS=Homo sapiens OX=9606 GN=SNX3 PE=1 SV=3	3.02578	2.8397	3.30037	3.09258	3.04563	3.29877	3.10856	2.79768	2.55973	2.8552	3.02125	2.61956		0.246317	0.631418	0.65741	0.149335					3.06081	2.89439	-0.166419
O60502	Protein O-GlcNAcase OS=Homo sapiens OX=9606 GN=OGA PE=1 SV=2	2.32858	2.13516	2.59217	2.49813	2.47091	3.03275	2.47531	2.41925	1.91483	1.84926	2.6521	2.42606	Acetyl [K4]	0.963196	0.220728	0.506602	0.975885					2.40499	2.39565	-0.00933691
O60503	Adenylate cyclase type 9 OS=Homo sapiens OX=9606 GN=ADCY9 PE=1 SV=4	-0.300459	-0.176851	-0.551842	-0.652147	-0.502056	0.368284	-0.334364	0.548307	0.411662	0.907594	0.0146713	0.5476		0.00245054	0.836056	0.225975	0.436016	**				-0.436671	0.351965	0.788636
O60504	Vinexin OS=Homo sapiens OX=9606 GN=SORBS3 PE=1 SV=2	-0.754168	-0.611109	-0.748772	-0.430943	-0.609684	-0.769579	-0.589808	-0.681488	-0.661275	-0.391158	-0.844442	-1.60862		0.397117	0.104325	0.130988	0.00801778				**	-0.630935	-0.792339	-0.161404
O60506	Heterogeneous nuclear ribonucleoprotein Q OS=Homo sapiens OX=9606 GN=SYNCRIP PE=1 SV=2	0.799782	0.0209541	1.03917	0.931931	0.755934	1.08767	0.525223	0.77474	0.38359	0.923276	0.763882	0.449898		0.965608	0.935377	0.531219	0.25282					0.709554	0.701183	-0.00837048
O60518	Ran-binding protein 6 OS=Homo sapiens OX=9606 GN=RANBP6 PE=1 SV=2	2.93734	3.62663	1.67153	-0.510593	3.35433	1.6407	2.06428	-1.2878	-0.528729	3.91968	2.83741	-1.33419		0.328882	0.810343	0.835337	0.403336					2.21585	1.04448	-1.17137
O60524	Nuclear export mediator factor NEMF OS=Homo sapiens OX=9606 GN=NEMF PE=1 SV=4	-0.106035	-1.09835	-0.321974	-0.0289249	0.0869045	-0.0946693	0.041605	-0.53318	-0.861272	-0.179881	-0.438635	-0.214554		0.888802	0.149162	0.636339	0.366895					-0.293676	-0.325798	-0.0321224
O60547	GDP-mannose 4,6 dehydratase OS=Homo sapiens OX=9606 GN=GMDS PE=1 SV=1	-0.0895214	-0.106977	-0.124964	0.115709	-0.428011	-0.0987263	-0.0515347	-0.286583	0.39261	-0.216201	-0.0358791	0.467337		0.339367	0.389071	0.913548	0.189506					-0.126753	0.0244318	0.151185
O60551	Glycylpeptide N-tetradecanoyltransferase 2 OS=Homo sapiens OX=9606 GN=NMT2 PE=1 SV=1	-2.18744	-2.38967	-2.07573	-1.91331	-2.73787	-2.21029	-2.16266	-2.23402	-2.59891	-2.79443	-2.114	-2.62359		0.463044	0.744414	0.250343	0.958559					-2.2608	-2.39113	-0.130329
O60610	Protein diaphanous homolog 1 OS=Homo sapiens OX=9606 GN=DIAPH1 PE=1 SV=2	1.02121	0.741928	0.768454	1.01177	0.131351	0.8279	0.489647	0.454435	0.797278	1.19044	1.3288	0.858358		0.578024	0.986128	0.36082	0.642242					0.734943	0.849551	0.114608
O60613	Selenoprotein F OS=Homo sapiens OX=9606 GN=SELENOF PE=1 SV=4	-1.62124	-1.17106	-1.11881	-1.27872	-1.37129	-1.12471	-1.11379	-1.67772	-1.43227	-1.52567	-1.2499	-1.07886		0.98502	0.38117	0.810959	0.669961					-1.31222	-1.3147	-0.00247934
O60641	Clathrin coat assembly protein AP180 OS=Homo sapiens OX=9606 GN=SNAP91 PE=1 SV=2	5.04129	5.27403	4.93681	4.81203	4.87626	5.6371	5.21898	5.11632	4.81599	4.48578	5.12653	4.85191		0.793018	0.158128	0.136598	0.562503					4.98809	5.03609	0.048001
O60645	Exocyst complex component 3 OS=Homo sapiens OX=9606 GN=EXOC3 PE=1 SV=2	2.49763	2.26101	1.82557	2.34749	2.63714	2.91665	2.30391	3.13346	3.17811	2.20781	2.2725	3.28174		0.100282	0.366157	0.0710598	0.127525					2.31377	2.75631	0.442544
O60658	High affinity cAMP-specific and IBMX-insensitive 3',5'-cyclic phosphodiesterase 8A OS=Homo sapiens OX=9606 GN=PDE8A PE=1 SV=2	-3.58728	-3.55119	-6.04264	-1.72841	-3.26832	-5.41188	-3.3001	-9.44757	-5.13202	-2.88736	-5.90952	-4.74743		0.180888	0.715305	0.524549	0.171429					-3.63557	-5.26227	-1.6267
O60664	Perilipin-3 OS=Homo sapiens OX=9606 GN=PLIN3 PE=1 SV=3	3.56366	2.73952	1.70012	3.46794	3.7035	3.36621	3.23746	0.947073	1.51141	3.46188	3.40221	0.799644		0.338162	0.862409	0.892832	0.117144					3.03495	2.38941	-0.645534
O60683	Peroxisome biogenesis factor 10 OS=Homo sapiens OX=9606 GN=PEX10 PE=1 SV=1	-2.56857	-2.17205	-3.96324	-2.44636	-3.49094	-4.51861	-3.18129	-2.75415	-5.54915	-2.7744	-3.32196	-4.53677		0.149417	0.555494	0.236064	0.558743					-2.92823	-3.80519	-0.876958
O60684	Importin subunit alpha-7 OS=Homo sapiens OX=9606 GN=KPNA6 PE=1 SV=1	1.71086	1.38849	1.28017	1.77006	1.05856	0.643721	1.31409	0.56876	0.541471	1.42522	1.4997	0.475512	Acetyl [K354]	0.0541891	0.612534	0.0749694	0.340544					1.44163	0.924068	-0.517559
O60701	UDP-glucose 6-dehydrogenase OS=Homo sapiens OX=9606 GN=UGDH PE=1 SV=1	-3.38493	-4.45136	-4.78152	-2.80867	-2.30351	-4.46977	-2.98789	-2.77714	-2.98881	-3.14291	-4.18423	-4.35153		0.982677	0.499349	0.877382	0.323235					-3.546	-3.55747	-0.0114712
O60716	Catenin delta-1 OS=Homo sapiens OX=9606 GN=CTNND1 PE=1 SV=1	1.93282	2.27547	1.83951	2.12215	2.16704	1.63468	2.55452	2.79545	1.88121	2.34721	1.72614	2.00831	Acetyl [N-Term]	0.752435	0.618765	0.923421	0.644997					2.0674	2.13536	0.0679634
O60733-2	Isoform SH-iPLA2 of 85/88 kDa calcium-independent phospholipase A2 OS=Homo sapiens OX=9606 GN=PLA2G6	-0.019598	0.103481	0.048254	-0.0509434	0.0980587	-0.0551891	-0.222359	0.390596	0.328158	-0.179267	0.219147	0.496117		0.455904	0.633729	0.641224	0.0289665				*	0.0358505	0.1396	0.10375
O60741	Potassium/sodium hyperpolarization-activated cyclic nucleotide-gated channel 1 OS=Homo sapiens OX=9606 GN=HCN1 PE=1 SV=3	-0.602478	-1.42283	-2.26836	-1.2495	-0.317863	0.609138	-1.25495	-0.654146	-0.395448	-2.3033	-1.06835	-0.120005		0.414205	0.0973697	0.0185697	0.213016			*		-1.17221	-0.741009	0.431196
O60749	Sorting nexin-2 OS=Homo sapiens OX=9606 GN=SNX2 PE=1 SV=2	1.44845	1.20949	1.23797	1.20669	0.95558	0.947649	0.85055	1.63905	1.5725	1.10992	1.00374	1.60119	Acetyl [K116]	0.841206	0.869029	0.806833	0.0303904				*	1.21164	1.24637	0.0347345
O60762	Dolichol-phosphate mannosyltransferase subunit 1 OS=Homo sapiens OX=9606 GN=DPM1 PE=1 SV=1	-0.991451	-0.813202	-0.899881	-2.31682	-1.53479	-0.38876	-0.943552	-2.13428	-2.02993	-0.676347	-0.924608	-2.0712		0.997306	0.46331	0.4173	0.675586					-1.31123	-1.30981	0.00141732
O60763-2	Isoform 2 of General vesicular transport factor p115 OS=Homo sapiens OX=9606 GN=USO1	5.75957	5.97163	6.21435	4.60792	6.21982	4.62535	5.31825	2.06106	2.63856	7.21503	6.55371	1.86843		0.190473	0.501734	0.448956	0.136335					5.75466	4.32577	-1.42889
O60783	28S ribosomal protein S14, mitochondrial OS=Homo sapiens OX=9606 GN=MRPS14 PE=1 SV=1	1.84768	1.91106	1.75417	1.81237	1.74371	1.71633	1.84067	-1.92356	-2.26694	1.78956	1.58814	-1.4139		0.0952764	0.857217	0.522185	0.114954					1.8138	0.190045	-1.62375
O60784-2	Isoform 2 of Target of Myb protein 1 OS=Homo sapiens OX=9606 GN=TOM1	1.98142	2.75006	2.10406	2.24064	2.21197	2.33945	2.33007	1.9551	1.73483	1.73506	2.06611	2.00233	Acetyl [K147];Acetyl [N-Term]	0.16453	0.730836	0.986653	0.546137					2.25763	2.02328	-0.23435
O60825-2	Isoform 2 of 6-phosphofructo-2-kinase/fructose-2,6-bisphosphatase 2 OS=Homo sapiens OX=9606 GN=PFKFB2	2.2725	1.375	1.13534	1.3686	1.46007	1.58775	1.19959	1.13124	1.78846	1.88421	1.70652	1.49865		0.924986	0.470654	0.504897	0.284073					1.5223	1.54234	0.0200419
O60826	Coiled-coil domain-containing protein 22 OS=Homo sapiens OX=9606 GN=CCDC22 PE=1 SV=1	1.20329	1.27056	1.22719	1.57877	1.04506	0.950415	1.49847	1.04722	1.12222	1.45004	1.34049	1.20639		0.778346	0.719817	0.0833793	0.264375					1.26498	1.23075	-0.0342256
O60828	Polyglutamine-binding protein 1 OS=Homo sapiens OX=9606 GN=PQBP1 PE=1 SV=1	-2.43313	-4.2697	-1.78288	-1.81523	-2.20815	-3.2439	-2.18467	-2.41962	-2.01155	-2.36321	-3.47567	-2.42686		0.851102	0.952807	0.405024	0.480364					-2.50182	-2.58935	-0.0875349
O60831	PRA1 family protein 2 OS=Homo sapiens OX=9606 GN=PRAF2 PE=1 SV=1	2.2637	2.51184	2.38638	2.33503	1.91407	2.26048	2.43406	2.23589	2.18522	1.20083	2.53587	2.14444		0.53092	0.631084	0.962879	0.289002					2.2822	2.1424	-0.139806
O60832	H/ACA ribonucleoprotein complex subunit DKC1 OS=Homo sapiens OX=9606 GN=DKC1 PE=1 SV=3	-2.47473	-3.81393	-2.13906	-1.99466	-5.06816	-5.11688	-3.76077	-2.2797	-2.43201	-2.12116	-3.41969	-3.18124		0.898448	0.308653	0.0272079	0.770688			*		-3.09811	-3.18735	-0.0892447
O60841	Eukaryotic translation initiation factor 5B OS=Homo sapiens OX=9606 GN=EIF5B PE=1 SV=4	2.90473	2.76319	3.07279	3.26908	2.90349	3.01773	3.042	0.0841789	0.41274	2.89415	2.5532	0.108599		0.0862552	0.976596	0.385962	0.0485947				*	2.98266	1.73037	-1.25229
O60861	Growth arrest-specific protein 7 OS=Homo sapiens OX=9606 GN=GAS7 PE=1 SV=3	1.98279	2.44819	1.84395	2.80066	1.28297	1.48208	2.58351	3.00729	1.73375	1.94193	1.79682	2.27288		0.89205	0.939063	0.331065	0.806823					2.07171	2.1169	0.0451834
O60869	Endothelial differentiation-related factor 1 OS=Homo sapiens OX=9606 GN=EDF1 PE=1 SV=1	-1.18502	-0.301785	0.0563202	-1.20732	-1.5507	-1.39326	-0.475494	-0.457336	-0.689916	-0.483945	-1.71397	-2.06037		0.621496	0.241917	0.215011	0.319563					-0.837701	-1.03918	-0.201483
O60879	Protein diaphanous homolog 2 OS=Homo sapiens OX=9606 GN=DIAPH2 PE=1 SV=1	3.75867	3.34306	3.13519	4.14366	5.21505	4.53271	4.31085	-0.266455	-0.257165	3.52837	4.35208	0.520306	Acetyl [N-Term]	0.18488	0.762256	0.855241	0.0951216					3.91913	2.38867	-1.53046
O60883	G-protein coupled receptor 37-like 1 OS=Homo sapiens OX=9606 GN=GPR37L1 PE=1 SV=2	3.10893	3.2979	3.39988	2.55356	2.96788	3.06803	2.77036	1.09141	1.12505	2.79322	3.028	0.657644		0.0746573	0.835233	0.503825	0.162959					3.06563	2.07624	-0.989385
O60884	DnaJ homolog subfamily A member 2 OS=Homo sapiens OX=9606 GN=DNAJA2 PE=1 SV=1	2.08911	2.09081	2.03799	1.93246	1.7857	2.39266	3.27874	1.59711	1.57729	1.8829	2.26875	1.81519		0.650658	0.0706964	0.310666	0.682291					1.98721	2.11609	0.128879
O60888-2	Isoform A of Protein CutA OS=Homo sapiens OX=9606 GN=CUTA	0.207811	0.41477	0.958029	0.283407	0.731163	0.52976	1.54835	0.252729	0.573039	0.499761	1.21266	0.326847		0.469581	0.891246	0.607512	0.489451					0.519036	0.706163	0.187127
O60890	Oligophrenin-1 OS=Homo sapiens OX=9606 GN=OPHN1 PE=1 SV=1	-0.530035	-0.610474	0.69706	-0.337404	0.700027	1.3161	0.635057	0.207924	-1.47965	-1.20796	-0.713108	0.0437298		0.771629	0.184591	0.312622	0.618812					-0.0161652	-0.171129	-0.154964
O60927	E3 ubiquitin-protein ligase PPP1R11 OS=Homo sapiens OX=9606 GN=PPP1R11 PE=1 SV=1	1.32615	1.73724	1.16702	1.38587	1.20906	1.28492	1.33277	0.384291	0.558938	1.15305	1.08156	0.615891		0.0431209	0.829936	0.512914	0.184425	*				1.36507	0.915917	-0.449153
O60936-3	Isoform 3 of Nucleolar protein 3 OS=Homo sapiens OX=9606 GN=NOL3	-0.761806	0.198544	-0.232901	0.0828514	2.03817	1.5312	-0.0593109	-1.59168	-1.65671	-1.08739	-0.364445	-2.1402		0.165686	0.969947	0.870048	0.0578951					0.264972	-0.766933	-1.0319
O60939	Sodium channel subunit beta-2 OS=Homo sapiens OX=9606 GN=SCN2B PE=1 SV=1	1.81249	2.51406	2.01892	1.75105	1.73067	2.31411	1.91408	0.846386	1.08574	1.56836	2.04732	1.20201		0.180717	0.721848	0.859936	0.385227					1.96544	1.56829	-0.397152
O60941	Dystrobrevin beta OS=Homo sapiens OX=9606 GN=DTNB PE=1 SV=1	-1.84525	-2.53219	-1.70223	-2.22872	-1.91652	-3.15598	-2.25545	-2.68899	-3.64065	-2.12538	-1.68117	-3.65987	Acetyl [K434]	0.0888408	0.359822	0.203597	0.329902					-2.04498	-2.74393	-0.698946
O75027-2	Isoform 2 of ATP-binding cassette sub-family B member 7, mitochondrial OS=Homo sapiens OX=9606 GN=ABCB7	-0.735561	0.283434	-0.550804	-0.8552	-1.1285	-1.06131	-0.352308	-2.01764	-1.741	-0.740161	-0.787704	-2.02018		0.105963	0.823214	0.400952	0.253062					-0.597327	-1.24576	-0.648432
O75037	Kinesin-like protein KIF21B OS=Homo sapiens OX=9606 GN=KIF21B PE=1 SV=2	0.969526	0.0600491	0.556013	2.2186	1.02798	1.23404	0.873766	0.010395	0.533437	0.582025	0.740767	0.510685		0.363088	0.634564	0.339272	0.127852					0.966433	0.640731	-0.325702
O75038-4	Isoform 4 of 1-phosphatidylinositol 4,5-bisphosphate phosphodiesterase eta-2 OS=Homo sapiens OX=9606 GN=PLCH2	-0.536942	-2.96297	-1.33097	-0.418411	-0.813511	-1.02936	-1.3293	-2.11317	-1.76812	-1.81158	-0.195156	-1.40455		0.736513	0.49186	0.910385	0.922398					-1.21256	-1.37875	-0.166187
O75044	SLIT-ROBO Rho GTPase-activating protein 2 OS=Homo sapiens OX=9606 GN=SRGAP2 PE=1 SV=3	1.995	1.3024	1.6811	1.77788	2.31198	2.22878	1.85997	1.45589	2.11198	1.65011	1.83135	1.87274		0.80995	0.236393	0.140197	0.913256					1.81367	1.85869	0.0450166
O75051	Plexin-A2 OS=Homo sapiens OX=9606 GN=PLXNA2 PE=1 SV=4	-1.61134	-2.62931	-1.60359	-0.515997	-1.31801	-0.718037	-0.21483	0.915951	-0.23117	-2.28553	-1.69521	0.468197		0.1197	0.350976	0.386226	0.404339					-1.53565	-0.537231	0.99842
O75052	Carboxyl-terminal PDZ ligand of neuronal nitric oxide synthase protein OS=Homo sapiens OX=9606 GN=NOS1AP PE=1 SV=3	-2.87337	-4.80021	-3.68036	-4.08796	-1.86803	-5.38518	-5.05253	-4.64258	-3.52833	-2.9508	-2.58058	-4.19199		0.381267	0.210042	0.62483	0.968858					-3.46199	-4.04742	-0.585438
O75061-4	Isoform 4 of Putative tyrosine-protein phosphatase auxilin OS=Homo sapiens OX=9606 GN=DNAJC6	3.32969	3.59394	3.5154	3.41168	3.63243	3.53344	3.3438	3.67053	3.4176	2.87224	3.33332	3.30946	Acetyl [N-Term]	0.270703	0.709346	0.883001	0.794666					3.49663	3.35434	-0.142286
O75064	DENN domain-containing protein 4B OS=Homo sapiens OX=9606 GN=DENND4B PE=1 SV=4	-1.71413	-1.83943	-2.07048	-1.22377	-1.6878	-1.5495	-1.54975	-1.03587	-1.45632	-3.51199	-2.54037	-1.99533		0.555851	0.610801	0.845762	0.682401					-1.70712	-1.94845	-0.241326
O75069	Transmembrane and coiled-coil domains protein 2 OS=Homo sapiens OX=9606 GN=TMCC2 PE=1 SV=3	-1.57553	-3.2124	-2.12119	-1.35279	-1.48573	-2.27641	-3.4338	-2.22003	-2.43541	-1.6555	-2.27875	-2.7983		0.22134	0.318882	0.166174	0.342245					-1.94953	-2.4426	-0.49307
O75077	Disintegrin and metalloproteinase domain-containing protein 23 OS=Homo sapiens OX=9606 GN=ADAM23 PE=1 SV=1	0.929813	2.27289	0.448244	1.01542	-0.087635	1.01907	0.810535	1.06105	0.840375	1.01492	0.66428	0.785135		0.928107	0.960652	0.703098	0.709616					0.915746	0.885053	-0.0306925
O75078	Disintegrin and metalloproteinase domain-containing protein 11 OS=Homo sapiens OX=9606 GN=ADAM11 PE=2 SV=3	-0.6099	-0.619081	-0.485176	-0.230528	-1.24005	0.323879	-0.603502	-1.81733	-1.40168	-0.984466	-0.324297	-1.00303		0.5919	0.258672	0.823672	0.483729					-0.636946	-0.83006	-0.193114
O75083	WD repeat-containing protein 1 OS=Homo sapiens OX=9606 GN=WDR1 PE=1 SV=4	4.68707	3.97109	4.71373	4.14443	4.37849	4.44617	4.12961	3.29609	3.95518	4.45328	4.62145	3.48872		0.242379	0.989817	0.612015	0.366291					4.37896	4.05579	-0.323175
O75093	Slit homolog 1 protein OS=Homo sapiens OX=9606 GN=SLIT1 PE=2 SV=4	-1.8709	-2.07069	-1.48082	-1.31832	-3.3602	-3.57027	-2.06473	-2.60972	-1.8174	-2.05299	-2.31737	-1.73689		0.499173	0.686687	0.0400495	0.693909			*		-2.02019	-2.30991	-0.289726
O75096	Low-density lipoprotein receptor-related protein 4 OS=Homo sapiens OX=9606 GN=LRP4 PE=1 SV=4	-4.61686	-4.512	-4.19942	-4.65689	-5.67407	-6.61073	-4.29626	-4.12132	-4.03568	-4.60891	-4.88302	-3.60889		0.78539	0.707689	0.445922	0.19386					-4.73185	-4.59497	0.136875
O75110	Probable phospholipid-transporting ATPase IIA OS=Homo sapiens OX=9606 GN=ATP9A PE=1 SV=3	2.24115	2.51879	2.67151	2.34705	2.57802	3.2725	2.64003	2.87456	2.65789	2.16274	2.56525	2.86441		0.168673	0.280341	0.0918219	0.588073					2.4713	2.71963	0.248324
O75116	Rho-associated protein kinase 2 OS=Homo sapiens OX=9606 GN=ROCK2 PE=1 SV=4	3.64573	3.67972	4.28673	3.29649	3.7772	3.48418	3.28821	3.82817	3.97658	3.29581	3.38559	3.91481		0.474867	0.604486	0.909608	0.252703					3.73717	3.59619	-0.140979
O75122	CLIP-associating protein 2 OS=Homo sapiens OX=9606 GN=CLASP2 PE=1 SV=3	-2.83187	-3.0974	-2.42511	-2.16508	-1.85983	-2.48113	-3.00659	-1.83449	-3.63979	-1.84243	-4.11526	-3.41923		0.355004	0.525324	0.41572	0.0536856					-2.47586	-2.90556	-0.429704
O75122-3	Isoform 3 of CLIP-associating protein 2 OS=Homo sapiens OX=9606 GN=CLASP2	0.147213	0.930487	0.578663	0.913076	0.255764	0.038002	3.16278	-0.112185	-0.501639	0.331761	0.393337	-0.0372715		0.868333	0.427453	0.98013	0.305878					0.565041	0.467826	-0.0972148
O75129	Astrotactin-2 OS=Homo sapiens OX=9606 GN=ASTN2 PE=1 SV=2	-4.13717	-3.08581	-4.26918	-3.15532	-5.63354	-6.69345	-4.28782	-2.50768	-4.46567	-3.67857	-4.39705	-2.69517		0.95015	0.478992	0.210822	0.370467					-4.0562	-4.10363	-0.0474251
O75131	Copine-3 OS=Homo sapiens OX=9606 GN=CPNE3 PE=1 SV=1	1.18299	1.34294	0.0895023	-0.461597	1.72987	2.0067	1.04214	-0.0163345	0.410058	1.59822	1.57343	-0.307199		0.818604	0.726417	0.134938	0.601367					0.776743	0.901002	0.124259
O75143-5	Isoform 5 of Autophagy-related protein 13 OS=Homo sapiens OX=9606 GN=ATG13	-2.51289	-2.4183	-2.47834	-1.94899	-4.95977	-4.25156	-1.87232	-4.4769	-4.88889	-2.88328	-2.69968	-3.7048		0.332483	0.728335	0.16558	0.68398					-2.86366	-3.53963	-0.675971
O75144-2	Isoform 2 of ICOS ligand OS=Homo sapiens OX=9606 GN=ICOSLG	-4.07069	-4.58649	-4.465	-3.23241	-5.22353	-3.81188	-5.04138	-5.36389	-4.11411	-3.81674	-4.56005	-3.46478		0.990297	0.46515	0.426198	0.965096					-4.31562	-4.31041	0.00521652
O75145	Liprin-alpha-3 OS=Homo sapiens OX=9606 GN=PPFIA3 PE=1 SV=3	3.75418	3.84212	3.63275	3.81135	3.78993	4.40936	3.86105	4.53181	4.48448	3.37602	3.6764	4.36886	Acetyl [N-Term]	0.142081	0.407742	0.156358	0.185559					3.76606	4.10114	0.335077
O75146	Huntingtin-interacting protein 1-related protein OS=Homo sapiens OX=9606 GN=HIP1R PE=1 SV=2	3.02658	3.61197	3.27451	3.33909	3.20698	3.16356	3.0168	2.14527	2.64398	2.81824	3.0478	2.58554	Acetyl [K556];Acetyl [N-Term]	0.0153963	0.80777	0.304387	0.168004	*				3.29183	2.77445	-0.517372
O75150	E3 ubiquitin-protein ligase BRE1B OS=Homo sapiens OX=9606 GN=RNF40 PE=1 SV=5	-1.17137	-2.27195	-0.701336	-0.620096	-2.85207	-3.32302	-1.37018	-1.1938	-0.896096	-0.714793	-2.06693	-0.633177		0.909138	0.729936	0.122859	0.680022					-1.52336	-1.45686	0.0665072
O75153	Clustered mitochondria protein homolog OS=Homo sapiens OX=9606 GN=CLUH PE=1 SV=2	0.683821	0.38377	1.08255	0.921518	0.5879	0.638741	0.710009	1.03365	0.757291	0.804151	0.903593	1.24118		0.345169	0.953416	0.560265	0.413078					0.731912	0.869802	0.13789
O75155	Cullin-associated NEDD8-dissociated protein 2 OS=Homo sapiens OX=9606 GN=CAND2 PE=1 SV=3	-2.61469	-2.06603	-2.9886	-1.72683	-2.91175	-3.05219	-2.07567	-2.03321	-2.07937	-3.18147	-2.70113	-1.49847		0.806005	0.683441	0.859257	0.27847					-2.46158	-2.3745	0.0870798
O75157	TSC22 domain family protein 2 OS=Homo sapiens OX=9606 GN=TSC22D2 PE=1 SV=3	0.283689	0.701412	0.148634	0.359829	0.273037	-0.20027	0.0582809	0.710451	0.395303	0.0681219	-1.03605	0.502256		0.325687	0.89249	0.717887	0.805025					0.35332	0.0711558	-0.282164
O75165	DnaJ homolog subfamily C member 13 OS=Homo sapiens OX=9606 GN=DNAJC13 PE=1 SV=5	0.960968	0.572433	0.394886	0.787601	1.17753	0.766041	0.609068	0.609465	0.694209	0.638221	0.834543	0.758224		0.537973	0.649239	0.323567	0.81276					0.778684	0.701396	-0.0772884
O75167-4	Isoform 4 of Phosphatase and actin regulator 2 OS=Homo sapiens OX=9606 GN=PHACTR2	-0.90823	-0.906992	-1.18654	-1.03064	0.0267334	-0.348686	-0.537373	0.395624	0.246415	-1.1491	-1.60982	-0.024147		0.350877	0.639078	0.12095	0.509591					-0.801133	-0.432442	0.368691
O75170	Serine/threonine-protein phosphatase 6 regulatory subunit 2 OS=Homo sapiens OX=9606 GN=PPP6R2 PE=1 SV=2	1.08033	1.07177	0.698362	1.10672	0.423237	0.411175	0.784801	0.415136	0.921487	0.497405	0.880297	0.748234		0.191257	0.980379	0.221143	0.43218					0.876083	0.665505	-0.210578
O75175	CCR4-NOT transcription complex subunit 3 OS=Homo sapiens OX=9606 GN=CNOT3 PE=1 SV=1	-0.0965576	-0.134335	-0.294285	-0.030838	-0.0388012	0.339579	-0.179272	-0.59437	-1.09474	0.138066	-0.279421	0.707258	Acetyl [K736;K737]	0.947472	0.0754106	0.426751	0.971904					-0.118963	-0.137558	-0.0185945
O75179	Ankyrin repeat domain-containing protein 17 OS=Homo sapiens OX=9606 GN=ANKRD17 PE=1 SV=3	-4.87961	-4.82497	-4.19452	-4.73233	-0.320633	0.20985	-4.43968	-3.19305	-4.95801	-5.1677	-5.02808	-3.28386		0.933821	0.422542	0.114239	0.611228					-3.79041	-3.69436	0.0960513
O75190-2	Isoform B of DnaJ homolog subfamily B member 6 OS=Homo sapiens OX=9606 GN=DNAJB6	-2.71604	-5.29842	-1.99545	-2.7175	-1.21678	-1.22585	-1.98184	-2.38618	-2.11762	-2.40392	-2.2184	-2.55549		0.297563	0.530392	0.342635	0.531939					-2.78884	-2.12704	0.661795
O75208	Ubiquinone biosynthesis protein COQ9, mitochondrial OS=Homo sapiens OX=9606 GN=COQ9 PE=1 SV=1	1.49787	1.80251	1.57701	2.33246	1.82255	2.33232	2.31917	0.974251	-0.164386	1.54075	1.36909	0.901011		0.271385	0.444887	0.770907	0.075652					1.80648	1.3246	-0.481881
O75223	Gamma-glutamylcyclotransferase OS=Homo sapiens OX=9606 GN=GGCT PE=1 SV=1	-1.6061	-2.7277	-1.39149	-1.53672	-1.29398	-0.601318	-0.558727	-0.724159	-0.471316	-1.36293	-3.02589	-1.39143		0.263634	0.307073	0.331253	0.641731					-1.7112	-1.16225	0.548945
O75251	NADH dehydrogenase [ubiquinone] iron-sulfur protein 7, mitochondrial OS=Homo sapiens OX=9606 GN=NDUFS7 PE=1 SV=3	2.49607	2.87128	2.29702	2.21951	3.4207	3.27213	3.56198	2.00669	2.00199	2.0742	3.57483	2.2594		0.964139	0.404964	0.144088	0.710742					2.66092	2.67874	0.0178275
O75298	Reticulon-2 OS=Homo sapiens OX=9606 GN=RTN2 PE=1 SV=1	-1.73795	-1.49414	-1.64046	-1.66371	-1.79089	-3.79634	-1.6389	-2.09096	-1.78621	-1.92169	-1.62209	-1.51263		0.310286	0.291452	0.218085	0.592128					-1.66543	-2.05269	-0.387261
O75306	NADH dehydrogenase [ubiquinone] iron-sulfur protein 2, mitochondrial OS=Homo sapiens OX=9606 GN=NDUFS2 PE=1 SV=2	4.26691	4.58625	4.23589	4.09728	4.30282	4.47493	4.22475	4.06934	4.17494	3.88689	4.14849	4.46694		0.450613	0.161869	0.177552	0.273026					4.29783	4.20661	-0.0912186
O75312	Zinc finger protein ZPR1 OS=Homo sapiens OX=9606 GN=ZPR1 PE=1 SV=1	-1.53542	-2.70474	-1.41127	-1.8708	-1.75451	-3.86124	-2.44208	-1.43832	-1.5292	-0.953013	-2.36531	-1.95779		0.645006	0.148672	0.167033	0.970403					-1.85535	-2.07814	-0.222789
O75317	Ubiquitin carboxyl-terminal hydrolase 12 OS=Homo sapiens OX=9606 GN=USP12 PE=1 SV=2	-2.08261	-2.89911	-2.17027	-2.23673	-1.58262	-1.9109	-2.3749	-2.16327	-1.63934	-2.41973	-2.22978	-1.6513		0.557102	0.509106	0.236488	0.505454					-2.19427	-2.0556	0.138665
O75323	Protein NipSnap homolog 2 OS=Homo sapiens OX=9606 GN=NIPSNAP2 PE=1 SV=1	4.51759	5.02553	4.54127	4.22459	4.46126	4.41816	4.48656	3.92394	3.99548	4.16345	4.48133	4.26581		0.0686931	0.714139	0.937759	0.979131					4.55405	4.24782	-0.306231
O75326	Semaphorin-7A OS=Homo sapiens OX=9606 GN=SEMA7A PE=1 SV=1	-0.853539	-0.231539	-1.14712	-0.736776	-1.45798	-1.20895	-1.5429	-1.81692	-1.17869	-0.939601	-1.33761	-1.26959		0.0645211	0.677892	0.159166	0.722388					-0.885389	-1.32775	-0.442363
O75334	Liprin-alpha-2 OS=Homo sapiens OX=9606 GN=PPFIA2 PE=1 SV=2	-0.761726	-1.1077	-0.171583	-0.651674	-0.748222	-0.581329	-0.718348	-0.116421	-0.590466	-0.916717	-0.832439	-0.245853	Acetyl [K506]	0.53835	0.744212	0.980686	0.412694					-0.688182	-0.571653	0.116529
O75335	Liprin-alpha-4 OS=Homo sapiens OX=9606 GN=PPFIA4 PE=2 SV=3	0.911659	0.446447	1.30551	1.13796	1.56631	1.69497	1.6838	1.83223	1.67135	1.29308	1.1336	2.08959	Acetyl [K418;K1017];K456	0.0270739	0.30454	0.120286	0.717403	*				1.07358	1.62837	0.554799
O75335-1	Isoform 1 of Liprin-alpha-4 OS=Homo sapiens OX=9606 GN=PPFIA4	-2.61794	-3.72283	-3.41174	-2.84768	-2.72205	-2.26859	-3.0151	-0.0827045	-0.398671	-3.21313	-3.10425	0.0686531	Acetyl [K533]	0.0864562	0.585844	0.261104	0.082235					-3.06445	-1.71626	1.34819
O75340	Programmed cell death protein 6 OS=Homo sapiens OX=9606 GN=PDCD6 PE=1 SV=1	-1.71939	-1.37897	-1.58842	-1.31201	-0.710846	-1.81945	-1.99573	-1.45197	-1.32464	-1.62027	-0.953732	-1.55195		0.390116	0.0191087	0.441175	0.694204		*			-1.34193	-1.53111	-0.189179
O75347	Tubulin-specific chaperone A OS=Homo sapiens OX=9606 GN=TBCA PE=1 SV=3	1.63277	1.83038	1.74203	1.16961	1.23954	1.60196	1.60734	2.94169	3.18751	1.88556	1.05605	2.63932		0.138277	0.980343	0.506672	0.154493					1.52287	2.13135	0.608483
O75348	V-type proton ATPase subunit G 1 OS=Homo sapiens OX=9606 GN=ATP6V1G1 PE=1 SV=3	1.36122	1.93803	1.59955	1.55317	1.05747	0.844025	1.95072	1.62878	1.40432	1.23334	1.32643	1.71621		0.779378	0.99851	0.536388	0.49238					1.50189	1.44341	-0.0584835
O75351	Vacuolar protein sorting-associated protein 4B OS=Homo sapiens OX=9606 GN=VPS4B PE=1 SV=2	-0.247089	-0.180529	-0.755091	-1.12971	0.0574989	-0.3689	-0.920637	-0.81735	-0.573533	-0.636706	-0.595222	-2.43382		0.237605	0.30964	0.940078	0.324117					-0.450984	-0.906596	-0.455612
O75354	Ectonucleoside triphosphate diphosphohydrolase 6 OS=Homo sapiens OX=9606 GN=ENTPD6 PE=1 SV=3	-2.11767	-2.32037	-1.90334	-2.20635	-1.39705	-0.943197	-1.80775	-3.57343	-4.15112	-2.31901	-2.12269	-4.61656		0.228275	0.859441	0.900977	0.0633918					-1.98896	-2.79054	-0.80158
O75363	Breast carcinoma-amplified sequence 1 OS=Homo sapiens OX=9606 GN=BCAS1 PE=1 SV=2	-0.341459	-0.939415	-1.34816	1.16363	-1.18603	-0.421684	-0.208183	-2.02594	-0.400062	0.805278	0.0951748	-0.460529		0.77832	0.834738	0.351349	0.272782					-0.530288	-0.373706	0.156582
O75363-2	Isoform 2 of Breast carcinoma-amplified sequence 1 OS=Homo sapiens OX=9606 GN=BCAS1	1.89363	1.68052	0.332027	2.89345	2.19228	1.06285	1.18628	0.798626	2.50145	2.14028	1.29982	2.36306		0.714089	0.837965	0.630677	0.781249					1.79838	1.62177	-0.176615
O75367	Core histone macro-H2A.1 OS=Homo sapiens OX=9606 GN=H2AFY PE=1 SV=4	2.1151	1.92671	2.33119	2.24718	2.1736	1.46543	2.26063	2.48089	2.22917	2.79962	2.35835	1.82987	Acetyl [K7]	0.832733	0.0450149	0.124423	0.388228		*			2.15876	2.20342	0.0446647
O75368	SH3 domain-binding glutamic acid-rich-like protein OS=Homo sapiens OX=9606 GN=SH3BGRL PE=1 SV=1	1.64875	1.44319	1.66003	1.16424	1.62144	1.61931	1.40476	1.05766	1.74373	1.74812	1.45621	1.43983		0.931159	0.77315	0.477221	0.928182					1.50753	1.49566	-0.0118684
O75369-8	Isoform 8 of Filamin-B OS=Homo sapiens OX=9606 GN=FLNB	2.00846	2.14595	1.19486	2.8719	2.52015	1.29857	1.61485	1.23775	2.68895	2.66263	2.23194	2.43229		0.74268	0.360228	0.395862	0.610331					2.14827	2.02385	-0.124414
O75380	NADH dehydrogenase [ubiquinone] iron-sulfur protein 6, mitochondrial OS=Homo sapiens OX=9606 GN=NDUFS6 PE=1 SV=1	2.90522	3.4247	2.85668	2.60334	2.72672	3.13087	2.8095	2.44798	2.54925	2.31377	2.62835	2.75464		0.182236	0.283476	0.50089	0.628366					2.90333	2.66205	-0.241276
O75381	Peroxisomal membrane protein PEX14 OS=Homo sapiens OX=9606 GN=PEX14 PE=1 SV=1	-2.06995	-1.38548	-2.20376	-1.87308	-4.23173	-5.21089	-2.12745	-1.62804	-2.4453	-2.30348	-2.38842	-2.06938		0.725304	0.431781	0.14072	0.371921					-2.3528	-2.59614	-0.243336
O75382	Tripartite motif-containing protein 3 OS=Homo sapiens OX=9606 GN=TRIM3 PE=1 SV=2	1.75157	2.60444	1.49846	2.09752	1.26589	1.82806	1.89593	2.85234	2.55606	1.51481	1.88878	2.88429		0.282788	0.878321	0.750473	0.0792451					1.84358	2.20289	0.359317
O75385	Serine/threonine-protein kinase ULK1 OS=Homo sapiens OX=9606 GN=ULK1 PE=1 SV=2	-1.74813	-1.92931	-3.67723	-3.65435	-0.73506	-2.26155	-2.48953	-3.83383	-3.85707	-4.77499	-2.06705	-4.43041		0.162694	0.682281	0.313998	0.951859					-2.34882	-3.38778	-1.03896
O75386-2	Isoform 2 of Tubby-related protein 3 OS=Homo sapiens OX=9606 GN=TULP3	-0.901768	-0.948807	-1.18643	-0.816435	-0.676023	0.0753193	-0.262754	0.299381	-0.210553	0.0956335	-0.876085	0.874916		0.00523095	0.218118	0.0764422	0.425006	**				-0.905892	-0.000591823	0.9053
O75390	Citrate synthase, mitochondrial OS=Homo sapiens OX=9606 GN=CS PE=1 SV=2	5.34292	6.09867	5.31225	5.38161	5.10129	4.91945	5.4851	5.38664	5.04942	4.85647	5.21214	5.29725		0.152017	0.855136	0.555268	0.52496					5.44735	5.17235	-0.274995
O75394	39S ribosomal protein L33, mitochondrial OS=Homo sapiens OX=9606 GN=MRPL33 PE=1 SV=1	-5.01173	-4.91007	-3.7259	-5.08181	-3.2986	-4.73352	-4.92838	-4.01056	-3.96303	-5.60325	-6.04742	-4.81463		0.338899	0.572633	0.913763	0.767162					-4.40562	-4.87154	-0.465917
O75396	Vesicle-trafficking protein SEC22b OS=Homo sapiens OX=9606 GN=SEC22B PE=1 SV=4	2.73233	2.95293	2.97683	3.43724	2.94631	2.68917	2.82114	2.73893	2.48424	2.80859	2.83145	2.61284		0.0244131	0.224537	0.00443527	0.0305452	*		**	*	3.00913	2.71234	-0.29679
O75400	Pre-mRNA-processing factor 40 homolog A OS=Homo sapiens OX=9606 GN=PRPF40A PE=1 SV=2	-4.09089	-4.02168	-3.17298	-4.62891	-2.85985	-3.42257	-4.19437	-0.887733	-1.29295	-3.58239	-3.88971	-0.115005	Acetyl [K459]	0.142998	0.928325	0.285481	0.108419					-3.75486	-2.48353	1.27133
O75410-2	Isoform 2 of Transforming acidic coiled-coil-containing protein 1 OS=Homo sapiens OX=9606 GN=TACC1	-0.674704	-0.109522	-0.759853	-0.358332	-0.347681	-0.199438	-0.624302	0.348738	0.0778189	-0.312495	-0.83145	0.322346		0.254496	0.977382	0.490666	0.452513					-0.450018	-0.174112	0.275907
O75420	GRB10-interacting GYF protein 1 OS=Homo sapiens OX=9606 GN=GIGYF1 PE=1 SV=2	-1.71122	-1.28875	-1.69888	-2.22442	-6.86776	-1.47515	-2.14679	-2.27961	-3.30623	-5.31032	-2.3333	-3.03865		0.937072	0.318916	0.801298	0.254573					-2.75821	-2.84144	-0.0832281
O75431	Metaxin-2 OS=Homo sapiens OX=9606 GN=MTX2 PE=1 SV=1	0.536495	1.35252	0.644232	0.705595	0.507704	0.639751	0.536776	0.849098	0.766429	0.140462	0.723709	0.872046		0.564354	0.72815	0.878905	0.239128					0.749308	0.646896	-0.102413
O75436	Vacuolar protein sorting-associated protein 26A OS=Homo sapiens OX=9606 GN=VPS26A PE=1 SV=2	2.87065	2.58615	2.73475	2.76276	3.8386	3.87315	3.11802	2.59534	2.93848	2.99884	3.13877	3.24994		0.517891	0.223863	0.0390515	0.610769			*		2.95858	3.13036	0.171778
O75438-2	Isoform 2 of NADH dehydrogenase [ubiquinone] 1 beta subcomplex subunit 1 OS=Homo sapiens OX=9606 GN=NDUFB1	-3.17992	0.00353432	-0.652998	-1.41306	-3.68544	-3.73255	-2.21027	-1.30642	-1.3975	-5.39526	-3.877	-1.77253		0.288829	0.623964	0.299399	0.572983					-1.78558	-2.81308	-1.0275
O75439	Mitochondrial-processing peptidase subunit beta OS=Homo sapiens OX=9606 GN=PMPCB PE=1 SV=2	-0.118034	0.639652	-0.130823	0.284451	0.555155	-0.165365	0.447165	1.08752	0.234727	-0.491609	-0.278936	0.526669		0.858153	0.83028	0.710458	0.594653					0.24608	0.19431	-0.0517705
O75475-3	Isoform 3 of PC4 and SFRS1-interacting protein OS=Homo sapiens OX=9606 GN=PSIP1	0.959938	-0.2932	1.26729	1.52326	0.850285	0.203625	1.26531	1.64092	0.808726	0.909005	0.542974	1.06854		0.865212	0.929556	0.373659	0.830807					0.861516	0.919873	0.0583573
O75477	Erlin-1 OS=Homo sapiens OX=9606 GN=ERLIN1 PE=1 SV=1	-0.905451	-0.900654	-1.04391	-1.61605	-0.310797	-0.300274	-0.445868	-0.614986	-0.399531	-0.201606	-1.37805	-0.725624		0.162219	0.461842	0.0238655	0.798708			*		-0.955371	-0.580848	0.374524
O75489	NADH dehydrogenase [ubiquinone] iron-sulfur protein 3, mitochondrial OS=Homo sapiens OX=9606 GN=NDUFS3 PE=1 SV=1	4.83042	5.22098	4.64624	4.56589	4.76067	4.8862	4.66207	4.212	4.44283	4.32245	4.611	4.65885		0.0912339	0.344559	0.556464	0.747558					4.80484	4.5422	-0.262639
O75494	Serine/arginine-rich splicing factor 10 OS=Homo sapiens OX=9606 GN=SRSF10 PE=1 SV=1	0.961208	0.236013	1.1714	0.914526	1.25323	1.13346	0.881424	0.744106	0.093997	0.91035	0.328537	0.393505		0.26483	0.596041	0.876762	0.117292					0.907275	0.640769	-0.266506
O75508	Claudin-11 OS=Homo sapiens OX=9606 GN=CLDN11 PE=1 SV=2	6.92745	6.46196	5.26767	5.31746	7.14202	6.11239	6.14949	5.21294	6.96082	6.6182	6.48553	7.22291	Acetyl [K116]	0.707276	0.370677	0.0544846	0.221922					6.22331	6.39461	0.171302
O75509	Tumor necrosis factor receptor superfamily member 21 OS=Homo sapiens OX=9606 GN=TNFRSF21 PE=1 SV=1	-3.28204	-2.08332	-4.13733	-3.72567	-3.76842	-4.61628	-3.32193	-3.20745	-2.53114	-4.02114	-3.06767	-2.60946		0.896472	0.771939	0.775197	0.0564574					-3.39936	-3.3393	0.0600582
O75521	Enoyl-CoA delta isomerase 2, mitochondrial OS=Homo sapiens OX=9606 GN=ECI2 PE=1 SV=4	0.721497	1.36446	0.894352	1.22286	1.02319	0.963865	1.27108	0.850798	1.81838	0.601241	0.216824	2.3523	Acetyl [K349]	0.759956	0.366609	0.538498	0.428373					1.04527	1.1535	0.108227
O75525	KH domain-containing, RNA-binding, signal transduction-associated protein 3 OS=Homo sapiens OX=9606 GN=KHDRBS3 PE=1 SV=1	-2.06236	-3.55292	-0.514959	-0.270845	-1.14187	-2.50224	-1.06157	-0.166025	-1.73562	-1.81265	-1.8669	-1.38993		0.995312	0.558735	0.254542	0.496541					-1.50859	-1.50499	0.00360026
O75531	Barrier-to-autointegration factor OS=Homo sapiens OX=9606 GN=BANF1 PE=1 SV=1	-1.46675	-1.20652	-1.5371	-1.49845	-1.23436	-2.91114	-0.599348	-0.752153	0.493371	-2.17595	-0.952488	-1.79475		0.782346	0.278791	0.831562	0.537819					-1.38863	-1.24178	0.146854
O75533	Splicing factor 3B subunit 1 OS=Homo sapiens OX=9606 GN=SF3B1 PE=1 SV=3	1.13635	0.635216	1.45705	1.20008	1.17181	0.827091	1.26973	1.53762	0.892959	1.2366	0.98716	1.03728	Acetyl [K858]	0.963291	0.668896	0.406655	0.62825					1.1201	1.11263	-0.00746487
O75534-4	Isoform 4 of Cold shock domain-containing protein E1 OS=Homo sapiens OX=9606 GN=CSDE1	2.53875	2.42991	2.54241	2.44444	2.76013	2.81537	2.6343	2.00134	2.11529	2.48112	2.62278	2.21654		0.393107	0.430534	0.61542	0.190374					2.54313	2.41239	-0.130737
O75553	Disabled homolog 1 OS=Homo sapiens OX=9606 GN=DAB1 PE=1 SV=3	-1.99523	-2.23883	-4.05615	-1.04396	-1.44926	-2.45409	-1.68284	0.366385	-0.424541	-1.94287	-0.949474	0.425308		0.101992	0.96076	0.44712	0.203823					-2.15669	-0.951732	1.20495
O75554	WW domain-binding protein 4 OS=Homo sapiens OX=9606 GN=WBP4 PE=1 SV=1	-4.58768	-4.99598	-2.88098	-2.95342	-4.41791	-4.48828	-4.65059	-2.99467	-3.17675	-2.93292	-5.75699	-3.73816		0.994068	0.337091	0.108138	0.352384					-3.9672	-3.96262	0.00457099
O75569	Interferon-inducible double-stranded RNA-dependent protein kinase activator A OS=Homo sapiens OX=9606 GN=PRKRA PE=1 SV=1	1.56893	1.50591	2.40508	2.28432	1.86747	1.83641	2.19872	2.53045	2.15194	1.56435	1.70473	2.42976		0.566707	0.978283	0.66363	0.884867					1.92634	2.05948	0.133136
O75582	Ribosomal protein S6 kinase alpha-5 OS=Homo sapiens OX=9606 GN=RPS6KA5 PE=1 SV=1	-3.05208	-3.45563	-2.62547	-2.86884	-2.49519	-2.63247	-2.74153	-2.64607	-2.58132	-2.71331	-3.04469	-2.29847		0.204535	0.537975	0.370717	0.933022					-2.89944	-2.66541	0.234035
O75592	E3 ubiquitin-protein ligase MYCBP2 OS=Homo sapiens OX=9606 GN=MYCBP2 PE=1 SV=4	1.27522	1.30364	1.72223	2.14786	1.12325	1.35632	1.64696	0.790325	0.935887	1.7853	1.95043	1.31577		0.648017	0.791243	0.0794225	0.138439					1.51444	1.39728	-0.117156
O75600-2	Isoform 2 of 2-amino-3-ketobutyrate coenzyme A ligase, mitochondrial OS=Homo sapiens OX=9606 GN=GCAT	0.94817	1.70877	0.302794	1.81988	-0.108593	0.0548115	0.743336	0.56218	0.0534449	0.315804	0.312733	-0.201166		0.0813699	0.587271	0.0555237	0.524981					0.934203	0.26302	-0.671183
O75643	U5 small nuclear ribonucleoprotein 200 kDa helicase OS=Homo sapiens OX=9606 GN=SNRNP200 PE=1 SV=2	1.74749	1.84694	1.8195	2.06343	1.49881	1.70469	1.54154	4.37914	4.48991	1.70658	1.8869	4.13612		0.137602	0.817269	0.715995	0.105311					1.79523	2.83498	1.03975
O75663	TIP41-like protein OS=Homo sapiens OX=9606 GN=TIPRL PE=1 SV=2	0.424475	0.573227	0.310186	0.978254	0.477846	0.850836	0.442482	-0.0351009	-0.181569	-0.189178	0.203367	-0.432343	Acetyl [N-Term]	0.0641804	0.847897	0.439484	0.118667					0.552798	0.0940707	-0.458727
O75688	Protein phosphatase 1B OS=Homo sapiens OX=9606 GN=PPM1B PE=1 SV=1	0.381746	0.232792	0.19207	0.571484	0.696199	1.28242	0.0866871	-0.150028	0.0248766	0.228364	0.0304165	-0.203716		0.366843	0.555679	0.822847	0.115453					0.414858	0.185575	-0.229283
O75689	Arf-GAP with dual PH domain-containing protein 1 OS=Homo sapiens OX=9606 GN=ADAP1 PE=1 SV=2	2.14951	2.28042	2.18068	2.63261	1.73936	2.33051	2.33317	1.86123	1.79451	2.0423	2.40438	1.74977	Acetyl [K286]	0.495726	0.900726	0.177135	0.257493					2.19652	2.0737	-0.122821
O75694	Nuclear pore complex protein Nup155 OS=Homo sapiens OX=9606 GN=NUP155 PE=1 SV=1	-0.971249	-0.29525	-0.666296	-0.31604	0.316961	-2.46694	0.216923	-0.799049	-1.19312	-0.593211	-0.518085	-1.70654		0.183699	0.134375	0.249733	0.195667					-0.386375	-1.00858	-0.622201
O75695	Protein XRP2 OS=Homo sapiens OX=9606 GN=RP2 PE=1 SV=4	-1.33302	-1.19215	-1.79495	-1.58274	-2.4458	-2.84834	-1.32882	-1.59353	-1.08574	-0.828233	-1.13741	-1.55866		0.605548	0.407828	0.367569	0.513083					-1.66973	-1.48296	0.18677
O75746	Calcium-binding mitochondrial carrier protein Aralar1 OS=Homo sapiens OX=9606 GN=SLC25A12 PE=1 SV=2	4.88491	5.63208	4.75122	4.99097	4.59296	4.8263	4.54376	4.03202	4.00033	4.49952	4.66983	4.0555	Acetyl [K250]	0.0192489	0.822208	0.305977	0.38455	*				4.97043	4.37532	-0.595106
O75781	Paralemmin-1 OS=Homo sapiens OX=9606 GN=PALM PE=1 SV=2	6.17621	6.05317	6.14151	6.12721	5.89871	6.2136	6.26615	6.0551	5.62825	5.92854	5.81625	5.72984	Acetyl [N-Term]	0.288859	0.276928	0.821647	0.380973					6.07936	5.94825	-0.131115
O75787	Renin receptor OS=Homo sapiens OX=9606 GN=ATP6AP2 PE=1 SV=2	-0.694332	-0.209784	-0.221664	-0.686003	-1.68391	-1.42257	-0.187759	-0.0406036	-0.685643	-2.05413	-0.716267	-0.903584		0.688501	0.971728	0.572479	0.250899					-0.699139	-0.858651	-0.159512
O75821	Eukaryotic translation initiation factor 3 subunit G OS=Homo sapiens OX=9606 GN=EIF3G PE=1 SV=2	-1.84781	-1.27803	-0.188412	0.120525	0.289793	0.567524	-0.944628	0.822641	0.670873	-0.779365	-2.54595	0.694723		0.598198	0.976397	0.861786	0.601074					-0.580787	-0.216312	0.364475
O75822	Eukaryotic translation initiation factor 3 subunit J OS=Homo sapiens OX=9606 GN=EIF3J PE=1 SV=2	-0.423777	-0.639975	-0.172445	0.199045	-0.82386	-1.38084	-1.21369	0.392933	-0.363326	-0.248553	-1.79558	-0.366327		0.392948	0.313452	0.075563	0.88369					-0.372202	-0.710769	-0.338566
O75828	Carbonyl reductase [NADPH] 3 OS=Homo sapiens OX=9606 GN=CBR3 PE=1 SV=3	0.200773	0.422699	-0.153841	0.926321	0.426565	0.484159	0.824589	-0.218573	-0.36712	1.09524	0.0858746	-0.565317		0.600046	0.905979	0.471317	0.00607453				**	0.364503	0.191265	-0.173239
O75832	26S proteasome non-ATPase regulatory subunit 10 OS=Homo sapiens OX=9606 GN=PSMD10 PE=1 SV=1	-3.02444	-1.92814	-1.41131	-5.5294	-4.43001	-3.62481	-2.62352	-2.47511	-2.16674	-2.39215	-2.64582	-2.75365		0.394086	0.856907	0.628646	0.199374					-3.26466	-2.66883	0.59583
O75844	CAAX prenyl protease 1 homolog OS=Homo sapiens OX=9606 GN=ZMPSTE24 PE=1 SV=2	-3.3949	-1.95301	-1.88897	-2.08102	-3.01651	-2.89192	-1.29202	-0.170471	-1.93687	-2.29905	-1.75516	-0.508829		0.101258	0.830155	0.962843	0.387952					-2.46688	-1.55062	0.916265
O75874	Isocitrate dehydrogenase [NADP] cytoplasmic OS=Homo sapiens OX=9606 GN=IDH1 PE=1 SV=2	1.48814	1.41565	1.5527	1.3008	1.93535	1.54028	1.38582	1.49754	1.73695	1.88228	1.48621	1.19648		0.963759	0.149153	0.926163	0.176692					1.53853	1.53222	-0.00630264
O75879	Glutamyl-tRNA(Gln) amidotransferase subunit B, mitochondrial OS=Homo sapiens OX=9606 GN=GATB PE=1 SV=1	-0.48052	-0.761751	-0.48134	-0.590891	-0.836901	-0.518518	-1.18103	-1.59085	-0.70902	-1.22115	0.149225	-1.15594		0.358037	0.793933	0.530444	0.897591					-0.630281	-0.889612	-0.259332
O75880	Protein SCO1 homolog, mitochondrial OS=Homo sapiens OX=9606 GN=SCO1 PE=1 SV=1	1.05152	1.4047	1.05333	1.07033	0.706394	0.257509	1.26623	0.748957	0.606656	0.690192	0.922888	0.787811		0.0988394	0.771564	0.236929	0.880569					1.05725	0.754321	-0.302934
O75881	25-hydroxycholesterol 7-alpha-hydroxylase OS=Homo sapiens OX=9606 GN=CYP7B1 PE=1 SV=2	-2.01886	-2.26598	-2.64256	-3.20023	-2.57838	-2.05121	-2.94118	-5.73278	-3.18202	-4.73895	-4.5142	-5.14701		0.0377395	0.49638	0.97366	0.502598	*				-2.5412	-4.04391	-1.50271
O75882	Attractin OS=Homo sapiens OX=9606 GN=ATRN PE=1 SV=2	-0.966103	-0.946331	-1.06745	-0.110601	-0.135	-0.196136	-0.303299	-0.610867	-0.429206	-1.49605	-0.465019	-0.488733		0.781214	0.547602	0.482059	0.751892					-0.645096	-0.569902	0.0751943
O75891-3	Isoform 3 of Cytosolic 10-formyltetrahydrofolate dehydrogenase OS=Homo sapiens OX=9606 GN=ALDH1L1	2.87274	3.49252	3.2235	2.83827	3.23994	3.18519	3.33146	3.69149	2.78295	3.40973	2.94975	2.99519		0.742372	0.564083	0.743243	0.513306					3.13339	3.19225	0.0588594
O75896	Tumor suppressor candidate 2 OS=Homo sapiens OX=9606 GN=TUSC2 PE=1 SV=3	-0.289621	-0.480925	-0.385101	-1.20201	-0.343941	-0.369255	-1.00836	-0.256372	-0.0527601	-1.20327	-0.52796	-0.456551		0.955929	0.918278	0.212864	0.0380144				*	-0.540319	-0.553503	-0.0131842
O75899	Gamma-aminobutyric acid type B receptor subunit 2 OS=Homo sapiens OX=9606 GN=GABBR2 PE=1 SV=1	2.05452	2.4906	2.20259	2.04547	2.09163	2.39919	2.01564	2.41743	1.56212	0.491488	1.94378	1.89716		0.267346	0.591733	0.737347	0.448394					2.17696	1.81812	-0.358844
O75912	Diacylglycerol kinase iota OS=Homo sapiens OX=9606 GN=DGKI PE=1 SV=1	-0.665289	-0.768631	-2.38714	-2.10766	-0.535112	-0.632898	1.33205	0.939878	0.72469	-3.32453	-2.28344	1.24216		0.292325	0.110831	0.0259547	0.100248			*		-1.29277	-0.286012	1.00675
O75914-3	Isoform 3 of Serine/threonine-protein kinase PAK 3 OS=Homo sapiens OX=9606 GN=PAK3	0.143379	-0.736559	-0.327114	0.17687	0.96571	1.4299	0.347563	-0.0313454	0.0318937	0.316945	0.583191	-0.241318		0.397477	0.42919	0.185788	0.312546					0.0444572	0.348118	0.303661
O75915	PRA1 family protein 3 OS=Homo sapiens OX=9606 GN=ARL6IP5 PE=1 SV=1	2.96892	3.20485	3.34162	2.80365	3.11837	3.08547	3.36281	2.97464	2.56497	3.13834	3.00526	2.59832	Acetyl [N-Term]	0.425839	0.928609	0.931841	0.178493					3.08748	2.9614	-0.126084
O75934	Pre-mRNA-splicing factor SPF27 OS=Homo sapiens OX=9606 GN=BCAS2 PE=1 SV=1	-2.74642	-1.64593	-1.25538	-1.48673	-0.858122	-2.73163	-2.28739	-3.11323	-2.0946	-2.99419	-1.63001	-3.00671		0.0259198	0.0853834	0.13222	0.144645	*				-1.59852	-2.55111	-0.952593
O75935	Dynactin subunit 3 OS=Homo sapiens OX=9606 GN=DCTN3 PE=1 SV=1	-1.28703	0.276344	-1.43791	-0.59745	-4.68103	-5.44469	-0.835039	0.500257	0.628865	-2.54	-1.4293	0.261446		0.821235	0.60499	0.383051	0.149952					-1.54541	-1.2655	0.279918
O75936	Gamma-butyrobetaine dioxygenase OS=Homo sapiens OX=9606 GN=BBOX1 PE=1 SV=1	2.11037	1.29383	1.96459	1.63849	1.72286	2.21093	0.507359	-0.107965	0.332784	2.02603	1.37596	0.10811		0.0925047	0.932562	0.426943	0.179275					1.74603	0.921887	-0.824141
O75937	DnaJ homolog subfamily C member 8 OS=Homo sapiens OX=9606 GN=DNAJC8 PE=1 SV=2	-0.431545	-1.62337	-0.956882	-0.921715	-0.223429	-0.613821	-1.31818	-0.0837383	-0.482894	-1.33168	-0.926817	-0.119699		0.672123	0.550046	0.265934	0.133507					-0.831388	-0.696689	0.134698
O75953-5	Isoform 3 of DnaJ homolog subfamily B member 5 OS=Homo sapiens OX=9606 GN=DNAJB5	-3.36316	-5.67849	-3.66927	-5.39758	-4.31005	-4.95583	-5.81388	-3.36996	-4.71003	-5.49158	-6.27696	-6.23984		0.222497	0.7404	0.762309	0.755957					-4.48371	-5.26544	-0.781733
O75955	Flotillin-1 OS=Homo sapiens OX=9606 GN=FLOT1 PE=1 SV=3	4.5914	5.18704	4.76318	4.22318	4.2406	4.38137	4.655	4.33418	4.48277	3.9919	5.04475	4.06037		0.433571	0.64579	0.813359	0.521752					4.60108	4.42148	-0.179603
O75962	Triple functional domain protein OS=Homo sapiens OX=9606 GN=TRIO PE=1 SV=2	0.82345	0.267651	1.25042	0.80279	1.29689	1.3247	1.06464	1.5231	1.46826	0.213584	0.856838	1.71645		0.340044	0.37388	0.206279	0.25354					0.88824	1.16679	0.278555
O75970	Multiple PDZ domain protein OS=Homo sapiens OX=9606 GN=MPDZ PE=1 SV=2	-1.62716	-1.40868	-1.37583	-1.41818	-3.37204	-2.65156	-2.61809	-1.89654	-1.61898	-1.11954	-1.5414	-1.3576	Acetyl [N-Term]	0.979079	0.435969	0.0747416	0.446616					-1.84038	-1.8291	0.011274
O75976	Carboxypeptidase D OS=Homo sapiens OX=9606 GN=CPD PE=1 SV=2	-2.82136	-4.64117	-1.30598	-1.2695	-2.32818	-1.42739	-1.55937	-2.35027	-4.03538	-2.74505	-2.10253	-2.52393		0.902538	0.452106	0.740718	0.278334					-2.47324	-2.39199	0.0812506
O76003	Glutaredoxin-3 OS=Homo sapiens OX=9606 GN=GLRX3 PE=1 SV=2	-1.21536	-0.724588	-1.85774	-1.82339	-6.02052	-1.60345	-1.4589	-1.10784	-1.03076	-1.51662	-1.65165	-1.20969		0.253334	0.508196	0.852191	0.187926					-2.32832	-1.36842	0.959904
O76021	Ribosomal L1 domain-containing protein 1 OS=Homo sapiens OX=9606 GN=RSL1D1 PE=1 SV=3	1.65328	0.924952	-2.15545	-2.30037	1.62126	1.89128	1.38734	-0.534365	-1.02211	-2.30697	1.7852	-1.04259		0.945692	0.173166	0.0157816	0.355455			*		-0.0512665	0.0225402	0.0738067
O76024	Wolframin OS=Homo sapiens OX=9606 GN=WFS1 PE=1 SV=2	1.82559	1.64972	1.55043	1.7524	2.27861	2.16597	2.23145	2.09175	1.94022	1.583	1.94912	2.36176		0.160979	0.0818301	0.00465765	0.360266			**		1.81135	2.04618	0.234834
O76031	ATP-dependent Clp protease ATP-binding subunit clpX-like, mitochondrial OS=Homo sapiens OX=9606 GN=CLPX PE=1 SV=2	-3.77158	-2.96042	-3.28504	-3.26211	-4.94153	-4.98621	-3.28072	-0.636967	-1.07726	-3.94025	-5.03362	-1.07935		0.411807	0.892273	0.925091	0.174068					-3.64414	-2.86205	0.782082
O76038	Secretagogin OS=Homo sapiens OX=9606 GN=SCGN PE=2 SV=2	1.88801	-4.94124	-0.166744	-3.56345	2.52928	0.4382	-5.94089	-3.46084	1.98381	-0.77637	0.704988	-2.4423		0.778344	0.768355	0.665363	0.70504					-0.850829	-1.3562	-0.505371
O76039	Cyclin-dependent kinase-like 5 OS=Homo sapiens OX=9606 GN=CDKL5 PE=1 SV=1	-1.26275	-2.15085	-1.62261	-0.419794	-1.77648	-1.27823	-1.14954	-1.18584	-1.74706	-2.08323	-1.51764	-2.20281		0.643822	0.790298	0.318586	0.398043					-1.4465	-1.5949	-0.14841
O76041-2	Isoform 2 of Nebulette OS=Homo sapiens OX=9606 GN=NEBL	2.32226	1.39716	2.62243	1.64921	2.02141	1.94045	1.90151	1.93673	1.31849	2.34908	4.05941	1.20989	Acetyl [N-Term]	0.835358	0.512006	0.741183	0.993165					2.0025	2.10222	0.0997265
O76054	SEC14-like protein 2 OS=Homo sapiens OX=9606 GN=SEC14L2 PE=1 SV=1	4.28589	3.15973	3.55832	3.90792	4.10056	4.58478	2.84905	1.79821	1.37323	4.07362	3.59722	1.32346		0.140993	0.931563	0.599957	0.11686					3.80248	2.79994	-1.00255
O76062	Delta(14)-sterol reductase OS=Homo sapiens OX=9606 GN=TM7SF2 PE=2 SV=3	0.0689354	-0.203365	0.31435	0.0644913	-0.00555992	-1.02869	-0.184914	0.182617	-0.0977812	-0.540088	-0.854267	0.301271		0.159089	0.810427	0.370244	0.476637					0.0477703	-0.317408	-0.365178
O76070	Gamma-synuclein OS=Homo sapiens OX=9606 GN=SNCG PE=1 SV=2	2.59114	2.85137	2.19479	0.796822	1.08734	0.425758	1.40109	1.84558	0.590241	0.883313	1.41581	2.56757	Acetyl [K115]	0.239579	0.599784	0.916587	0.0291188				*	1.90429	1.30419	-0.600096
O76071	Probable cytosolic iron-sulfur protein assembly protein CIAO1 OS=Homo sapiens OX=9606 GN=CIAO1 PE=1 SV=1	-3.68083	-3.13811	-2.54776	-2.70185	-4.46444	-6.56277	-3.28925	-2.08685	-1.69208	-2.88324	-3.10772	-2.14885		0.809803	0.180581	0.165036	0.4513					-3.3066	-3.11011	0.196488
O76081-6	Isoform 5 of Regulator of G-protein signaling 20 OS=Homo sapiens OX=9606 GN=RGS20	-3.43612	-4.81952	-2.93929	-3.67139	-5.56322	-5.67801	-3.35375	-5.1787	-4.69256	-3.42853	-3.91501	-4.99126		0.525278	0.887325	0.10435	0.68879					-4.08591	-4.46255	-0.376635
O76082-3	Isoform 3 of Solute carrier family 22 member 5 OS=Homo sapiens OX=9606 GN=SLC22A5	-0.256214	-0.577417	0.0484791	-0.765703	-0.0606842	-2.33776	-0.418896	-0.409449	-1.21984	-0.869182	-0.265347	0.296391		0.319756	0.718641	0.656025	0.28872					-0.322308	-0.746298	-0.42399
O76094	Signal recognition particle subunit SRP72 OS=Homo sapiens OX=9606 GN=SRP72 PE=1 SV=3	-1.50198	-1.78209	-1.21619	-1.26201	-1.15763	-1.78795	-1.25754	-0.890688	-0.826205	-1.66227	-1.69993	-2.45302		0.653948	0.117443	0.324838	0.287128					-1.38398	-1.51109	-0.127105
O94760	N(G),N(G)-dimethylarginine dimethylaminohydrolase 1 OS=Homo sapiens OX=9606 GN=DDAH1 PE=1 SV=3	5.16334	5.51044	4.74722	5.27099	5.11696	5.63725	5.1326	4.46566	4.68854	5.1547	4.90399	4.36847		0.285807	0.716106	0.928601	0.10609					5.16179	4.90731	-0.254474
O94763	Unconventional prefoldin RPB5 interactor 1 OS=Homo sapiens OX=9606 GN=URI1 PE=1 SV=3	-3.07279	-4.07943	-2.73005	-2.67128	-2.9162	-4.09576	-2.9775	-3.72151	-4.5227	-2.69487	-3.83424	-2.65728		0.325352	0.657763	0.413019	0.47935					-3.09395	-3.50055	-0.406603
O94766	Galactosylgalactosylxylosylprotein 3-beta-glucuronosyltransferase 3 OS=Homo sapiens OX=9606 GN=B3GAT3 PE=1 SV=2	-0.720034	-0.0481606	0.0218678	-0.119556	-0.334	-0.68601	-0.384455	-0.0550976	-0.293773	-0.532916	-0.768255	0.196028		0.542671	0.522644	0.330642	0.912237					-0.239977	-0.36064	-0.120663
O94772-2	Isoform 2 of Lymphocyte antigen 6H OS=Homo sapiens OX=9606 GN=LY6H	1.57229	2.33585	1.74409	1.74582	1.76906	2.56428	2.32723	2.18602	1.98983	0.555022	2.24399	1.1902		0.928429	0.802894	0.497859	0.874957					1.83342	1.86522	0.0318018
O94776	Metastasis-associated protein MTA2 OS=Homo sapiens OX=9606 GN=MTA2 PE=1 SV=1	-1.69036	-2.02555	-1.23642	-1.21383	-1.65657	-1.76011	-1.71208	-1.64084	-2.08923	-1.50752	-1.43738	-1.9399		0.346146	0.331164	0.0246497	0.113298			*		-1.56455	-1.72672	-0.162177
O94779	Contactin-5 OS=Homo sapiens OX=9606 GN=CNTN5 PE=1 SV=2	-1.49019	-2.87439	-2.03399	-1.60065	-5.4425	-1.54365	-1.29562	2.18017	2.54531	-4.1011	-1.65113	2.33511		0.0903265	0.488311	0.557026	0.0359683				*	-2.68834	-0.218701	2.46964
O94805	Actin-like protein 6B OS=Homo sapiens OX=9606 GN=ACTL6B PE=1 SV=1	-2.9434	-4.27575	-2.04549	-2.63151	-2.76692	-3.87203	-2.52119	-2.16972	-2.77516	-3.81381	-2.70301	-2.58579		0.977192	0.856124	0.618118	0.574469					-2.93262	-2.9201	0.0125144
O94811	Tubulin polymerization-promoting protein OS=Homo sapiens OX=9606 GN=TPPP PE=1 SV=1	7.13178	8.3006	6.53354	8.06823	7.02656	6.93499	7.35942	6.92541	6.47028	7.26589	6.7256	6.91255	Acetyl [K74;K129;K171];K78;K81	0.158029	0.827498	0.279132	0.295289					7.41214	6.94202	-0.470122
O94812	BAI1-associated protein 3 OS=Homo sapiens OX=9606 GN=BAIAP3 PE=1 SV=2	4.51979	2.77588	4.0586	3.8988	4.83717	4.47131	3.69856	1.84737	1.86336	3.83234	4.57105	2.40235		0.231749	0.656215	0.950644	0.27382					4.01805	3.24091	-0.777144
O94819	Kelch repeat and BTB domain-containing protein 11 OS=Homo sapiens OX=9606 GN=KBTBD11 PE=1 SV=1	5.07874	4.79483	5.20167	4.84248	4.9159	5.05731	5.05522	4.99782	4.90484	4.85209	4.99505	4.73244	Acetyl [K532]	0.772769	0.629474	0.880024	0.983078					4.96672	4.94211	-0.0246141
O94822-3	Isoform 3 of E3 ubiquitin-protein ligase listerin OS=Homo sapiens OX=9606 GN=LTN1	-2.88213	-3.21807	-3.19691	-3.00431	-3.9524	-4.11875	-3.211	-1.36515	-1.41702	-2.55487	-2.97938	-1.45564		0.144221	0.735568	0.963748	0.0899899					-3.25076	-2.44312	0.807649
O94826	Mitochondrial import receptor subunit TOM70 OS=Homo sapiens OX=9606 GN=TOMM70 PE=1 SV=1	2.81926	3.20714	2.94416	2.62629	2.45618	2.38549	2.82769	4.80798	6.89186	2.77131	2.77575	6.91356		0.161969	0.871376	0.505299	0.064327					2.8106	4.19624	1.38563
O94829	Importin-13 OS=Homo sapiens OX=9606 GN=IPO13 PE=1 SV=3	-3.04451	-2.96242	-2.17058	-2.42173	-3.42412	-3.26232	-3.43497	-3.40498	-3.59273	-2.91802	-2.84393	-2.92621		0.119263	0.471101	0.00766979	0.553452			**		-2.80467	-3.19759	-0.392924
O94830	Phospholipase DDHD2 OS=Homo sapiens OX=9606 GN=DDHD2 PE=1 SV=2	-1.45438	-0.920029	-0.505924	-0.511471	-1.21635	-0.362379	-1.12684	-0.909748	-0.578294	-0.223079	-0.983438	-0.461361		0.269683	0.631879	0.375479	0.253851					-0.921631	-0.663592	0.258039
O94832	Unconventional myosin-Id OS=Homo sapiens OX=9606 GN=MYO1D PE=1 SV=2	2.57598	2.75165	0.877304	3.16808	2.87574	1.44323	1.45189	1.40223	3.27335	2.9463	2.16228	2.75288		0.629098	0.475405	0.591838	0.916642					2.44975	2.20459	-0.245158
O94856-8	Isoform 8 of Neurofascin OS=Homo sapiens OX=9606 GN=NFASC	-1.67427	-0.644684	-2.13503	-0.607542	-2.14347	-2.51255	-2.54269	-3.67877	-1.55684	-0.964679	-2.49002	-2.65741		0.0922274	0.333404	0.0564802	0.180885					-1.441	-2.34328	-0.902281
O94856-9	Isoform 9 of Neurofascin OS=Homo sapiens OX=9606 GN=NFASC	1.23672	1.97568	1.42554	1.51524	1.63015	1.88162	1.50474	0.537939	0.11863	1.17315	1.39544	0.560934		0.110895	0.841361	0.759357	0.127453					1.55667	1.02464	-0.532031
O94874	E3 UFM1-protein ligase 1 OS=Homo sapiens OX=9606 GN=UFL1 PE=1 SV=2	0.607571	0.395815	0.717949	0.705971	0.683929	0.658487	0.666065	-0.0167999	0.230157	0.830596	0.580444	0.130356		0.263591	0.998244	0.417072	0.025463				*	0.622247	0.439901	-0.182346
O94875-11	Isoform 11 of Sorbin and SH3 domain-containing protein 2 OS=Homo sapiens OX=9606 GN=SORBS2	0.723978	-1.04056	0.543486	0.809757	0.310154	1.45519	1.27952	0.999189	0.409934	-0.114604	1.24689	0.589272		0.165543	0.148864	0.350718	0.744823					0.269362	0.837914	0.568552
O94875-4	Isoform 4 of Sorbin and SH3 domain-containing protein 2 OS=Homo sapiens OX=9606 GN=SORBS2	-4.79855	-5.4269	-4.81598	-5.62985	-5.11392	-5.02465	-4.34006	-3.35092	-6.53612	-4.94923	-5.14131	-4.36516		0.477232	0.325477	0.335078	0.3955					-5.15704	-4.81535	0.341691
O94876	Transmembrane and coiled-coil domains protein 1 OS=Homo sapiens OX=9606 GN=TMCC1 PE=1 SV=3	2.40633	0.259478	1.10878	2.72882	3.64098	3.63168	1.30769	-0.62649	-0.159568	3.22469	2.70467	1.86059		0.725712	0.467557	0.75795	0.262406					2.02888	1.70618	-0.322698
O94885	SAM and SH3 domain-containing protein 1 OS=Homo sapiens OX=9606 GN=SASH1 PE=1 SV=3	-0.232685	-0.408224	-0.22493	-0.0773735	-0.428303	-0.342699	-0.422853	-1.3975	-0.9432	0.0185137	-0.780153	-0.984423		0.0885684	0.900979	0.24789	0.0456793				*	-0.274303	-0.693187	-0.418884
O94886	CSC1-like protein 1 OS=Homo sapiens OX=9606 GN=TMEM63A PE=1 SV=3	-2.09834	-2.16655	-2.62908	-1.61114	-1.75658	-1.43103	-2.02289	-3.27225	-2.79731	-2.05112	-1.96308	-3.26355		0.351055	0.846988	0.796593	0.0444363				*	-2.05234	-2.40018	-0.347835
O94887	FERM, ARHGEF and pleckstrin domain-containing protein 2 OS=Homo sapiens OX=9606 GN=FARP2 PE=1 SV=3	-3.4015	-4.29472	-3.65049	-3.98895	-2.77969	-2.5752	-3.0355	-1.91241	-2.15525	-2.78947	-3.82258	-1.96762		0.0225264	0.41014	0.0561411	0.38627	*				-3.62307	-2.60829	1.01478
O94901-9	Isoform 9 of SUN domain-containing protein 1 OS=Homo sapiens OX=9606 GN=SUN1	-2.32919	-3.24193	-1.24646	-2.25646	-2.19554	-2.19957	-1.79516	-4.25599	-4.377	-1.05552	-1.50344	-4.35322		0.472443	0.84713	0.426363	0.0679796					-2.25392	-2.79142	-0.537498
O94903	Pyridoxal phosphate homeostasis protein OS=Homo sapiens OX=9606 GN=PLPBP PE=1 SV=1	2.33514	2.50756	1.73009	2.728	1.9535	2.50233	2.43091	2.0911	2.18385	2.32694	2.17902	1.86343		0.890059	0.714058	0.636597	0.280403					2.25086	2.22537	-0.0254884
O94905	Erlin-2 OS=Homo sapiens OX=9606 GN=ERLIN2 PE=1 SV=1	-0.154072	0.175468	-0.283417	-0.511662	-0.247416	-0.560211	-0.36606	-0.349863	0.0864382	0.308105	0.106035	-0.198971		0.709249	0.187935	0.834917	0.649549					-0.204219	-0.139218	0.0650012
O94906	Pre-mRNA-processing factor 6 OS=Homo sapiens OX=9606 GN=PRPF6 PE=1 SV=1	0.22006	-0.577547	-0.0161095	-0.0358677	-0.494287	-0.861504	0.106327	0.473192	-0.0397158	0.389108	-0.0191612	0.421732		0.334281	0.966075	0.720805	0.259556					-0.18075	0.0671398	0.24789
O94910	Adhesion G protein-coupled receptor L1 OS=Homo sapiens OX=9606 GN=ADGRL1 PE=1 SV=1	1.30408	1.31156	1.78541	1.29415	1.73756	1.84789	1.54365	2.1232	1.46012	0.907542	1.12227	1.89571		0.753197	0.437318	0.270059	0.458074					1.48655	1.5572	0.0706469
O94911-3	Isoform 3 of ATP-binding cassette sub-family A member 8 OS=Homo sapiens OX=9606 GN=ABCA8	-2.50909	-2.52136	-2.16486	-0.68432	-1.87532	-1.91593	-2.42589	1.60995	1.56069	-1.69838	-1.82236	2.17977		0.128542	0.851005	0.811105	0.235929					-1.95099	-0.358877	1.59212
O94915	Protein furry homolog-like OS=Homo sapiens OX=9606 GN=FRYL PE=1 SV=2	-2.63963	-2.63294	-3.06702	-3.04464	-2.55128	-3.12001	-2.17287	-4.6843	-2.92593	-3.13757	-2.45083	-3.74349		0.341994	0.744126	0.888866	0.46726					-2.7871	-3.17643	-0.389326
O94916-5	Isoform E of Nuclear factor of activated T-cells 5 OS=Homo sapiens OX=9606 GN=NFAT5	-4.75766	-4.86597	-4.01855	-3.60058	-3.89654	-3.1907	-3.64458	-3.40361	-4.23905	-4.5783	-3.57504	-4.53459		0.314405	0.979157	0.891433	0.278095					-4.22786	-3.88084	0.34702
O94919	Endonuclease domain-containing 1 protein OS=Homo sapiens OX=9606 GN=ENDOD1 PE=1 SV=2	1.95312	2.19796	1.11209	1.98761	2.21853	1.67428	1.76614	1.78596	2.51151	2.20029	2.18635	2.06881	Acetyl [K300]	0.550027	0.494435	0.663981	0.753556					1.89386	2.02762	0.133761
O94921	Cyclin-dependent kinase 14 OS=Homo sapiens OX=9606 GN=CDK14 PE=1 SV=3	-0.308384	-0.365185	-0.398584	-0.502361	0.893799	0.230047	0.328281	0.857487	1.12819	0.553132	0.196857	1.85874		0.0308959	0.62392	0.0620632	0.289125	*				-0.136143	0.736106	0.872249
O94925	Glutaminase kidney isoform, mitochondrial OS=Homo sapiens OX=9606 GN=GLS PE=1 SV=1	4.31744	4.81721	3.8269	4.06085	4.49051	4.64673	4.54292	3.91901	3.09105	3.0872	4.05332	3.32257		0.16523	0.45305	0.557779	0.729266					4.30258	3.80897	-0.493608
O94929	Actin-binding LIM protein 3 OS=Homo sapiens OX=9606 GN=ABLIM3 PE=1 SV=3	-2.07164	-0.733076	-1.2651	-1.48151	-2.17842	-2.80857	-1.86957	-0.379353	-1.71753	-1.92189	-3.46775	-0.645409		0.612081	0.726408	0.502921	0.598536					-1.54595	-1.83001	-0.284063
O94952	F-box only protein 21 OS=Homo sapiens OX=9606 GN=FBXO21 PE=2 SV=2	0.0847206	-0.343616	-0.262989	-0.0555019	0.365948	-0.0892963	-0.880602	-0.463476	-0.410394	1.54514	-0.683237	-0.504732		0.666584	0.44966	0.519524	0.143315					-0.0422878	-0.212371	-0.170083
O94966-5	Isoform 5 of Ubiquitin carboxyl-terminal hydrolase 19 OS=Homo sapiens OX=9606 GN=USP19	-1.40697	-2.12938	-1.91312	-1.65067	-2.444	-2.75868	-3.48813	-0.0108948	-0.207713	-1.89532	-3.58721	-0.387949		0.843932	0.717841	0.74336	0.20693					-1.90883	-1.76227	0.146555
O94967	WD repeat-containing protein 47 OS=Homo sapiens OX=9606 GN=WDR47 PE=1 SV=1	2.96215	2.88966	2.93389	3.0377	2.88199	3.3493	2.71553	2.97133	3.01565	2.74288	2.77878	2.79376	Acetyl [K628]	0.770073	0.664602	0.945061	0.761821					2.94108	2.9096	-0.0314756
O94973	AP-2 complex subunit alpha-2 OS=Homo sapiens OX=9606 GN=AP2A2 PE=1 SV=2	-0.347755	0.512108	-0.205374	-0.126026	0.33979	0.57909	0.83215	-2.26422	-2.94611	-0.615371	0.166107	-2.38668		0.203411	0.71055	0.912444	0.127537					0.0345486	-0.947863	-0.982411
O94973-2	Isoform 2 of AP-2 complex subunit alpha-2 OS=Homo sapiens OX=9606 GN=AP2A2	-2.03492	-1.55228	-1.83907	-1.84262	-1.12571	-1.04723	-0.827642	-1.00521	-1.07412	-2.23299	-1.29074	-1.37577		0.125915	0.559427	0.0495037	0.720775			*		-1.67892	-1.26482	0.414106
O94979-8	Isoform 8 of Protein transport protein Sec31A OS=Homo sapiens OX=9606 GN=SEC31A	1.5946	1.2755	1.7038	1.70597	1.68112	1.25998	1.68786	2.17413	1.97326	1.91769	1.46293	1.911		0.291903	0.49026	0.738024	0.751919					1.5922	1.76955	0.177353
O94985	Calsyntenin-1 OS=Homo sapiens OX=9606 GN=CLSTN1 PE=1 SV=1	1.93635	2.17836	1.83216	1.76026	2.18778	2.49792	2.12682	0.751686	0.792655	1.55604	1.88574	0.857624		0.173107	0.539616	0.84415	0.188394					1.97898	1.4955	-0.483486
O94991	SLIT and NTRK-like protein 5 OS=Homo sapiens OX=9606 GN=SLITRK5 PE=2 SV=2	-0.462797	-1.79104	-2.48623	-3.17122	-2.17931	-1.45013	-2.63974	-1.10057	-1.10747	-3.16228	-2.95812	0.181971		0.693762	0.0841573	0.0597918	0.00126799				**	-2.01812	-1.74805	0.270072
O95057	GTP-binding protein Di-Ras1 OS=Homo sapiens OX=9606 GN=DIRAS1 PE=1 SV=1	0.635822	0.477491	-0.127499	0.212376	1.00495	1.21151	0.655281	-0.941854	-0.757627	-0.300332	-0.132133	-0.846741		0.167801	0.296522	0.502709	0.25808					0.440628	-0.158842	-0.599471
O95081	Arf-GAP domain and FG repeat-containing protein 2 OS=Homo sapiens OX=9606 GN=AGFG2 PE=1 SV=2	0.124605	0.189146	0.826708	-0.404922	0.104622	-0.815771	-0.00112534	-0.71162	-0.583203	0.962949	0.42066	-0.755743		0.307415	0.23004	0.232704	0.334675					0.168032	-0.211979	-0.380011
O95139	NADH dehydrogenase [ubiquinone] 1 beta subcomplex subunit 6 OS=Homo sapiens OX=9606 GN=NDUFB6 PE=1 SV=3	1.73094	3.14967	2.06944	1.61373	1.43497	1.27888	1.96796	2.15587	2.30167	1.21157	1.84094	2.272		0.679515	0.648199	0.84906	0.164317					1.99975	1.86127	-0.13848
O95140	Mitofusin-2 OS=Homo sapiens OX=9606 GN=MFN2 PE=1 SV=3	2.90196	3.11954	2.89236	2.78823	2.61946	2.85117	2.77212	3.21258	3.25972	2.38322	2.86842	2.8033		0.925569	0.703781	0.976458	0.118517					2.86431	2.87865	0.0143364
O95149	Snurportin-1 OS=Homo sapiens OX=9606 GN=SNUPN PE=1 SV=1	-3.1314	-3.93735	-3.08676	-2.78334	-2.77154	-3.44838	-3.02052	-3.559	-3.28794	-4.00181	-2.57184	-3.01691		0.642949	0.745557	0.917356	0.798821					-3.14208	-3.27234	-0.130268
O95154	Aflatoxin B1 aldehyde reductase member 3 OS=Homo sapiens OX=9606 GN=AKR7A3 PE=1 SV=2	-1.0493	-0.406416	-0.698124	-1.66928	-0.761776	-1.65678	-1.21854	-4.20714	-3.99089	-0.25151	-1.19116	-4.21886		0.0904764	0.690407	0.437896	0.0981865					-0.916978	-2.3907	-1.47372
O95155-4	Isoform 4 of Ubiquitin conjugation factor E4 B OS=Homo sapiens OX=9606 GN=UBE4B	-1.66575	-1.86506	-1.09664	-1.55692	-2.85721	-1.85298	-1.9202	-2.59252	-1.40329	-1.89411	-2.10499	-1.61556		0.732953	0.618313	0.264867	0.764533					-1.80832	-1.91195	-0.103636
O95159	Zinc finger protein-like 1 OS=Homo sapiens OX=9606 GN=ZFPL1 PE=1 SV=2	-2.04036	-1.63162	-1.74846	-1.62101	-3.17948	-1.94036	-1.60917	-1.19081	-2.13559	-1.47213	-1.38101	-1.6108		0.166537	0.987792	0.485523	0.569889					-2.04418	-1.61998	0.424205
O95163	Elongator complex protein 1 OS=Homo sapiens OX=9606 GN=ELP1 PE=1 SV=3	2.07333	1.42125	1.73342	2.12969	-1.55501	-0.717552	2.07399	2.1001	2.25895	2.11241	2.26672	2.88582		0.394438	0.981209	0.394494	0.177077					1.16053	1.85435	0.693816
O95166	Gamma-aminobutyric acid receptor-associated protein OS=Homo sapiens OX=9606 GN=GABARAP PE=1 SV=1	-0.0340633	0.264368	-0.386593	-0.273703	-1.15766	-2.67155	0.0589428	-0.395897	-0.114266	-0.231454	0.408052	-0.337673		0.767096	0.329576	0.259582	0.395597					-0.31753	-0.46912	-0.15159
O95168	NADH dehydrogenase [ubiquinone] 1 beta subcomplex subunit 4 OS=Homo sapiens OX=9606 GN=NDUFB4 PE=1 SV=3	3.68944	4.03134	3.70474	3.59645	3.59355	3.75764	3.4922	3.73145	3.78247	1.85175	3.53911	4.06573		0.456013	0.460602	0.57326	0.105562					3.7231	3.46005	-0.263054
O95169-3	Isoform 3 of NADH dehydrogenase [ubiquinone] 1 beta subcomplex subunit 8, mitochondrial OS=Homo sapiens OX=9606 GN=NDUFB8	3.55067	4.25174	3.47544	3.31487	3.17377	3.0527	3.66451	3.26809	3.30081	2.97205	3.60173	3.33888		0.243952	0.935067	0.786222	0.362547					3.5533	3.31411	-0.239187
O95178	NADH dehydrogenase [ubiquinone] 1 beta subcomplex subunit 2, mitochondrial OS=Homo sapiens OX=9606 GN=NDUFB2 PE=1 SV=1	-0.00843048	0.446676	0.570475	0.878321	-0.205944	0.392771	0.154844	0.975693	1.20259	-0.328259	0.226322	1.24653		0.509172	0.944198	0.681283	0.271615					0.336219	0.552927	0.216708
O95182	NADH dehydrogenase [ubiquinone] 1 alpha subcomplex subunit 7 OS=Homo sapiens OX=9606 GN=NDUFA7 PE=1 SV=3	3.48281	3.6359	3.43653	3.30581	3.21041	3.15243	3.38886	2.21711	2.27651	2.57913	3.24444	2.41667		0.0173329	0.714698	0.559796	0.492263	*				3.41429	2.75359	-0.660701
O95183	Vesicle-associated membrane protein 5 OS=Homo sapiens OX=9606 GN=VAMP5 PE=1 SV=1	-2.71482	-2.44263	-2.42799	-2.25478	-3.16742	-4.19215	-3.1999	-0.690556	-0.65762	-3.28654	-3.54857	-0.193327		0.658781	0.748502	0.822755	0.113965					-2.60153	-2.25267	0.348859
O95185	Netrin receptor UNC5C OS=Homo sapiens OX=9606 GN=UNC5C PE=2 SV=2	-1.32802	-1.3694	-2.53574	-2.11566	-1.39074	-0.885035	-1.84303	-4.37093	-3.45913	-2.99279	-2.16624	-3.67976		0.109527	0.378772	0.702517	0.412038					-1.74791	-2.77099	-1.02308
O95196	Chondroitin sulfate proteoglycan 5 OS=Homo sapiens OX=9606 GN=CSPG5 PE=1 SV=3	-0.119959	-1.07221	-0.0572357	-0.0466003	-1.68246	-1.21029	-0.685568	0.285873	-0.323047	-1.57537	-0.56859	-0.250088		0.95572	0.880666	0.363462	0.115385					-0.595693	-0.618155	-0.0224613
O95197	Reticulon-3 OS=Homo sapiens OX=9606 GN=RTN3 PE=1 SV=2	3.28331	3.06174	3.56705	3.84949	3.26753	3.53811	3.09229	3.93355	3.75414	3.18267	3.04113	4.06917		0.62983	0.872416	0.700255	0.52255					3.40582	3.51587	0.110045
O95202	Mitochondrial proton/calcium exchanger protein OS=Homo sapiens OX=9606 GN=LETM1 PE=1 SV=1	3.19263	3.53812	2.94924	3.17168	2.35997	2.31758	3.20733	2.8561	2.30555	2.39269	3.03404	2.6371	Acetyl [K356;K360]	0.145689	0.963226	0.296276	0.605658					3.04233	2.67863	-0.3637
O95206	Protocadherin-8 OS=Homo sapiens OX=9606 GN=PCDH8 PE=2 SV=2	0.27791	-3.8785	-1.19269	-1.97154	0.13287	0.142258	0.223852	-1.81628	-1.98046	-2.26999	0.629597	-2.06745		0.728342	0.17894	0.16155	0.813788					-1.32639	-1.01978	0.306608
O95208	Epsin-2 OS=Homo sapiens OX=9606 GN=EPN2 PE=1 SV=3	1.38343	1.05915	1.31098	1.69502	1.39466	1.21064	0.932955	1.0493	1.6021	1.02047	1.05747	1.9527		0.583302	0.64028	0.728795	0.446492					1.36865	1.26081	-0.10784
O95218	Zinc finger Ran-binding domain-containing protein 2 OS=Homo sapiens OX=9606 GN=ZRANB2 PE=1 SV=2	-0.0704174	-1.08778	0.0317039	0.163315	0.274467	0.0223522	-0.0680294	-0.00634003	-1.29361	0.0611925	-0.528486	-0.945517		0.440137	0.925922	0.608266	0.0841602					-0.137743	-0.394063	-0.25632
O95219	Sorting nexin-4 OS=Homo sapiens OX=9606 GN=SNX4 PE=1 SV=1	2.2111	2.3027	2.08734	2.45601	1.90897	1.48662	2.35611	2.08497	1.58635	2.03673	2.19834	1.68449		0.136569	0.461462	0.0741129	0.519558					2.19322	1.91909	-0.274136
O95232	Luc7-like protein 3 OS=Homo sapiens OX=9606 GN=LUC7L3 PE=1 SV=2	-2.33736	-3.42652	-2.02019	-2.17069	-2.42737	-2.88543	-2.05528	-1.18486	-1.34191	-2.38454	-2.20274	-1.50085		0.151226	0.904317	0.94567	0.304886					-2.47643	-1.93651	0.539912
O95248-5	Isoform 5 of Myotubularin-related protein 5 OS=Homo sapiens OX=9606 GN=SBF1	4.15064	4.11982	4.01379	4.301	4.1124	4.43831	4.25784	4.12285	3.9126	3.96924	4.30897	4.13317		0.803495	0.146609	0.497063	0.839475					4.13953	4.16328	0.0237504
O95258	Brain mitochondrial carrier protein 1 OS=Homo sapiens OX=9606 GN=SLC25A14 PE=2 SV=1	-1.77099	-1.12185	-1.12053	-1.50649	-1.60735	-1.06215	-1.22761	-0.799236	-2.06425	-2.64948	-1.60815	-1.1501		0.796211	0.439668	0.617952	0.458469					-1.42544	-1.50871	-0.0832679
O95259	Potassium voltage-gated channel subfamily H member 1 OS=Homo sapiens OX=9606 GN=KCNH1 PE=1 SV=1	-3.89028	-4.25502	-2.36034	-2.53112	-3.76461	-1.92132	-2.6046	-2.93783	-2.97814	-2.16314	-2.46059	-3.95214		0.172476	0.755624	0.515636	0.0766027					-3.36027	-2.71682	0.64345
O95260	Arginyl-tRNA--protein transferase 1 OS=Homo sapiens OX=9606 GN=ATE1 PE=1 SV=2	1.20256	0.832155	0.806108	0.880421	0.865103	0.117804	1.02267	0.377098	0.466245	0.64429	1.24372	0.797104		0.207844	0.924062	0.610109	0.518531					0.917269	0.66699	-0.250279
O95267	RAS guanyl-releasing protein 1 OS=Homo sapiens OX=9606 GN=RASGRP1 PE=1 SV=2	-3.89457	-5.03702	-3.53729	-3.561	-4.9247	-5.41496	-4.23209	-4.74111	-5.1975	-4.81679	-5.0932	-4.7191		0.0571548	0.90832	0.0504873	0.700129					-4.19092	-4.88782	-0.696906
O95278	Laforin OS=Homo sapiens OX=9606 GN=EPM2A PE=1 SV=2	-5.3716	-2.99739	-1.96544	-3.60486	-4.5527	-3.62877	-4.85248	-2.72088	-2.50566	-1.3908	-3.11679	-2.47107		0.309442	0.093916	0.24362	0.690423					-3.6984	-2.95521	0.743189
O95292	Vesicle-associated membrane protein-associated protein B/C OS=Homo sapiens OX=9606 GN=VAPB PE=1 SV=3	2.99363	3.16776	3.1624	3.48045	3.02743	3.2128	3.53107	2.99597	2.52797	2.66659	2.67283	2.67672		0.166955	0.504632	0.539013	0.147688					3.16633	2.89771	-0.268625
O95294-3	Isoform 3 of RasGAP-activating-like protein 1 OS=Homo sapiens OX=9606 GN=RASAL1	-0.414392	-1.27151	-0.569136	-0.636114	-0.646997	0.227152	-0.665287	-0.781111	-0.0525789	-1.37921	0.0923538	0.0353394		0.266811	0.159459	0.180398	0.158469					-0.70763	-0.360477	0.347153
O95295	SNARE-associated protein Snapin OS=Homo sapiens OX=9606 GN=SNAPIN PE=1 SV=1	-1.4238	-1.25718	-1.7741	-1.62415	-2.29351	-1.70063	-1.4359	-0.404055	-0.372359	-2.03049	-1.54933	-0.605101		0.160951	0.763928	0.558087	0.02576				*	-1.67455	-1.15684	0.51771
O95298	NADH dehydrogenase [ubiquinone] 1 subunit C2 OS=Homo sapiens OX=9606 GN=NDUFC2 PE=1 SV=1	3.1292	3.51874	3.13243	3.05332	3.18757	3.21586	3.14072	2.99045	3.00439	1.52559	3.06006	3.23487		0.280768	0.438085	0.56458	0.244701					3.20425	2.8817	-0.322547
O95299	NADH dehydrogenase [ubiquinone] 1 alpha subcomplex subunit 10, mitochondrial OS=Homo sapiens OX=9606 GN=NDUFA10 PE=1 SV=1	3.42852	3.78207	3.40491	3.27706	3.11207	3.3157	3.45805	2.41298	2.56892	3.02974	3.37578	2.73703		0.0768751	0.6659	0.64693	0.490709					3.40093	2.98546	-0.415468
O95302-3	Isoform 3 of Peptidyl-prolyl cis-trans isomerase FKBP9 OS=Homo sapiens OX=9606 GN=FKBP9	-1.74735	-4.1916	-3.71138	-1.6866	-1.9507	-1.34766	-1.64994	-3.11748	-3.55965	-1.99545	-1.82307	-2.21115		0.487571	0.0823107	0.314496	0.677963					-2.65752	-2.24349	0.414038
O95319	CUGBP Elav-like family member 2 OS=Homo sapiens OX=9606 GN=CELF2 PE=1 SV=1	0.315075	-0.345119	0.948273	-0.0961971	0.867397	0.738466	0.532228	0.495037	-0.355395	0.193347	0.243744	0.154211		0.848847	0.497705	0.429468	0.602446					0.337886	0.285948	-0.0519373
O95336	6-phosphogluconolactonase OS=Homo sapiens OX=9606 GN=PGLS PE=1 SV=2	2.70531	2.83836	2.54456	2.85227	3.18176	2.69229	2.65549	2.56485	2.9923	3.06256	2.74895	2.62694		0.628795	0.158313	0.750838	0.114981					2.82445	2.76334	-0.0611109
O95352	Ubiquitin-like modifier-activating enzyme ATG7 OS=Homo sapiens OX=9606 GN=ATG7 PE=1 SV=1	0.974861	1.03879	0.176338	0.42078	0.659008	0.993702	0.849714	1.00818	1.04243	0.400935	0.450544	0.89362		0.424097	0.144847	0.0221109	0.0793184			*		0.653956	0.805589	0.151633
O95359	Transforming acidic coiled-coil-containing protein 2 OS=Homo sapiens OX=9606 GN=TACC2 PE=1 SV=3	-0.728565	-0.4408	-1.43958	-0.715708	-1.26897	-0.973955	-1.77714	-2.18009	-1.95816	-0.91343	-1.23722	-1.58426		0.0516001	0.992653	0.353623	0.464537					-0.918725	-1.51775	-0.599026
O95363	Phenylalanine--tRNA ligase, mitochondrial OS=Homo sapiens OX=9606 GN=FARS2 PE=1 SV=1	-2.68672	-2.46107	-2.41541	-3.32201	-3.80313	-4.12022	-2.56931	-2.66887	-2.51197	-3.55015	-3.15633	-2.97585		0.693274	0.786065	0.563739	0.149803					-2.93767	-3.07896	-0.141291
O95372	Acyl-protein thioesterase 2 OS=Homo sapiens OX=9606 GN=LYPLA2 PE=1 SV=1	0.601843	1.05721	0.599571	0.51618	0.253195	0.795036	0.467398	-1.58229	-0.257592	0.191987	0.492355	-0.711523		0.108264	0.787882	0.603028	0.262277					0.605599	-0.0863762	-0.691975
O95373	Importin-7 OS=Homo sapiens OX=9606 GN=IPO7 PE=1 SV=1	2.1128	1.90461	2.58282	2.39455	2.50087	1.9359	1.67404	1.9248	2.33302	2.25151	1.75846	1.97885	Acetyl [N-Term]	0.0606245	0.125772	0.0585098	0.177938					2.29913	1.97951	-0.319621
O95394-4	Isoform 3 of Phosphoacetylglucosamine mutase OS=Homo sapiens OX=9606 GN=PGM3	1.84407	1.37639	1.70738	2.4969	3.02989	2.35783	1.89964	0.988029	1.9316	2.73189	2.23738	1.38996		0.675104	0.628286	0.739724	0.0205197				*	2.09093	1.93376	-0.157165
O95396	Adenylyltransferase and sulfurtransferase MOCS3 OS=Homo sapiens OX=9606 GN=MOCS3 PE=1 SV=1	-3.67254	-3.90623	-4.69083	-4.88933	-4.21111	-4.26286	-3.66504	-3.00789	-4.40891	-3.19843	-3.12191	-2.73048		0.0473951	0.444272	0.101996	0.0544958	*				-4.27401	-3.48507	0.788933
O95433	Activator of 90 kDa heat shock protein ATPase homolog 1 OS=Homo sapiens OX=9606 GN=AHSA1 PE=1 SV=1	2.14762	2.66984	1.84663	1.99839	2.17216	2.38534	2.16097	1.81409	2.0272	1.76164	2.13622	2.4931		0.74744	0.15744	0.144908	0.279315					2.16693	2.11122	-0.0557088
O95452	Gap junction beta-6 protein OS=Homo sapiens OX=9606 GN=GJB6 PE=1 SV=2	-1.0272	0.670715	-0.586073	-0.333321	-0.417061	-0.587708	-0.397423	-2.17739	-4.77498	-1.71797	-3.77845	-3.6027		0.0246662	0.831466	0.530561	0.108246	*				-0.338588	-2.4338	-2.09522
O95456	Proteasome assembly chaperone 1 OS=Homo sapiens OX=9606 GN=PSMG1 PE=1 SV=1	-3.15142	-4.50673	-3.50714	-3.69355	-3.76212	-5.32353	-3.95549	-4.32135	-3.87344	-3.43752	-3.96958	-3.84013		0.274513	0.621101	0.23	0.821806					-3.72419	-4.10301	-0.378817
O95466-3	Isoform 3 of Formin-like protein 1 OS=Homo sapiens OX=9606 GN=FMNL1	-1.87543	-1.52995	-2.01497	-2.44059	-2.03578	-1.71222	-1.27086	-1.48666	-1.34189	-2.20913	-1.26803	-1.40459		0.0433393	0.37587	0.0311985	0.0334315	*		*	*	-1.97934	-1.52763	0.451718
O95470	Sphingosine-1-phosphate lyase 1 OS=Homo sapiens OX=9606 GN=SGPL1 PE=1 SV=3	-1.02875	-0.495483	-0.573528	-0.914936	-0.0166225	-0.483473	0.220655	-0.506716	-0.479196	-0.400075	-0.0377998	0.481234		0.092835	0.42979	0.0651629	0.628035					-0.605865	-0.172196	0.433669
O95487-3	Isoform 3 of Protein transport protein Sec24B OS=Homo sapiens OX=9606 GN=SEC24B	-1.1087	-0.851843	-0.650644	-0.923681	-2.00513	-2.2071	-1.0687	-0.301357	-0.0117483	-0.784049	0.0574875	0.245733		0.254338	0.476938	0.549543	0.0953542					-1.108	-0.581391	0.526608
O95502	Neuronal pentraxin receptor OS=Homo sapiens OX=9606 GN=NPTXR PE=3 SV=2	2.92381	0.330812	4.27819	2.27932	2.84411	3.44351	2.91136	2.98446	2.81369	2.60298	3.7357	3.46443		0.307238	0.471989	0.587282	0.613107					2.53125	3.13659	0.605338
O95551-2	Isoform 2 of Tyrosyl-DNA phosphodiesterase 2 OS=Homo sapiens OX=9606 GN=TDP2	-3.28775	-3.45264	-3.57393	-3.51245	-4.96204	-4.36695	-5.53511	-4.05097	-4.58348	-4.08775	-3.53716	-4.59224		0.124154	0.286593	0.0410465	0.623165			*		-3.75776	-4.39338	-0.635617
O95562	Vesicle transport protein SFT2B OS=Homo sapiens OX=9606 GN=SFT2D2 PE=1 SV=1	-1.18716	-1.17678	-0.715088	-0.809008	-1.29907	-0.222301	-0.624374	-2.82615	-1.59457	-1.25842	-0.52453	-1.77217	Acetyl [N-Term]	0.606111	0.470754	0.866211	0.225855					-1.03742	-1.26036	-0.222938
O95563	Mitochondrial pyruvate carrier 2 OS=Homo sapiens OX=9606 GN=MPC2 PE=1 SV=1	2.21262	2.52172	1.87775	2.26741	1.83827	2.17159	2.14205	1.90507	1.90352	0.0694685	2.30418	2.23513		0.403214	0.382377	0.695921	0.184087					2.14355	1.81871	-0.32484
O95571	Persulfide dioxygenase ETHE1, mitochondrial OS=Homo sapiens OX=9606 GN=ETHE1 PE=1 SV=2	-0.111492	1.3834	0.666754	0.469675	0.904545	0.361702	0.622751	0.218027	0.248765	-0.0108843	-0.0555897	0.045414		0.0753366	0.38596	0.577536	0.180377					0.662576	0.204312	-0.458264
O95573	Long-chain-fatty-acid--CoA ligase 3 OS=Homo sapiens OX=9606 GN=ACSL3 PE=1 SV=3	0.56241	1.05196	0.938036	1.1031	1.16691	1.2515	1.06075	4.40071	4.28867	0.485276	0.929188	4.88486		0.119672	0.893436	0.421072	0.10324					0.964484	2.47157	1.50708
O95622	Adenylate cyclase type 5 OS=Homo sapiens OX=9606 GN=ADCY5 PE=1 SV=3	-1.57989	-1.42558	-2.07729	-0.883978	-2.80906	-2.2121	-0.891788	-0.811058	-1.35164	0.114964	-1.83305	-0.734823		0.170338	0.954312	0.594797	0.978327					-1.75516	-1.10278	0.652376
O95628-6	Isoform 6 of CCR4-NOT transcription complex subunit 4 OS=Homo sapiens OX=9606 GN=CNOT4	-2.25131	-3.56393	-2.39413	-2.35825	-2.55093	-2.95494	-3.23614	-3.31575	-3.16354	-0.802976	-2.88945	-3.08663		0.736555	0.598321	0.28381	0.186493					-2.62371	-2.77849	-0.154779
O95630	STAM-binding protein OS=Homo sapiens OX=9606 GN=STAMBP PE=1 SV=1	0.70647	0.408491	0.00103188	0.174652	0.512218	0.267962	0.603016	0.379274	0.797681	0.403588	0.308933	1.25925		0.28858	0.0961485	0.0422435	0.0256081			*	*	0.360573	0.574243	0.21367
O95670	V-type proton ATPase subunit G 2 OS=Homo sapiens OX=9606 GN=ATP6V1G2 PE=1 SV=1	3.85176	4.03333	3.87481	3.46858	3.78118	4.12571	3.82366	3.25635	3.24164	3.16652	3.99285	3.45213	Acetyl [K37]	0.280856	0.328982	0.466846	0.859035					3.80193	3.57983	-0.222098
O95671	N-acetylserotonin O-methyltransferase-like protein OS=Homo sapiens OX=9606 GN=ASMTL PE=1 SV=3	0.771778	0.92922	1.51703	1.89246	1.44773	0.946398	1.16761	1.38951	1.46692	1.06098	1.18673	1.08255		0.520289	0.0487717	0.0180825	0.0843735		*	*		1.31164	1.18581	-0.12583
O95674	Phosphatidate cytidylyltransferase 2 OS=Homo sapiens OX=9606 GN=CDS2 PE=1 SV=1	3.42464	3.93625	3.23506	3.01359	3.22583	3.58442	3.52275	3.43923	3.10417	3.04496	3.38818	3.5669		0.944864	0.17559	0.0978656	0.129386					3.36707	3.37866	0.0115863
O95678	Keratin, type II cytoskeletal 75 OS=Homo sapiens OX=9606 GN=KRT75 PE=1 SV=2	-3.12363	-4.25339	-6.48299	-1.18164	-0.687092	-0.915497	-2.9563	-1.02495	-1.82574	3.01417	-1.41111	-1.84862		0.109791	0.749017	0.676284	0.358472					-3.14575	-0.995435	2.15031
O95714	E3 ubiquitin-protein ligase HERC2 OS=Homo sapiens OX=9606 GN=HERC2 PE=1 SV=2	-2.81417	-3.11195	-2.72676	-2.84155	-4.40115	-3.55591	-3.06274	-3.81956	-3.9781	-3.60495	-2.92026	-4.22853		0.243025	0.978966	0.115524	0.803924					-3.17911	-3.59572	-0.416607
O95716	Ras-related protein Rab-3D OS=Homo sapiens OX=9606 GN=RAB3D PE=1 SV=1	0.0538101	-0.745777	0.417286	-1.2476	-1.63285	-1.70795	-0.872942	-1.10279	0.279126	-0.383401	-0.214293	-0.374619	Acetyl [K72]	0.989712	0.752941	0.522418	0.151398					-0.631026	-0.625267	0.00575905
O95721	Synaptosomal-associated protein 29 OS=Homo sapiens OX=9606 GN=SNAP29 PE=1 SV=1	0.544102	1.15786	0.522352	1.0741	-0.273184	0.0455055	0.990282	0.830669	0.331393	0.651637	0.685089	0.478771		0.903893	0.693549	0.144129	0.983566					0.605046	0.573335	-0.0317103
O95741-2	Isoform 2 of Copine-6 OS=Homo sapiens OX=9606 GN=CPNE6	4.67043	3.06948	4.766	4.02993	4.78131	5.12055	4.04604	3.95726	4.77926	4.27004	4.83252	4.43038		0.514143	0.481562	0.364765	0.795027					4.26343	4.49086	0.227436
O95747	Serine/threonine-protein kinase OSR1 OS=Homo sapiens OX=9606 GN=OXSR1 PE=1 SV=1	-0.468529	-0.256355	-0.69286	-0.683825	-0.187761	-0.390799	-0.648294	-0.437145	-0.119538	-0.343793	-0.715664	-0.422752		0.887204	0.691196	0.279536	0.867105					-0.457866	-0.439712	0.0181537
O95749	Geranylgeranyl pyrophosphate synthase OS=Homo sapiens OX=9606 GN=GGPS1 PE=1 SV=1	-2.97163	-3.10941	-2.48316	-2.47783	-3.03579	-2.89068	-3.39765	-5.32624	-4.21462	-3.00703	-2.79333	-4.10952	Acetyl [K3];Acetyl [N-Term]	0.0755327	0.947145	0.240143	0.130323					-2.81556	-3.67701	-0.861447
O95754	Semaphorin-4F OS=Homo sapiens OX=9606 GN=SEMA4F PE=2 SV=2	-3.60067	-3.47223	-3.70318	-4.33959	-4.3616	-4.55346	-3.21128	-3.9793	-4.88262	-5.41947	-3.94582	-6.03939		0.173279	0.872118	0.688211	0.848113					-3.89545	-4.57591	-0.680455
O95757	Heat shock 70 kDa protein 4L OS=Homo sapiens OX=9606 GN=HSPA4L PE=1 SV=3	2.96506	3.35545	3.03368	2.91911	3.21537	3.86595	3.1098	2.83147	3.21218	2.62529	3.00263	3.13568	Acetyl [K53]	0.941865	0.207982	0.119037	0.928164					3.09773	3.11186	0.0141238
O95772	STARD3 N-terminal-like protein OS=Homo sapiens OX=9606 GN=STARD3NL PE=1 SV=1	2.27164	1.31024	1.96368	1.99953	1.30145	1.37654	2.16693	-1.49075	-1.17176	1.99628	2.40229	-0.604338		0.190691	0.773936	0.471829	0.219669					1.76931	0.667885	-1.10142
O95777	U6 snRNA-associated Sm-like protein LSm8 OS=Homo sapiens OX=9606 GN=LSM8 PE=1 SV=3	-1.60547	-1.74611	-1.6055	-1.5144	-1.40867	-1.56644	-1.63895	-0.2596	0.863582	-1.47458	-1.95048	-0.918577		0.225082	0.568993	0.770046	0.460373					-1.57603	-0.992149	0.583883
O95782	AP-2 complex subunit alpha-1 OS=Homo sapiens OX=9606 GN=AP2A1 PE=1 SV=3	4.89746	5.21167	5.07332	5.21252	5.12032	5.61632	5.41465	5.49774	5.26084	4.68414	5.23806	5.3109	Acetyl [K165;K177]	0.225294	0.365696	0.221579	0.681691					5.10306	5.28895	0.185892
O95793	Double-stranded RNA-binding protein Staufen homolog 1 OS=Homo sapiens OX=9606 GN=STAU1 PE=1 SV=2	-1.36446	-3.0173	-0.847343	-1.27563	-1.28914	-1.38702	-1.27224	-0.872374	-2.67341	-1.90654	-1.83291	-2.93194		0.55555	0.96099	0.572986	0.269695					-1.55877	-1.83949	-0.280715
O95801	Tetratricopeptide repeat protein 4 OS=Homo sapiens OX=9606 GN=TTC4 PE=1 SV=3	-4.17726	-4.86006	-3.99087	-4.80285	-4.27146	-2.74378	-4.07044	1.81749	1.05181	-4.00484	-3.89059	1.58366		0.0435606	0.760364	0.281612	0.0812337	*				-4.4205	-1.46524	2.95526
O95807	Transmembrane protein 50A OS=Homo sapiens OX=9606 GN=TMEM50A PE=1 SV=1	-3.63803	-4.05904	-4.45694	-3.80527	-3.66555	-3.91159	-4.13711	-4.84591	-3.76821	-4.02076	-4.44531	-3.91796		0.314153	0.320002	0.650354	0.797523					-3.92497	-4.14955	-0.224585
O95810	Caveolae-associated protein 2 OS=Homo sapiens OX=9606 GN=CAVIN2 PE=1 SV=3	0.777441	0.762821	0.822142	1.03373	1.73704	-1.81711	0.53134	0.935705	0.671636	1.02601	0.900524	1.42117		0.346631	0.162927	0.295939	0.796721					1.02663	0.524182	-0.502453
O95816	BAG family molecular chaperone regulator 2 OS=Homo sapiens OX=9606 GN=BAG2 PE=1 SV=1	-0.300407	-0.771887	-0.718359	-0.281391	0.312445	-0.0846138	-1.35636	-1.05544	-0.816491	-0.950109	-0.749718	-1.33717		0.0536078	0.669101	0.733856	0.273549					-0.35192	-0.907129	-0.555209
O95817	BAG family molecular chaperone regulator 3 OS=Homo sapiens OX=9606 GN=BAG3 PE=1 SV=3	1.32119	1.7909	1.60825	1.156	1.229	0.595047	1.23433	1.23458	0.895282	1.81948	0.288544	0.430731		0.0919891	0.261666	0.161411	0.185029					1.42107	0.928286	-0.492782
O95819-6	Isoform 6 of Mitogen-activated protein kinase kinase kinase kinase 4 OS=Homo sapiens OX=9606 GN=MAP4K4	1.01292	1.1999	0.401716	1.44829	-0.548769	-1.21593	0.722548	1.23096	2.72888	0.947286	0.543261	1.78414		0.686081	0.532248	0.37868	0.266416					0.702812	0.96302	0.260208
O95822	Malonyl-CoA decarboxylase, mitochondrial OS=Homo sapiens OX=9606 GN=MLYCD PE=1 SV=3	0.684528	0.777061	0.360382	0.158241	0.390123	0.314922	0.552542	0.0330906	0.852826	0.363025	0.293898	1.08183		0.897839	0.187086	0.204611	0.0637105					0.474067	0.498876	0.0248087
O95825	Quinone oxidoreductase-like protein 1 OS=Homo sapiens OX=9606 GN=CRYZL1 PE=1 SV=2	-1.43978	-1.44786	-1.44574	-2.48772	-4.38571	-2.50938	-2.69288	-2.22497	-2.14192	-2.5568	-1.47531	-3.4096		0.736089	0.678829	0.283946	0.38997					-2.24136	-2.43012	-0.18876
O95831	Apoptosis-inducing factor 1, mitochondrial OS=Homo sapiens OX=9606 GN=AIFM1 PE=1 SV=1	0.990717	0.980597	0.757746	0.779404	0.74514	0.381912	0.553247	1.01244	1.41543	0.528514	0.588634	1.37839		0.946359	0.90738	0.942819	0.0360848				*	0.850721	0.836937	-0.0137834
O95831-6	Isoform 6 of Apoptosis-inducing factor 1, mitochondrial OS=Homo sapiens OX=9606 GN=AIFM1	-3.73521	-4.61816	-3.04656	-4.20434	-4.16834	-6.35572	-5.21306	-6.12974	-4.57795	-3.61952	-4.70061	-5.34258		0.0340859	0.214252	0.0446512	0.461448	*		*		-3.95452	-5.13417	-1.17965
O95834-3	Isoform 3 of Echinoderm microtubule-associated protein-like 2 OS=Homo sapiens OX=9606 GN=EML2	-0.199022	0.700521	0.152418	-0.256975	-0.807367	-2.07937	-0.765749	-0.883003	0.137675	0.315896	-0.854998	-1.07571		0.143455	0.0658668	0.0375337	0.685057			*		-0.082085	-0.743608	-0.661523
O95847	Mitochondrial uncoupling protein 4 OS=Homo sapiens OX=9606 GN=SLC25A27 PE=2 SV=1	0.276321	0.979858	-0.097784	0.529177	0.488909	0.555275	0.715611	0.613737	-0.116012	-1.03988	0.314018	0.487322		0.508335	0.377629	0.451482	0.46646					0.435296	0.218582	-0.216714
O95848	Uridine diphosphate glucose pyrophosphatase OS=Homo sapiens OX=9606 GN=NUDT14 PE=1 SV=2	0.410673	1.17357	-0.578634	0.801098	-1.89003	-0.999537	-0.195536	-0.80175	-0.597034	-0.0656443	-0.145758	-0.0708885		0.439037	0.927557	0.182897	0.649435					-0.0166637	-0.410878	-0.394214
O95858	Tetraspanin-15 OS=Homo sapiens OX=9606 GN=TSPAN15 PE=1 SV=1	-0.40799	-1.53795	-2.09836	0.275354	-0.272848	-0.917555	-0.703787	-2.4121	-0.585759	-0.380692	-0.552999	-0.814327		0.836204	0.645197	0.926999	0.424606					-0.808358	-0.909603	-0.101244
O95861	3'(2'),5'-bisphosphate nucleotidase 1 OS=Homo sapiens OX=9606 GN=BPNT1 PE=1 SV=1	0.305134	1.9051	0.904375	0.785004	0.832655	0.880571	0.65917	0.0731945	0.665048	0.843946	0.427841	0.43235		0.164244	0.422728	0.445915	0.177001					0.946453	0.568874	-0.377579
O95865	N(G),N(G)-dimethylarginine dimethylaminohydrolase 2 OS=Homo sapiens OX=9606 GN=DDAH2 PE=1 SV=1	3.08795	2.8261	3.2671	3.32615	3.23033	2.51892	3.03272	2.78652	3.32163	3.74203	3.20298	2.97778		0.745767	0.113462	0.0874195	0.230786					3.14753	3.08323	-0.0642989
O95870	Protein ABHD16A OS=Homo sapiens OX=9606 GN=ABHD16A PE=1 SV=3	1.5889	2.15947	1.67932	1.56212	1.91229	1.44358	1.6231	2.02987	1.81764	1.63914	1.60956	1.86926		0.644458	0.206429	0.967175	0.471232					1.78042	1.71888	-0.0615404
O95873	Uncharacterized protein C6orf47 OS=Homo sapiens OX=9606 GN=C6orf47 PE=1 SV=2	-3.96081	-4.62972	-3.92453	-3.80844	-3.19339	-3.18921	-3.77351	-6.17106	-4.02129	-3.23055	-3.48819	-5.1528		0.661844	0.946385	0.93179	0.0699559					-3.90338	-4.14666	-0.24328
O95886	Disks large-associated protein 3 OS=Homo sapiens OX=9606 GN=DLGAP3 PE=1 SV=3	3.08582	2.09884	1.46515	1.21681	2.17268	3.18408	2.02359	2.12097	2.34625	1.72789	2.68066	1.84852		0.467846	0.131504	0.0133896	0.11636			*		2.00786	2.27599	0.268135
O95897	Noelin-2 OS=Homo sapiens OX=9606 GN=OLFM2 PE=1 SV=2	-3.07439	-1.95396	-4.01848	-2.67379	-3.64796	-3.20081	-2.13049	-2.40189	-2.56733	-2.63189	-3.94497	-2.29137		0.438139	0.500685	0.64447	0.716591					-3.07372	-2.73839	0.335325
O95970	Leucine-rich glioma-inactivated protein 1 OS=Homo sapiens OX=9606 GN=LGI1 PE=1 SV=1	0.901394	0.690689	0.214777	0.371199	0.984371	0.984421	0.398865	0.438307	0.656339	0.419782	0.592321	0.139244		0.521263	0.748847	0.21648	0.953104					0.632486	0.518468	-0.114018
O95989	Diphosphoinositol polyphosphate phosphohydrolase 1 OS=Homo sapiens OX=9606 GN=NUDT3 PE=1 SV=1	2.71812	3.06921	2.79936	2.71066	2.7	3.22522	2.87362	2.92803	2.83676	2.80204	2.77085	2.79462	Acetyl [N-Term]	0.345854	0.45527	0.247488	0.945186					2.79947	2.89016	0.0906908
O95990	Actin-associated protein FAM107A OS=Homo sapiens OX=9606 GN=FAM107A PE=1 SV=1	0.897476	-0.739857	1.1891	0.514751	-0.0465908	-1.80713	-0.0711861	-0.128145	-1.10808	1.95352	-0.0293903	-0.321617	Acetyl [N-Term]	0.35697	0.425954	0.0947925	0.515922					0.362977	-0.216004	-0.578981
O95996	Adenomatous polyposis coli protein 2 OS=Homo sapiens OX=9606 GN=APC2 PE=1 SV=1	-1.62878	-1.79593	-2.08983	-1.78607	-4.25197	-5.3863	-1.87869	-1.77463	-1.9062	-2.59581	-1.94966	-1.55424		0.868134	0.660391	0.245287	0.177245					-2.31051	-2.43508	-0.124562
O96000	NADH dehydrogenase [ubiquinone] 1 beta subcomplex subunit 10 OS=Homo sapiens OX=9606 GN=NDUFB10 PE=1 SV=3	3.26344	3.85843	3.94291	4.00557	3.02337	3.30548	3.3616	3.90818	4.00687	3.48671	3.01236	4.00185		0.886665	0.502515	0.13638	0.84877					3.61874	3.58329	-0.0354493
O96005	Cleft lip and palate transmembrane protein 1 OS=Homo sapiens OX=9606 GN=CLPTM1 PE=1 SV=1	0.542458	0.185965	0.565289	1.05569	-0.027319	-0.11445	0.445089	0.248318	0.215171	0.302901	0.788076	0.55419		0.576148	0.783619	0.0443714	0.841985			*		0.464417	0.348471	-0.115946
O96007	Molybdopterin synthase catalytic subunit OS=Homo sapiens OX=9606 GN=MOCS2 PE=1 SV=1	-1.61588	-1.64316	-2.34852	-1.89869	-2.06111	-1.1656	-2.95795	-1.90318	-2.55844	-2.25079	-1.60797	-2.28637		0.531599	0.931924	0.933746	0.687205					-1.91347	-2.10433	-0.190857
O96008	Mitochondrial import receptor subunit TOM40 homolog OS=Homo sapiens OX=9606 GN=TOMM40 PE=1 SV=1	-2.22379	-2.10901	-2.02619	-1.56758	-1.40316	-1.39064	-1.52051	-1.59266	-2.39951	-2.97538	-1.6274	-1.6381		0.969014	0.387146	0.417922	0.968341					-1.86594	-1.87774	-0.0117982
O96011	Peroxisomal membrane protein 11B OS=Homo sapiens OX=9606 GN=PEX11B PE=1 SV=1	1.30513	1.75193	1.2959	1.62958	1.85779	1.9119	1.79872	2.22817	2.04164	0.0997095	1.5009	2.02481		0.79789	0.565725	0.291623	0.275781					1.56807	1.65798	0.0899105
O96013	Serine/threonine-protein kinase PAK 4 OS=Homo sapiens OX=9606 GN=PAK4 PE=1 SV=1	-2.65815	-2.97211	-1.5844	-2.8445	-6.17162	-8.02392	-2.40131	-1.53079	-2.09786	-1.60908	-4.4338	-0.876341		0.850875	0.673161	0.293824	0.364786					-3.24616	-2.99616	0.249998
O96015	Dynein light chain 4, axonemal OS=Homo sapiens OX=9606 GN=DNAL4 PE=1 SV=1	-3.00665	-3.96591	-2.80803	-3.12699	-3.35131	-4.33217	-3.5122	-3.08468	-3.47485	-3.48017	-3.10456	-3.44097		0.362563	0.315291	0.113796	0.638335					-3.25177	-3.48994	-0.23817
P00167	Cytochrome b5 OS=Homo sapiens OX=9606 GN=CYB5A PE=1 SV=2	-2.86755	-2.16758	-3.1312	-2.87298	-3.63371	-3.59547	-3.1644	-2.66973	-2.51561	-3.12288	-3.08459	-2.67317		0.879337	0.5257	0.442019	0.150659					-2.93461	-2.97512	-0.0405172
P00338-3	Isoform 3 of L-lactate dehydrogenase A chain OS=Homo sapiens OX=9606 GN=LDHA	0.428194	0.986536	-0.441441	1.12698	1.29636	1.2066	0.57991	-2.71677	-2.55329	0.816001	0.396029	-1.51983		0.158949	0.744733	0.769011	0.0817055					0.679325	-0.541622	-1.22095
P00352	Retinal dehydrogenase 1 OS=Homo sapiens OX=9606 GN=ALDH1A1 PE=1 SV=2	2.44192	2.92959	2.45513	1.65689	2.44669	0.904234	0.970303	1.24756	2.07854	2.59395	1.40497	1.32972		0.0222443	0.109105	0.184624	0.691546	*				2.38604	1.50418	-0.881859
P00367	Glutamate dehydrogenase 1, mitochondrial OS=Homo sapiens OX=9606 GN=GLUD1 PE=1 SV=2	6.24358	7.42387	6.49288	6.87969	6.15623	6.41194	6.7927	5.41094	4.43312	6.14442	6.34796	5.20888	Acetyl [K84;K457;K503;K527]	0.0822409	0.995296	0.358027	0.171143					6.63925	5.82142	-0.817828
P00387-3	Isoform 3 of NADH-cytochrome b5 reductase 3 OS=Homo sapiens OX=9606 GN=CYB5R3	3.6827	3.77631	3.81048	3.30741	3.82988	3.83644	3.73435	2.85468	2.95944	3.30906	4.07116	2.81292		0.233492	0.925116	0.932502	0.430389					3.68135	3.36829	-0.313064
P00390	Glutathione reductase, mitochondrial OS=Homo sapiens OX=9606 GN=GSR PE=1 SV=2	2.35804	2.58944	2.05579	1.82766	2.21222	2.56388	2.02242	1.37202	1.85509	2.20861	2.37026	1.71369		0.386295	0.663549	0.607384	0.692625					2.20863	2.01514	-0.193494
P00403	Cytochrome c oxidase subunit 2 OS=Homo sapiens OX=9606 GN=MT-CO2 PE=1 SV=1	6.04319	6.39107	6.05763	5.89066	6.16451	6.31436	6.02332	5.8742	5.92898	5.48063	5.80009	6.31185		0.34798	0.159586	0.214115	0.342719					6.10941	5.96192	-0.147494
P00414	Cytochrome c oxidase subunit 3 OS=Homo sapiens OX=9606 GN=MT-CO3 PE=1 SV=2	1.65807	1.18831	1.00265	0.961868	-0.381828	-0.411066	0.96237	0.0928173	-5.63514	0.828616	0.511082	0.509184		0.250842	0.489563	0.65771	0.92565					0.885815	-0.448877	-1.33469
P00441	Superoxide dismutase [Cu-Zn] OS=Homo sapiens OX=9606 GN=SOD1 PE=1 SV=2	6.87907	7.45863	6.64337	6.91347	6.5451	6.57624	6.8125	6.59967	6.94061	7.00607	6.73992	6.73111	Acetyl [K71;K76;K92]	0.459663	0.517807	0.356821	0.956243					6.88793	6.7723	-0.115624
P00450	Ceruloplasmin OS=Homo sapiens OX=9606 GN=CP PE=1 SV=1	0.437328	0.636745	-0.110456	-0.507381	0.928856	-0.379183	-0.330847	0.713789	1.16656	2.18895	0.56147	-1.10088		0.821963	0.0498716	0.715551	0.470607		*			0.277018	0.402836	0.125818
P00488	Coagulation factor XIII A chain OS=Homo sapiens OX=9606 GN=F13A1 PE=1 SV=4	0.101789	-0.533443	-1.11907	-1.50049	0.0372887	-0.395607	-0.269653	0.952042	-0.120162	0.881087	0.737799	-0.775841		0.0986755	0.617714	0.243121	0.538014					-0.602786	0.144238	0.747024
P00491	Purine nucleoside phosphorylase OS=Homo sapiens OX=9606 GN=PNP PE=1 SV=2	1.45084	2.07135	2.26554	0.548233	2.30885	1.17662	1.30238	0.969597	2.0728	2.17199	1.94669	0.889435		0.556958	0.120117	0.884658	0.593646					1.72896	1.50422	-0.224745
P00492	Hypoxanthine-guanine phosphoribosyltransferase OS=Homo sapiens OX=9606 GN=HPRT1 PE=1 SV=2	3.12057	4.20973	3.18224	3.3074	3.31528	4.28632	3.41865	3.48952	3.23724	2.82885	3.3633	2.98215		0.842789	0.767577	0.522869	0.757916					3.42704	3.37229	-0.0547535
P00505	Aspartate aminotransferase, mitochondrial OS=Homo sapiens OX=9606 GN=GOT2 PE=1 SV=3	6.73646	7.30208	6.60336	6.75441	6.65871	7.39851	7.07759	6.74213	6.67099	6.27119	6.96202	6.79345	Acetyl [K159;K296;K338]	0.861723	0.192011	0.212092	0.659502					6.811	6.84513	0.0341225
P00533	Epidermal growth factor receptor OS=Homo sapiens OX=9606 GN=EGFR PE=1 SV=2	-0.0444584	1.32386	1.45329	0.113297	0.162804	0.0824108	0.171669	-0.525604	-0.00601673	1.02135	0.276989	0.315363		0.254708	0.36467	0.214145	0.368862					0.601757	0.19088	-0.410876
P00558	Phosphoglycerate kinase 1 OS=Homo sapiens OX=9606 GN=PGK1 PE=1 SV=3	4.90127	5.91317	4.80029	4.79871	5.01574	5.2709	4.94411	3.45112	3.4404	4.81759	4.78532	3.18861	Acetyl [K30;K353;K361]	0.0885166	0.923776	0.653508	0.136295					5.08583	4.27115	-0.814685
P00568	Adenylate kinase isoenzyme 1 OS=Homo sapiens OX=9606 GN=AK1 PE=1 SV=3	4.53181	4.61361	4.476	4.25502	4.83358	4.09275	4.33617	3.30026	3.09387	5.45656	4.32539	2.97626		0.171155	0.516218	0.414673	0.0564031					4.542	3.94018	-0.601822
P00734	Prothrombin OS=Homo sapiens OX=9606 GN=F2 PE=1 SV=2	-3.06862	-1.09643	-2.66559	-5.44345	-3.01578	-5.62142	-3.11924	-4.2321	-3.76309	-0.20223	-0.760122	-4.27794		0.940474	0.209506	0.739962	0.943949					-3.05797	-3.13945	-0.0814769
P00736	Complement C1r subcomponent OS=Homo sapiens OX=9606 GN=C1R PE=1 SV=2	-3.30131	-3.46891	-3.32379	-4.51483	-3.15169	-2.80259	-3.05119	-2.32166	-2.23671	-4.61927	-1.83116	-1.4884		0.097613	0.398438	0.043704	0.00787535			*	**	-3.55211	-2.62157	0.930542
P00738	Haptoglobin OS=Homo sapiens OX=9606 GN=HP PE=1 SV=1	3.48967	3.58124	1.84287	-1.87627	3.1988	2.92601	3.47532	2.94407	1.93462	4.25743	3.20171	1.00042		0.448304	0.754631	0.0609506	0.603125					2.04726	2.81994	0.772675
P00747	Plasminogen OS=Homo sapiens OX=9606 GN=PLG PE=1 SV=2	-0.985758	-0.446859	-1.55624	-1.84476	-0.714195	-1.46689	-1.31169	0.529268	0.682633	0.677892	0.198957	0.729311		0.0460674	0.481582	0.427201	0.169063	*				-1.10956	0.00564057	1.1152
P00751	Complement factor B OS=Homo sapiens OX=9606 GN=CFB PE=1 SV=2	1.59364	1.94652	0.257452	2.35352	-1.19131	-1.71854	1.26805	-0.989151	-0.434932	2.71935	1.59197	-1.20127		0.401954	0.435051	0.0645256	0.421375					0.991963	0.176497	-0.815466
P00813	Adenosine deaminase OS=Homo sapiens OX=9606 GN=ADA PE=1 SV=3	-1.65082	-1.47969	-1.47099	-1.72176	-3.48867	-4.10975	-4.1973	-1.5271	-0.907622	-1.53415	-0.916756	-1.0782	Acetyl [K284]	0.919683	0.130516	0.12624	0.183748					-1.96238	-2.0387	-0.0763142
P00915	Carbonic anhydrase 1 OS=Homo sapiens OX=9606 GN=CA1 PE=1 SV=2	3.35091	3.14491	1.68375	1.80475	3.16268	1.27801	2.48946	2.22793	4.00679	4.42391	3.67251	1.55204		0.785466	0.195477	0.943902	0.981134					2.6294	2.80724	0.177833
P00918	Carbonic anhydrase 2 OS=Homo sapiens OX=9606 GN=CA2 PE=1 SV=2	2.28623	2.05606	1.79267	2.52847	2.51633	1.85385	1.98366	0.461143	1.60094	2.81579	1.94957	0.851276		0.143997	0.618137	0.318379	0.0361554				*	2.23595	1.64518	-0.590775
P00966	Argininosuccinate synthase OS=Homo sapiens OX=9606 GN=ASS1 PE=1 SV=2	2.22083	1.63199	2.12606	1.6899	1.86906	2.29278	2.58026	1.6157	1.71625	0.768802	2.16537	1.92501		0.887201	0.0420595	0.183018	0.322033		*			1.90757	1.86631	-0.0412587
P01008	Antithrombin-III OS=Homo sapiens OX=9606 GN=SERPINC1 PE=1 SV=1	-2.80766	-2.8092	-3.02546	-3.93481	-1.90427	-2.01431	-1.44336	-0.891113	-1.64507	-0.486886	-0.764343	-1.10893		0.0008324	0.898056	0.0668305	0.467964	***				-2.89628	-1.19343	1.70285
P01011	Alpha-1-antichymotrypsin OS=Homo sapiens OX=9606 GN=SERPINA3 PE=1 SV=2	1.73964	1.71544	0.875063	-1.14443	2.64518	0.856098	1.9963	1.58764	1.7408	2.47146	2.80209	-1.15317		0.710422	0.390675	0.414051	0.822184					1.16618	1.4716	0.305426
P01019	Angiotensinogen OS=Homo sapiens OX=9606 GN=AGT PE=1 SV=1	0.377306	0.940237	-0.53928	0.511925	-0.329094	-0.683287	-0.677916	-1.51036	-0.656533	0.605746	-0.04636	-1.52419		0.0704381	0.329278	0.113038	0.231849					0.192219	-0.641843	-0.834062
P01023	Alpha-2-macroglobulin OS=Homo sapiens OX=9606 GN=A2M PE=1 SV=3	2.82033	2.3524	2.04419	1.97597	2.2223	2.18159	2.29651	2.66881	2.98317	3.03854	2.7246	1.95827		0.261426	0.460542	0.743336	0.551847					2.28304	2.55021	0.267176
P01024	Complement C3 OS=Homo sapiens OX=9606 GN=C3 PE=1 SV=2	3.93312	4.05048	3.11253	3.17225	3.51114	3.27277	3.82894	3.7066	4.47598	5.21468	4.74696	2.80913	Acetyl [K428;K1497]	0.303098	0.237184	0.947467	0.805155					3.5559	4.00787	0.451962
P01034	Cystatin-C OS=Homo sapiens OX=9606 GN=CST3 PE=1 SV=1	3.22713	4.45357	3.09041	2.84265	2.01764	2.31282	2.17296	2.86101	3.65441	3.15183	2.0144	3.67132		0.531904	0.73806	0.513757	0.29868					3.12628	2.83411	-0.292171
P01042-2	Isoform LMW of Kininogen-1 OS=Homo sapiens OX=9606 GN=KNG1	-4.07945	-3.22967	-4.23475	-3.93958	-3.19186	-2.59813	-2.15836	-2.30178	-1.80414	-2.63234	-1.68216	-5.06834		0.0671647	0.384557	0.536705	0.523053					-3.73506	-2.60647	1.1286
P01111	GTPase NRas OS=Homo sapiens OX=9606 GN=NRAS PE=1 SV=1	-0.592455	0.786829	-0.642319	-1.31281	-0.609364	-1.26832	-0.109306	-1.21139	-0.853618	-0.544503	-0.185143	-1.97797		0.352004	0.361185	0.770957	0.621948					-0.474024	-0.878607	-0.404582
P01112	GTPase HRas OS=Homo sapiens OX=9606 GN=HRAS PE=1 SV=1	0.292616	0.491949	0.343424	-0.887844	-0.96158	0.0224018	-0.699577	-0.354971	-0.534469	-0.301681	-0.355192	-0.689837		0.369005	0.873497	0.865143	0.388422					-0.144287	-0.416189	-0.271902
P01116-2	Isoform 2B of GTPase KRas OS=Homo sapiens OX=9606 GN=KRAS	2.6004	3.17551	2.46646	2.62968	2.76819	2.8833	2.90051	3.0854	2.74615	2.12598	2.52832	2.93373		0.933119	0.460197	0.213719	0.29111					2.72805	2.74334	0.0152937
P01213	Proenkephalin-B OS=Homo sapiens OX=9606 GN=PDYN PE=1 SV=1	-2.2141	-5.3944	-0.210012	-2.55142	-2.72819	-2.35429	-1.60788	-2.93629	-4.65594	-3.17982	-4.47062	-2.68725		0.562535	0.239351	0.890003	0.605057					-2.61963	-3.12744	-0.507816
P01303	Pro-neuropeptide Y OS=Homo sapiens OX=9606 GN=NPY PE=1 SV=1	-3.92413	-4.73207	-2.04838	-2.52941	-6.41909	-4.41431	-3.9026	-0.55438	-1.12383	-4.64167	-3.16086	-0.707806		0.245545	0.942895	0.626305	0.137342					-3.93062	-2.64364	1.28698
P01591	Immunoglobulin J chain OS=Homo sapiens OX=9606 GN=JCHAIN PE=1 SV=4	-1.90758	-1.3415	-2.32074	-1.01371	-1.4182	-2.51492	-1.8642	0.459236	-0.648934	-0.750165	-0.790094	-1.33134		0.282892	0.0600423	0.51498	0.791842					-1.60035	-1.06292	0.537429
P01619	Immunoglobulin kappa variable 3-20 OS=Homo sapiens OX=9606 GN=IGKV3-20 PE=1 SV=2	-0.40111	-1.1783	-1.52765	-0.484083	0.533352	-0.182987	-0.95208	0.867647	-0.466796	0.48227	0.680157	-1.32337		0.339236	0.270932	0.773266	0.639753					-0.611558	-0.12788	0.483677
P01834	Immunoglobulin kappa constant OS=Homo sapiens OX=9606 GN=IGKC PE=1 SV=2	-1.18799	-0.526714	-1.53579	-0.109137	-0.204735	-2.04004	-1.17739	-1.10843	-2.58439	0.604262	0.163776	-2.08426		0.449929	0.115164	0.172287	0.120896					-0.712872	-1.17521	-0.462339
P01860	Immunoglobulin heavy constant gamma 3 OS=Homo sapiens OX=9606 GN=IGHG3 PE=1 SV=2	-0.625729	1.11859	0.759935	0.595005	1.61473	0.149981	-0.789776	2.44519	1.04202	0.251519	0.947166	0.119253		0.864166	0.00476754	0.399737	0.739263		**			0.692506	0.59505	-0.0974561
P01861	Immunoglobulin heavy constant gamma 4 OS=Homo sapiens OX=9606 GN=IGHG4 PE=1 SV=1	-2.12387	-1.65951	-0.907831	0.230829	-2.04608	-1.14408	-2.36988	-2.39203	-3.37293	0.436746	1.53046	-3.14723		0.838213	0.216731	0.0958278	0.145056					-1.30129	-1.49413	-0.192841
P01871-2	Isoform 2 of Immunoglobulin heavy constant mu OS=Homo sapiens OX=9606 GN=IGHM	0.247128	0.547232	-0.540329	0.40225	0.947721	-2.51281	-1.23664	1.85003	1.31703	0.876897	0.818838	-0.701128	Acetyl [K129;K131]	0.731805	0.00599341	0.215974	0.878691		**			0.3208	0.0588872	-0.261913
P01876	Immunoglobulin heavy constant alpha 1 OS=Homo sapiens OX=9606 GN=IGHA1 PE=1 SV=2	1.24695	1.1287	1.72416	2.21006	2.37125	1.39709	0.445564	1.98351	-0.856717	2.13565	1.29342	-0.279873		0.152097	0.211645	0.161328	0.0608489					1.73622	0.874092	-0.862131
P01903	HLA class II histocompatibility antigen, DR alpha chain OS=Homo sapiens OX=9606 GN=HLA-DRA PE=1 SV=1	-0.542356	-1.28817	-0.837204	-1.20493	-0.558744	-0.599068	-0.865788	-1.92167	-1.31445	-0.579535	-0.500927	-3.91359		0.402583	0.467803	0.599917	0.100165					-0.886281	-1.385	-0.498724
P01911	HLA class II histocompatibility antigen, DRB1-15 beta chain OS=Homo sapiens OX=9606 GN=HLA-DRB1 PE=1 SV=2	-1.74391	-1.28046	-2.34222	-2.0236	-1.024	-0.394871	-4.84226	-4.14908	-0.866506	-2.36163	-2.16832	-1.60012		0.412114	0.889688	0.909816	0.939511					-1.68284	-2.3404	-0.657558
P02042	Hemoglobin subunit delta OS=Homo sapiens OX=9606 GN=HBD PE=1 SV=2	-2.91983	-1.66717	-4.06841	-3.73562	-2.29996	-4.35138	-3.32505	-3.09137	-1.3671	-2.11874	-2.79435	-3.75724		0.954709	0.105925	0.948736	0.960097					-2.9382	-2.97218	-0.0339792
P02452	Collagen alpha-1(I) chain OS=Homo sapiens OX=9606 GN=COL1A1 PE=1 SV=5	3.79841	3.1208	3.81384	3.33517	1.65707	-2.27564	3.78335	2.94151	2.62552	6.21258	3.61258	1.27131		0.665221	0.162565	0.0933211	0.699021					3.14506	2.59589	-0.549169
P02462	Collagen alpha-1(IV) chain OS=Homo sapiens OX=9606 GN=COL4A1 PE=1 SV=4	2.05667	2.09246	1.53055	1.17492	1.80192	1.5379	2.04469	2.1663	2.26947	1.40857	1.91691	1.19121		0.805542	0.728381	0.343474	0.294531					1.7313	1.79072	0.0594172
P02511	Alpha-crystallin B chain OS=Homo sapiens OX=9606 GN=CRYAB PE=1 SV=2	6.68361	6.78807	5.74236	7.18914	7.09349	5.76824	6.51694	5.70855	7.21451	7.17138	6.93447	6.83099	Acetyl [K150];Acetyl [N-Term]	0.76908	0.457347	0.581339	0.684312					6.69933	6.59215	-0.107179
P02533	Keratin, type I cytoskeletal 14 OS=Homo sapiens OX=9606 GN=KRT14 PE=1 SV=4	-1.25808	-1.55206	-1.41758	1.02452	0.352407	1.77628	-1.01134	-1.11811	-1.80688	1.72533	-0.629093	0.677956		0.527471	0.579187	0.87358	0.153348					-0.570158	-0.0551235	0.515035
P02545	Prelamin-A/C OS=Homo sapiens OX=9606 GN=LMNA PE=1 SV=1	-1.60963	-2.17075	-2.46431	-1.24255	-1.05696	-1.97465	-1.48815	-1.77918	-3.04374	-1.3946	-1.84549	-2.85248	Acetyl [N-Term]	0.369386	0.795035	0.662231	0.077458					-1.70884	-2.05404	-0.345201
P02545-2	Isoform C of Prelamin-A/C OS=Homo sapiens OX=9606 GN=LMNA	-1.45613	-2.07597	-2.4034	-1.61383	-3.35574	-4.33082	-2.14187	-3.13937	-5.11647	-1.45011	-2.37827	-4.20341	Acetyl [N-Term]	0.141129	0.669909	0.112651	0.431021					-2.18101	-3.25147	-1.07046
P02549	Spectrin alpha chain, erythrocytic 1 OS=Homo sapiens OX=9606 GN=SPTA1 PE=1 SV=5	2.80285	2.76275	2.49661	2.34255	2.76733	1.83858	2.32427	3.45788	3.8387	2.98493	2.74026	4.35047		0.29837	0.835536	0.602594	0.0479734				*	2.63442	3.07644	0.442024
P02647	Apolipoprotein A-I OS=Homo sapiens OX=9606 GN=APOA1 PE=1 SV=1	1.39093	1.86733	1.6286	1.8558	1.76371	0.908621	1.66995	2.93227	2.4791	3.22773	3.44308	1.90642		0.146539	0.0408646	0.484985	0.953278		*			1.70128	2.36674	0.665464
P02649	Apolipoprotein E OS=Homo sapiens OX=9606 GN=APOE PE=1 SV=1	5.06765	6.10541	4.72997	5.23673	4.756	4.90687	5.98497	4.83863	4.76198	4.76506	4.63166	5.22639		0.594801	0.310116	0.75738	0.966076					5.17915	5.01651	-0.162642
P02671	Fibrinogen alpha chain OS=Homo sapiens OX=9606 GN=FGA PE=1 SV=2	3.75963	4.37756	3.3301	0.972075	4.47672	3.94735	4.46522	4.00309	4.38256	4.01678	5.13219	2.7312	Acetyl [K144]	0.278923	0.876361	0.0612105	0.524733					3.38322	4.09691	0.713696
P02675	Fibrinogen beta chain OS=Homo sapiens OX=9606 GN=FGB PE=1 SV=2	3.82166	4.55018	3.37205	1.2455	3.90309	3.5695	4.40369	4.02342	4.28966	4.35415	5.47098	2.55574	Acetyl [K211]	0.273018	0.655234	0.195835	0.535432					3.3785	4.09531	0.716808
P02679-2	Isoform Gamma-A of Fibrinogen gamma chain OS=Homo sapiens OX=9606 GN=FGG	2.2394	2.03808	1.61767	-0.718571	2.83078	2.1426	2.80139	2.57933	2.93216	2.34451	3.50204	1.25117	Acetyl [K114;K121]	0.161752	0.964066	0.0414776	0.391614			*		1.60147	2.5076	0.90613
P02686	Myelin basic protein OS=Homo sapiens OX=9606 GN=MBP PE=1 SV=3	-0.0444031	-0.893871	0.337542	0.594547	-0.336918	-0.421932	-0.00722885	0.168068	0.119437	-0.398618	-0.298502	0.559349	Acetyl [K147;K192;K209;K225]	0.917489	0.703252	0.37342	0.659142					-0.0686207	-0.0399181	0.0287026
P02686-3	Isoform 3 of Myelin basic protein OS=Homo sapiens OX=9606 GN=MBP	2.50953	2.6027	1.24642	3.4952	2.67705	1.83313	2.35918	0.20586	2.75517	3.20298	2.62044	2.59623	Acetyl [K5;Acetyl [N-Term];K102;K118];K14	0.611033	0.964125	0.565602	0.402298					2.50618	2.22471	-0.281467
P02686-6	Isoform 6 of Myelin basic protein OS=Homo sapiens OX=9606 GN=MBP	1.09305	3.41164	-0.581991	1.89952	2.70331	1.23984	1.24627	0.46891	2.28296	3.12141	1.57054	0.488977	Acetyl [K5;Acetyl [N-Term];K14;K59;K76;K92]	0.768834	0.259735	0.846551	0.216686					1.70511	1.48842	-0.216691
P02689	Myelin P2 protein OS=Homo sapiens OX=9606 GN=PMP2 PE=1 SV=3	2.66831	3.88351	1.86656	3.51284	3.49616	1.02663	1.64849	2.05129	3.73291	4.86644	2.95695	3.77407		0.755124	0.147034	0.32849	0.786454					3.08548	2.86525	-0.220223
P02724	Glycophorin-A OS=Homo sapiens OX=9606 GN=GYPA PE=1 SV=2	-0.512754	-0.785173	0.459957	-0.173056	0.14996	-0.389746	-0.582638	-5.52408	-2.30255	-0.11436	-0.318941	-5.76054		0.117195	0.596991	0.317925	0.0396812				*	-0.172213	-2.14184	-1.96962
P02730	Band 3 anion transport protein OS=Homo sapiens OX=9606 GN=SLC4A1 PE=1 SV=3	2.30882	1.2749	0.761866	-0.495117	2.04528	0.646523	1.13528	0.236748	2.12761	4.20288	2.90269	0.0517826		0.602516	0.493077	0.695765	0.871991					1.17915	1.61479	0.435638
P02743	Serum amyloid P-component OS=Homo sapiens OX=9606 GN=APCS PE=1 SV=2	-1.79949	-1.93161	-2.48989	-3.88126	-2.319	-2.57407	-2.15537	-2.76352	-1.06288	-0.733348	-0.951057	-2.8763		0.26882	0.571215	0.46831	0.655585					-2.48425	-1.87379	0.610459
P02746	Complement C1q subcomponent subunit B OS=Homo sapiens OX=9606 GN=C1QB PE=1 SV=3	1.05999	1.04749	0.823082	0.536116	1.55413	1.43445	1.20276	1.975	1.35886	1.19464	1.43006	0.915668		0.11066	0.726106	0.0801178	0.627452					1.00416	1.35878	0.354616
P02748	Complement component C9 OS=Homo sapiens OX=9606 GN=C9 PE=1 SV=2	-0.389954	-0.144918	-2.92106	-5.35587	-2.8363	-3.78454	-2.48531	-1.39753	-1.6345	0.273635	-1.07009	-3.99131		0.769244	0.486956	0.685671	0.419336					-2.32962	-2.01281	0.316815
P02750	Leucine-rich alpha-2-glycoprotein OS=Homo sapiens OX=9606 GN=LRG1 PE=1 SV=2	-0.205877	-0.851887	-1.23976	-2.97498	0.250809	0.0322914	0.253086	-2.02235	-6.06554	-0.449567	-1.83993	-1.49565		0.558591	0.166786	0.249896	0.731151					-1.00434	-1.65538	-0.651042
P02751-15	Isoform 15 of Fibronectin OS=Homo sapiens OX=9606 GN=FN1	2.45149	2.43731	2.31708	2.36284	2.86036	2.17795	2.68052	1.42715	1.66872	2.53892	3.11934	0.675383		0.279241	0.428536	0.530367	0.104998					2.48582	2.04114	-0.444674
P02753	Retinol-binding protein 4 OS=Homo sapiens OX=9606 GN=RBP4 PE=1 SV=3	3.41509	3.51758	1.70533	4.3617	-2.08485	3.0685	3.11682	4.28133	5.32584	5.18301	4.01428	5.83411		0.0654105	0.676807	0.839188	0.25968					2.18297	4.40341	2.22044
P02760	Protein AMBP OS=Homo sapiens OX=9606 GN=AMBP PE=1 SV=1	-2.48061	-1.77838	-1.95919	-4.01348	1.40222	-1.09631	-1.9633	-0.186106	0.420974	-0.22849	-1.47312	-0.78933		0.248914	0.517237	0.11826	0.903888					-1.76589	-0.759383	1.00651
P02763	Alpha-1-acid glycoprotein 1 OS=Homo sapiens OX=9606 GN=ORM1 PE=1 SV=1	-0.089859	0.730736	-0.347223	-2.89456	-0.0612011	-0.553009	0.474255	1.01806	0.308908	0.95795	-0.0840416	-1.77652		0.410025	0.554898	0.304442	0.807415					-0.532421	0.0493714	0.581792
P02766	Transthyretin OS=Homo sapiens OX=9606 GN=TTR PE=1 SV=1	1.08206	-0.111155	0.597445	0.377571	0.838121	0.420713	0.377501	0.450542	0.846728	1.59943	1.27849	0.69545		0.374372	0.76496	0.865371	0.830254					0.556808	0.809837	0.253029
P02768	Serum albumin OS=Homo sapiens OX=9606 GN=ALB PE=1 SV=2	6.46692	7.44054	6.90221	6.78346	7.44891	6.68853	6.63438	7.20282	7.80875	9.0078	8.35301	6.49003	Acetyl [K214;K219;K223;K438]	0.360457	0.0218449	0.523706	0.343365		*			7.00841	7.45505	0.446636
P02774-3	Isoform 3 of Vitamin D-binding protein OS=Homo sapiens OX=9606 GN=GC	-2.11838	-1.10849	-3.56932	-3.76965	-2.49144	-2.06354	-2.65359	-1.80395	-1.66407	-0.0759039	-0.736639	-3.8128		0.281472	0.318836	0.659131	0.931827					-2.61146	-1.83007	0.781387
P02786	Transferrin receptor protein 1 OS=Homo sapiens OX=9606 GN=TFRC PE=1 SV=2	0.522776	-0.452974	0.670525	0.271366	0.192406	0.790565	0.0440922	0.899614	-0.154572	-0.273667	0.260008	0.499842		0.839537	0.29139	0.620423	0.358278					0.24082	0.295126	0.0543064
P02787	Serotransferrin OS=Homo sapiens OX=9606 GN=TF PE=1 SV=3	4.03393	4.27387	3.40451	4.85636	4.77196	4.01393	3.38731	5.0317	5.69271	5.70529	4.82346	4.39227	Acetyl [K610]	0.334122	0.0599909	0.540619	0.687067					4.26813	4.72095	0.452826
P02788	Lactotransferrin OS=Homo sapiens OX=9606 GN=LTF PE=1 SV=6	-2.14514	-0.784796	-1.00904	0.319122	-2.1564	-0.17289	-0.166758	-0.113531	0.21749	1.51858	0.00993538	-0.817648		0.0353041	0.388023	0.394754	0.199835	*				-1.15525	0.0678828	1.22313
P02790	Hemopexin OS=Homo sapiens OX=9606 GN=HPX PE=1 SV=2	0.868692	1.34557	0.874136	-0.635283	0.731447	0.458065	0.802473	0.673212	1.06816	2.26019	2.45698	-0.105766	Acetyl [K91]	0.396909	0.28273	0.798644	0.945561					0.636912	1.08761	0.450703
P02792	Ferritin light chain OS=Homo sapiens OX=9606 GN=FTL PE=1 SV=2	4.99246	5.50443	3.47704	5.21271	4.21136	4.05065	4.8185	4.26544	5.47805	6.27164	4.42033	5.00093		0.644728	0.781746	0.714886	0.842206					4.6796	4.90079	0.221189
P02794	Ferritin heavy chain OS=Homo sapiens OX=9606 GN=FTH1 PE=1 SV=2	5.03388	5.56849	3.71483	5.63528	4.62097	4.12776	4.90413	4.28764	5.55687	5.34467	4.5045	5.40315	Acetyl [K72]	0.922494	0.930107	0.653666	0.926963					4.91469	4.87553	-0.0391598
P03905	NADH-ubiquinone oxidoreductase chain 4 OS=Homo sapiens OX=9606 GN=MT-ND4 PE=1 SV=1	2.17756	2.59438	2.02025	1.96816	1.55782	1.78986	2.31006	1.53529	1.59566	1.59939	2.06666	1.81102		0.218733	0.474527	0.78713	0.64572					2.06363	1.81542	-0.248215
P03915	NADH-ubiquinone oxidoreductase chain 5 OS=Homo sapiens OX=9606 GN=MT-ND5 PE=1 SV=2	2.05859	2.13884	1.85038	1.72533	2.23224	2.59099	2.14036	1.14155	1.14212	1.48041	1.82711	1.59483		0.264482	0.13921	0.320545	0.560353					2.00108	1.70248	-0.298596
P03923	NADH-ubiquinone oxidoreductase chain 6 OS=Homo sapiens OX=9606 GN=MT-ND6 PE=1 SV=2	-2.30215	-2.83778	-3.99784	-2.92054	-3.99934	-2.0345	-1.86395	-2.4287	-2.07067	-4.798	-4.48171	-3.365		0.747769	0.091521	0.267782	0.429527					-3.21153	-3.00608	0.205453
P04003	C4b-binding protein alpha chain OS=Homo sapiens OX=9606 GN=C4BPA PE=1 SV=2	0.652966	-0.445383	1.10346	0.627378	0.936302	0.82736	0.624306	0.249378	0.47992	0.611253	1.43834	-0.211451		0.998091	0.657601	0.703869	0.334631					0.574945	0.574158	-0.000787354
P04004	Vitronectin OS=Homo sapiens OX=9606 GN=VTN PE=1 SV=1	-1.93375	-1.28979	-1.21971	-0.709574	-1.86965	-0.488516	-0.821922	-1.23852	-0.51213	-0.126317	3.39424	-2.22808		0.203952	0.323691	0.692735	0.738685					-1.40449	-0.288749	1.11574
P04040	Catalase OS=Homo sapiens OX=9606 GN=CAT PE=1 SV=3	2.67013	2.04855	2.00056	1.06727	2.30224	1.75921	1.69334	2.39625	3.12383	3.666	2.49389	2.8364		0.190079	0.746884	0.4048	0.267114					2.01775	2.56699	0.549238
P04062	Glucosylceramidase OS=Homo sapiens OX=9606 GN=GBA PE=1 SV=3	-3.33024	-1.16975	-1.09004	-1.07307	-2.43555	-2.38949	-1.66055	0.0149288	0.571183	-1.8178	-1.95584	1.59963		0.227064	0.720209	0.878803	0.371159					-1.81973	-0.80542	1.01431
P04066	Tissue alpha-L-fucosidase OS=Homo sapiens OX=9606 GN=FUCA1 PE=1 SV=4	-2.87027	-2.63108	-2.86593	-3.08201	-3.4239	-2.82292	-2.65155	-3.57113	-3.71604	-2.79608	-3.12335	-3.55905		0.392127	0.481635	0.751136	0.318215					-2.97464	-3.17716	-0.202521
P04075	Fructose-bisphosphate aldolase A OS=Homo sapiens OX=9606 GN=ALDOA PE=1 SV=2	7.84697	8.26846	7.69546	7.7761	7.82987	8.43545	7.8996	8.00028	7.89378	7.49558	7.68064	8.09244	Acetyl [K13;Acetyl [N-Term];K14;K28]	0.783769	0.140774	0.103068	0.397915					7.88337	7.92825	0.0448782
P04080	Cystatin-B OS=Homo sapiens OX=9606 GN=CSTB PE=1 SV=2	-1.59571	1.02008	0.15394	-1.31682	-1.07037	-3.19454	-0.078867	1.05941	0.728671	-2.09837	-1.69304	-1.15986	Acetyl [N-Term]	0.670827	0.191413	0.501228	0.638578					-0.561777	-0.919514	-0.357737
P04083	Annexin A1 OS=Homo sapiens OX=9606 GN=ANXA1 PE=1 SV=2	2.18624	0.0447426	1.44428	0.445669	2.79225	0.530773	1.19381	1.86068	2.85986	4.59631	3.35358	0.306675	Acetyl [K166]	0.409199	0.207154	0.964131	0.693307					1.38264	2.10024	0.717604
P04114	Apolipoprotein B-100 OS=Homo sapiens OX=9606 GN=APOB PE=1 SV=2	0.224951	1.02243	0.0544434	0.168804	-0.14673	-0.111391	0.504503	0.506334	1.05335	1.46874	1.1781	0.45647		0.151565	0.245581	0.760834	0.791209					0.264779	0.722301	0.457522
P04156	Major prion protein OS=Homo sapiens OX=9606 GN=PRNP PE=1 SV=1	3.35199	3.76417	2.79066	3.56526	2.50661	1.84117	3.64329	3.65368	3.45298	3.15027	3.47961	3.44645		0.905751	0.545479	0.393068	0.322564					3.19574	3.23821	0.0424674
P04181	Ornithine aminotransferase, mitochondrial OS=Homo sapiens OX=9606 GN=OAT PE=1 SV=1	1.35875	1.6286	1.61871	1.45715	1.63752	1.57708	1.4366	1.40293	1.07442	1.17924	0.918299	1.60351	Acetyl [K362]	0.104483	0.39976	0.85115	0.686849					1.54015	1.31316	-0.226991
P04196	Histidine-rich glycoprotein OS=Homo sapiens OX=9606 GN=HRG PE=1 SV=1	-4.70296	-7.87553	-6.08883	-6.16065	0.318718	-1.89455	0.025238	-4.64835	-4.39213	-2.09001	-0.508801	-8.91209		0.370777	0.976545	0.282939	0.227164					-4.90185	-3.20296	1.69889
P04216	Thy-1 membrane glycoprotein OS=Homo sapiens OX=9606 GN=THY1 PE=1 SV=2	6.22574	6.48318	6.11979	6.46895	5.98231	6.64367	5.98483	6.12314	6.0814	6.12507	6.27887	6.37263	Acetyl [K59;K60]	0.844702	0.471566	0.850565	0.845714					6.256	6.22994	-0.0260518
P04217	Alpha-1B-glycoprotein OS=Homo sapiens OX=9606 GN=A1BG PE=1 SV=4	-0.828236	-0.598618	-1.20135	-1.5026	0.734535	0.521444	-0.562757	0.156029	-0.136821	0.154021	-0.161604	-1.0603		0.217445	0.723462	0.0829869	0.594086					-0.679254	-0.155713	0.523541
P04222	HLA class I histocompatibility antigen, Cw-3 alpha chain OS=Homo sapiens OX=9606 GN=HLA-C PE=1 SV=2	-2.70729	-2.61333	-1.99748	-2.24878	-0.994537	-2.77385	-2.68287	-2.42497	-4.00508	-2.9279	-2.90554	-5.08333		0.0446799	0.209085	0.309488	0.04355	*			*	-2.11228	-3.25765	-1.14537
P04233	HLA class II histocompatibility antigen gamma chain OS=Homo sapiens OX=9606 GN=CD74 PE=1 SV=3	-1.73283	-2.4346	-2.5858	-2.24755	-1.96179	-5.15151	-3.03504	-1.98508	-1.86642	-0.888505	-1.32536	-3.83898		0.586507	0.0215365	0.136832	0.789921		*			-2.19252	-2.58441	-0.391896
P04259	Keratin, type II cytoskeletal 6B OS=Homo sapiens OX=9606 GN=KRT6B PE=1 SV=5	2.57537	2.59444	2.84802	2.29209	3.25122	2.70552	2.09841	-2.95293	-4.20431	4.48079	3.16129	-4.4729		0.167303	0.731296	0.444033	0.0617084					2.71223	0.116553	-2.59568
P04264	Keratin, type II cytoskeletal 1 OS=Homo sapiens OX=9606 GN=KRT1 PE=1 SV=6	3.26089	2.58847	2.4576	5.66468	5.57785	6.55229	3.7208	3.88338	3.67921	6.55664	3.56076	5.45212	Acetyl [K269]	0.339026	0.601858	0.622167	0.183073					3.9099	4.77217	0.862271
P04275	von Willebrand factor OS=Homo sapiens OX=9606 GN=VWF PE=1 SV=4	0.66118	0.993978	0.123344	0.656363	0.120474	0.785789	1.4811	1.10415	-0.396605	1.08058	1.19306	0.653149		0.309984	0.407356	0.572504	0.967969					0.511068	0.843031	0.331963
P04350	Tubulin beta-4A chain OS=Homo sapiens OX=9606 GN=TUBB4A PE=1 SV=2	6.49963	6.51805	6.05234	6.52274	6.51023	6.8654	6.23483	6.02021	6.54863	6.4352	6.51107	6.56315	Acetyl [K103;K216;K362]	0.820129	0.31472	0.32284	0.978064					6.4206	6.45407	0.0334752
P04406	Glyceraldehyde-3-phosphate dehydrogenase OS=Homo sapiens OX=9606 GN=GAPDH PE=1 SV=3	7.28931	8.40017	7.68282	7.28729	7.49378	7.95582	7.73592	7.6307	7.89423	7.28708	7.36283	7.07461	Acetyl [K215;K334]	0.77168	0.633085	0.821149	0.633822					7.63067	7.56303	-0.0676457
P04424	Argininosuccinate lyase OS=Homo sapiens OX=9606 GN=ASL PE=1 SV=4	0.275932	-0.594141	-0.485655	-0.900471	-0.302052	-0.513859	0.0135956	-0.181374	-0.347964	-0.246264	-0.7943	0.0740547		0.595497	0.0299192	0.0336035	0.0643344		*	*		-0.401277	-0.285159	0.116118
P04632	Calpain small subunit 1 OS=Homo sapiens OX=9606 GN=CAPNS1 PE=1 SV=1	2.57757	3.03988	2.56362	2.37435	3.03319	2.27265	2.42706	2.13895	2.44498	2.84394	2.54945	1.99177	Acetyl [N-Term]	0.0748519	0.129309	0.502464	0.181171					2.71772	2.38126	-0.33646
P04792	Heat shock protein beta-1 OS=Homo sapiens OX=9606 GN=HSPB1 PE=1 SV=2	4.35975	5.21027	4.34743	3.71366	4.7931	4.22188	4.45911	4.48335	3.85027	4.50039	4.51651	3.15139		0.332361	0.262328	0.97476	0.418224					4.48484	4.16899	-0.315857
P04839	Cytochrome b-245 heavy chain OS=Homo sapiens OX=9606 GN=CYBB PE=1 SV=2	-2.18598	-1.764	-1.87802	-2.51044	-1.62783	-1.66621	-2.64986	-1.35647	-1.06712	-0.444545	-1.75562	-2.46696		0.352548	0.0725595	0.867853	0.482878					-1.99325	-1.62954	0.363714
P04843	Dolichyl-diphosphooligosaccharide--protein glycosyltransferase subunit 1 OS=Homo sapiens OX=9606 GN=RPN1 PE=1 SV=1	3.19416	3.2405	3.33446	3.14701	3.73204	3.76928	3.33926	2.29151	2.24525	3.04713	3.40019	2.06978		0.186555	0.917912	0.944773	0.0893931					3.32963	2.88034	-0.449286
P04844	Dolichyl-diphosphooligosaccharide--protein glycosyltransferase subunit 2 OS=Homo sapiens OX=9606 GN=RPN2 PE=1 SV=3	1.62795	1.12572	1.63357	1.20671	0.126865	0.972027	1.12738	1.09587	1.08557	1.58429	1.49039	0.918163		0.885324	0.978925	0.229143	0.595471					1.14416	1.18195	0.0377914
P04899-4	Isoform sGi2 of Guanine nucleotide-binding protein G(i) subunit alpha-2 OS=Homo sapiens OX=9606 GN=GNAI2	2.15695	2.18941	2.05937	2.20574	2.16995	2.05858	2.37485	2.64437	2.5466	2.56958	2.52626	2.53998		0.00708994	0.568516	0.654169	0.371625	**				2.15628	2.46575	0.309464
P04899-6	Isoform 6 of Guanine nucleotide-binding protein G(i) subunit alpha-2 OS=Homo sapiens OX=9606 GN=GNAI2	1.06013	0.859159	0.781414	1.28391	1.17469	0.824028	1.20295	0.953123	1.13151	1.41326	1.51152	1.11597		0.34577	0.556673	0.744196	0.630007					1.03186	1.16462	0.132764
P04908	Histone H2A type 1-B/E OS=Homo sapiens OX=9606 GN=HIST1H2AB PE=1 SV=2	4.05343	3.85216	3.83966	4.25025	4.1119	3.33288	3.85591	2.64244	1.96029	4.15931	3.87859	1.8869	Acetyl [K6]	0.0595244	0.582751	0.218235	0.0621372					4.02148	3.10233	-0.919153
P05023	Sodium/potassium-transporting ATPase subunit alpha-1 OS=Homo sapiens OX=9606 GN=ATP1A1 PE=1 SV=1	4.09846	4.6599	4.14596	4.00467	3.95309	4.09581	3.81957	3.37008	3.29754	3.81339	4.06452	3.23221	Acetyl [K36;K526;K535;K698]	0.02831	0.704613	0.383506	0.338299	*				4.17242	3.67044	-0.501973
P05026	Sodium/potassium-transporting ATPase subunit beta-1 OS=Homo sapiens OX=9606 GN=ATP1B1 PE=1 SV=1	6.5594	7.01778	6.41408	6.62341	6.88287	6.91631	6.49097	6.49611	6.67926	6.18294	6.58128	6.66876	Acetyl [K111]	0.378911	0.746829	0.38224	0.785822					6.69951	6.57366	-0.125847
P05060	Secretogranin-1 OS=Homo sapiens OX=9606 GN=CHGB PE=1 SV=2	5.03482	4.89806	5.18403	5.03838	2.01142	2.27505	4.53384	1.78793	1.41619	5.10451	4.99178	2.0941		0.187964	0.759905	0.0866802	0.487379					4.43334	3.17192	-1.26143
P05067	Amyloid-beta A4 protein OS=Homo sapiens OX=9606 GN=APP PE=1 SV=3	2.41519	2.27317	1.44735	3.59592	3.65151	2.25239	2.03147	1.90016	2.20178	2.6129	2.26111	2.04689		0.207509	0.46317	0.442647	0.0981686					2.67663	2.18667	-0.489957
P05090	Apolipoprotein D OS=Homo sapiens OX=9606 GN=APOD PE=1 SV=1	-0.0358295	-0.172228	-1.61733	-0.394968	0.462177	-2.02436	0.0638676	-0.811613	0.305024	0.633616	0.171993	-0.148869		0.855605	0.497774	0.916702	0.913182					-0.351635	-0.25862	0.0930152
P05091	Aldehyde dehydrogenase, mitochondrial OS=Homo sapiens OX=9606 GN=ALDH2 PE=1 SV=2	4.39734	5.05432	4.626	4.96361	4.52207	4.47163	4.41688	3.9907	4.12471	4.26641	4.30923	4.3444		0.0070789	0.713035	0.111798	0.20668	**				4.71267	4.27485	-0.437817
P05107	Integrin beta-2 OS=Homo sapiens OX=9606 GN=ITGB2 PE=1 SV=2	3.72797	4.224	3.98023	1.80225	-0.907181	1.65312	-0.625988	-0.5602	-0.197652	4.69012	4.69713	-1.2234		0.355821	0.388376	0.155074	0.753727					2.56545	1.20473	-1.36072
P05114	Non-histone chromosomal protein HMG-14 OS=Homo sapiens OX=9606 GN=HMGN1 PE=1 SV=3	-0.699718	-0.987473	-0.652475	-0.776497	-2.06302	-2.04092	-1.62243	-2.2684	-1.69021	-0.469075	-1.26653	-3.41418		0.122187	0.217697	0.0255903	0.175848			*		-1.03584	-1.82453	-0.788696
P05129	Protein kinase C gamma type OS=Homo sapiens OX=9606 GN=PRKCG PE=1 SV=3	3.56116	2.51248	3.16724	3.15719	3.32417	4.33012	3.17758	2.33072	4.22877	2.76074	4.11348	3.66863	Acetyl [K211;K587]	0.353519	0.240131	0.226952	0.464588					3.14445	3.51572	0.371271
P05141	ADP/ATP translocase 2 OS=Homo sapiens OX=9606 GN=SLC25A5 PE=1 SV=7	5.19782	5.92274	5.05665	5.10554	5.24364	5.40612	5.15348	2.43584	2.32988	4.59037	5.14185	2.79091	Acetyl [K268]	0.0668714	0.847345	0.635387	0.183213					5.30528	3.97835	-1.32693
P05155-3	Isoform 3 of Plasma protease C1 inhibitor OS=Homo sapiens OX=9606 GN=SERPING1	-1.90598	-0.215029	-2.28292	-2.62429	-0.713158	-2.34471	0.200697	-0.919264	0.0324717	-0.988946	-1.22263	-1.11147		0.266086	0.77975	0.202956	0.684288					-1.54827	-0.907694	0.64058
P05161	Ubiquitin-like protein ISG15 OS=Homo sapiens OX=9606 GN=ISG15 PE=1 SV=5	-1.87395	-0.943705	-1.57054	-1.31799	2.40368	-3.42373	-1.21857	-1.84963	-1.77929	-1.51897	-2.24793	-1.65593		0.103971	0.277327	0.819565	0.31542					-0.660501	-1.95629	-1.29579
P05164-3	Isoform H7 of Myeloperoxidase OS=Homo sapiens OX=9606 GN=MPO	-2.80922	-0.817514	-2.3079	-0.899866	-2.35483	-1.60514	-0.912411	-1.7036	-2.16059	-0.434264	-0.721876	-1.89942		0.302823	0.44853	0.449255	0.148533					-1.83786	-1.34819	0.489678
P05165	Propionyl-CoA carboxylase alpha chain, mitochondrial OS=Homo sapiens OX=9606 GN=PCCA PE=1 SV=4	3.52017	3.86361	3.7337	3.21308	3.52542	3.72447	3.14995	3.15899	3.33604	2.93343	3.62999	3.25044		0.128334	0.945149	0.912421	0.624394					3.5712	3.3119	-0.259296
P05166-2	Isoform 2 of Propionyl-CoA carboxylase beta chain, mitochondrial OS=Homo sapiens OX=9606 GN=PCCB	1.99606	2.19317	2.45543	1.71331	2.15162	2.47873	1.85206	1.75449	1.41593	1.31813	1.8162	1.80506		0.131525	0.442275	0.665637	0.994424					2.10192	1.77723	-0.324691
P05186	Alkaline phosphatase, tissue-nonspecific isozyme OS=Homo sapiens OX=9606 GN=ALPL PE=1 SV=4	-3.03684	-3.6805	-2.393	-3.46732	-5.87146	-3.17949	-3.24937	-2.78883	-3.29833	-3.3199	-3.56106	-3.33173		0.395117	0.526128	0.591011	0.357347					-3.68982	-3.24696	0.442866
P05198	Eukaryotic translation initiation factor 2 subunit 1 OS=Homo sapiens OX=9606 GN=EIF2S1 PE=1 SV=3	1.65546	1.61263	1.39147	1.47749	1.98625	2.18523	1.29598	2.15123	2.22416	1.39353	1.42389	2.22869		0.340464	0.58304	0.109855	0.218173					1.62466	1.84324	0.218584
P05230	Fibroblast growth factor 1 OS=Homo sapiens OX=9606 GN=FGF1 PE=1 SV=1	1.02961	1.03885	0.787985	-0.793531	1.29451	0.409746	0.59136	0.287914	1.10076	1.81672	1.14808	0.600704		0.659127	0.676722	0.291599	0.675089					0.671486	0.850756	0.17927
P05362	Intercellular adhesion molecule 1 OS=Homo sapiens OX=9606 GN=ICAM1 PE=1 SV=2	-0.561035	-1.94628	-0.628828	-2.62882	0.113182	-0.992535	0.173391	0.150181	0.0930567	0.258447	0.0612602	-1.25105		0.0991375	0.882669	0.145933	0.750863					-1.13036	-0.215321	0.915035
P05388	60S acidic ribosomal protein P0 OS=Homo sapiens OX=9606 GN=RPLP0 PE=1 SV=1	-0.711308	-0.102606	0.136292	-0.641546	0.159286	-0.130814	-0.32432	-0.129635	-0.281474	-1.33842	-0.556734	-1.18683		0.254882	0.43196	0.958925	0.525488					-0.231976	-0.564032	-0.332056
P05413	Fatty acid-binding protein, heart OS=Homo sapiens OX=9606 GN=FABP3 PE=1 SV=4	1.38809	1.94642	1.98915	0.880957	1.75188	1.81771	1.01435	-0.047514	1.1981	0.820811	1.11063	0.208975	Acetyl [K113]	0.056481	0.818165	0.809691	0.344885					1.5913	0.874722	-0.716577
P05455	Lupus La protein OS=Homo sapiens OX=9606 GN=SSB PE=1 SV=2	0.0504875	-0.606762	0.347754	0.141212	0.554613	-0.0220146	0.0607338	0.0533409	-0.461127	0.339686	0.0124359	-0.248493		0.512385	0.687781	0.583929	0.107302					0.0974609	-0.0379197	-0.135381
P05534	HLA class I histocompatibility antigen, A-24 alpha chain OS=Homo sapiens OX=9606 GN=HLA-A PE=1 SV=2	-0.977417	-6.04739	-5.30108	-4.71311	-5.89264	-3.84173	-0.896404	-2.93511	-4.20598	-5.89871	-5.09554	-2.97894		0.42353	0.00306403	0.0980956	0.0762937		**			-4.58633	-3.6932	0.893125
P05556-3	Isoform 3 of Integrin beta-1 OS=Homo sapiens OX=9606 GN=ITGB1	-0.119503	0.081316	-0.0286617	-0.0722027	0.770378	-0.516497	-0.348846	-0.121853	0.255933	0.448949	0.703638	-0.303413		0.668649	0.0119379	0.465981	0.479836		*			0.126265	0.0168443	-0.109421
P05771-2	Isoform Beta-II of Protein kinase C beta type OS=Homo sapiens OX=9606 GN=PRKCB	1.57957	3.02757	1.46927	2.28584	0.644518	1.42326	2.33745	2.21906	2.28286	2.70059	2.59135	2.48314		0.230529	0.655612	0.559343	0.640162					1.80136	2.2911	0.489746
P05937	Calbindin OS=Homo sapiens OX=9606 GN=CALB1 PE=1 SV=2	-1.25999	0.273232	1.08803	-3.85357	0.116207	-0.822029	-1.52027	-1.53674	-2.24863	-0.410258	-3.68443	-1.80483		0.278457	0.943597	0.705244	0.662424					-0.72722	-1.71817	-0.99095
P06132	Uroporphyrinogen decarboxylase OS=Homo sapiens OX=9606 GN=UROD PE=1 SV=2	-1.33574	-1.23476	-2.01208	-1.48985	-0.849041	-1.47409	-1.41335	-0.520449	-0.644977	-1.45828	-1.82279	-0.396626		0.374312	0.767869	0.190364	0.196889					-1.3843	-1.10437	0.27993
P06213	Insulin receptor OS=Homo sapiens OX=9606 GN=INSR PE=1 SV=4	-1.61925	-1.97632	-1.56734	-1.07012	-1.53497	-1.69552	-0.991989	-2.25151	-2.30808	-0.867454	-1.3527	-2.18927		0.718237	0.980483	0.363552	0.027255				*	-1.5536	-1.66522	-0.111616
P06241	Tyrosine-protein kinase Fyn OS=Homo sapiens OX=9606 GN=FYN PE=1 SV=3	1.52474	1.40477	1.33988	1.69887	1.51082	1.77403	1.44997	2.77354	2.68836	1.76306	1.87527	2.88218		0.0316627	0.944201	0.43882	0.107811	*				1.49582	2.17234	0.676528
P06307	Cholecystokinin OS=Homo sapiens OX=9606 GN=CCK PE=1 SV=1	0.534651	-0.874594	0.413729	0.417442	-0.386051	0.894342	1.44521	1.75603	0.297608	-1.91622	1.3779	0.613365		0.33212	0.264997	0.391632	0.1911					0.0210354	0.638319	0.617284
P06310	Immunoglobulin kappa variable 2-30 OS=Homo sapiens OX=9606 GN=IGKV2-30 PE=3 SV=2	-2.60501	-1.50027	-2.07818	-1.37907	-4.06591	-5.13721	-2.96484	-0.939905	-1.66774	-0.561025	-1.11346	-3.34674		0.928185	0.0197296	0.0265198	0.880455		*	*		-2.32569	-2.24727	0.0784154
P06396	Gelsolin OS=Homo sapiens OX=9606 GN=GSN PE=1 SV=1	5.83746	6.14209	5.33433	6.2498	6.12682	5.35141	5.61156	5.32847	6.07846	6.1261	5.72986	6.02332	Acetyl [K239]	0.380815	0.415064	0.407902	0.595961					5.9381	5.74988	-0.188215
P06454	Prothymosin alpha OS=Homo sapiens OX=9606 GN=PTMA PE=1 SV=2	0.790724	-0.299973	0.482342	1.14462	1.06804	0.00138283	0.556358	-0.223024	-0.145633	0.970347	0.166245	-0.145744		0.143466	0.788779	0.239168	0.0574923					0.637151	0.168562	-0.46859
P06576	ATP synthase subunit beta, mitochondrial OS=Homo sapiens OX=9606 GN=ATP5F1B PE=1 SV=3	8.55887	9.05724	8.55995	8.50034	8.53519	8.76302	8.35032	8.04735	8.06631	8.04389	8.58835	8.21764		0.0508854	0.815205	0.864724	0.826203					8.64232	8.2967	-0.345619
P06727	Apolipoprotein A-IV OS=Homo sapiens OX=9606 GN=APOA4 PE=1 SV=3	-0.499401	-1.71259	-0.938255	-0.358044	-1.10078	-0.900166	-1.13401	-0.792505	-0.79079	-0.955401	-0.61931	-0.90234		0.81395	0.82778	0.438259	0.727026					-0.921815	-0.870646	0.0511688
P06730-2	Isoform 2 of Eukaryotic translation initiation factor 4E OS=Homo sapiens OX=9606 GN=EIF4E	-2.74772	-1.49968	-2.21291	-3.19823	0.378677	-0.144033	-0.637831	-2.3889	-1.43713	-2.73534	-2.78952	-2.24826		0.903844	0.467949	0.0468244	0.460892			*		-1.85597	-1.76872	0.0872571
P06732	Creatine kinase M-type OS=Homo sapiens OX=9606 GN=CKM PE=1 SV=2	-1.80756	-1.89882	-2.98634	-1.51201	-2.83358	-2.04986	-2.80613	-3.40415	-2.95045	-2.15369	-3.02682	-3.00701	Acetyl [K223]	0.119432	0.656883	0.339081	0.338511					-2.20766	-2.77116	-0.563497
P06733	Alpha-enolase OS=Homo sapiens OX=9606 GN=ENO1 PE=1 SV=2	7.24489	7.3864	7.35977	7.10675	7.3956	7.76348	7.07468	6.99361	7.29566	7.66296	7.59953	7.1152	Acetyl [K406;K420]	0.700529	0.754149	0.721349	0.378293					7.29868	7.35788	0.0591937
P06737	Glycogen phosphorylase, liver form OS=Homo sapiens OX=9606 GN=PYGL PE=1 SV=4	-1.38818	-0.8234	-1.48599	-1.08016	-1.37874	-0.82692	-0.176661	0.110544	-1.15254	-0.312278	-0.579708	-1.67009		0.0811281	0.630492	0.812336	0.480157					-1.23129	-0.658236	0.573058
P06744	Glucose-6-phosphate isomerase OS=Homo sapiens OX=9606 GN=GPI PE=1 SV=4	6.49442	7.2114	6.5031	6.44834	6.49812	7.00278	6.58348	6.64774	6.49817	6.36604	6.57005	6.61939		0.903761	0.606383	0.380118	0.678242					6.63108	6.61252	-0.0185557
P06746	DNA polymerase beta OS=Homo sapiens OX=9606 GN=POLB PE=1 SV=3	2.30978	1.64788	2.18474	2.2853	2.04285	1.8408	1.96842	2.61348	2.63946	2.13095	2.06611	2.97514	Acetyl [K113;K120]	0.322444	0.766916	0.883065	0.0930515					2.09411	2.31919	0.225082
P06748	Nucleophosmin OS=Homo sapiens OX=9606 GN=NPM1 PE=1 SV=2	0.0271206	-1.05957	0.838238	0.662174	0.396912	-0.98749	0.475248	-0.10677	-1.14267	0.202975	0.302515	-0.623857		0.302294	0.525805	0.13368	0.203679					0.172976	-0.268578	-0.441553
P06753-3	Isoform 3 of Tropomyosin alpha-3 chain OS=Homo sapiens OX=9606 GN=TPM3	2.01073	2.29978	2.06261	2.75917	2.24861	2.39231	2.80901	2.9298	1.2714	2.05112	1.85601	1.96424	Acetyl [K13;K76]	0.746717	0.720013	0.780513	0.283111					2.27618	2.18199	-0.0941937
P06756	Integrin alpha-V OS=Homo sapiens OX=9606 GN=ITGAV PE=1 SV=2	0.607388	1.05085	1.46171	1.05304	0.70676	-0.0319233	0.935059	0.906445	0.644311	0.644584	0.836452	0.530882		0.114698	0.0661351	0.0117513	0.547078			*		0.975948	0.637973	-0.337976
P07093-3	Isoform 3 of Glia-derived nexin OS=Homo sapiens OX=9606 GN=SERPINE2	-0.238249	0.510689	-0.310324	-0.265184	-0.618614	-0.207684	-0.0220985	-0.257385	-1.23577	-0.793075	-0.0964756	-0.311247		0.375749	0.49764	0.966593	0.662683					-0.184336	-0.417676	-0.23334
P07099	Epoxide hydrolase 1 OS=Homo sapiens OX=9606 GN=EPHX1 PE=1 SV=1	4.09076	4.44015	4.23383	3.61796	4.0501	4.5812	3.787	2.95223	3.40793	4.2148	4.28616	3.28465		0.333574	0.914613	0.986827	0.35133					4.08656	3.78771	-0.29885
P07196	Neurofilament light polypeptide OS=Homo sapiens OX=9606 GN=NEFL PE=1 SV=3	8.13497	8.67414	8.30359	9.2686	8.18702	8.14136	8.30424	7.77973	9.6984	8.94583	8.46301	9.23058	Acetyl [K91;K197;K267;K302;K313;K315;K362;K391]	0.701652	0.572007	0.340471	0.81928					8.51366	8.65188	0.138216
P07197	Neurofilament medium polypeptide OS=Homo sapiens OX=9606 GN=NEFM PE=1 SV=3	7.86087	8.47431	7.88625	8.65041	7.93258	7.91494	8.08255	6.84905	8.92845	8.70759	8.15952	8.34267	Acetyl [K102;K298;K403]	0.953014	0.677906	0.409766	0.408428					8.16088	8.14068	-0.0202024
P07203	Glutathione peroxidase 1 OS=Homo sapiens OX=9606 GN=GPX1 PE=1 SV=4	0.332705	1.11452	1.0184	0.896818	-0.161175	0.525667	0.951605	1.14558	0.408956	0.283446	0.555212	0.804647		0.912348	0.987647	0.363274	0.702876					0.640254	0.667874	0.0276201
P07237	Protein disulfide-isomerase OS=Homo sapiens OX=9606 GN=P4HB PE=1 SV=3	2.26664	2.57383	2.64587	2.57108	2.60895	2.80034	2.754	2.57766	2.31733	2.48663	2.68261	2.43099		0.655241	0.962565	0.829054	0.103557					2.53327	2.57851	0.0452342
P07305	Histone H1.0 OS=Homo sapiens OX=9606 GN=H1F0 PE=1 SV=3	-0.458221	0.117346	-0.320065	-0.568405	-1.24926	-2.24777	0.244982	-1.21847	-0.42224	-0.0838747	-0.485443	-0.998184		0.565829	0.455554	0.230454	0.863956					-0.49572	-0.744429	-0.248709
P07311	Acylphosphatase-1 OS=Homo sapiens OX=9606 GN=ACYP1 PE=1 SV=2	2.47898	2.67673	2.43609	2.76207	2.56356	2.26391	2.31985	1.16891	0.362628	2.0807	2.31544	0.608656		0.0293546	0.812021	0.3035	0.102752	*				2.58349	1.58858	-0.994904
P07339	Cathepsin D OS=Homo sapiens OX=9606 GN=CTSD PE=1 SV=1	4.61884	4.66438	4.72659	4.11423	4.90084	4.65928	4.88979	3.33428	3.37225	4.31609	4.15553	3.38079		0.0918475	0.628709	0.937905	0.164829					4.60498	4.01543	-0.589549
P07355-2	Isoform 2 of Annexin A2 OS=Homo sapiens OX=9606 GN=ANXA2	3.87623	3.10657	3.24749	2.48367	4.36713	2.647	3.29998	3.87514	4.11295	5.2758	4.80313	2.47687		0.516106	0.141223	0.95036	0.811621					3.41622	3.78441	0.368195
P07384	Calpain-1 catalytic subunit OS=Homo sapiens OX=9606 GN=CAPN1 PE=1 SV=1	4.14461	4.66838	4.2632	4.14228	4.3296	4.44033	4.14953	4.0668	4.38508	4.34065	4.18694	4.37268		0.760038	0.848539	0.650546	0.857023					4.30962	4.27743	-0.0321849
P07437	Tubulin beta chain OS=Homo sapiens OX=9606 GN=TUBB PE=1 SV=2	5.09775	5.36226	4.99761	5.45253	5.42189	5.46461	5.43534	5.00514	4.78361	4.98367	5.07892	4.7183	Acetyl [K19;K216;K324;K350]	0.219502	0.806011	0.89044	0.0494082				*	5.26641	5.06708	-0.199324
P07585	Decorin OS=Homo sapiens OX=9606 GN=DCN PE=1 SV=1	-0.639723	-0.727333	-0.970909	-0.76289	-0.504778	-1.87242	-0.316921	-0.919212	-0.886334	0.382182	1.01515	-2.02576		0.907659	0.123706	0.415052	0.461381					-0.721127	-0.660474	0.0606523
P07686	Beta-hexosaminidase subunit beta OS=Homo sapiens OX=9606 GN=HEXB PE=1 SV=3	-0.99091	-0.284992	-0.856457	-1.14325	-0.0228462	-0.0145016	-0.580742	-0.101784	-0.183881	-0.691075	-1.07469	-0.109661		0.318216	0.670995	0.0394934	0.721978			*		-0.659692	-0.393763	0.265929
P07711	Cathepsin L1 OS=Homo sapiens OX=9606 GN=CTSL PE=1 SV=2	-5.13223	-1.56782	-1.74406	-2.72223	-2.23334	-2.86393	-2.08819	-1.99159	-1.76324	-3.52911	-2.14509	-2.12812		0.605744	0.178947	0.744084	0.598912					-2.67994	-2.35847	0.321471
P07737	Profilin-1 OS=Homo sapiens OX=9606 GN=PFN1 PE=1 SV=2	2.48179	2.39857	2.27102	2.25057	3.27385	2.64497	2.41537	0.890884	1.61977	2.81155	2.50993	0.829777		0.193457	0.739338	0.814068	0.0496051				*	2.53516	1.96032	-0.574838
P07738	Bisphosphoglycerate mutase OS=Homo sapiens OX=9606 GN=BPGM PE=1 SV=2	1.70769	1.74705	1.3528	1.15864	1.53441	1.09789	1.06244	1.14099	1.78581	2.06915	1.37218	1.47426		0.723229	0.371336	0.812233	0.77475					1.50012	1.42896	-0.0711581
P07741	Adenine phosphoribosyltransferase OS=Homo sapiens OX=9606 GN=APRT PE=1 SV=2	2.25284	2.37359	1.75647	1.93338	1.32793	1.67451	2.02628	1.60176	1.89865	2.47814	2.4046	1.6834		0.868514	0.793774	0.512096	0.826141					1.92884	1.96676	0.0379225
P07814	Bifunctional glutamate/proline--tRNA ligase OS=Homo sapiens OX=9606 GN=EPRS PE=1 SV=5	1.54081	1.52559	1.96663	1.66571	2.3276	1.93616	1.65926	1.93723	1.66316	1.26406	1.62161	1.8025	Acetyl [K472]	0.527685	0.947877	0.539664	0.80555					1.80527	1.69771	-0.10756
P07858	Cathepsin B OS=Homo sapiens OX=9606 GN=CTSB PE=1 SV=3	1.85196	1.63765	1.94838	1.65401	1.14521	0.839094	1.89969	1.8619	1.87128	1.3827	1.51405	1.11482		0.511519	0.397243	0.169639	0.7137					1.64744	1.49765	-0.149792
P07900-2	Isoform 2 of Heat shock protein HSP 90-alpha OS=Homo sapiens OX=9606 GN=HSP90AA1	7.43936	7.65359	7.32179	7.03698	7.27707	7.39574	7.09468	7.2075	7.33071	7.35045	6.99777	7.20878	Acetyl [K607;K621]	0.288065	0.916589	0.67254	0.687192					7.34576	7.22652	-0.119239
P07902	Galactose-1-phosphate uridylyltransferase OS=Homo sapiens OX=9606 GN=GALT PE=1 SV=3	-1.84296	-3.3893	-2.88441	-2.67491	-8.21178	-3.312	-3.5184	-3.27806	-2.48317	-1.51006	-2.80083	-2.41349		0.31677	0.567901	0.536003	0.320559					-3.80067	-2.75943	1.04124
P07910-2	Isoform C1 of Heterogeneous nuclear ribonucleoproteins C1/C2 OS=Homo sapiens OX=9606 GN=HNRNPC	3.38804	2.97817	4.10204	3.62152	3.3026	3.14068	3.53754	3.54971	2.81749	3.68703	3.31163	2.61256		0.33607	0.338733	0.0676928	0.0879624					3.47847	3.23666	-0.24181
P07919	Cytochrome b-c1 complex subunit 6, mitochondrial OS=Homo sapiens OX=9606 GN=UQCRH PE=1 SV=2	4.23159	4.93823	3.97075	3.94876	4.18101	4.25695	4.51958	4.49778	4.61681	3.52255	4.06871	4.49056		0.90583	0.519293	0.202309	0.118282					4.25407	4.28185	0.0277797
P07942	Laminin subunit beta-1 OS=Homo sapiens OX=9606 GN=LAMB1 PE=1 SV=2	0.752058	0.0794544	-0.216448	-1.44846	-2.07005	-3.3083	-1.90786	-2.1759	-1.36948	0.469901	1.40541	-3.42671		0.360066	0.18985	0.178919	0.923501					-0.58069	-1.47328	-0.892586
P07947	Tyrosine-protein kinase Yes OS=Homo sapiens OX=9606 GN=YES1 PE=1 SV=3	-0.700254	-0.206207	-0.858376	-0.844046	0.0197754	-0.277065	-0.0717621	-1.24079	-0.690341	-0.568196	-0.26754	-1.05681		0.756887	0.83396	0.317823	0.248605					-0.517822	-0.596073	-0.0782514
P07948	Tyrosine-protein kinase Lyn OS=Homo sapiens OX=9606 GN=LYN PE=1 SV=3	-0.658484	-2.9856	-1.15187	-2.05979	-0.819691	-0.916069	-1.34626	-1.22541	-0.839269	-1.85013	-0.69647	-2.85516		0.776022	0.985784	0.533918	0.989437					-1.53509	-1.38982	0.145262
P07951-2	Isoform 2 of Tropomyosin beta chain OS=Homo sapiens OX=9606 GN=TPM2	-1.45812	-1.16154	-2.24978	-1.0734	-3.54844	-1.90246	-0.377016	-0.144444	-0.582938	-1.37601	-0.779291	-1.00833	Acetyl [K112]	0.0561286	0.770401	0.97087	0.260072					-1.89826	-0.8815	1.01676
P07954	Fumarate hydratase, mitochondrial OS=Homo sapiens OX=9606 GN=FH PE=1 SV=3	3.8514	4.9631	4.15346	3.80461	3.84002	4.26058	3.95412	4.09327	3.98412	3.53177	3.96094	4.31015		0.624351	0.821871	0.674565	0.330426					4.12252	4.01356	-0.108956
P07998	Ribonuclease pancreatic OS=Homo sapiens OX=9606 GN=RNASE1 PE=1 SV=4	-2.30857	-1.5644	-3.85999	-2.16007	-3.20274	-3.04572	-2.3042	-1.79067	-0.7811	-2.58463	-2.97689	-1.66866		0.382753	0.952252	0.740886	0.233906					-2.61915	-2.16455	0.4546
P08034	Gap junction beta-1 protein OS=Homo sapiens OX=9606 GN=GJB1 PE=1 SV=1	-1.42787	-1.50932	-2.63538	-1.30891	-5.43873	-3.29892	-4.55588	-8.10703	-2.34831	-0.85513	-2.45605	-2.48009		0.448903	0.917779	0.276553	0.88527					-2.46404	-3.44306	-0.979017
P08069	Insulin-like growth factor 1 receptor OS=Homo sapiens OX=9606 GN=IGF1R PE=1 SV=1	-2.56756	-2.78296	-2.96352	-2.73586	-2.69569	-3.24743	-2.05482	-2.11275	-3.5658	-2.79406	-2.66293	-2.39083		0.825306	0.417931	0.588008	0.50035					-2.74912	-2.6898	0.0593148
P08123	Collagen alpha-2(I) chain OS=Homo sapiens OX=9606 GN=COL1A2 PE=1 SV=7	4.98097	3.98805	4.54895	4.06058	4.12535	1.67178	5.79639	3.56421	3.53422	6.88582	5.86685	1.99594		0.872971	0.324872	0.354808	0.385309					4.34078	4.18789	-0.152895
P08133-2	Isoform 2 of Annexin A6 OS=Homo sapiens OX=9606 GN=ANXA6	-1.18054	-1.48324	-4.16262	-2.15125	0.413736	-2.76926	-1.03997	-2.37956	-2.56613	-1.30715	-1.36146	-4.78181	Acetyl [K446;K451]	0.493673	0.53789	0.783928	0.28887					-1.71278	-2.31505	-0.602266
P08134	Rho-related GTP-binding protein RhoC OS=Homo sapiens OX=9606 GN=RHOC PE=1 SV=1	0.556143	0.410812	0.50779	0.385405	-4.81981	-2.85392	0.396706	0.568756	0.612805	0.761762	0.733221	0.370981		0.536588	0.809937	0.254426	0.292958					-0.591932	0.0843307	0.676262
P08174-7	Isoform 7 of Complement decay-accelerating factor OS=Homo sapiens OX=9606 GN=CD55	1.86148	2.15047	0.0468369	1.02365	-3.21813	-4.18652	0.892845	-1.84813	-1.75561	1.16382	2.84201	-1.28417		0.485344	0.617734	0.175884	0.739941					0.372862	-0.596536	-0.969398
P08183	Multidrug resistance protein 1 OS=Homo sapiens OX=9606 GN=ABCB1 PE=1 SV=3	-0.320671	0.855722	0.422342	-1.64877	-0.181763	0.645287	-1.32939	-1.07982	-0.100553	-0.525853	0.990389	-0.132065		0.933998	0.821782	0.509899	0.390676					-0.174628	-0.218859	-0.0442309
P08195-4	Isoform 4 of 4F2 cell-surface antigen heavy chain OS=Homo sapiens OX=9606 GN=SLC3A2	4.11443	4.36259	4.24828	3.59399	3.7836	4.50225	3.95808	3.45184	3.20796	3.93031	4.15496	3.09437	Acetyl [K248];Acetyl [N-Term]	0.341921	0.798688	0.997103	0.456024					4.02058	3.75711	-0.263467
P08237	ATP-dependent 6-phosphofructokinase, muscle type OS=Homo sapiens OX=9606 GN=PFKM PE=1 SV=2	5.57733	6.05592	5.53038	5.44213	5.64114	5.76058	5.78376	4.4393	4.93952	5.57127	5.51213	4.87808	Acetyl [K727]	0.160534	0.715106	0.925097	0.189249					5.64938	5.26923	-0.380145
P08238	Heat shock protein HSP 90-beta OS=Homo sapiens OX=9606 GN=HSP90AB1 PE=1 SV=4	4.24127	4.54634	4.55642	4.36469	4.48055	5.42741	4.83905	4.94125	4.57204	4.12185	4.3913	4.7532	Acetyl [K53;K491]	0.179966	0.145876	0.0768851	0.798489					4.43785	4.72087	0.283018
P08240	Signal recognition particle receptor subunit alpha OS=Homo sapiens OX=9606 GN=SRPRA PE=1 SV=2	0.634829	-0.053997	0.722769	0.59857	0.605471	0.527689	0.496988	-0.699724	-1.00823	0.220473	0.624981	-1.41977		0.119033	0.891506	0.413632	0.0944077					0.501528	-0.179656	-0.681185
P08243	Asparagine synthetase [glutamine-hydrolyzing] OS=Homo sapiens OX=9606 GN=ASNS PE=1 SV=4	-0.800144	-1.17999	0.568857	-0.40922	-0.625757	-1.28245	-1.67211	-0.351704	-0.00596333	-1.58584	-1.45782	0.470753		0.463339	0.707487	0.417113	0.379736					-0.48925	-0.840733	-0.351483
P08246	Neutrophil elastase OS=Homo sapiens OX=9606 GN=ELANE PE=1 SV=1	-3.37532	-2.82835	-2.64011	-1.63121	-5.00104	-3.80702	-1.62925	-2.23835	-2.76979	-2.40842	-1.58611	-4.24243		0.528188	0.371229	0.106164	0.525229					-3.0952	-2.66877	0.426435
P08247	Synaptophysin OS=Homo sapiens OX=9606 GN=SYP PE=1 SV=3	6.58286	6.79005	6.36082	6.27159	6.3039	6.71001	6.66281	6.84401	6.46456	5.95775	6.66356	6.81669	Acetyl [K191]	0.448056	0.161	0.0851389	0.0143632				*	6.46185	6.58849	0.126641
P08294	Extracellular superoxide dismutase [Cu-Zn] OS=Homo sapiens OX=9606 GN=SOD3 PE=1 SV=2	0.489025	-0.860987	-0.132286	-0.233437	0.21312	-0.0250874	0.0614471	1.0869	1.12801	0.793057	0.430166	0.812967		0.0299995	0.935509	0.344196	0.206943	*				-0.104913	0.612494	0.717406
P08311	Cathepsin G OS=Homo sapiens OX=9606 GN=CTSG PE=1 SV=2	-2.93201	-2.88983	-4.86685	-2.4163	-2.84595	-2.42566	-1.50544	-1.68644	-1.46646	-0.899884	-1.56458	-2.05832		0.00430767	0.884921	0.320058	0.951708	**				-3.19019	-1.65811	1.53207
P08559	Pyruvate dehydrogenase E1 component subunit alpha, somatic form, mitochondrial OS=Homo sapiens OX=9606 GN=PDHA1 PE=1 SV=3	6.01686	5.9098	5.40218	5.61742	5.86557	6.14332	5.73368	5.64252	5.64209	4.88827	5.81678	5.67033	Acetyl [K277;K313;K321]	0.570635	0.145019	0.12488	0.221191					5.76237	5.64814	-0.114223
P08571	Monocyte differentiation antigen CD14 OS=Homo sapiens OX=9606 GN=CD14 PE=1 SV=2	-0.96818	-0.535072	-2.14289	-3.32326	-0.869381	-2.18144	-1.64502	-0.946575	-0.309989	-0.056838	0.31134	-1.95741		0.35572	0.295821	0.422485	0.420759					-1.56776	-0.969419	0.598338
P08572	Collagen alpha-2(IV) chain OS=Homo sapiens OX=9606 GN=COL4A2 PE=1 SV=4	2.11993	1.88655	1.54538	1.01826	1.41935	1.49957	1.76168	2.15529	2.26792	1.60469	1.8764	1.63281		0.287955	0.891788	0.206866	0.0154892				*	1.59789	1.82834	0.230443
P08574	Cytochrome c1, heme protein, mitochondrial OS=Homo sapiens OX=9606 GN=CYC1 PE=1 SV=3	4.9614	5.77995	5.02976	4.93061	4.57902	4.76188	4.80027	4.77637	4.96298	4.68227	4.97349	5.03737		0.277782	0.708037	0.487564	0.366886					5.05615	4.85637	-0.199774
P08575	Receptor-type tyrosine-protein phosphatase C OS=Homo sapiens OX=9606 GN=PTPRC PE=1 SV=3	-1.70294	-2.11213	-0.428545	-1.12911	-1.36683	-2.23974	-1.91168	-0.672796	-0.256883	-0.0255327	-0.228065	-0.431225		0.285052	0.108244	0.296245	0.823424					-1.34791	-0.823703	0.524208
P08579	U2 small nuclear ribonucleoprotein B'' OS=Homo sapiens OX=9606 GN=SNRPB2 PE=1 SV=1	-3.09503	-4.77088	-2.41905	-3.39873	-2.55683	-3.32993	-2.49344	-3.72534	-3.90744	-2.06682	-2.62926	-3.42753		0.731296	0.846248	0.981517	0.293878					-3.2481	-3.08282	0.165281
P08581-2	Isoform 2 of Hepatocyte growth factor receptor OS=Homo sapiens OX=9606 GN=MET	-3.73118	-5.23969	-4.24212	-3.45775	-3.42217	-2.17241	-3.81606	-3.38462	-3.03306	-3.19257	-1.73977	-2.81214		0.0238474	0.578235	0.286771	0.699015	*				-4.01858	-2.87866	1.13992
P08582	Melanotransferrin OS=Homo sapiens OX=9606 GN=MELTF PE=1 SV=2	-4.99756	-4.51028	-4.18364	-5.19398	-5.8403	-5.77089	-5.50247	-5.21764	-5.45662	-5.93708	-5.93525	-4.94887		0.0685172	0.955707	0.243731	0.398473					-4.94515	-5.5384	-0.59325
P08603	Complement factor H OS=Homo sapiens OX=9606 GN=CFH PE=1 SV=4	-0.245499	-0.268515	-1.25055	-0.750484	0.0769386	-0.808052	0.0181236	-0.654999	-0.573539	0.45711	0.711945	-1.84588		0.819199	0.338882	0.953322	0.371158					-0.487622	-0.385041	0.10258
P08621	U1 small nuclear ribonucleoprotein 70 kDa OS=Homo sapiens OX=9606 GN=SNRNP70 PE=1 SV=2	1.48579	0.593008	1.83019	1.27196	2.22261	1.32648	1.55235	2.33917	2.17067	1.41552	1.52153	1.57105		0.465415	0.553484	0.650037	0.806538					1.48071	1.69954	0.218828
P08637	Low affinity immunoglobulin gamma Fc region receptor III-A OS=Homo sapiens OX=9606 GN=FCGR3A PE=1 SV=2	-3.52931	-4.27893	-4.16652	-5.08477	-3.50328	-5.10341	-3.90705	-6.24793	-5.49881	-2.73114	-2.54309	-5.11715		0.634245	0.832628	0.980253	0.625757					-4.11256	-4.4498	-0.337235
P08670	Vimentin OS=Homo sapiens OX=9606 GN=VIM PE=1 SV=4	7.26727	5.7174	7.06437	6.58203	7.42003	5.97492	7.03214	7.55821	7.77627	8.6244	7.55832	6.06307	Acetyl [K104;K129;K188;K282]	0.425303	0.185164	0.676184	0.594084					6.81022	7.22676	0.416539
P08697	Alpha-2-antiplasmin OS=Homo sapiens OX=9606 GN=SERPINF2 PE=1 SV=3	-3.47721	-5.13581	-3.16793	-3.30124	-7.54075	-4.58814	-2.69358	-4.27378	-2.77656	-1.87733	-6.16156	-4.66319		0.506818	0.686909	0.409134	0.693678					-4.52459	-3.86202	0.662569
P08708	40S ribosomal protein S17 OS=Homo sapiens OX=9606 GN=RPS17 PE=1 SV=2	3.15328	3.34484	3.6224	3.28214	3.43895	3.22107	3.08666	3.1447	2.91188	3.0868	3.33891	2.90186		0.0191858	0.169767	0.133913	0.187833	*				3.36832	3.09884	-0.26948
P08754	Guanine nucleotide-binding protein G(k) subunit alpha OS=Homo sapiens OX=9606 GN=GNAI3 PE=1 SV=3	1.23163	1.34822	1.25335	0.985992	1.46477	1.1999	1.03334	0.818949	1.08605	1.44049	1.43832	0.525455		0.297488	0.190244	0.61121	0.163836					1.25679	1.0775	-0.179292
P08758	Annexin A5 OS=Homo sapiens OX=9606 GN=ANXA5 PE=1 SV=2	4.97223	5.09947	4.56232	4.47293	5.07755	4.46255	4.12112	3.01717	3.92886	5.42319	4.59344	3.34558		0.0925557	0.52778	0.460151	0.147401					4.8369	4.12742	-0.709483
P08779	Keratin, type I cytoskeletal 16 OS=Homo sapiens OX=9606 GN=KRT16 PE=1 SV=4	-2.42706	-3.21046	-5.25151	0.267384	-0.36986	0.600594	-2.04785	-0.409689	-5.6564	-1.17692	-3.44872	-0.097908		0.734082	0.2952	0.493733	0.558164					-2.1983	-1.74813	0.450175
P08842	Steryl-sulfatase OS=Homo sapiens OX=9606 GN=STS PE=1 SV=2	-1.71838	-0.829481	-2.384	-1.95533	-4.94484	-1.84364	-1.79174	-2.00953	-2.37372	-2.5653	-2.17451	-1.78852		0.635772	0.321183	0.89305	0.226733					-2.36641	-2.07814	0.28827
P08865	40S ribosomal protein SA OS=Homo sapiens OX=9606 GN=RPSA PE=1 SV=4	2.81416	2.98382	3.43503	3.039	3.58857	3.30874	3.14384	3.07181	2.77539	2.96892	3.18502	2.63951		0.348265	0.384788	0.770919	0.0478767				*	3.17211	3.01332	-0.158796
P08908	5-hydroxytryptamine receptor 1A OS=Homo sapiens OX=9606 GN=HTR1A PE=1 SV=3	-0.145433	-3.71002	-2.31148	-1.0408	-0.215292	0.976194	-0.686489	-1.63932	-0.381141	-1.23149	0.338673	0.211773		0.135025	0.0812489	0.0648702	0.518691					-1.4846	-0.344542	1.14006
P08913	Alpha-2A adrenergic receptor OS=Homo sapiens OX=9606 GN=ADRA2A PE=1 SV=3	-0.575323	-2.22213	-0.467495	-0.769531	-2.72577	-2.39495	-1.51821	-0.809517	-2.17482	-1.65634	-1.18875	-2.1086		0.481134	0.773204	0.0763082	0.706212					-1.35205	-1.69303	-0.340978
P08962	CD63 antigen OS=Homo sapiens OX=9606 GN=CD63 PE=1 SV=2	-0.362801	-0.921686	0.222879	-0.699949	-0.646475	-0.0914612	-0.151031	-0.241671	-0.536935	-0.5288	0.0750122	-0.661123		0.40982	0.681632	0.776672	0.845623					-0.481606	-0.305144	0.176462
P09001	39S ribosomal protein L3, mitochondrial OS=Homo sapiens OX=9606 GN=MRPL3 PE=1 SV=1	-1.07685	-0.325642	-1.13928	-1.38427	-2.16628	-4.43858	-1.2988	-1.65756	-0.921285	-0.409436	1.13249	-0.554434		0.947485	0.238941	0.335525	0.365397					-1.21847	-1.16394	0.0545216
P09012	U1 small nuclear ribonucleoprotein A OS=Homo sapiens OX=9606 GN=SNRPA PE=1 SV=3	-2.83864	-3.47846	-2.55997	-2.82701	-2.62002	-3.16489	-2.70904	-1.91925	-3.60763	-2.75746	-3.18805	-1.81343		0.707845	0.500335	0.723518	0.487469					-2.86482	-2.73711	0.127713
P09038	Fibroblast growth factor 2 OS=Homo sapiens OX=9606 GN=FGF2 PE=1 SV=3	-1.00204	-0.820732	-0.76902	-1.1852	-1.93956	-1.98415	-1.50433	-1.65839	-2.21439	-0.894887	-1.19673	-1.92761		0.10948	0.415291	0.0478405	0.637916			*		-1.14331	-1.62578	-0.482474
P09104	Gamma-enolase OS=Homo sapiens OX=9606 GN=ENO2 PE=1 SV=3	6.59345	7.45097	6.40335	6.85117	6.51384	7.16439	6.91524	6.92535	6.63919	6.53124	6.5263	6.90812	Acetyl [K406]	0.841694	0.409075	0.494473	0.83324					6.76255	6.8014	0.0388512
P09110	3-ketoacyl-CoA thiolase, peroxisomal OS=Homo sapiens OX=9606 GN=ACAA1 PE=1 SV=2	1.65835	2.03048	3.25896	3.30338	1.72719	1.71352	1.77088	1.81508	1.56326	1.92644	1.78953	1.79034	Acetyl [K173]	0.0684944	0.24218	0.000366034	0.116745			***		2.39567	1.76701	-0.628662
P09132	Signal recognition particle 19 kDa protein OS=Homo sapiens OX=9606 GN=SRP19 PE=1 SV=3	-2.29339	-3.68959	-2.46662	-1.02875	-2.67771	-3.11084	-2.14957	-2.37913	-5.95986	-1.42361	-2.08444	-5.46223		0.388285	0.578457	0.172215	0.0810051					-2.43121	-3.22424	-0.79303
P09211	Glutathione S-transferase P OS=Homo sapiens OX=9606 GN=GSTP1 PE=1 SV=2	2.21881	1.98378	2.11881	2.1537	0.955313	1.67061	1.69427	1.15882	1.54671	2.54239	1.85131	1.40382		0.507996	0.890387	0.0992534	0.529591					1.88608	1.69542	-0.190664
P09382	Galectin-1 OS=Homo sapiens OX=9606 GN=LGALS1 PE=1 SV=2	3.70028	4.21134	3.99521	3.56241	3.98364	3.30138	3.98962	3.66729	3.47983	4.40259	3.89399	2.48707		0.348897	0.0809278	0.264779	0.0797474					3.89058	3.60311	-0.287466
P09455	Retinol-binding protein 1 OS=Homo sapiens OX=9606 GN=RBP1 PE=1 SV=2	1.21428	2.47588	1.621	1.90987	1.43528	1.07007	1.16136	1.12798	1.46751	1.88143	0.991219	1.30051		0.0791135	0.112467	0.0406174	0.190223			*		1.73126	1.28572	-0.445538
P09471	Guanine nucleotide-binding protein G(o) subunit alpha OS=Homo sapiens OX=9606 GN=GNAO1 PE=1 SV=4	7.8689	8.28807	7.67224	7.93263	7.85987	8.45581	8.32056	8.34917	7.83147	7.86919	8.19052	7.92788	Acetyl [K101;K105]	0.17116	0.38424	0.155726	0.866537					7.92434	8.13494	0.210603
P09486	SPARC OS=Homo sapiens OX=9606 GN=SPARC PE=1 SV=1	-0.0212021	2.26083	0.315012	0.184668	0.383785	0.440493	0.17444	-0.277178	0.90142	1.45267	1.00228	-0.19421		0.788354	0.140247	0.53635	0.401321					0.624619	0.499987	-0.124632
P09493-5	Isoform 5 of Tropomyosin alpha-1 chain OS=Homo sapiens OX=9606 GN=TPM1	4.26193	4.05333	4.08553	3.87593	4.49736	4.70298	4.12727	3.7068	4.14875	4.18035	4.37281	4.15586	Acetyl [K76;K190]	0.788408	0.239336	0.0663301	0.904639					4.15482	4.19926	0.044443
P09493-8	Isoform 8 of Tropomyosin alpha-1 chain OS=Homo sapiens OX=9606 GN=TPM1	1.42152	1.95029	1.30308	1.12921	0.790445	-0.742167	1.63402	1.84609	1.9361	1.79251	1.72319	1.50978	Acetyl [K112;K226]	0.887099	0.200643	0.384254	0.389413					1.31891	1.38564	0.0667345
P09496-2	Isoform Non-brain of Clathrin light chain A OS=Homo sapiens OX=9606 GN=CLTA	5.26419	5.23646	4.58472	5.10105	5.2417	5.6551	5.3813	5.53958	5.2607	4.73361	5.33216	5.12022		0.267651	0.235665	0.039748	0.375935			*		5.08562	5.28895	0.203327
P09497	Clathrin light chain B OS=Homo sapiens OX=9606 GN=CLTB PE=1 SV=1	4.48614	4.91982	4.28484	4.42926	4.40354	4.8573	4.88304	4.99119	4.48631	3.95933	4.63639	4.8306	Acetyl [K134]	0.408184	0.200923	0.106093	0.143711					4.50472	4.66345	0.158733
P09525	Annexin A4 OS=Homo sapiens OX=9606 GN=ANXA4 PE=1 SV=4	2.48226	1.60831	1.2379	2.46245	3.24166	2.38995	2.26843	2.06985	2.15834	2.73441	2.57623	1.91433		0.773007	0.994002	0.473751	0.378342					2.20652	2.30165	0.0951305
P09543	2',3'-cyclic-nucleotide 3'-phosphodiesterase OS=Homo sapiens OX=9606 GN=CNP PE=1 SV=2	9.76287	9.62417	8.14068	10.25	10.2775	9.05058	9.48385	8.54585	10.5422	10.0454	9.5301	10.14	Acetyl [K15;K400;K402];K63;K73;K79;K87	0.984927	0.98311	0.867361	0.874125					9.61105	9.61972	0.00867065
P09601	Heme oxygenase 1 OS=Homo sapiens OX=9606 GN=HMOX1 PE=1 SV=1	-2.7784	-5.55266	-3.5053	-3.63294	-4.13708	-3.30044	-3.18265	-2.67427	-2.87757	-1.90503	-2.11251	-5.61928		0.249627	0.585033	0.784773	0.592308					-3.92128	-3.09596	0.825314
P09622-2	Isoform 2 of Dihydrolipoyl dehydrogenase, mitochondrial OS=Homo sapiens OX=9606 GN=DLD	4.37979	4.98653	4.33053	4.36636	4.39118	4.67149	4.42724	4.35983	4.40171	3.89041	4.5523	4.52798		0.584927	0.57921	0.458738	0.330136					4.49088	4.40442	-0.0864518
P09651	Heterogeneous nuclear ribonucleoprotein A1 OS=Homo sapiens OX=9606 GN=HNRNPA1 PE=1 SV=5	2.03489	1.72868	2.63115	2.43313	2.40632	2.04676	2.42922	1.61546	0.63622	2.25288	1.83455	0.550268		0.119847	0.690316	0.257513	0.0207311				*	2.24683	1.62362	-0.623212
P09661	U2 small nuclear ribonucleoprotein A' OS=Homo sapiens OX=9606 GN=SNRPA1 PE=1 SV=2	0.170509	-0.435032	0.350992	0.279984	-0.141054	-0.0188274	0.126019	-0.33914	-0.708024	0.0853643	-0.142496	-0.89349		0.177625	0.929205	0.175893	0.0711324					0.0450798	-0.270085	-0.315165
P09669	Cytochrome c oxidase subunit 6C OS=Homo sapiens OX=9606 GN=COX6C PE=1 SV=2	4.66105	5.19523	4.72715	4.36654	4.53422	4.36017	4.59419	2.58572	2.6373	1.88268	4.59207	2.93412	Acetyl [K46;Acetyl [N-Term];K47]	0.0289416	0.651466	0.827109	0.850809	*				4.69684	3.36946	-1.32737
P09871	Complement C1s subcomponent OS=Homo sapiens OX=9606 GN=C1S PE=1 SV=1	-2.63353	-2.72885	-2.74021	-3.46087	-2.33919	-2.30616	-2.83335	-2.04089	-1.61121	-1.51694	-1.6351	-3.36019		0.121538	0.200258	0.613226	0.895019					-2.78053	-2.18626	0.594268
P09874	Poly [ADP-ribose] polymerase 1 OS=Homo sapiens OX=9606 GN=PARP1 PE=1 SV=4	1.69753	1.44305	1.33164	1.81711	1.8166	1.13889	1.4544	0.880163	1.02776	1.90164	1.58359	0.808733		0.0984333	0.410394	0.200047	0.0643307					1.62118	1.25645	-0.36473
P09913	Interferon-induced protein with tetratricopeptide repeats 2 OS=Homo sapiens OX=9606 GN=IFIT2 PE=1 SV=1	-4.27671	-4.21235	-4.51048	-3.78556	-0.214077	-4.33759	-5.24029	-2.77985	-4.42988	-3.44063	-3.95488	-4.85021		0.352758	0.118993	0.87327	0.282004					-3.39984	-4.14762	-0.747781
P09914	Interferon-induced protein with tetratricopeptide repeats 1 OS=Homo sapiens OX=9606 GN=IFIT1 PE=1 SV=2	-0.251287	-0.602308	-0.728088	-0.474699	2.36285	0.32453	-1.91486	-1.20254	-0.92574	0.290263	-0.27951	-1.51497		0.225241	0.362911	0.993614	0.182195					0.061293	-0.746118	-0.807411
P09936	Ubiquitin carboxyl-terminal hydrolase isozyme L1 OS=Homo sapiens OX=9606 GN=UCHL1 PE=1 SV=2	7.52185	7.8644	7.17983	7.49599	7.21513	7.43242	7.59686	7.80117	7.64736	6.89525	7.46399	7.61321	Acetyl [K4];Acetyl [N-Term]	0.827008	0.591035	0.533699	0.0794604					7.45544	7.49289	0.0374522
P09960	Leukotriene A-4 hydrolase OS=Homo sapiens OX=9606 GN=LTA4H PE=1 SV=2	1.76962	1.93549	1.77531	1.73244	1.69522	1.77956	1.779	1.81044	2.23063	2.27758	1.60836	1.89655		0.296434	0.562407	0.917586	0.7955					1.78161	1.91173	0.130116
P09972	Fructose-bisphosphate aldolase C OS=Homo sapiens OX=9606 GN=ALDOC PE=1 SV=2	7.26108	7.33786	7.36424	6.55342	7.61991	7.89888	7.01831	7.09685	7.29925	6.74992	6.73816	7.27939	Acetyl [K13;K111];K14	0.76126	0.268703	0.0546373	0.591891					7.2273	7.1544	-0.0729046
P0C0L4	Complement C4-A OS=Homo sapiens OX=9606 GN=C4A PE=1 SV=2	2.74947	3.67429	2.59488	1.04015	3.78011	3.00302	3.46061	3.9737	4.43942	3.61371	2.74615	3.93887		0.11984	0.925864	0.0329443	0.269087			*		2.76778	3.5965	0.828715
P0C2W1	F-box/SPRY domain-containing protein 1 OS=Homo sapiens OX=9606 GN=FBXO45 PE=1 SV=1	-1.52496	-1.7786	-1.72655	-1.75687	-1.45853	-2.23296	-1.6528	-1.74466	-1.43261	-1.5767	-1.96363	-1.03065		0.944958	0.721524	0.70225	0.242516					-1.6491	-1.662	-0.0129002
P0C7M8	C-type lectin domain family 2 member L OS=Homo sapiens OX=9606 GN=CLEC2L PE=3 SV=1	-2.15287	-0.0195484	-2.32318	-1.91415	-2.16958	-2.03142	-1.25954	-1.89844	-1.7832	-1.83748	-1.84276	-2.19888		0.757912	0.645032	0.922977	0.822505					-1.71587	-1.83596	-0.120093
P0C7P0	CDGSH iron-sulfur domain-containing protein 3, mitochondrial OS=Homo sapiens OX=9606 GN=CISD3 PE=1 SV=1	-1.91324	-0.880194	-0.992702	-1.10524	-0.747934	-1.36257	-1.62546	-1.60975	-2.33529	-1.88428	-1.79512	-4.12106		0.0589259	0.134623	0.185436	0.0226096				*	-1.12786	-2.10479	-0.976927
P0C7U0	Protein ELFN1 OS=Homo sapiens OX=9606 GN=ELFN1 PE=1 SV=2	-2.71025	-5.17275	-2.09154	-6.72118	-3.98747	-7.77147	-4.53158	-3.27265	-2.56662	-2.50067	-3.91069	-2.90436		0.847904	0.544362	0.96535	0.192359					-4.13664	-3.92258	0.214061
P0CG08	Golgi pH regulator B OS=Homo sapiens OX=9606 GN=GPR89B PE=1 SV=1	-1.77178	-1.81663	-1.72393	-1.95008	-2.43528	-1.9211	-1.79326	-1.72764	-2.15654	-0.953206	-1.36224	-1.51579		0.173346	0.950949	0.797921	0.704662					-1.93954	-1.63282	0.306715
P0CG30	Glutathione S-transferase theta-2B OS=Homo sapiens OX=9606 GN=GSTT2B PE=1 SV=1	-0.305658	-0.36426	-0.34647	0.083807	-1.8167	-3.67433	-1.73248	-1.66561	-0.138467	0.148015	-0.877102	0.145826		0.427954	0.294768	0.0604689	0.622929					-0.549857	-1.11345	-0.563592
P0DI81-3	Isoform 3 of Trafficking protein particle complex subunit 2 OS=Homo sapiens OX=9606 GN=TRAPPC2	-2.07849	-2.57727	-2.50131	-2.65149	-2.88185	-1.6584	-2.4927	-2.06888	-2.33881	-2.61602	-2.10361	-2.45376		0.146058	0.157299	0.165968	0.144405					-2.53808	-2.24745	0.29063
P0DJ93	Small integral membrane protein 13 OS=Homo sapiens OX=9606 GN=SMIM13 PE=3 SV=1	-0.631823	-0.783834	-0.17551	-0.263771	-1.56509	-1.67962	-0.115759	-0.346647	-1.52874	-0.885844	-0.728989	-1.08661		0.510753	0.796622	0.104669	0.892713					-0.684006	-0.910316	-0.22631
P0DJI8	Serum amyloid A-1 protein OS=Homo sapiens OX=9606 GN=SAA1 PE=1 SV=1	1.41972	-0.872404	0.389101	-1.19431	0.586065	-2.08107	1.65357	1.74985	1.20778	-0.238492	2.53289	-0.124155		0.476793	0.736285	0.604125	0.164285					0.0656345	0.671483	0.605849
P0DJI9	Serum amyloid A-2 protein OS=Homo sapiens OX=9606 GN=SAA2 PE=1 SV=1	-2.62047	-4.30822	-3.64173	-3.69167	-2.98226	-5.05094	-2.91415	-2.06652	-3.23452	-3.05642	-1.93099	-2.77266		0.417387	0.698282	0.800074	0.168664					-3.44887	-3.00374	0.445127
P0DME0	Protein SETSIP OS=Homo sapiens OX=9606 GN=SETSIP PE=1 SV=1	-3.24428	-3.30021	-2.37368	-1.8923	-2.21539	-3.12542	-4.8264	-3.83913	-5.22323	-3.63197	-3.35895	-4.52586		0.00642398	0.286814	0.0612405	0.118724	**				-2.60517	-4.07585	-1.47068
P0DMV9	Heat shock 70 kDa protein 1B OS=Homo sapiens OX=9606 GN=HSPA1B PE=1 SV=1	5.51227	6.11593	5.77548	5.26329	6.1763	6.24249	5.3448	5.42737	5.01368	5.66504	5.16968	4.49792	Acetyl [K159;K248;K328;K524;K526]	0.161974	0.600504	0.971952	0.101524					5.76865	5.33728	-0.431369
P0DOX8	Immunoglobulin lambda-1 light chain OS=Homo sapiens OX=9606 PE=1 SV=1	-1.08267	-0.399311	-0.65608	0.156797	-0.194832	-1.75436	-2.34743	0.607702	-1.00598	0.29448	0.0340176	-2.21264		0.434611	0.000437213	0.0253256	0.278082		***	*		-0.43522	-0.91203	-0.47681
P0DP25	Calmodulin-3 OS=Homo sapiens OX=9606 GN=CALM3 PE=1 SV=1	6.58042	6.70605	6.10967	6.48629	7.01143	7.90893	6.4922	5.49557	5.61434	7.1636	6.55936	5.45701	Acetyl [K76;K116];K78;K95	0.668163	0.647962	0.677453	0.0879751					6.57877	6.38443	-0.194344
P0DP58	Ly-6/neurotoxin-like protein 1 OS=Homo sapiens OX=9606 GN=LYNX1 PE=1 SV=1	2.82064	2.85111	2.4066	3.70994	2.70891	2.58974	2.46017	3.15578	3.97396	2.64333	3.05773	3.63014		0.592112	0.578173	0.532435	0.407924					2.89944	3.07298	0.173538
P0DPB6	DNA-directed RNA polymerases I and III subunit RPAC2 OS=Homo sapiens OX=9606 GN=POLR1D PE=1 SV=1	-3.50443	-3.90006	-3.78723	-3.68907	-3.85451	-4.33781	-2.98215	-5.60607	-5.5809	-4.51803	-4.32657	-4.22898		0.0924289	0.187041	0.926857	0.560013					-3.74706	-4.5115	-0.764442
P0DPH8	Tubulin alpha-3D chain OS=Homo sapiens OX=9606 GN=TUBA3D PE=1 SV=1	-1.61705	5.35914	-1.55984	-1.13621	-3.56777	-4.92702	-2.85418	-1.42969	-1.36125	-1.8265	-1.80961	-1.30498	Acetyl [K96;K112;K326;K338;K394;K401]	0.247924	0.256791	0.248547	0.604118					-0.504348	-2.21617	-1.71183
P10114	Ras-related protein Rap-2a OS=Homo sapiens OX=9606 GN=RAP2A PE=1 SV=1	-0.230042	1.66984	-0.265793	0.306377	-0.15881	0.615274	0.783125	-0.350595	-0.903224	0.0332727	0.0859451	-1.14671		0.402758	0.925115	0.762966	0.191109					0.264314	-0.12613	-0.390444
P10155	60 kDa SS-A/Ro ribonucleoprotein OS=Homo sapiens OX=9606 GN=TROVE2 PE=1 SV=2	-0.345131	-0.826313	-0.484934	-1.1129	-0.684795	-0.391527	-0.937027	-0.767216	-0.157655	-0.15585	-0.253946	-0.253845		0.157971	0.729992	0.280807	0.171577					-0.690815	-0.416724	0.274092
P10253	Lysosomal alpha-glucosidase OS=Homo sapiens OX=9606 GN=GAA PE=1 SV=4	1.57162	1.84645	1.69579	1.09014	1.69482	1.2014	1.42671	1.22405	1.73745	1.45655	1.30879	0.989983		0.138081	0.234661	0.757963	0.7307					1.57976	1.33499	-0.244774
P10301	Ras-related protein R-Ras OS=Homo sapiens OX=9606 GN=RRAS PE=1 SV=1	-0.274103	-0.223837	-0.547123	-0.792936	-0.388863	-0.755964	-0.920176	-1.35988	-1.24339	-0.0194521	-0.324463	-1.7815		0.13591	0.347246	0.390504	0.20652					-0.445372	-0.914976	-0.469603
P10412	Histone H1.4 OS=Homo sapiens OX=9606 GN=HIST1H1E PE=1 SV=2	1.32518	1.20374	1.09082	1.33622	-0.859203	-3.12779	1.70439	1.6769	1.55861	1.12054	0.0693302	1.41547		0.832603	0.536828	0.238953	0.446996					0.819352	0.631064	-0.188289
P10451	Osteopontin OS=Homo sapiens OX=9606 GN=SPP1 PE=1 SV=1	1.91029	1.30173	1.25593	0.72373	2.54092	2.31108	2.174	2.52465	3.82946	2.01136	1.99243	2.75652		0.0321166	0.614576	0.0235204	0.22032	*		*		1.54652	2.51421	0.967696
P10515	Dihydrolipoyllysine-residue acetyltransferase component of pyruvate dehydrogenase complex, mitochondrial OS=Homo sapiens OX=9606 GN=DLAT PE=1 SV=3	3.82084	4.11088	3.54306	3.63237	3.90685	4.0891	3.55694	3.17731	3.14175	3.2197	3.66813	3.13825	Acetyl [K462]	0.0683977	0.664513	0.810191	0.546029					3.8028	3.42731	-0.375489
P10586	Receptor-type tyrosine-protein phosphatase F OS=Homo sapiens OX=9606 GN=PTPRF PE=1 SV=2	-0.109055	0.0530243	-0.0946293	-0.435959	-1.25754	-0.586781	-0.0955811	0.766905	0.433415	-0.391011	-0.119238	0.530069		0.170151	0.854694	0.861286	0.0245441				*	-0.368832	0.0768256	0.445658
P10606	Cytochrome c oxidase subunit 5B, mitochondrial OS=Homo sapiens OX=9606 GN=COX5B PE=1 SV=2	3.85389	4.96319	4.26041	3.62584	3.44657	3.46668	4.16558	3.64641	3.63573	2.84796	3.7061	3.60641	Acetyl [K121]	0.147566	0.984547	0.730108	0.519861					4.02998	3.58212	-0.447857
P10620	Microsomal glutathione S-transferase 1 OS=Homo sapiens OX=9606 GN=MGST1 PE=1 SV=1	0.546492	2.26095	1.25585	1.21608	1.51042	0.865982	1.89908	1.05973	0.470857	0.293557	1.63801	0.462589		0.292262	0.507129	0.725183	0.454083					1.35796	0.955686	-0.402271
P10636-6	Isoform Tau-D of Microtubule-associated protein tau OS=Homo sapiens OX=9606 GN=MAPT	1.78095	1.32974	1.55841	2.08379	0.993855	1.6543	1.53963	0.410967	0.361075	0.875833	1.03599	0.232109	Acetyl [K44;K166;K167]	0.0491267	0.575403	0.276322	0.196593	*				1.54935	0.872842	-0.676506
P10644	cAMP-dependent protein kinase type I-alpha regulatory subunit OS=Homo sapiens OX=9606 GN=PRKAR1A PE=1 SV=1	3.01888	3.17945	2.72146	2.55161	3.30473	2.98317	2.3047	2.13321	3.17899	3.15766	3.20869	2.66359	Acetyl [N-Term]	0.530572	0.455864	0.849106	0.86603					2.95523	2.80429	-0.150939
P10645	Chromogranin-A OS=Homo sapiens OX=9606 GN=CHGA PE=1 SV=7	-1.3632	0.496822	-1.59074	-0.833241	-2.30675	-0.676054	-1.15346	-0.393166	-1.19222	-1.86137	-4.16522	-1.05967		0.593802	0.575606	0.950576	0.991922					-1.11942	-1.50016	-0.380742
P10721	Mast/stem cell growth factor receptor Kit OS=Homo sapiens OX=9606 GN=KIT PE=1 SV=1	2.24962	0.611317	1.95409	1.18265	2.75553	3.19268	1.20525	1.09859	2.55148	1.67627	2.67436	2.44327		0.459921	0.376615	0.127517	0.53474					1.75064	2.12027	0.369632
P10768	S-formylglutathione hydrolase OS=Homo sapiens OX=9606 GN=ESD PE=1 SV=2	0.765629	1.02345	1.11103	0.188082	1.28981	0.874617	0.503836	0.715546	1.17065	1.41513	0.685453	0.733734		0.984264	0.300959	0.666826	0.697512					0.875602	0.87128	-0.00432118
P10809	60 kDa heat shock protein, mitochondrial OS=Homo sapiens OX=9606 GN=HSPD1 PE=1 SV=2	5.95248	6.37641	5.84202	5.81151	6.16414	6.08552	5.61696	5.18239	5.23059	5.652	5.88018	5.38502	Acetyl [K196;K202]	0.027237	0.975655	0.827131	0.379674	*				6.02931	5.57609	-0.453217
P10909-2	Isoform 2 of Clusterin OS=Homo sapiens OX=9606 GN=CLU	3.67582	4.69877	3.78359	3.44418	3.03999	4.01441	4.29393	4.5793	4.31719	3.67044	4.08336	3.99407	Acetyl [K489]	0.1516	0.892269	0.504147	0.200054					3.72847	4.1361	0.407632
P10915	Hyaluronan and proteoglycan link protein 1 OS=Homo sapiens OX=9606 GN=HAPLN1 PE=2 SV=2	5.06132	0.648315	4.04585	3.73206	4.29569	3.65277	3.69575	3.5764	3.55505	3.07644	3.92175	3.79235		0.935173	0.298675	0.613897	0.566583					3.55665	3.61007	0.0534267
P11021	Endoplasmic reticulum chaperone BiP OS=Homo sapiens OX=9606 GN=HSPA5 PE=1 SV=2	4.33291	4.3016	4.81515	4.28874	4.66805	4.78452	4.50044	4.57817	4.22934	4.61733	4.74482	4.22118	Acetyl [K81;K185];K96	0.755137	0.629514	0.87323	0.251132					4.48129	4.52511	0.0438231
P11047	Laminin subunit gamma-1 OS=Homo sapiens OX=9606 GN=LAMC1 PE=1 SV=3	3.14771	3.35547	2.78903	2.71237	3.21846	2.99488	2.97565	2.98529	4.16321	3.08745	3.65373	4.06125	Acetyl [K1039]	0.18596	0.873085	0.212814	0.0496192				*	3.04461	3.41735	0.372744
P11117	Lysosomal acid phosphatase OS=Homo sapiens OX=9606 GN=ACP2 PE=1 SV=3	-1.27415	-1.57929	-0.859779	-1.52792	-0.47897	-0.325378	-1.3822	-0.653887	-0.661895	-1.53469	-1.01951	-0.534782		0.33687	0.592822	0.0969403	0.419513					-1.14402	-0.873192	0.270829
P11137	Microtubule-associated protein 2 OS=Homo sapiens OX=9606 GN=MAP2 PE=1 SV=4	6.304	3.91232	6.28065	6.3542	6.41235	6.69231	6.31646	6.30926	5.97609	5.47661	5.65368	6.35844		0.574914	0.181907	0.487626	0.987988					5.8527	6.11183	0.259131
P11142	Heat shock cognate 71 kDa protein OS=Homo sapiens OX=9606 GN=HSPA8 PE=1 SV=1	8.13772	8.22346	7.94818	8.22981	8.21798	8.73567	8.09036	7.87078	8.1325	7.92547	8.05178	8.05729	Acetyl [K159;K248;K257;K325;K328;K423;K524]	0.841797	0.200546	0.321289	0.573851					8.15143	8.12341	-0.0280229
P11166	Solute carrier family 2, facilitated glucose transporter member 1 OS=Homo sapiens OX=9606 GN=SLC2A1 PE=1 SV=2	2.16938	2.27337	1.93253	1.89083	2.20668	2.24017	1.66306	1.79305	1.96962	2.75211	2.23768	1.93612	Acetyl [N-Term]	0.955872	0.487461	0.955971	0.515062					2.09456	2.08454	-0.0100166
P11169	Solute carrier family 2, facilitated glucose transporter member 3 OS=Homo sapiens OX=9606 GN=SLC2A3 PE=1 SV=1	2.25789	2.8623	2.15476	2.08852	2.088	3.10929	2.48188	2.50501	2.25259	2.11365	2.51492	2.45815		0.306985	0.208967	0.0948866	0.457698					2.29029	2.49079	0.200492
P11171	Protein 4.1 OS=Homo sapiens OX=9606 GN=EPB41 PE=1 SV=4	-0.354681	-0.278749	-0.405401	-1.63257	-4.69377	-6.04989	-1.31323	-1.73312	-1.60587	-5.85399	-0.392736	-2.20831		0.332934	0.770614	0.347931	0.120273					-1.47303	-2.73674	-1.2637
P11172	Uridine 5'-monophosphate synthase OS=Homo sapiens OX=9606 GN=UMPS PE=1 SV=1	0.268616	-0.306261	0.117561	0.135115	-0.080719	-0.0401344	-0.624657	-1.28348	-0.81639	-0.0779867	-0.425436	-0.9016		0.0182033	0.955364	0.251143	0.192924	*				0.0268623	-0.595669	-0.622531
P11177	Pyruvate dehydrogenase E1 component subunit beta, mitochondrial OS=Homo sapiens OX=9606 GN=PDHB PE=1 SV=3	4.04676	4.01916	3.70327	3.7252	3.66231	3.75319	3.58315	3.55467	3.69497	3.36203	4.02188	3.74391		0.202105	0.634683	0.887034	0.0782052					3.83134	3.6734	-0.157939
P11182	Lipoamide acyltransferase component of branched-chain alpha-keto acid dehydrogenase complex, mitochondrial OS=Homo sapiens OX=9606 GN=DBT PE=1 SV=3	0.980473	0.679262	2.80968	0.781361	0.855957	1.40367	0.700588	1.10514	1.36862	0.0396872	0.570274	1.67822		0.580353	0.718889	0.83938	0.474782					1.22135	0.980885	-0.240462
P11215-2	Isoform 2 of Integrin alpha-M OS=Homo sapiens OX=9606 GN=ITGAM	-0.688036	-2.55862	-1.16126	-1.8706	-1.29871	-1.64216	-1.88075	-0.414021	-0.317849	-0.437066	-0.244488	-0.486216		0.0997554	0.786508	0.628134	0.139179					-1.51545	-0.774651	0.740796
P11216	Glycogen phosphorylase, brain form OS=Homo sapiens OX=9606 GN=PYGB PE=1 SV=5	5.80423	6.49964	6.36395	5.97221	5.96977	6.20956	5.96164	5.87309	5.74138	5.99489	6.15542	5.75753		0.253451	0.36928	0.361035	0.280439					6.12196	5.95621	-0.165748
P11217	Glycogen phosphorylase, muscle form OS=Homo sapiens OX=9606 GN=PYGM PE=1 SV=6	5.30007	6.23829	5.77472	4.53767	4.74804	5.30628	4.43445	4.46868	4.69493	5.72617	4.7127	4.08178		0.166013	0.435236	0.400009	0.470791					5.31976	4.775	-0.544756
P11229	Muscarinic acetylcholine receptor M1 OS=Homo sapiens OX=9606 GN=CHRM1 PE=1 SV=2	0.627491	-0.465919	0.246094	0.816383	0.116594	0.375277	0.627144	-0.0481663	-0.978585	0.16709	0.609518	-0.23682		0.551395	0.390328	0.643946	0.437155					0.268129	0.0736367	-0.194492
P11233	Ras-related protein Ral-A OS=Homo sapiens OX=9606 GN=RALA PE=1 SV=1	3.74017	4.02243	3.46556	4.13825	3.799	3.77969	4.01027	2.5282	2.80382	3.7185	3.80161	2.85271		0.131394	0.861667	0.498104	0.0841973					3.83308	3.3564	-0.476683
P11234-2	Isoform 2 of Ras-related protein Ral-B OS=Homo sapiens OX=9606 GN=RALB	1.28528	1.45557	0.852903	1.49388	1.25279	0.894331	1.60627	0.714476	1.19	1.14801	1.45303	1.32289		0.653635	0.65243	0.937985	0.926682					1.26808	1.18986	-0.078227
P11274	Breakpoint cluster region protein OS=Homo sapiens OX=9606 GN=BCR PE=1 SV=2	2.08636	1.67771	2.25604	2.08008	1.11177	2.01755	2.11681	2.04676	1.82569	1.97317	2.22646	2.30169		0.242302	0.263569	0.765799	0.249601					1.84239	2.07259	0.230199
P11277-2	Isoform 2 of Spectrin beta chain, erythrocytic OS=Homo sapiens OX=9606 GN=SPTB	3.09578	2.60313	3.17194	2.77901	3.07704	2.71127	2.77703	2.78251	3.30799	3.59858	3.2569	2.59411	Acetyl [K926]	0.768769	0.162739	0.481136	0.51583					2.94538	3.00406	0.0586746
P11279	Lysosome-associated membrane glycoprotein 1 OS=Homo sapiens OX=9606 GN=LAMP1 PE=1 SV=3	1.57524	1.91347	1.47933	1.61418	1.61761	1.33735	1.58498	1.4172	1.94362	1.93661	1.70192	1.42794		0.887276	0.0806398	0.363032	0.503442					1.63997	1.62138	-0.018591
P11310-2	Isoform 2 of Medium-chain specific acyl-CoA dehydrogenase, mitochondrial OS=Homo sapiens OX=9606 GN=ACADM	1.31782	1.27746	1.50892	0.579401	0.619541	0.541412	1.05079	1.63006	1.67028	0.57853	1.02955	0.823406		0.95735	0.520186	0.829063	0.105461					1.06063	1.04629	-0.0143379
P11387	DNA topoisomerase 1 OS=Homo sapiens OX=9606 GN=TOP1 PE=1 SV=2	-1.88618	-0.732376	-1.32477	-1.82662	-1.38911	-1.48775	-2.86232	-0.2766	-0.351815	-0.951528	-0.49589	-0.647852		0.370772	0.0848586	0.830372	0.298339					-1.43181	-1.01054	0.421275
P11413-2	Isoform Long of Glucose-6-phosphate 1-dehydrogenase OS=Homo sapiens OX=9606 GN=G6PD	2.8158	3.35921	2.64831	2.89981	3.20613	3.10596	3.04782	3.33734	2.68797	3.0492	2.87126	2.90669		0.917911	0.801402	0.437581	0.606716					2.98585	3.00089	0.0150402
P11441	Ubiquitin-like protein 4A OS=Homo sapiens OX=9606 GN=UBL4A PE=1 SV=1	0.344845	0.656679	0.771072	0.731514	1.23081	1.0611	0.872414	0.860199	0.500094	0.250342	0.869486	0.810747		0.997079	0.834048	0.366234	0.588664					0.746984	0.74634	-0.00064403
P11498	Pyruvate carboxylase, mitochondrial OS=Homo sapiens OX=9606 GN=PC PE=1 SV=2	4.38602	5.1411	4.07155	4.00828	4.39399	4.23969	4.06911	4.07043	4.46688	4.17871	4.28536	4.5687		0.498831	0.956855	0.509727	0.243777					4.40019	4.26841	-0.131776
P11586	C-1-tetrahydrofolate synthase, cytoplasmic OS=Homo sapiens OX=9606 GN=MTHFD1 PE=1 SV=3	3.46525	3.045	3.40217	3.07087	3.30284	3.48505	3.09373	2.5862	3.08798	3.50333	3.29877	2.86751		0.468388	0.719136	0.990042	0.35412					3.25723	3.1318	-0.12543
P11717	Cation-independent mannose-6-phosphate receptor OS=Homo sapiens OX=9606 GN=IGF2R PE=1 SV=3	-1.21916	-1.87721	-0.413448	-1.64937	-1.75136	-1.37243	-1.88999	-0.457649	-1.77819	-1.36119	-1.14174	-1.13539		0.807874	0.761032	0.633476	0.335133					-1.38211	-1.30523	0.0768818
P11766	Alcohol dehydrogenase class-3 OS=Homo sapiens OX=9606 GN=ADH5 PE=1 SV=4	2.45189	2.58148	2.06386	2.1239	2.37925	2.27817	2.01756	2.65957	2.73603	2.77625	2.11749	2.49018		0.475189	0.491444	0.662299	0.475975					2.32008	2.43932	0.119246
P11908	Ribose-phosphate pyrophosphokinase 2 OS=Homo sapiens OX=9606 GN=PRPS2 PE=1 SV=2	-1.64654	-1.54871	-3.28153	-2.01801	-2.32151	-3.26017	-1.74602	-0.356712	-0.30487	-5.76695	-2.43564	0.37879	Acetyl [K197]	0.818285	0.519065	0.424177	0.0241933				*	-2.16326	-1.92737	0.235892
P11940	Polyadenylate-binding protein 1 OS=Homo sapiens OX=9606 GN=PABPC1 PE=1 SV=2	2.06706	1.67959	2.40726	1.95201	2.13527	2.54246	2.34593	1.87383	1.82859	1.84511	2.2191	1.80715		0.917614	0.254658	0.48376	0.494228					2.04824	2.06602	0.0177861
P12036	Neurofilament heavy polypeptide OS=Homo sapiens OX=9606 GN=NEFH PE=1 SV=4	5.32676	6.23344	4.94685	5.95278	5.84854	5.31784	5.11282	4.425	6.34579	6.25749	5.15873	6.00734		0.708287	0.609108	0.67629	0.529499					5.66167	5.51786	-0.143811
P12081	Histidine--tRNA ligase, cytoplasmic OS=Homo sapiens OX=9606 GN=HARS PE=1 SV=2	2.01708	1.72869	1.90033	1.70992	2.45131	2.31747	1.66339	1.85041	2.1432	1.88475	1.43123	2.16505		0.83159	0.419761	0.16068	0.941118					1.96146	1.92222	-0.0392493
P12109	Collagen alpha-1(VI) chain OS=Homo sapiens OX=9606 GN=COL6A1 PE=1 SV=3	2.98378	3.09636	2.67157	2.55034	2.28716	1.33566	2.84451	3.30494	3.04343	2.98953	3.226	3.15376		0.715267	0.367095	0.580591	0.124635					2.71784	2.84255	0.124704
P12110	Collagen alpha-2(VI) chain OS=Homo sapiens OX=9606 GN=COL6A2 PE=1 SV=4	2.00377	1.48745	1.13726	0.791962	1.88371	-0.439577	1.55191	2.00814	1.65977	2.52532	3.41577	0.318514		0.854576	0.105343	0.651824	0.823167					1.46083	1.57712	0.116291
P12111-4	Isoform 4 of Collagen alpha-3(VI) chain OS=Homo sapiens OX=9606 GN=COL6A3	-1.8175	-2.37695	-2.77785	-3.459	-1.40702	-3.57082	-2.13241	-2.0519	-1.90686	-1.1502	-0.498171	-1.53907	Acetyl [K1181]	0.335997	0.59645	0.400194	0.259002					-2.36767	-1.83563	0.532032
P12235	ADP/ATP translocase 1 OS=Homo sapiens OX=9606 GN=SLC25A4 PE=1 SV=4	5.51848	6.06664	5.28165	5.38492	5.58698	5.47607	5.74474	6.23057	6.25598	4.75589	5.5502	6.43871	Acetyl [K33;K52]	0.480872	0.622195	0.234826	0.0313379				*	5.56773	5.77888	0.211146
P12236	ADP/ATP translocase 3 OS=Homo sapiens OX=9606 GN=SLC25A6 PE=1 SV=4	5.81169	6.15348	5.61029	5.74477	5.91744	6.32371	5.97833	5.89674	5.87579	5.02738	5.90305	5.83187	Acetyl [K33;K268];K52	0.944869	0.272495	0.147206	0.404696					5.84753	5.83384	-0.0136974
P12268	Inosine-5'-monophosphate dehydrogenase 2 OS=Homo sapiens OX=9606 GN=IMPDH2 PE=1 SV=2	1.32065	1.73922	1.20812	1.43996	0.83139	0.853477	1.34525	0.855019	1.32045	1.59317	1.19399	1.00999		0.441943	0.463507	0.119928	0.549852					1.30787	1.16733	-0.140534
P12270	Nucleoprotein TPR OS=Homo sapiens OX=9606 GN=TPR PE=1 SV=3	1.86905	1.99708	2.02464	1.70922	1.5362	1.51487	1.7532	2.29283	2.55377	2.16287	1.50057	2.31571	Acetyl [K1356]	0.386204	0.632474	0.844487	0.270029					1.82724	2.0134	0.186164
P12271	Retinaldehyde-binding protein 1 OS=Homo sapiens OX=9606 GN=RLBP1 PE=1 SV=2	-1.19428	-2.5148	-0.0111256	-1.83943	-1.50071	-2.37106	-1.15917	-0.509975	-0.392739	-0.74466	-1.14892	-1.30725		0.496501	0.38634	0.576432	0.689217					-1.41207	-1.09054	0.321527
P12277	Creatine kinase B-type OS=Homo sapiens OX=9606 GN=CKB PE=1 SV=1	8.40393	9.27313	8.47318	8.52676	8.55976	8.73145	8.43356	8.03965	8.22784	8.71186	8.35489	8.14079	Acetyl [K156;K223;K242]	0.162537	0.659037	0.599508	0.162692					8.64735	8.37715	-0.270205
P12314	High affinity immunoglobulin gamma Fc receptor I OS=Homo sapiens OX=9606 GN=FCGR1A PE=1 SV=2	-1.35483	-1.68154	-1.04998	-2.07438	-0.56673	-0.312124	-2.31902	-1.59622	-1.9513	-1.09765	-1.39458	-1.50083		0.771425	0.887611	0.406517	0.702201					-1.34549	-1.4531	-0.107612
P12429	Annexin A3 OS=Homo sapiens OX=9606 GN=ANXA3 PE=1 SV=3	0.747242	0.934814	0.0834026	0.556829	-1.06605	0.387705	0.299055	-2.08439	-0.87264	0.648316	0.445221	-0.613445		0.368517	0.529863	0.506763	0.559653					0.251247	-0.25574	-0.506987
P12532	Creatine kinase U-type, mitochondrial OS=Homo sapiens OX=9606 GN=CKMT1A PE=1 SV=1	7.11553	7.64192	6.95283	6.96932	6.86797	7.37832	7.06539	6.6584	6.52821	6.54617	7.2154	6.94109	Acetyl [K199;K331;K337]	0.309004	0.337465	0.653814	0.699515					7.10951	6.90471	-0.204803
P12694-2	Isoform 2 of 2-oxoisovalerate dehydrogenase subunit alpha, mitochondrial OS=Homo sapiens OX=9606 GN=BCKDHA	1.87374	2.14217	2.02271	1.98226	1.87185	1.88304	2.07751	1.2498	1.538	1.42475	2.00659	1.47891		0.065176	0.80187	0.584855	0.440371					1.97855	1.66551	-0.313033
P12814-2	Isoform 2 of Alpha-actinin-1 OS=Homo sapiens OX=9606 GN=ACTN1	5.16623	4.04724	4.32401	4.47491	4.76258	5.467	4.80607	5.30527	5.03004	4.59537	4.87239	4.86453	Acetyl [K35;Acetyl [N-Term];K195];K47	0.0639577	0.113224	0.0280872	0.219518			*		4.55499	4.99153	0.436534
P12821	Angiotensin-converting enzyme OS=Homo sapiens OX=9606 GN=ACE PE=1 SV=1	-4.00693	-3.74338	-3.19264	-3.15816	-3.37941	-2.63738	-4.15719	-3.0675	-3.59445	-1.3581	-3.15088	-4.21085		0.498301	0.168233	0.354516	0.0499406				*	-3.4961	-3.16805	0.328054
P12931-2	Isoform 2 of Proto-oncogene tyrosine-protein kinase Src OS=Homo sapiens OX=9606 GN=SRC	0.26721	0.918928	0.493334	-0.195045	0.248976	0.877153	0.253033	0.584511	-0.355884	-0.219922	0.587324	-0.232592		0.62916	0.908364	0.559111	0.832917					0.34668	0.213375	-0.133306
P12955	Xaa-Pro dipeptidase OS=Homo sapiens OX=9606 GN=PEPD PE=1 SV=3	3.03402	3.01897	2.688	2.81398	2.89149	3.50066	2.51685	2.20668	3.12121	3.09151	2.68813	2.3515		0.63683	0.880612	0.877627	0.331506					2.88929	2.78236	-0.106929
P12956	X-ray repair cross-complementing protein 6 OS=Homo sapiens OX=9606 GN=XRCC6 PE=1 SV=2	3.05625	2.56495	3.0743	3.26557	2.88771	2.15514	2.88874	3.32025	3.28775	3.0324	2.66597	2.99476	Acetyl [K238]	0.76499	0.267062	0.133866	0.872574					2.96976	2.90643	-0.063327
P13010	X-ray repair cross-complementing protein 5 OS=Homo sapiens OX=9606 GN=XRCC5 PE=1 SV=3	-0.476	-0.285076	-1.46321	0.168411	-1.20217	-2.90046	0.201601	1.6254	0.97038	-0.150912	-0.385593	1.13656		0.341416	0.603734	0.77788	0.244731					-0.651609	0.0709978	0.722606
P13051	Uracil-DNA glycosylase OS=Homo sapiens OX=9606 GN=UNG PE=1 SV=2	-3.44868	-2.76281	-3.49502	-3.04567	-0.948505	-1.88145	-2.29523	-2.98448	-2.53509	-3.53265	-2.81687	-1.06848		0.59058	0.292214	0.0395242	0.770985			*		-2.74014	-2.44489	0.295245
P13073	Cytochrome c oxidase subunit 4 isoform 1, mitochondrial OS=Homo sapiens OX=9606 GN=COX4I1 PE=1 SV=1	1.28186	2.36013	1.43568	1.21028	1.26455	1.2044	1.59171	2.09836	2.15821	0.856894	0.983316	2.05948	Acetyl [K85;K87]	0.864374	0.972185	0.638167	0.155961					1.5105	1.56463	0.0541251
P13489	Ribonuclease inhibitor OS=Homo sapiens OX=9606 GN=RNH1 PE=1 SV=2	4.62935	4.94685	4.23847	4.83188	4.39631	4.08663	4.57257	4.35367	4.87214	5.13734	4.78546	4.5127		0.964968	0.215422	0.241291	0.71275					4.60857	4.61722	0.00864345
P13498	Cytochrome b-245 light chain OS=Homo sapiens OX=9606 GN=CYBA PE=1 SV=3	-1.20861	-0.947523	-1.81967	-2.37208	-1.134	-1.82205	-1.27186	-1.69582	-1.34711	0.311608	-0.319618	-1.22346		0.306923	0.641749	0.50266	0.83048					-1.49638	-1.05262	0.443761
P13521	Secretogranin-2 OS=Homo sapiens OX=9606 GN=SCG2 PE=1 SV=2	2.09658	2.40637	2.51679	2.2073	2.175	2.54408	2.39643	3.49911	1.8345	1.74801	1.18975	2.84354		0.971028	0.467138	0.626638	0.582262					2.28041	2.29363	0.0132235
P13591	Neural cell adhesion molecule 1 OS=Homo sapiens OX=9606 GN=NCAM1 PE=1 SV=3	5.33422	5.73131	5.37016	5.73833	5.32246	5.91158	5.72835	6.37513	5.93627	5.0774	5.80375	6.23816	Acetyl [K161;K162]	0.104125	0.595118	0.392471	0.142463					5.4993	5.86723	0.367938
P13611-2	Isoform V1 of Versican core protein OS=Homo sapiens OX=9606 GN=VCAN	7.27297	5.21598	6.41835	6.71164	7.31123	6.14164	6.00273	5.77454	7.33673	6.70484	6.93952	6.54379	Acetyl [K221]	0.820532	0.887637	0.96254	0.859759					6.58603	6.49197	-0.0940644
P13637-3	Isoform 3 of Sodium/potassium-transporting ATPase subunit alpha-3 OS=Homo sapiens OX=9606 GN=ATP1A3	7.34017	7.83053	7.06519	7.37213	7.36652	7.61972	7.38432	7.12961	7.36976	6.9107	7.5177	7.42511	Acetyl [K490;K701]	0.705034	0.442497	0.355723	0.494726					7.39491	7.3367	-0.0582076
P13639	Elongation factor 2 OS=Homo sapiens OX=9606 GN=EEF2 PE=1 SV=4	3.92997	3.59976	4.29736	3.91184	4.4719	4.21391	3.8276	4.31962	4.23391	3.87918	4.29411	3.91784		0.734474	0.363451	0.798096	0.873049					4.04217	4.09803	0.0558587
P13645	Keratin, type I cytoskeletal 10 OS=Homo sapiens OX=9606 GN=KRT10 PE=1 SV=6	2.41836	1.48431	0.863302	4.69778	4.62492	5.75234	2.99545	3.83948	3.1186	7.18915	3.78808	4.73496		0.110376	0.814031	0.574702	0.291646					2.81774	4.48829	1.67056
P13647	Keratin, type II cytoskeletal 5 OS=Homo sapiens OX=9606 GN=KRT5 PE=1 SV=3	-1.04103	-2.08757	-1.60158	1.3895	0.702866	2.79774	-0.785404	0.0604267	-0.954213	2.3016	-1.66978	1.18597		0.345249	0.46633	0.655902	0.223437					-0.527564	0.419477	0.947041
P13667	Protein disulfide-isomerase A4 OS=Homo sapiens OX=9606 GN=PDIA4 PE=1 SV=2	1.36585	1.71896	1.66686	1.03631	1.50156	1.04509	1.54486	1.59298	1.48569	1.55948	1.28766	1.20658		0.631078	0.187138	0.809974	0.954493					1.45791	1.38891	-0.0690042
P13693	Translationally-controlled tumor protein OS=Homo sapiens OX=9606 GN=TPT1 PE=1 SV=1	1.99324	1.30342	1.87992	1.85053	2.00326	1.97563	1.58751	0.101233	0.766767	1.63678	1.91216	1.21271		0.160895	0.495462	0.809312	0.311594					1.80607	1.31326	-0.492816
P13716	Delta-aminolevulinic acid dehydratase OS=Homo sapiens OX=9606 GN=ALAD PE=1 SV=1	3.00704	4.14273	2.95079	2.30613	3.25333	2.55621	2.83855	2.4083	3.19735	3.54222	2.93098	2.63007	Acetyl [N-Term]	0.412698	0.310615	0.96299	0.819573					3.132	2.87195	-0.26005
P13726	Tissue factor OS=Homo sapiens OX=9606 GN=F3 PE=1 SV=1	-0.092802	-1.41262	-0.325481	-0.653606	0.0481186	-0.49943	-0.745592	-0.721684	-1.68105	0.0617228	0.308212	-1.62142		0.611751	0.660464	0.729048	0.342178					-0.487279	-0.699891	-0.212612
P13746-2	Isoform 2 of HLA class I histocompatibility antigen, A-11 alpha chain OS=Homo sapiens OX=9606 GN=HLA-A	-3.08794	-3.29561	-3.75388	-3.2429	-3.9432	-1.07747	-5.31472	-5.43339	-4.56589	-4.09346	-2.70816	-2.0637		0.856937	0.214089	0.58467	0.566404					-3.46471	-3.60811	-0.143407
P13796	Plastin-2 OS=Homo sapiens OX=9606 GN=LCP1 PE=1 SV=6	0.638531	0.213491	0.643572	0.677195	0.424707	0.328442	0.60673	0.387039	1.12539	1.60401	0.95369	-0.509565		0.705421	0.128865	0.248551	0.143922					0.519499	0.642249	0.12275
P13797-3	Isoform 3 of Plastin-3 OS=Homo sapiens OX=9606 GN=PLS3	0.445465	0.0574303	0.388077	1.66897	1.29659	1.75432	0.745956	-0.573744	-0.543815	0.78725	0.504045	-0.228077		0.380762	0.650718	0.709876	0.0194043				*	0.771307	0.34942	-0.421887
P13798	Acylamino-acid-releasing enzyme OS=Homo sapiens OX=9606 GN=APEH PE=1 SV=4	3.94404	4.06345	3.1662	4.56296	4.67838	3.46243	3.51402	3.23525	4.68277	5.02582	4.01355	4.59617		0.985371	0.465424	0.690379	0.585841					4.08301	4.07571	-0.0072925
P13804	Electron transfer flavoprotein subunit alpha, mitochondrial OS=Homo sapiens OX=9606 GN=ETFA PE=1 SV=1	1.10063	1.58102	0.851498	0.938211	1.0743	1.28335	0.894674	0.670113	0.544869	0.874595	0.90642	0.730213		0.106112	0.693961	0.843809	0.631682					1.10913	0.843463	-0.265669
P13807	Glycogen [starch] synthase, muscle OS=Homo sapiens OX=9606 GN=GYS1 PE=1 SV=2	0.313532	0.784472	1.24869	0.198893	0.166834	-0.265696	0.297245	1.06128	1.24924	0.784459	0.794411	1.13584		0.560077	0.181168	0.458176	0.235335					0.542485	0.722397	0.179912
P13861	cAMP-dependent protein kinase type II-alpha regulatory subunit OS=Homo sapiens OX=9606 GN=PRKAR2A PE=1 SV=2	3.17991	3.72643	3.1897	3.42925	2.89162	3.14931	3.45445	3.22375	2.62959	2.62819	2.92236	3.17967	Acetyl [K248]	0.19138	0.447367	0.708156	0.870135					3.28338	3.02676	-0.256625
P13984	General transcription factor IIF subunit 2 OS=Homo sapiens OX=9606 GN=GTF2F2 PE=1 SV=2	-2.16996	-3.63189	-2.11267	-2.22844	-3.12243	-7.50026	-2.23182	-2.90962	-3.36628	-2.24246	-3.83578	-3.42015		0.274505	0.346732	0.107977	0.901781					-2.65308	-3.64377	-0.990689
P14136	Glial fibrillary acidic protein OS=Homo sapiens OX=9606 GN=GFAP PE=1 SV=1	7.87146	7.71625	8.33106	6.43105	8.89155	6.52707	7.06366	7.27537	7.86158	9.18186	7.7817	5.27532	Acetyl [K86;K107;K111;K154;K189;K202;K228;K260;K279;K339;K368;K397;K411];K95	0.400722	0.0565805	0.48817	0.249152					7.84827	7.28094	-0.567336
P14136-3	Isoform 3 of Glial fibrillary acidic protein OS=Homo sapiens OX=9606 GN=GFAP	0.0702248	0.697344	0.691097	-1.39571	-0.0781517	-0.900873	-0.730831	1.21292	0.298411	1.06516	-0.375616	-0.895395	Acetyl [K86;K107;K111;K154;K189;K202;K228;K260;K279;K339;K368];K95	0.934906	0.0898314	0.665973	0.855656					-0.00303955	-0.0466031	-0.0435635
P14174	Macrophage migration inhibitory factor OS=Homo sapiens OX=9606 GN=MIF PE=1 SV=4	4.06546	5.17225	4.19638	4.36122	5.14102	4.30872	4.90482	4.06141	4.75562	3.66722	4.69286	3.38029		0.332364	0.344724	0.984097	0.334733					4.58727	4.25299	-0.334274
P14209	CD99 antigen OS=Homo sapiens OX=9606 GN=CD99 PE=1 SV=1	-0.672785	0.924807	0.736061	0.150204	-0.677553	-3.58802	-1.9805	0.524076	-0.557445	1.53989	-0.291418	-1.33465		0.29191	0.00357831	0.0103887	0.603649		**	*		0.0921467	-0.812581	-0.904728
P14314	Glucosidase 2 subunit beta OS=Homo sapiens OX=9606 GN=PRKCSH PE=1 SV=2	2.58719	2.70848	2.60246	2.74157	2.92151	2.82713	2.81867	3.13002	3.07259	2.64619	2.81419	3.15973		0.0640664	0.887012	0.183257	0.276561					2.71224	2.92408	0.211833
P14317	Hematopoietic lineage cell-specific protein OS=Homo sapiens OX=9606 GN=HCLS1 PE=1 SV=3	1.82937	1.8661	1.53937	1.95444	0.916328	0.268147	0.760794	1.65725	1.97031	2.13761	2.18773	1.96321		0.880988	0.130375	0.0908062	0.365803					1.62112	1.56358	-0.0575395
P14324	Farnesyl pyrophosphate synthase OS=Homo sapiens OX=9606 GN=FDPS PE=1 SV=4	1.53755	1.03276	1.66983	1.23567	1.90734	1.61433	0.95327	1.62953	2.04481	1.03028	1.37222	2.037		0.838917	0.858461	0.398543	0.182833					1.47663	1.52592	0.0492903
P14384	Carboxypeptidase M OS=Homo sapiens OX=9606 GN=CPM PE=1 SV=2	-2.29959	-1.71136	-3.51188	-1.59667	-3.43729	-4.8459	-3.0578	-4.20304	-0.681848	-1.93065	-1.85738	-1.49895		0.928073	0.490391	0.34674	0.562027					-2.51136	-2.58222	-0.0708642
P14415	Sodium/potassium-transporting ATPase subunit beta-2 OS=Homo sapiens OX=9606 GN=ATP1B2 PE=1 SV=3	2.58624	2.8633	1.79331	1.62851	1.48519	1.04063	2.07229	4.28329	3.73837	1.46846	1.7741	3.97084		0.414903	0.95757	0.58191	0.0150961				*	2.07131	2.62114	0.549829
P14543	Nidogen-1 OS=Homo sapiens OX=9606 GN=NID1 PE=1 SV=3	2.01507	1.86117	1.66213	1.61123	1.73788	1.28424	1.81291	1.90622	1.89	1.73499	2.21993	1.59274		0.998876	0.315696	0.837443	0.194711					1.7775	1.77729	-0.0002091
P14550	Alcohol dehydrogenase [NADP(+)] OS=Homo sapiens OX=9606 GN=AKR1A1 PE=1 SV=3	3.17184	3.58256	3.13496	1.91518	3.22513	3.40098	3.09997	1.73397	2.59916	3.47941	3.1234	2.32975		0.63455	0.706163	0.40565	0.626192					3.00593	2.82381	-0.182128
P14618	Pyruvate kinase PKM OS=Homo sapiens OX=9606 GN=PKM PE=1 SV=4	1.63183	2.01536	1.24056	1.62986	2.05794	1.552	0.490097	-0.957003	0.291217	2.40274	1.23272	-0.178375		0.0802449	0.578484	0.385241	0.0829303					1.71511	0.690486	-1.02463
P14618-2	Isoform M1 of Pyruvate kinase PKM OS=Homo sapiens OX=9606 GN=PKM	5.71247	6.45518	5.41758	5.58995	5.57503	6.26312	5.76961	5.7295	5.73855	5.46179	5.51354	5.86685	Acetyl [K393]	0.946535	0.276393	0.209523	0.536089					5.75004	5.76328	0.0132381
P14621	Acylphosphatase-2 OS=Homo sapiens OX=9606 GN=ACYP2 PE=1 SV=2	3.05332	3.84659	3.12458	2.54107	3.19434	2.39223	2.87334	1.28141	1.77289	3.71097	3.04955	1.54958		0.106775	0.513243	0.440882	0.183247					3.15198	2.37571	-0.776269
P14625	Endoplasmin OS=Homo sapiens OX=9606 GN=HSP90B1 PE=1 SV=1	4.73465	4.63213	5.11765	3.87774	5.16844	4.71171	4.85211	3.82482	3.01301	4.88927	4.91845	3.27557	Acetyl [K114]	0.267305	0.939207	0.997109	0.241917					4.70612	4.21214	-0.493985
P14649	Myosin light chain 6B OS=Homo sapiens OX=9606 GN=MYL6B PE=1 SV=1	-0.305418	-0.133144	-0.141146	-0.0326767	1.52106	-0.249102	0.257235	-0.135828	0.350242	0.0942965	0.294228	-0.0375366		0.745069	0.321767	0.657515	0.291785					0.181734	0.0819334	-0.099801
P14678-3	Isoform SM-B1 of Small nuclear ribonucleoprotein-associated proteins B and B' OS=Homo sapiens OX=9606 GN=SNRPB	-1.26696	-1.7606	-1.64255	-1.63865	-1.2162	-1.84341	-2.04991	-1.40234	-1.39432	-1.59044	-1.27402	-1.92802		0.429361	0.095982	0.587725	0.70279					-1.50499	-1.64035	-0.135358
P14854	Cytochrome c oxidase subunit 6B1 OS=Homo sapiens OX=9606 GN=COX6B1 PE=1 SV=2	3.17997	4.46942	3.69496	3.27164	3.80859	3.60373	4.08404	3.91128	3.87692	2.25777	3.43699	3.71835		0.708361	0.878224	0.460066	0.47019					3.68492	3.55558	-0.129332
P14866	Heterogeneous nuclear ribonucleoprotein L OS=Homo sapiens OX=9606 GN=HNRNPL PE=1 SV=2	1.17411	0.369017	1.80278	1.26225	0.0348339	0.11195	1.02467	2.14907	1.3112	0.924827	0.749439	1.36046	Acetyl [K277]	0.685944	0.706277	0.276847	0.346371					0.928597	1.09023	0.161633
P14867	Gamma-aminobutyric acid receptor subunit alpha-1 OS=Homo sapiens OX=9606 GN=GABRA1 PE=1 SV=3	1.39572	0.850719	0.448565	1.29219	0.621433	0.674231	1.4032	1.58682	1.00534	0.794147	0.718737	1.10379		0.600283	0.325848	0.763095	0.280643					0.921726	1.04089	0.119168
P14868	Aspartate--tRNA ligase, cytoplasmic OS=Homo sapiens OX=9606 GN=DARS PE=1 SV=2	3.55196	3.69951	3.96573	3.69619	3.38718	3.26967	3.43396	3.68724	3.97189	3.93032	3.60686	3.69623		0.980268	0.0603437	0.0420936	0.991222			*		3.66011	3.6566	-0.00351699
P14920	D-amino-acid oxidase OS=Homo sapiens OX=9606 GN=DAO PE=1 SV=3	-4.4471	0.171257	-4.33636	-4.60432	-2.93683	-3.53456	-3.9205	-3.62687	-3.74685	-1.71332	-1.59236	-4.86115		0.954161	0.136256	0.884885	0.578851					-3.23067	-3.28509	-0.0544193
P14923	Junction plakoglobin OS=Homo sapiens OX=9606 GN=JUP PE=1 SV=3	-2.29157	-3.86643	-3.84585	-1.22448	-0.965656	-0.740652	-2.56882	-2.42382	-1.59243	-0.136313	-1.7574	-0.952726		0.162715	0.661788	0.466889	0.512272					-2.4388	-1.45317	0.985631
P14927	Cytochrome b-c1 complex subunit 7 OS=Homo sapiens OX=9606 GN=UQCRB PE=1 SV=2	2.85214	3.37926	2.72961	2.40425	2.83026	3.05799	2.91445	2.06026	2.14863	2.12009	2.71514	2.10977		0.126391	0.511629	0.61862	0.760551					2.83911	2.44662	-0.392489
P15056	Serine/threonine-protein kinase B-raf OS=Homo sapiens OX=9606 GN=BRAF PE=1 SV=4	1.22525	1.34315	0.911747	1.07069	1.28685	1.96937	1.49829	0.944237	1.16932	0.760789	1.60244	1.03222		0.584659	0.160759	0.0792015	0.896402					1.16754	1.28238	0.114847
P15104	Glutamine synthetase OS=Homo sapiens OX=9606 GN=GLUL PE=1 SV=4	5.48566	5.54193	5.43269	5.14201	5.64092	5.73744	6.00029	6.29347	5.29872	4.70034	5.18601	5.45606		0.769306	0.315696	0.131846	0.414094					5.44864	5.52462	0.075979
P15121	Aldose reductase OS=Homo sapiens OX=9606 GN=AKR1B1 PE=1 SV=3	3.24619	3.68601	3.29644	3.15223	3.60101	3.89326	3.5207	2.96362	3.52006	3.35402	3.30267	3.07563		0.902753	0.67259	0.272059	0.272901					3.39638	3.37571	-0.0206682
P15151	Poliovirus receptor OS=Homo sapiens OX=9606 GN=PVR PE=1 SV=2	-0.22983	-2.96947	-0.65447	-1.66373	-3.53879	-3.66883	-0.0170326	0.921844	0.902926	-0.403163	-0.0295029	0.865334		0.106417	0.880947	0.963946	0.083517					-1.81126	-0.204061	1.6072
P15170-3	Isoform 3 of Eukaryotic peptide chain release factor GTP-binding subunit ERF3A OS=Homo sapiens OX=9606 GN=GSPT1	-2.3433	-1.42258	-2.0683	-2.31348	-1.93041	-0.484053	-2.06281	-2.04488	-2.67809	-1.74413	-2.50271	-3.83708		0.719484	0.856672	0.918728	0.0808546					-2.01561	-2.19339	-0.177778
P15259	Phosphoglycerate mutase 2 OS=Homo sapiens OX=9606 GN=PGAM2 PE=1 SV=3	1.7669	3.67187	2.04989	1.32241	2.27049	1.97162	1.39057	1.64636	2.39096	3.43005	3.00933	2.28188	Acetyl [K146]	0.85583	0.193478	0.928555	0.994607					2.21631	2.30297	0.086656
P15289	Arylsulfatase A OS=Homo sapiens OX=9606 GN=ARSA PE=1 SV=3	-0.0759449	0.573921	-0.530096	-1.08252	0.0737953	-0.622425	0.0384731	-0.0488148	0.488284	-0.0792341	0.268822	0.275028		0.391693	0.863642	0.131343	0.0845817					-0.208169	0.0457333	0.253902
P15311	Ezrin OS=Homo sapiens OX=9606 GN=EZR PE=1 SV=4	4.81325	4.73536	4.61816	4.38249	4.3544	3.77688	4.27723	4.40336	4.56568	5.11802	4.53574	4.04797	Acetyl [K357]	0.378249	0.0950217	0.131103	0.813329					4.58073	4.38927	-0.191462
P15529-2	Isoform B of Membrane cofactor protein OS=Homo sapiens OX=9606 GN=CD46	-3.03513	-2.03588	-3.19238	-2.84301	-1.66545	-1.25957	-1.45585	-1.70436	-1.62246	-2.49132	-2.1442	-1.45719		0.0266514	0.337691	0.00634465	0.712419	*		**		-2.55437	-1.73357	0.820804
P15559	NAD(P)H dehydrogenase [quinone] 1 OS=Homo sapiens OX=9606 GN=NQO1 PE=1 SV=1	-0.158541	-0.469547	-1.59552	-0.972338	-1.66173	-0.458374	-1.88697	-0.552385	0.578891	0.375192	-0.372932	-1.55015		0.403586	0.413257	0.814364	0.719688					-0.971534	-0.552391	0.419143
P15586	N-acetylglucosamine-6-sulfatase OS=Homo sapiens OX=9606 GN=GNS PE=1 SV=3	-3.10181	-3.00594	-4.68098	-3.77496	-3.06602	-3.53652	-3.40145	-4.21985	-5.48906	0.930516	-3.05149	-5.0289		0.901027	0.655145	0.82005	0.175506					-3.52594	-3.39954	0.126404
P15735	Phosphorylase b kinase gamma catalytic chain, liver/testis isoform OS=Homo sapiens OX=9606 GN=PHKG2 PE=1 SV=1	-3.19712	-2.98487	-3.29677	-4.65289	-1.54959	-1.96873	-3.44389	-2.51742	-2.91584	-4.09989	-3.82903	-1.88375		0.752429	0.310284	0.0117992	0.274059			*		-3.13625	-2.95122	0.185025
P15848	Arylsulfatase B OS=Homo sapiens OX=9606 GN=ARSB PE=1 SV=1	-1.26892	-1.52624	-0.478361	-1.48706	-1.15348	-1.94521	-0.738628	-2.65185	-2.93633	-2.15299	-1.38163	-2.94381		0.0463869	0.995321	0.444465	0.254674	*				-1.18281	-2.10721	-0.924396
P15880	40S ribosomal protein S2 OS=Homo sapiens OX=9606 GN=RPS2 PE=1 SV=2	0.503269	0.701839	-1.48226	-1.16394	1.1918	0.148123	0.578613	-2.68172	-2.92408	-1.33516	0.655342	-4.32191	Acetyl [K173]	0.200187	0.926652	0.77843	0.341403					-0.0498558	-1.41154	-1.36168
P15882	N-chimaerin OS=Homo sapiens OX=9606 GN=CHN1 PE=1 SV=3	-0.227882	0.712923	0.364687	0.0196342	-1.00748	-0.78344	-0.28591	-0.0128479	0.564872	0.0947485	-0.539413	0.429924	Acetyl [K158]	0.886121	0.489133	0.224118	0.473938					-0.027623	-0.0760095	-0.0483865
P15924	Desmoplakin OS=Homo sapiens OX=9606 GN=DSP PE=1 SV=3	1.95544	-1.51874	1.67806	0.539253	0.430456	0.335814	0.256498	0.882624	1.31949	2.74221	-0.555151	1.01883		0.735368	0.786226	0.789694	0.981799					0.616895	0.857188	0.240293
P15927-3	Isoform 3 of Replication protein A 32 kDa subunit OS=Homo sapiens OX=9606 GN=RPA2	-1.21762	-2.77274	-0.910959	-2.91521	-2.99253	-3.58559	-1.69589	-2.20538	-2.23571	-1.70965	-1.54278	-2.9653		0.824355	0.704761	0.470425	0.561211					-2.16181	-2.27719	-0.115376
P16035	Metalloproteinase inhibitor 2 OS=Homo sapiens OX=9606 GN=TIMP2 PE=1 SV=2	-2.93125	-2.41666	-2.25352	-2.2807	-4.85739	-2.18913	-1.74633	-1.99025	-2.74425	-3.63241	-2.32139	-1.75231		0.258805	0.242324	0.940387	0.246978					-2.94791	-2.33944	0.608467
P16070	CD44 antigen OS=Homo sapiens OX=9606 GN=CD44 PE=1 SV=3	2.95126	3.1853	2.78407	1.28195	2.2751	0.736223	0.93927	2.43602	3.70551	4.05809	3.73596	1.52737		0.947371	0.0373023	0.40236	0.666891		*			2.49553	2.44835	-0.0471853
P16083	Ribosyldihydronicotinamide dehydrogenase [quinone] OS=Homo sapiens OX=9606 GN=NQO2 PE=1 SV=5	0.580263	1.98753	-4.10255	0.397367	1.366	1.6378	1.40646	-0.352743	0.0817938	0.817243	1.78641	0.931818		0.394484	0.39629	0.106451	0.84684					0.0457199	0.901255	0.855535
P16104	Histone H2AX OS=Homo sapiens OX=9606 GN=H2AFX PE=1 SV=2	2.17098	2.78292	2.30421	3.1924	1.12287	-1.00755	1.69016	2.93901	3.49152	3.4877	1.75419	3.20752	Acetyl [K6;K37]	0.909781	0.163269	0.095844	0.689004					2.31468	2.22322	-0.091454
P16112	Aggrecan core protein OS=Homo sapiens OX=9606 GN=ACAN PE=1 SV=3	2.50715	2.22231	2.2792	2.78692	-0.296446	-0.999073	-0.364319	2.03426	2.53275	2.39311	2.79326	3.02871		0.763409	0.244823	0.0730459	0.227583					1.89983	1.63124	-0.268584
P16144	Integrin beta-4 OS=Homo sapiens OX=9606 GN=ITGB4 PE=1 SV=5	2.29875	2.15775	1.94222	2.14899	3.19057	1.35007	1.56685	1.29399	2.65694	2.90955	2.16776	2.12704		0.34396	0.195638	0.579159	0.517303					2.34766	2.01031	-0.337343
P16152	Carbonyl reductase [NADPH] 1 OS=Homo sapiens OX=9606 GN=CBR1 PE=1 SV=3	4.94371	5.27455	4.40807	5.27838	5.32377	4.6259	4.64554	4.06697	5.57698	4.95711	4.77916	5.05111		0.384595	0.615148	0.709127	0.709913					5.0457	4.81468	-0.231015
P16219	Short-chain specific acyl-CoA dehydrogenase, mitochondrial OS=Homo sapiens OX=9606 GN=ACADS PE=1 SV=1	-0.983902	0.823427	-1.13199	-0.809214	-1.21584	-4.56419	-1.55982	-0.451626	-1.61808	-0.996331	-0.693243	-1.06292		0.229517	0.0899359	0.137869	0.629717					-0.663503	-1.56375	-0.900243
P16278	Beta-galactosidase OS=Homo sapiens OX=9606 GN=GLB1 PE=1 SV=2	-0.344818	0.136478	-0.167015	-0.373623	-0.312157	-0.420265	-0.151728	-1.81715	-1.38333	-1.407	-0.373068	-2.06643		0.0334593	0.944411	0.530375	0.262242	*				-0.212227	-1.08842	-0.876198
P16284	Platelet endothelial cell adhesion molecule OS=Homo sapiens OX=9606 GN=PECAM1 PE=1 SV=2	-3.70077	-3.21218	-4.1366	-3.16485	-2.79545	-3.4808	-2.93243	-6.16916	-3.93031	-3.54473	-3.52686	-4.12836		0.302138	0.665896	0.986161	0.166346					-3.40197	-3.95895	-0.556978
P16298-4	Isoform 4 of Serine/threonine-protein phosphatase 2B catalytic subunit beta isoform OS=Homo sapiens OX=9606 GN=PPP3CB	4.47183	4.12381	4.11959	4.15187	4.35886	5.21951	4.00375	4.02291	4.7668	3.87704	4.52509	4.60294	Acetyl [K56]	0.436091	0.170352	0.09935	0.310838					4.24519	4.43115	0.185955
P16333	Cytoplasmic protein NCK1 OS=Homo sapiens OX=9606 GN=NCK1 PE=1 SV=1	-1.73304	-3.42626	-4.21451	-4.50393	-3.8659	-3.9792	-4.18815	-4.982	-2.9558	-3.93415	-3.57699	-2.90785		0.654457	0.174856	0.273936	0.0204512				*	-3.54873	-3.78916	-0.240432
P16389	Potassium voltage-gated channel subfamily A member 2 OS=Homo sapiens OX=9606 GN=KCNA2 PE=1 SV=2	-1.49115	-0.998472	-3.05972	-0.653427	-1.35852	-1.23832	-1.38477	-1.09421	-0.839982	-1.16629	-1.84352	-1.06301		0.469231	0.840191	0.682138	0.918706					-1.51226	-1.23287	0.279388
P16435	NADPH--cytochrome P450 reductase OS=Homo sapiens OX=9606 GN=POR PE=1 SV=2	1.31725	1.26613	1.9083	1.75116	2.26397	2.44658	1.67509	1.904	1.91351	1.30215	1.39522	1.77003		0.765373	0.719763	0.420475	0.427656					1.70136	1.77237	0.0710049
P16452-2	Isoform Long of Erythrocyte membrane protein band 4.2 OS=Homo sapiens OX=9606 GN=EPB42	-1.08068	-1.73021	-2.95498	-4.38562	-0.751461	-2.27156	-1.74348	-2.41143	-0.827722	0.889146	-0.412292	-2.74826		0.335739	0.669286	0.271198	0.894904					-2.18059	-1.3608	0.819788
P16519	Neuroendocrine convertase 2 OS=Homo sapiens OX=9606 GN=PCSK2 PE=1 SV=2	-1.86303	-0.724644	-0.165457	-1.15401	-4.3652	-1.37186	-0.395506	-0.881445	-2.02166	-1.50695	-0.390102	-0.543022		0.363437	0.631713	0.589738	0.457786					-1.65447	-1.01579	0.638674
P16615	Sarcoplasmic/endoplasmic reticulum calcium ATPase 2 OS=Homo sapiens OX=9606 GN=ATP2A2 PE=1 SV=1	5.02934	5.00265	4.93439	4.8909	5.29538	5.55104	4.82465	5.20687	5.32948	4.69397	5.08947	5.15686		0.541607	0.586983	0.0941303	0.401446					5.03053	5.12176	0.0912309
P16870	Carboxypeptidase E OS=Homo sapiens OX=9606 GN=CPE PE=1 SV=1	1.8528	2.59808	2.24694	2.06146	1.18131	2.48369	2.4037	2.05434	1.64258	1.69371	2.71472	2.6479		0.39923	0.285148	0.71345	0.282679					1.98812	2.23438	0.246259
P16930-2	Isoform 2 of Fumarylacetoacetase OS=Homo sapiens OX=9606 GN=FAH	1.22952	1.34267	1.40262	0.912844	1.5004	1.18703	0.914621	0.0316486	0.0707216	1.47434	1.25812	-0.0645657		0.0912469	0.635796	0.509394	0.104587					1.27761	0.695988	-0.581622
P16949	Stathmin OS=Homo sapiens OX=9606 GN=STMN1 PE=1 SV=3	4.42147	4.6953	3.75896	5.15224	3.46245	3.54196	4.98234	6.49791	5.58003	3.60808	3.78049	6.15982	Acetyl [K119;K126;K128]	0.372205	0.762506	0.89671	0.134636					4.29808	4.87866	0.580577
P17096	High mobility group protein HMG-I/HMG-Y OS=Homo sapiens OX=9606 GN=HMGA1 PE=1 SV=3	-0.858418	-1.473	-0.881739	-0.824732	-1.13556	-1.48481	-0.774427	-0.173857	-0.379395	-0.588363	-0.95612	-0.690451	Acetyl [K74]	0.179484	0.553268	0.694661	0.530088					-1.03469	-0.721061	0.313628
P17096-2	Isoform HMG-Y of High mobility group protein HMG-I/HMG-Y OS=Homo sapiens OX=9606 GN=HMGA1	-2.18512	-1.93111	-1.99615	-1.85139	-2.29591	-2.35771	-1.9343	-1.67155	-1.78153	-1.6383	-2.06675	-2.24598	Acetyl [K63]	0.523141	0.0538853	0.0865208	0.399188					-2.05194	-1.95659	0.0953477
P17152	Transmembrane protein 11, mitochondrial OS=Homo sapiens OX=9606 GN=TMEM11 PE=1 SV=1	0.848051	1.30685	0.607826	0.888502	0.191668	0.0406742	0.778872	1.2627	1.16967	0.565078	0.675276	1.33848		0.808401	0.767788	0.648221	0.0774157					0.76858	0.832963	0.0643823
P17174	Aspartate aminotransferase, cytoplasmic OS=Homo sapiens OX=9606 GN=GOT1 PE=1 SV=3	6.70485	7.28213	6.27318	6.6058	6.59806	7.13437	6.53819	6.47147	6.71903	6.41609	6.42437	6.74761	Acetyl [K55;K60]	0.757375	0.333025	0.293913	0.647213					6.69281	6.63587	-0.0569302
P17252	Protein kinase C alpha type OS=Homo sapiens OX=9606 GN=PRKCA PE=1 SV=4	4.91144	3.81339	4.74143	3.59012	5.08663	4.66025	3.94291	3.40938	4.90276	4.49903	4.98031	4.17231		0.866347	0.90927	0.413802	0.741669					4.4286	4.36671	-0.0618926
P17301	Integrin alpha-2 OS=Homo sapiens OX=9606 GN=ITGA2 PE=1 SV=1	-2.71954	-4.63725	-4.97444	-3.69802	-1.49067	-3.44195	-3.71505	-3.40286	-2.31457	-1.29331	-1.68191	-3.15318		0.274525	0.679289	0.414351	0.951064					-3.50398	-2.71469	0.789294
P17302	Gap junction alpha-1 protein OS=Homo sapiens OX=9606 GN=GJA1 PE=1 SV=2	2.23338	3.69226	2.54883	1.77039	2.30139	1.84905	2.11249	0.957842	0.403077	2.85463	1.44485	-0.232855		0.0584835	0.468307	0.357183	0.107334					2.50925	1.3413	-1.16795
P17405	Sphingomyelin phosphodiesterase OS=Homo sapiens OX=9606 GN=SMPD1 PE=1 SV=5	-2.7412	-2.73611	-2.87324	-2.72277	-3.03075	-4.67606	-1.91206	0.0984421	-0.205522	-2.87208	-2.802	0.0794277		0.229189	0.860064	0.759973	0.0991583					-2.82082	-1.75569	1.06512
P17480	Nucleolar transcription factor 1 OS=Homo sapiens OX=9606 GN=UBTF PE=1 SV=1	-2.42083	-4.30552	-2.311	-2.77642	-1.97898	-2.91504	-2.06998	-3.2214	-4.86988	-3.29503	-2.99192	-3.65554		0.325768	0.42535	0.931454	0.387988					-2.75855	-3.2884	-0.52985
P17568	NADH dehydrogenase [ubiquinone] 1 beta subcomplex subunit 7 OS=Homo sapiens OX=9606 GN=NDUFB7 PE=1 SV=4	3.33645	3.93217	3.28105	3.22503	3.30351	3.45753	3.48899	3.04908	3.15632	3.06727	3.42355	3.49942		0.459858	0.360199	0.4432	0.511165					3.41564	3.30602	-0.10962
P17600	Synapsin-1 OS=Homo sapiens OX=9606 GN=SYN1 PE=1 SV=3	7.66691	8.04791	7.88392	7.43795	7.23439	8.09775	7.83521	8.01258	7.85556	7.03819	7.7261	7.78408	Acetyl [K179;K336;K576]	0.591182	0.364758	0.377447	0.130477					7.65421	7.76421	0.109996
P17612	cAMP-dependent protein kinase catalytic subunit alpha OS=Homo sapiens OX=9606 GN=PRKACA PE=1 SV=2	2.11997	2.76666	1.34094	1.87175	1.96644	2.57245	2.14616	1.67347	1.96602	1.52806	2.11533	2.12501		0.98441	0.17946	0.116777	0.442646					2.01315	2.01807	0.0049208
P17655	Calpain-2 catalytic subunit OS=Homo sapiens OX=9606 GN=CAPN2 PE=1 SV=6	1.66923	2.3428	1.63705	1.74244	2.23262	0.803123	1.8917	2.23458	2.34815	2.35216	2.20309	2.14445		0.801244	0.062821	0.643565	0.732482					1.92483	1.99675	0.0719224
P17658	Potassium voltage-gated channel subfamily A member 6 OS=Homo sapiens OX=9606 GN=KCNA6 PE=2 SV=1	-2.8944	-1.98879	-2.96218	-3.27122	-1.22684	-1.0893	-2.28001	-2.53262	-3.53726	-4.31436	-2.49948	-3.38954		0.56518	0.536954	0.165459	0.807224					-2.46869	-2.80608	-0.337395
P17661	Desmin OS=Homo sapiens OX=9606 GN=DES PE=1 SV=3	-4.14563	-2.04956	-3.97479	-3.13409	-3.19897	-3.51968	-2.91405	0.411098	0.663672	-5.2885	-1.5271	0.51474	Acetyl [K109]	0.168652	0.845594	0.477314	0.0697652					-3.30061	-1.66569	1.63492
P17677-2	Isoform 2 of Neuromodulin OS=Homo sapiens OX=9606 GN=GAP43	3.85115	4.61935	3.04076	3.66063	3.10752	2.57047	4.44818	3.8239	3.33033	3.22552	3.74271	3.69073		0.766858	0.852399	0.96777	0.348927					3.65588	3.5474	-0.108476
P17706	Tyrosine-protein phosphatase non-receptor type 2 OS=Homo sapiens OX=9606 GN=PTPN2 PE=1 SV=2	-2.14321	-1.07821	-1.56273	-1.99292	-2.6995	-1.60625	-2.23804	-4.00891	-5.62933	-2.68077	-2.61649	-5.07981		0.0636182	0.985639	0.397997	0.160427					-1.89531	-3.40851	-1.5132
P17812	CTP synthase 1 OS=Homo sapiens OX=9606 GN=CTPS1 PE=1 SV=2	-0.180752	-0.228262	-0.377443	-0.0223084	1.00737	1.15925	0.0772381	0.822985	1.50957	-0.240315	0.336546	0.781292		0.11623	0.797534	0.0898337	0.607823					0.0397217	0.635223	0.595501
P17844	Probable ATP-dependent RNA helicase DDX5 OS=Homo sapiens OX=9606 GN=DDX5 PE=1 SV=1	0.593145	0.223835	1.22236	0.846579	0.530313	-0.147196	0.68952	1.74939	1.35408	0.544261	0.76004	1.43929		0.49505	0.458606	0.550953	0.250511					0.683247	0.912769	0.229521
P17858	ATP-dependent 6-phosphofructokinase, liver type OS=Homo sapiens OX=9606 GN=PFKL PE=1 SV=6	4.2498	4.54533	4.32924	4.40459	4.36441	5.0734	4.73987	3.61278	3.85708	4.27613	4.74098	3.85271	Acetyl [K556;K749]	0.786354	0.43178	0.709495	0.209456					4.37868	4.30756	-0.0711113
P17900	Ganglioside GM2 activator OS=Homo sapiens OX=9606 GN=GM2A PE=1 SV=4	-0.0365086	0.434509	-0.43247	-0.366747	-0.549294	-0.571453	-0.0569553	-0.276419	0.163781	-0.178788	-0.116388	0.0205746		0.809501	0.983105	0.81729	0.121133					-0.190102	-0.145093	0.0450094
P17931	Galectin-3 OS=Homo sapiens OX=9606 GN=LGALS3 PE=1 SV=5	1.73185	0.230011	1.80429	1.58449	1.89969	1.67087	2.11911	1.81091	0.673409	1.57832	1.54387	0.596264		0.952054	0.722104	0.977764	0.258235					1.45007	1.42754	-0.0225276
P17980	26S proteasome regulatory subunit 6A OS=Homo sapiens OX=9606 GN=PSMC3 PE=1 SV=3	1.94201	1.72801	1.80076	1.98922	2.04558	1.89065	2.04539	1.87761	2.11033	1.87249	2.08942	2.10459		0.199107	0.490338	0.301804	0.488695					1.90112	1.99864	0.0975231
P17987	T-complex protein 1 subunit alpha OS=Homo sapiens OX=9606 GN=TCP1 PE=1 SV=1	4.93011	4.96413	4.86646	4.85992	4.96951	5.124	4.77166	4.72923	5.04977	4.83862	5.09577	4.73227	Acetyl [N-Term]	0.886267	0.715946	0.732675	0.816025					4.91803	4.9059	-0.0121247
P18031	Tyrosine-protein phosphatase non-receptor type 1 OS=Homo sapiens OX=9606 GN=PTPN1 PE=1 SV=1	0.0610371	-0.0494385	0.64876	-0.427822	0.50379	0.50983	-0.726336	-0.78801	-0.631698	-0.053607	0.121603	-0.898653		0.119908	0.614522	0.724849	0.302252					0.147265	-0.35241	-0.499675
P18077	60S ribosomal protein L35a OS=Homo sapiens OX=9606 GN=RPL35A PE=1 SV=2	2.67832	2.64199	3.2291	2.70957	2.73157	2.92931	2.84205	2.90718	2.48985	2.7027	2.93546	2.5294		0.779814	0.716238	0.540156	0.439504					2.79811	2.76228	-0.0358328
P18084	Integrin beta-5 OS=Homo sapiens OX=9606 GN=ITGB5 PE=1 SV=1	-3.36699	-2.65272	-3.14189	-3.5628	-3.75125	-3.80789	-3.46993	-4.17736	-3.86487	-2.31278	-2.85734	-5.24671		0.422221	0.154712	0.186878	0.141664					-3.29513	-3.6767	-0.38157
P18124	60S ribosomal protein L7 OS=Homo sapiens OX=9606 GN=RPL7 PE=1 SV=1	3.54067	3.66723	4.06454	3.37845	3.9023	3.94107	3.75204	3.3892	3.25489	3.53693	3.83593	3.08479		0.361983	0.803686	0.985344	0.197398					3.71064	3.54212	-0.168516
P18206-2	Isoform 1 of Vinculin OS=Homo sapiens OX=9606 GN=VCL	4.205	4.08564	4.20625	3.94979	4.26707	3.56218	3.88853	4.18123	4.2244	4.37055	4.39884	4.11096	Acetyl [K417]	0.796049	0.051377	0.401795	0.566985					4.14275	4.10524	-0.0375093
P18433	Receptor-type tyrosine-protein phosphatase alpha OS=Homo sapiens OX=9606 GN=PTPRA PE=1 SV=3	2.37709	1.61224	2.8686	1.87907	2.21024	2.78628	2.02695	2.32358	2.33126	1.95959	2.50189	2.1785		0.622484	0.579095	0.536613	0.542135					2.18945	2.30115	0.111704
P18505	Gamma-aminobutyric acid receptor subunit beta-1 OS=Homo sapiens OX=9606 GN=GABRB1 PE=1 SV=2	0.163298	-2.38139	0.14102	0.193733	-0.089901	-0.267736	0.529804	0.877752	0.427846	-1.06801	0.348896	0.711483		0.257444	0.409305	0.573279	0.336913					-0.394649	0.222862	0.61751
P18507-3	Isoform 3 of Gamma-aminobutyric acid receptor subunit gamma-2 OS=Homo sapiens OX=9606 GN=GABRG2	1.7158	0.43169	1.13646	1.19619	1.36416	1.42688	1.68168	1.81487	1.70079	1.09691	1.28853	2.23382		0.102498	0.0628428	0.0793119	0.067077					1.16886	1.60621	0.437355
P18583-9	Isoform I of Protein SON OS=Homo sapiens OX=9606 GN=SON	-0.386414	-2.13558	-0.959042	-2.72282	-1.71116	-2.65579	-2.28597	-3.39969	-3.09872	-0.788671	-0.928976	-3.34767		0.228711	0.773431	0.590353	0.819782					-1.583	-2.35793	-0.774923
P18621-3	Isoform 3 of 60S ribosomal protein L17 OS=Homo sapiens OX=9606 GN=RPL17	1.35517	1.4113	1.79261	1.69118	1.11901	1.12373	1.11863	1.90106	2.07552	1.5209	1.57552	2.09956		0.477538	0.355112	0.314546	0.231488					1.47385	1.6307	0.15685
P18669	Phosphoglycerate mutase 1 OS=Homo sapiens OX=9606 GN=PGAM1 PE=1 SV=2	7.43501	7.75507	7.28544	7.38379	7.35559	7.52586	7.35038	6.99732	7.18972	7.21531	7.52215	6.99269		0.154263	0.933476	0.793182	0.510579					7.44298	7.2562	-0.186776
P18887	DNA repair protein XRCC1 OS=Homo sapiens OX=9606 GN=XRCC1 PE=1 SV=2	-4.05931	-5.7872	-3.22338	-2.91893	-2.0968	-1.34168	-3.94243	-3.64851	-5.35333	-3.64271	-5.075	-4.06226		0.757683	0.460392	0.768551	0.133347					-3.61712	-3.86656	-0.249435
P19021-5	Isoform 5 of Peptidyl-glycine alpha-amidating monooxygenase OS=Homo sapiens OX=9606 GN=PAM	3.06813	2.34315	3.10453	2.97717	3.65694	3.68882	2.89794	0.893972	-0.877067	2.92344	2.79715	0.553345		0.154686	0.723895	0.765535	0.114791					3.02999	1.83966	-1.19033
P19022	Cadherin-2 OS=Homo sapiens OX=9606 GN=CDH2 PE=1 SV=4	2.01639	2.63773	2.25171	2.14159	1.85027	1.40622	1.94077	2.62611	2.73898	2.57516	2.00792	2.00596		0.979785	0.0268503	0.148546	0.92095		*			2.17954	2.18588	0.00633599
P19086	Guanine nucleotide-binding protein G(z) subunit alpha OS=Homo sapiens OX=9606 GN=GNAZ PE=1 SV=3	3.47619	3.65268	1.68561	3.22921	2.03018	3.75267	2.50319	2.89586	2.29578	3.13581	3.40195	2.52859		0.783136	0.529529	0.797985	0.715833					2.81477	2.93055	0.11578
P19105	Myosin regulatory light chain 12A OS=Homo sapiens OX=9606 GN=MYL12A PE=1 SV=2	1.82018	1.6251	1.65724	1.85646	2.85388	2.2198	1.89298	2.25026	2.51578	1.81373	2.08644	2.30268	Acetyl [K149]	0.39958	0.923044	0.138559	0.836492					1.96257	2.15452	0.191952
P19174-2	Isoform 2 of 1-phosphatidylinositol 4,5-bisphosphate phosphodiesterase gamma-1 OS=Homo sapiens OX=9606 GN=PLCG1	2.89488	2.23509	2.2721	3.17518	3.90812	3.78878	3.14159	2.14094	1.85782	2.50766	2.40923	2.11064		0.426401	0.331013	0.491345	0.117536					2.89708	2.56524	-0.33184
P19338	Nucleolin OS=Homo sapiens OX=9606 GN=NCL PE=1 SV=3	1.83547	1.73912	2.1583	2.346	1.73485	1.4587	1.52146	1.34981	1.07988	2.05336	2.23186	0.938347		0.0924795	0.157511	0.0124182	0.0918495			*		1.96275	1.51906	-0.443689
P19367-3	Isoform 3 of Hexokinase-1 OS=Homo sapiens OX=9606 GN=HK1	7.54328	8.2182	7.94238	7.6618	7.72692	8.14287	7.68926	7.68483	7.33081	7.16695	7.7754	7.60071	Acetyl [K514;K548]	0.296458	0.777387	0.868716	0.939128					7.81852	7.62726	-0.191257
P19387	DNA-directed RNA polymerase II subunit RPB3 OS=Homo sapiens OX=9606 GN=POLR2C PE=1 SV=2	-4.12334	-4.11142	-3.26167	-3.1938	-4.54378	-6.63079	-4.06982	-3.96697	-4.49143	-3.02618	-3.45481	-5.12668		0.370808	0.035202	0.00632933	0.415441		*	**		-3.8468	-4.39524	-0.54844
P19388	DNA-directed RNA polymerases I, II, and III subunit RPABC1 OS=Homo sapiens OX=9606 GN=POLR2E PE=1 SV=4	-0.615358	-1.15333	-0.533327	-0.547508	-0.618517	-0.712091	-0.475325	-0.885651	-1.15788	-0.601544	-0.696779	-1.32412		0.418877	0.968516	0.421565	0.0590188					-0.693607	-0.836198	-0.142591
P19404	NADH dehydrogenase [ubiquinone] flavoprotein 2, mitochondrial OS=Homo sapiens OX=9606 GN=NDUFV2 PE=1 SV=2	3.01293	3.53739	3.02103	2.75437	3.01786	3.3879	3.02088	1.70674	1.7484	2.42657	2.68902	1.78482		0.0640062	0.647464	0.907362	0.262142					3.06872	2.3949	-0.673811
P19440	Glutathione hydrolase 1 proenzyme OS=Homo sapiens OX=9606 GN=GGT1 PE=1 SV=2	-1.77026	-2.10459	-2.65622	-2.26025	-2.3675	-2.89709	-2.63099	-2.65819	-2.73496	-1.85002	-2.16426	-2.48484		0.237363	0.681661	0.428588	0.808001					-2.23176	-2.48862	-0.256861
P19525	Interferon-induced, double-stranded RNA-activated protein kinase OS=Homo sapiens OX=9606 GN=EIF2AK2 PE=1 SV=2	0.172684	0.314346	0.714544	0.395021	1.18574	-0.587328	0.160364	-0.135912	-0.55195	0.205825	0.257118	-1.08793		0.0151213	0.0893648	0.133281	0.0704913	*				0.556468	-0.248545	-0.805013
P19532	Transcription factor E3 OS=Homo sapiens OX=9606 GN=TFE3 PE=1 SV=4	1.50637	0.956564	1.24757	1.58549	0.304913	-0.529993	1.21934	1.08832	1.05338	1.31727	1.20345	1.63688		0.74963	0.732335	0.158568	0.366665					1.12018	0.998376	-0.121803
P19623	Spermidine synthase OS=Homo sapiens OX=9606 GN=SRM PE=1 SV=1	1.39628	1.41911	1.43756	1.35788	1.46013	1.42837	1.09328	1.32116	1.86823	1.19034	1.11083	1.79331	Acetyl [N-Term]	0.927904	0.835463	0.708053	0.252071					1.41419	1.40079	-0.0134056
P19634	Sodium/hydrogen exchanger 1 OS=Homo sapiens OX=9606 GN=SLC9A1 PE=1 SV=2	0.997465	2.13506	0.794107	1.17444	-0.251369	-0.10972	1.8947	1.17332	0.810014	1.86833	1.48087	0.98852	Acetyl [K87]	0.682946	0.669648	0.419989	0.859676					0.969941	1.158	0.188063
P19652	Alpha-1-acid glycoprotein 2 OS=Homo sapiens OX=9606 GN=ORM2 PE=1 SV=2	-1.23098	-0.504189	-2.89521	-3.40419	-2.26613	-2.88587	-1.47052	-0.880243	-1.44544	-0.393588	-1.06086	-2.40645		0.370963	0.549389	0.521053	0.388523					-2.06014	-1.50614	0.554002
P19784	Casein kinase II subunit alpha' OS=Homo sapiens OX=9606 GN=CSNK2A2 PE=1 SV=1	1.7354	1.83091	1.41352	1.82698	1.4607	1.76278	1.56959	2.06449	1.89559	1.65459	1.66495	1.84216		0.267979	0.993372	0.882239	0.205038					1.6535	1.77916	0.125661
P19823	Inter-alpha-trypsin inhibitor heavy chain H2 OS=Homo sapiens OX=9606 GN=ITIH2 PE=1 SV=2	0.0512848	-0.0362759	-4.25307	0.191938	1.03705	-0.838091	0.262316	-1.16466	-0.294703	0.770511	0.708887	-1.79273		0.771021	0.835235	0.60146	0.520291					-0.601814	-0.335496	0.266318
P19827	Inter-alpha-trypsin inhibitor heavy chain H1 OS=Homo sapiens OX=9606 GN=ITIH1 PE=1 SV=3	-2.9803	-1.3436	-2.71555	-4.80041	-3.08797	-3.16799	-2.7692	0.222475	-0.145589	-0.135406	-0.401115	-0.147675		0.0258021	0.507085	0.412711	0.134003	*				-2.98557	-0.934928	2.05064
P19971	Thymidine phosphorylase OS=Homo sapiens OX=9606 GN=TYMP PE=1 SV=2	-1.69653	-0.69285	-2.83967	-1.74916	1.05423	-1.613	-2.76394	-0.450987	-0.900247	-0.662158	-0.873787	-1.46643		0.925296	0.129088	0.693948	0.818194					-1.1848	-1.24722	-0.0624253
P20020-4	Isoform C of Plasma membrane calcium-transporting ATPase 1 OS=Homo sapiens OX=9606 GN=ATP2B1	4.56259	3.8423	4.05428	4.05948	4.41944	5.22074	4.20706	4.05292	4.4982	3.79486	4.59061	3.71942	Acetyl [K747]	0.681728	0.338488	0.188922	0.931824					4.18762	4.29769	0.110067
P20042	Eukaryotic translation initiation factor 2 subunit 2 OS=Homo sapiens OX=9606 GN=EIF2S2 PE=1 SV=2	1.32395	1.22499	1.35204	1.38222	1.70739	1.44357	1.48302	1.66626	1.6355	0.973084	0.989206	1.49837		0.925987	0.650572	0.364731	0.788232					1.39812	1.38414	-0.0139738
P20073	Annexin A7 OS=Homo sapiens OX=9606 GN=ANXA7 PE=1 SV=3	3.90067	4.14517	3.83663	3.99335	3.80061	3.72189	3.95261	3.68572	3.9455	3.884	4.16555	3.77512		0.527601	0.330646	0.276963	0.887061					3.93529	3.87577	-0.0595161
P20336	Ras-related protein Rab-3A OS=Homo sapiens OX=9606 GN=RAB3A PE=1 SV=1	-0.195576	-0.658453	-0.907858	-0.670986	0.344973	0.822611	-2.65943	-3.11392	-2.91411	-0.441381	-0.45055	-3.55206	Acetyl [K72]	0.121395	0.759202	0.649821	0.1649					-0.41758	-1.75841	-1.34083
P20338	Ras-related protein Rab-4A OS=Homo sapiens OX=9606 GN=RAB4A PE=1 SV=3	0.335529	1.20406	-0.0417633	0.416323	0.395973	0.623432	0.522764	0.61879	0.201474	0.336827	0.126394	0.145086		0.640433	0.997906	0.725166	0.692639					0.462024	0.367824	-0.0942003
P20339	Ras-related protein Rab-5A OS=Homo sapiens OX=9606 GN=RAB5A PE=1 SV=2	-0.0578346	0.372475	-0.254845	0.546194	0.592764	0.768492	0.385082	1.64072	1.53136	0.097146	0.159626	1.69333		0.091907	0.798819	0.285068	0.29277					0.239751	0.896537	0.656787
P20340	Ras-related protein Rab-6A OS=Homo sapiens OX=9606 GN=RAB6A PE=1 SV=3	1.24391	1.88034	1.14452	1.4582	1.37125	1.32457	1.24491	1.32147	1.25033	1.58665	1.12077	1.55302		0.569671	0.723422	0.746638	0.694239					1.41965	1.3431	-0.0765441
P20591	Interferon-induced GTP-binding protein Mx1 OS=Homo sapiens OX=9606 GN=MX1 PE=1 SV=4	-3.07488	-0.578949	-0.271276	-1.75095	2.72589	-0.151821	-3.68896	-2.40866	-2.29738	-1.82086	-3.0208	-2.44627		0.106601	0.302393	0.813075	0.123414					-0.590033	-2.26211	-1.67207
P20618	Proteasome subunit beta type-1 OS=Homo sapiens OX=9606 GN=PSMB1 PE=1 SV=2	0.760487	1.14309	0.761694	0.688618	2.20008	2.42137	1.38638	1.85713	2.23169	0.994863	0.872654	1.79969		0.160232	0.554814	0.0251426	0.848866			*		1.11079	1.65197	0.541174
P20645	Cation-dependent mannose-6-phosphate receptor OS=Homo sapiens OX=9606 GN=M6PR PE=1 SV=1	0.460173	0.0214901	1.26737	0.455584	0.731974	0.710575	0.590858	0.978451	0.506312	0.195342	0.296108	0.376379		0.760243	0.921586	0.844638	0.751319					0.587318	0.522004	-0.0653147
P20648	Potassium-transporting ATPase alpha chain 1 OS=Homo sapiens OX=9606 GN=ATP4A PE=2 SV=5	-2.44447	-1.49232	-3.37363	-2.42631	-3.47126	-0.95096	-1.91384	-2.99024	-2.84265	-2.79975	-1.64001	-3.59116		0.633929	0.460845	0.572092	0.774207					-2.6416	-2.3898	0.251796
P20674	Cytochrome c oxidase subunit 5A, mitochondrial OS=Homo sapiens OX=9606 GN=COX5A PE=1 SV=2	4.44263	5.24643	4.76958	4.44883	4.21481	4.19657	4.50798	4.84496	4.9298	3.95561	4.24401	4.9984		0.684886	0.859557	0.849598	0.131173					4.62446	4.52533	-0.0991223
P20700	Lamin-B1 OS=Homo sapiens OX=9606 GN=LMNB1 PE=1 SV=2	0.92651	0.689623	0.912542	1.52437	1.88361	1.81817	2.30439	1.47083	0.892341	1.30149	1.0922	0.792076	Acetyl [K241]	0.538641	0.467066	0.397637	0.0718209					1.18733	1.38164	0.194312
P20702	Integrin alpha-X OS=Homo sapiens OX=9606 GN=ITGAX PE=1 SV=3	-3.57478	-4.00986	-4.24188	-4.79753	-4.72965	-4.29318	-4.83448	-3.38276	-3.59274	-3.49348	-3.05478	-3.55582		0.146059	0.703694	0.658673	0.0245342				*	-4.27074	-3.74389	0.526849
P20810-6	Isoform 6 of Calpastatin OS=Homo sapiens OX=9606 GN=CAST	-0.965769	-0.201521	-1.65897	-0.601521	-0.90744	-5.32141	-0.870377	-1.31019	-1.84818	-0.624818	-1.81618	-1.14361		0.220869	0.257425	0.188178	0.980599					-0.867044	-1.84782	-0.980779
P20916	Myelin-associated glycoprotein OS=Homo sapiens OX=9606 GN=MAG PE=1 SV=1	1.95147	2.39379	0.631462	3.57232	2.57437	0.0485764	1.47631	-4.03428	-5.22617	3.06265	0.0368767	-4.30843		0.0432691	0.770914	0.25182	0.0422347	*			*	2.22468	-1.27778	-3.50246
P20930	Filaggrin OS=Homo sapiens OX=9606 GN=FLG PE=1 SV=3	-4.22479	-5.70361	-5.77091	-2.95895	-5.76767	-2.90347	-5.70676	-4.75695	-4.9934	-3.41951	-6.29067	-2.93489		0.5691	0.210355	0.970348	0.918158					-4.88518	-4.42938	0.455806
P20933	N(4)-(beta-N-acetylglucosaminyl)-L-asparaginase OS=Homo sapiens OX=9606 GN=AGA PE=1 SV=2	-1.98769	-1.77978	-2.66842	-1.47382	-0.921938	-1.10919	-2.36112	-3.06692	-1.88657	-1.92498	-2.41187	-1.52564		0.482092	0.507883	0.543317	0.403616					-1.76633	-2.0409	-0.274569
P20936	Ras GTPase-activating protein 1 OS=Homo sapiens OX=9606 GN=RASA1 PE=1 SV=1	-0.411371	-0.508078	-0.42802	-0.09939	-0.875463	-0.572788	0.0890808	0.100853	-0.213876	-0.267426	-0.117542	-0.138851		0.0643432	0.820255	0.759483	0.515511					-0.464465	-0.160079	0.304386
P20962	Parathymosin OS=Homo sapiens OX=9606 GN=PTMS PE=1 SV=2	1.87485	-0.463032	2.05737	1.3968	1.64219	0.141727	1.68191	2.08318	1.22818	0.84529	1.31735	1.3821		0.898124	0.989349	0.753407	0.591336					1.30164	1.23996	-0.061676
P21127	Cyclin-dependent kinase 11B OS=Homo sapiens OX=9606 GN=CDK11B PE=1 SV=4	-2.0106	-2.93413	-4.44422	-2.35063	-1.87896	-1.34072	-2.64548	-3.19154	-3.88645	-3.10492	-3.30626	-3.89704		0.565328	0.256209	0.3404	0.42848					-2.72371	-3.0532	-0.329496
P21246	Pleiotrophin OS=Homo sapiens OX=9606 GN=PTN PE=1 SV=1	-1.28793	-0.813917	-1.42014	-1.14426	-2.45294	-1.52125	-0.772209	-0.832487	-1.71656	-1.4712	-1.17228	-1.67875		0.700039	0.840104	0.561544	0.70403					-1.42384	-1.30925	0.114593
P21266	Glutathione S-transferase Mu 3 OS=Homo sapiens OX=9606 GN=GSTM3 PE=1 SV=3	4.29346	4.064	4.34877	3.89271	4.56521	3.14642	3.34226	3.30683	4.49976	5.03485	4.15622	2.82951		0.241829	0.0336062	0.149273	0.243014		*			4.23283	3.75941	-0.473422
P21281	V-type proton ATPase subunit B, brain isoform OS=Homo sapiens OX=9606 GN=ATP6V1B2 PE=1 SV=3	6.76167	6.98504	6.58926	6.58553	6.97906	7.34873	7.0054	6.91421	6.74855	6.14313	6.9961	6.81057		0.699641	0.205096	0.0406113	0.426816			*		6.78011	6.85238	0.0722674
P21283	V-type proton ATPase subunit C 1 OS=Homo sapiens OX=9606 GN=ATP6V1C1 PE=1 SV=4	4.45206	4.59419	4.74965	4.42975	4.46669	4.82424	4.49581	5.00477	4.83677	4.27925	4.51594	5.02267		0.238609	0.572374	0.322814	0.0906095					4.53847	4.71135	0.172881
P21333	Filamin-A OS=Homo sapiens OX=9606 GN=FLNA PE=1 SV=4	3.32679	3.46931	3.26783	2.96503	3.25907	2.98919	3.3307	3.58873	3.36514	4.09253	3.68183	2.4399	Acetyl [K2607]	0.702997	0.0769422	0.542748	0.402022					3.25761	3.35543	0.0978225
P21359	Neurofibromin OS=Homo sapiens OX=9606 GN=NF1 PE=1 SV=2	1.8457	1.79973	1.81358	1.91907	1.42923	1.3699	1.88263	1.52324	1.65347	1.60048	1.71923	1.66049		0.223525	0.949593	0.102763	0.825527					1.76146	1.62992	-0.13154
P21397	Amine oxidase [flavin-containing] A OS=Homo sapiens OX=9606 GN=MAOA PE=1 SV=1	2.85216	3.22527	2.75142	2.78062	3.16896	3.64482	2.76639	2.88415	2.78395	2.53115	3.08034	3.33822		0.805591	0.206977	0.0717079	0.422364					2.95569	3.00414	0.048459
P21399	Cytoplasmic aconitate hydratase OS=Homo sapiens OX=9606 GN=ACO1 PE=1 SV=3	1.94332	1.62142	1.89135	1.82251	1.29842	1.8232	1.80193	1.3514	1.2702	2.10648	1.59323	1.26225		0.532373	0.645805	0.33723	0.233247					1.7154	1.60124	-0.114164
P21554	Cannabinoid receptor 1 OS=Homo sapiens OX=9606 GN=CNR1 PE=1 SV=1	-1.50038	-2.78991	-1.61738	-2.4244	-2.51688	-1.71947	-3.68213	-5.575	-4.82797	-2.07273	-1.61285	-3.30751		0.170698	0.66348	0.624928	0.575966					-2.16979	-3.25681	-1.08702
P21579	Synaptotagmin-1 OS=Homo sapiens OX=9606 GN=SYT1 PE=1 SV=1	2.44584	3.32342	2.87785	2.58854	2.97853	3.28682	3.20179	2.97605	2.36714	2.10278	2.69444	2.30162		0.586597	0.79264	0.52885	0.540302					2.84283	2.70438	-0.138457
P21589	5'-nucleotidase OS=Homo sapiens OX=9606 GN=NT5E PE=1 SV=1	-0.89649	0.604431	-0.642756	-1.16733	-0.122551	-1.26839	-0.413521	-0.37356	-0.239852	-0.70477	-0.274548	-0.770475		0.675629	0.133784	0.921673	0.772777					-0.444939	-0.577874	-0.132936
P21741	Midkine OS=Homo sapiens OX=9606 GN=MDK PE=1 SV=1	-4.00562	-3.9683	-3.11968	-3.47421	-5.48299	-5.76744	0.0421295	0.200775	-0.406859	-4.22142	-3.26334	0.844046		0.0993111	0.61866	0.605619	0.133866					-4.01016	-1.79602	2.21415
P21796	Voltage-dependent anion-selective channel protein 1 OS=Homo sapiens OX=9606 GN=VDAC1 PE=1 SV=2	3.57745	4.06124	3.65344	3.44051	4.33891	4.42369	4.24103	2.41025	2.71392	3.22731	4.09121	2.54518		0.317707	0.660009	0.656821	0.204183					3.81431	3.37894	-0.435369
P21810	Biglycan OS=Homo sapiens OX=9606 GN=BGN PE=1 SV=2	-0.138033	-0.722694	-0.8916	-5.08334	-0.788038	-1.11925	0.583326	1.5029	1.27838	1.6761	2.35142	0.971458		0.0171034	0.902264	0.0728871	0.101313	*				-1.52474	1.0349	2.55965
P21912	Succinate dehydrogenase [ubiquinone] iron-sulfur subunit, mitochondrial OS=Homo sapiens OX=9606 GN=SDHB PE=1 SV=3	2.4208	3.12793	2.25667	2.26342	1.84427	1.60993	2.60065	2.27621	2.37917	2.05919	2.60645	2.35603		0.639868	0.678435	0.584959	0.258604					2.38262	2.26966	-0.112958
P21953	2-oxoisovalerate dehydrogenase subunit beta, mitochondrial OS=Homo sapiens OX=9606 GN=BCKDHB PE=1 SV=2	-1.13968	-0.501141	-0.911291	-1.39302	-0.306948	-2.36906	-0.468348	-1.55584	-3.07161	-1.11955	-0.830917	-1.50621		0.138158	0.762894	0.7314	0.584612					-0.850415	-1.56022	-0.709805
P21964	Catechol O-methyltransferase OS=Homo sapiens OX=9606 GN=COMT PE=1 SV=2	1.74159	2.07303	1.72013	2.05003	2.39751	1.26517	1.76604	1.00775	1.42797	1.87697	1.9658	0.813482		0.0353844	0.149187	0.186885	0.0541353	*				1.99646	1.44617	-0.550289
P21980	Protein-glutamine gamma-glutamyltransferase 2 OS=Homo sapiens OX=9606 GN=TGM2 PE=1 SV=2	2.30697	2.4158	1.14897	1.52897	1.7669	2.44186	1.94317	2.66298	1.80013	1.83681	2.46028	0.998747		0.575465	0.9323	0.386634	0.670986					1.83352	2.02057	0.187047
P22001	Potassium voltage-gated channel subfamily A member 3 OS=Homo sapiens OX=9606 GN=KCNA3 PE=1 SV=3	-3.45883	-4.47526	-3.72404	-4.22062	-2.94887	-2.74425	-3.33374	-2.34886	-2.28269	-3.79486	-3.50492	-2.2473		0.0396266	0.332665	0.0285106	0.144793	*		*		-3.76552	-2.8938	0.87172
P22033	Methylmalonyl-CoA mutase, mitochondrial OS=Homo sapiens OX=9606 GN=MUT PE=1 SV=4	2.08122	2.1042	1.47533	1.72584	1.62029	1.87597	1.35745	0.491915	0.216287	1.06743	1.45457	0.447083		0.0212726	0.684555	0.659523	0.42676	*				1.80138	0.987243	-0.814134
P22059	Oxysterol-binding protein 1 OS=Homo sapiens OX=9606 GN=OSBP PE=1 SV=1	1.39478	1.22568	1.23614	1.3984	1.80612	1.31906	1.59704	1.61165	1.45039	1.47575	1.31843	1.6981		0.464	0.606366	0.167852	0.871889					1.41222	1.49577	0.0835502
P22061-2	Isoform 2 of Protein-L-isoaspartate(D-aspartate) O-methyltransferase OS=Homo sapiens OX=9606 GN=PCMT1	5.00147	5.22241	4.63502	3.27032	5.08549	5.47501	5.08997	2.88193	2.38873	4.83316	4.9131	3.36833		0.439042	0.396045	0.405558	0.540807					4.64294	4.13575	-0.507193
P22087	rRNA 2'-O-methyltransferase fibrillarin OS=Homo sapiens OX=9606 GN=FBL PE=1 SV=2	0.135408	-0.135883	0.425945	0.689318	0.368195	0.167318	0.210752	0.662067	0.6864	0.636914	0.429625	0.535662		0.263479	0.21005	0.251171	0.601575					0.296597	0.475534	0.178938
P22090	40S ribosomal protein S4, Y isoform 1 OS=Homo sapiens OX=9606 GN=RPS4Y1 PE=1 SV=2	4.08011	4.65402	3.96691	4.04688	-2.44919	-7.05015	3.91022	3.70489	3.67815	3.64978	4.1193	3.87748		0.79108	0.389929	0.143108	0.377818					2.85975	2.26995	-0.589794
P22102	Trifunctional purine biosynthetic protein adenosine-3 OS=Homo sapiens OX=9606 GN=GART PE=1 SV=1	1.51796	3.38981	2.25899	0.753723	1.64995	1.28664	1.54933	1.0155	1.14188	2.88453	2.30755	0.823706		0.509688	0.231826	0.584852	0.540656					1.91409	1.57273	-0.341352
P22105-4	Isoform 5 of Tenascin-X OS=Homo sapiens OX=9606 GN=TNXB	0.14011	-0.342428	-1.30761	-1.47859	-0.976307	-0.663689	-0.777454	-0.10405	-0.99112	0.384664	0.562439	-2.96459		0.814288	0.390538	0.957822	0.794031					-0.792965	-0.650543	0.142423
P22234-2	Isoform 2 of Multifunctional protein ADE2 OS=Homo sapiens OX=9606 GN=PAICS	2.77574	3.64651	2.81863	2.91526	2.83591	2.12804	3.0873	3.21325	3.05253	2.96485	2.62454	3.10525		0.608519	0.312474	0.493906	0.690371					2.99841	2.88225	-0.116158
P22303	Acetylcholinesterase OS=Homo sapiens OX=9606 GN=ACHE PE=1 SV=1	-1.55481	-1.62121	-1.83912	-1.95076	-1.82258	-0.985977	-1.52577	-2.02646	-1.88955	-1.83616	-1.98763	-1.25707		0.565562	0.000617355	0.0209285	0.445638		***	*		-1.7577	-1.64409	0.113611
P22304	Iduronate 2-sulfatase OS=Homo sapiens OX=9606 GN=IDS PE=1 SV=1	-1.23567	-0.66519	-1.04324	-1.17238	-1.62948	-1.06948	-1.26869	-1.63996	-1.93725	-1.16959	-1.26389	-1.8201		0.16312	0.889122	0.301178	0.289585					-1.14919	-1.45271	-0.303517
P22314	Ubiquitin-like modifier-activating enzyme 1 OS=Homo sapiens OX=9606 GN=UBA1 PE=1 SV=3	5.5599	5.70156	5.57951	5.43239	5.44111	5.85032	5.6003	5.51212	5.31132	5.3962	5.45953	5.38517		0.665031	0.20722	0.408138	0.849201					5.54289	5.50214	-0.0407575
P22392	Nucleoside diphosphate kinase B OS=Homo sapiens OX=9606 GN=NME2 PE=1 SV=1	6.01519	6.75649	5.82911	5.87045	6.44339	6.99147	6.30026	6.24234	6.87263	5.95363	6.3657	6.56198		0.227109	0.490894	0.0334229	0.464433			*		6.18293	6.46972	0.286789
P22459	Potassium voltage-gated channel subfamily A member 4 OS=Homo sapiens OX=9606 GN=KCNA4 PE=1 SV=2	-1.61436	-1.15685	-0.929079	-1.32859	-3.29406	-2.46356	-1.42804	-2.85958	-2.87306	-0.892308	-1.3731	-2.07768		0.521754	0.915955	0.115679	0.62202					-1.66459	-1.99533	-0.330745
P22570-3	Isoform 3 of NADPH:adrenodoxin oxidoreductase, mitochondrial OS=Homo sapiens OX=9606 GN=FDXR	1.8973	1.57007	2.01035	1.43145	2.19777	2.0416	1.67815	2.28857	2.29809	1.74045	1.84589	2.53339		0.23038	0.593809	0.0877063	0.0793382					1.82139	2.06088	0.23949
P22607-2	Isoform 2 of Fibroblast growth factor receptor 3 OS=Homo sapiens OX=9606 GN=FGFR3	0.188627	-0.0428829	0.408022	-1.53272	0.334885	0.431921	-1.33547	-1.71149	-2.29324	0.223557	0.101149	-1.94461		0.209891	0.885206	0.998112	0.463372					-0.128814	-0.932598	-0.803785
P22626	Heterogeneous nuclear ribonucleoproteins A2/B1 OS=Homo sapiens OX=9606 GN=HNRNPA2B1 PE=1 SV=2	4.46872	3.8125	4.94293	4.82737	4.70502	4.23392	4.67108	4.59818	3.9915	4.80088	4.36998	3.60607	Acetyl [N-Term]	0.390878	0.342838	0.128964	0.0314773				*	4.55131	4.32451	-0.226793
P22676	Calretinin OS=Homo sapiens OX=9606 GN=CALB2 PE=2 SV=2	1.42532	1.52646	0.710125	1.60485	1.03609	1.53375	1.46046	1.24322	0.806193	1.28662	1.06621	1.1603		0.834955	0.201152	0.802367	0.670408					1.26057	1.22239	-0.0381754
P22681	E3 ubiquitin-protein ligase CBL OS=Homo sapiens OX=9606 GN=CBL PE=1 SV=2	-0.623652	-0.62295	-0.779278	-0.61064	-0.766645	-0.413662	-0.601656	-1.27377	-0.586961	-0.792985	-0.673874	-0.513548		0.922476	0.0853354	0.465946	0.939907					-0.680633	-0.693779	-0.0131459
P22694-2	Isoform 2 of cAMP-dependent protein kinase catalytic subunit beta OS=Homo sapiens OX=9606 GN=PRKACB	2.88845	3.40809	2.4938	2.60611	2.98684	3.62792	2.53417	2.39097	2.70717	2.63908	3.09365	2.83838		0.853862	0.457364	0.217054	0.79678					2.87666	2.83305	-0.0436079
P22695	Cytochrome b-c1 complex subunit 2, mitochondrial OS=Homo sapiens OX=9606 GN=UQCRC2 PE=1 SV=3	5.26767	5.82819	5.11544	4.94384	5.28846	5.32302	4.90343	4.78492	4.76937	4.66514	4.98515	4.95968		0.0372653	0.753893	0.770437	0.800845	*				5.28872	4.91296	-0.375761
P22748	Carbonic anhydrase 4 OS=Homo sapiens OX=9606 GN=CA4 PE=1 SV=2	-1.64069	-4.24224	-0.647997	-3.51744	-0.78755	-0.260899	-1.85479	-1.04384	-1.88915	-2.08808	-1.73489	-2.76613		0.489915	0.636872	0.234147	0.943847					-2.16718	-1.66254	0.504645
P22830-2	Isoform 2 of Ferrochelatase, mitochondrial OS=Homo sapiens OX=9606 GN=FECH	2.54394	2.67067	2.17151	2.80935	2.36901	1.80533	2.38754	1.92299	1.91512	2.56503	2.36768	2.07804		0.0474614	0.488687	0.0804498	0.309437	*				2.5129	2.14882	-0.364078
P23142	Fibulin-1 OS=Homo sapiens OX=9606 GN=FBLN1 PE=1 SV=4	-1.08504	-1.49068	-1.81226	-1.34049	-0.381626	-1.38449	-1.35122	-2.2001	-0.978894	-0.678962	-0.526917	-2.03569	Acetyl [K571]	0.8117	0.439364	0.941103	0.293446					-1.22202	-1.30804	-0.0860206
P23142-4	Isoform C of Fibulin-1 OS=Homo sapiens OX=9606 GN=FBLN1	-0.95014	-5.26056	-0.826145	-1.08407	-5.55025	-0.626524	-0.98156	-4.47715	-3.09455	-0.685134	-0.83301	-3.99545		0.604378	0.390299	0.599162	0.559363					-2.73424	-2.09905	0.635181
P23193	Transcription elongation factor A protein 1 OS=Homo sapiens OX=9606 GN=TCEA1 PE=1 SV=2	1.85371	1.05114	1.66121	2.15149	2.16446	-0.144945	1.96886	2.27711	2.26931	2.15206	1.62053	2.26847		0.993986	0.340651	0.412786	0.791472					1.7764	1.77306	-0.00334554
P23219-5	Isoform 5 of Prostaglandin G/H synthase 1 OS=Homo sapiens OX=9606 GN=PTGS1	-3.32632	-5.102	-0.20294	-7.19052	-1.06133	-3.02351	-6.41531	-4.48296	-2.72478	-3.49215	-2.03082	-4.15235		0.764674	0.476676	0.726635	0.748608					-3.37662	-3.76027	-0.383646
P23246	Splicing factor, proline- and glutamine-rich OS=Homo sapiens OX=9606 GN=SFPQ PE=1 SV=2	3.3031	4.33405	3.8597	3.63734	3.73791	3.41043	3.5777	3.7778	3.16711	3.65282	3.60519	3.2664	Acetyl [K495]	0.132096	0.0823364	0.185596	0.242433					3.77442	3.49392	-0.280499
P23258	Tubulin gamma-1 chain OS=Homo sapiens OX=9606 GN=TUBG1 PE=1 SV=2	-2.80152	-2.71153	-2.64905	-2.98116	-2.80003	-3.02073	-3.20126	-2.75685	-2.62508	-3.03356	-3.34934	-2.69756		0.234568	0.657531	0.730814	0.406764					-2.78866	-2.95491	-0.166253
P23284	Peptidyl-prolyl cis-trans isomerase B OS=Homo sapiens OX=9606 GN=PPIB PE=1 SV=2	3.97017	3.8373	4.06001	4.04352	3.62336	3.11256	3.95253	3.70379	3.77856	4.06142	4.18451	3.46235		0.407525	0.128607	0.0304203	0.653805			*		3.90687	3.75082	-0.156051
P23368	NAD-dependent malic enzyme, mitochondrial OS=Homo sapiens OX=9606 GN=ME2 PE=1 SV=1	2.39228	2.19097	2.48943	2.29503	2.30824	2.47178	2.15782	1.60032	2.1539	1.68124	2.03765	2.4284		0.131604	0.13686	0.773008	0.720621					2.33519	2.07587	-0.259316
P23378	Glycine dehydrogenase (decarboxylating), mitochondrial OS=Homo sapiens OX=9606 GN=GLDC PE=1 SV=2	-3.41215	-2.49264	-3.20579	-2.77484	-4.31198	-4.01164	-2.7798	-2.92943	-3.59691	-3.23982	-3.72966	-4.71099		0.42415	0.301446	0.0740624	0.307501					-3.23948	-3.57118	-0.331699
P23381	Tryptophan--tRNA ligase, cytoplasmic OS=Homo sapiens OX=9606 GN=WARS PE=1 SV=2	1.93616	1.8718	1.43775	1.82243	2.25312	2.38549	1.56049	1.23874	1.9549	1.80053	1.944	1.84673	Acetyl [K111]	0.819244	0.491607	0.268808	0.760093					1.86425	1.8187	-0.0455566
P23396	40S ribosomal protein S3 OS=Homo sapiens OX=9606 GN=RPS3 PE=1 SV=2	3.33576	3.31799	3.64671	3.31785	3.71295	3.61909	3.38998	3.59764	3.70965	3.31978	3.86112	3.61553		0.298533	0.571837	0.416765	0.490289					3.46625	3.58754	0.121288
P23458	Tyrosine-protein kinase JAK1 OS=Homo sapiens OX=9606 GN=JAK1 PE=1 SV=2	-2.5808	-3.49475	-3.24408	-3.63064	-2.34732	-3.63596	-3.52049	-3.55912	-3.14639	-3.42717	-3.14881	-3.3691		0.164387	0.920933	0.547908	0.500471					-3.05952	-3.401	-0.341484
P23468	Receptor-type tyrosine-protein phosphatase delta OS=Homo sapiens OX=9606 GN=PTPRD PE=1 SV=2	1.52528	1.75296	0.507586	1.32924	1.17753	1.3905	1.58018	1.07603	1.69296	1.08678	1.1289	1.82938		0.548869	0.115282	0.127162	0.19048					1.25852	1.39782	0.139298
P23469	Receptor-type tyrosine-protein phosphatase epsilon OS=Homo sapiens OX=9606 GN=PTPRE PE=1 SV=1	1.42677	1.05684	1.34787	1.58829	1.07277	1.28537	0.903006	0.063715	0.844184	0.751658	1.68341	0.606602		0.118776	0.988485	0.305901	0.536999					1.29851	0.87685	-0.421659
P23470	Receptor-type tyrosine-protein phosphatase gamma OS=Homo sapiens OX=9606 GN=PTPRG PE=1 SV=4	-1.27335	-2.20808	-0.848557	-1.52392	-1.7072	-0.507816	-1.32964	-1.55478	-1.67739	-1.19061	-0.617527	-1.38809		0.259541	0.348228	0.63022	0.996317					-1.51222	-1.18084	0.331384
P23471	Receptor-type tyrosine-protein phosphatase zeta OS=Homo sapiens OX=9606 GN=PTPRZ1 PE=1 SV=4	4.05757	3.90182	4.02009	3.92856	4.05115	4.48141	4.27498	4.11896	4.09486	3.66062	3.79672	4.05365		0.561201	0.0289361	0.0520443	0.707233		*			3.99184	4.06874	0.0769063
P23508-2	Isoform 2 of Colorectal mutant cancer protein OS=Homo sapiens OX=9606 GN=MCC	-4.91812	-2.99734	-4.2042	-3.50431	-5.46669	-6.23442	-3.30669	-4.21482	-4.78482	-4.47515	-5.24867	-4.97658		0.361966	0.416354	0.0923492	0.518226					-4.21813	-4.74874	-0.530606
P23515	Oligodendrocyte-myelin glycoprotein OS=Homo sapiens OX=9606 GN=OMG PE=1 SV=2	3.70239	3.72707	2.73833	4.74299	3.75856	3.46177	4.33496	3.75872	4.77597	4.3095	3.63612	4.54539		0.29419	0.838356	0.995314	0.883101					3.73387	4.11749	0.383621
P23526	Adenosylhomocysteinase OS=Homo sapiens OX=9606 GN=AHCY PE=1 SV=4	2.31375	2.43423	1.9758	2.39101	2.37802	2.53928	2.16938	1.95211	2.57301	2.2554	2.18325	2.37699		0.962882	0.523816	0.477829	0.903229					2.29856	2.29277	-0.00578521
P23527	Histone H2B type 1-O OS=Homo sapiens OX=9606 GN=HIST1H2BO PE=1 SV=3	3.09524	4.37595	3.97779	3.49274	2.89245	1.97462	3.74871	3.40652	3.77622	3.77875	3.24244	2.28518		0.357268	0.0404297	0.0466343	0.393556		*	*		3.56683	3.17321	-0.393626
P23528	Cofilin-1 OS=Homo sapiens OX=9606 GN=CFL1 PE=1 SV=3	3.9781	4.04181	3.62323	3.54705	2.93975	3.34938	3.15736	4.32743	4.84041	3.28319	2.96968	4.79397	Acetyl [K22]	0.643586	0.776652	0.832292	0.0359476				*	3.62599	3.81734	0.191357
P23560-4	Isoform 4 of Brain-derived neurotrophic factor OS=Homo sapiens OX=9606 GN=BDNF	-3.05979	-5.23436	-0.0819798	-4.23176	-2.13348	-1.92687	-4.11124	-4.06252	-2.77318	-4.83335	-2.68472	-2.35205		0.740565	0.679536	0.735214	0.650877					-2.94827	-3.24913	-0.300859
P23588	Eukaryotic translation initiation factor 4B OS=Homo sapiens OX=9606 GN=EIF4B PE=1 SV=2	3.07903	3.06511	3.20421	3.20366	3.03929	3.10051	3.3389	3.51471	3.14942	2.99152	2.8063	3.21121		0.71537	0.601888	0.941143	0.847537					3.11826	3.15894	0.0406762
P23610	Factor VIII intron 22 protein OS=Homo sapiens OX=9606 GN=F8A1 PE=1 SV=2	-1.24845	-1.16181	-1.38005	-0.817034	-0.353369	0.00651741	-0.198786	-0.199757	-0.213069	-1.6736	-1.08385	-0.368139		0.178118	0.259097	0.0599232	0.756614					-0.992144	-0.532955	0.459189
P23634	Plasma membrane calcium-transporting ATPase 4 OS=Homo sapiens OX=9606 GN=ATP2B4 PE=1 SV=2	4.28869	4.84256	4.24516	4.95347	3.96539	5.57157	5.12586	5.36502	4.43684	4.24444	5.02458	5.01992		0.0841228	0.255854	0.394257	0.628474					4.45905	4.96975	0.510695
P23677	Inositol-trisphosphate 3-kinase A OS=Homo sapiens OX=9606 GN=ITPKA PE=1 SV=1	1.5685	0.600357	0.857168	1.62114	0.877747	2.2162	1.70648	1.82336	1.36804	0.906487	1.7854	1.39697		0.0809454	0.100365	0.248514	0.491756					1.10498	1.60042	0.495438
P23743	Diacylglycerol kinase alpha OS=Homo sapiens OX=9606 GN=DGKA PE=1 SV=3	-0.198446	0.0797138	-0.133688	-0.0544701	0.254711	0.573494	0.154055	-1.40289	-0.94209	-0.214469	0.389908	-1.44706		0.32674	0.957546	0.889899	0.0915339					-0.0104359	-0.412722	-0.402287
P23763	Vesicle-associated membrane protein 1 OS=Homo sapiens OX=9606 GN=VAMP1 PE=1 SV=1	0.306826	1.57569	0.299805	0.375689	0.50749	0.637886	0.905718	0.216854	-0.861392	-0.386741	-0.32095	-0.614744		0.091854	0.766702	0.948072	0.387981					0.6131	-0.0604812	-0.673581
P23786	Carnitine O-palmitoyltransferase 2, mitochondrial OS=Homo sapiens OX=9606 GN=CPT2 PE=1 SV=2	0.663195	0.856867	0.995356	0.727085	0.113888	-0.860952	1.06812	0.378078	0.50674	1.08606	0.575233	0.336689		0.489608	0.302691	0.091957	0.779054					0.671278	0.441425	-0.229853
P23919	Thymidylate kinase OS=Homo sapiens OX=9606 GN=DTYMK PE=1 SV=4	-2.49903	-2.82212	-2.65496	-2.6561	-2.35471	-2.4364	-2.96295	-2.02605	-1.91321	-4.00917	-3.51564	-0.919283		0.90776	0.27966	0.314627	0.0781979					-2.59738	-2.54039	0.0569961
P24043	Laminin subunit alpha-2 OS=Homo sapiens OX=9606 GN=LAMA2 PE=1 SV=4	1.76548	2.01092	0.973417	1.75823	1.33901	1.15954	1.13763	1.25941	1.45323	2.29205	2.19325	1.44244	Acetyl [K1775;K1782]	0.979828	0.307286	0.405764	0.994831					1.56941	1.56251	-0.00690373
P24298	Alanine aminotransferase 1 OS=Homo sapiens OX=9606 GN=GPT PE=1 SV=3	-0.126118	0.135139	-0.743864	-2.13627	-0.598553	-0.606255	-0.971544	-1.51402	-0.133348	0.779815	-0.399294	-1.02581		0.769613	0.833239	0.451018	0.80502					-0.693933	-0.552923	0.14101
P24386	Rab proteins geranylgeranyltransferase component A 1 OS=Homo sapiens OX=9606 GN=CHM PE=1 SV=3	-0.547192	-0.589556	-1.14829	-2.57238	0.484713	0.301338	-0.695421	0.128546	0.0860281	-0.731664	-1.15034	0.310099		0.234669	0.342192	0.00141958	0.200917			**		-0.874541	-0.250202	0.624339
P24387	Corticotropin-releasing factor-binding protein OS=Homo sapiens OX=9606 GN=CRHBP PE=1 SV=2	-3.55101	-4.48867	-2.81737	-3.13762	-1.81596	-3.52056	-3.13518	-1.28986	-1.37567	-4.95649	-1.95926	-0.605124		0.35686	0.975322	0.441127	0.137164					-3.16213	-2.40602	0.756104
P24530-3	Isoform C of Endothelin receptor type B OS=Homo sapiens OX=9606 GN=EDNRB	-2.03384	-0.880518	-2.11139	-2.95097	-3.46008	-1.82648	-2.23848	-1.51709	-2.46744	-1.78463	-2.47499	-1.73157		0.502278	0.572902	0.602859	0.212059					-2.28736	-2.00581	0.281546
P24539	ATP synthase F(0) complex subunit B1, mitochondrial OS=Homo sapiens OX=9606 GN=ATP5PB PE=1 SV=2	2.62032	3.89968	3.0518	2.6469	2.94979	2.85147	2.79313	4.65113	4.85397	1.59656	2.50811	4.20207	Acetyl [K191;K194]	0.601642	0.810809	0.594298	0.117859					3.0337	3.35092	0.317224
P24557-3	Isoform 3 of Thromboxane-A synthase OS=Homo sapiens OX=9606 GN=TBXAS1	-0.336018	-0.674978	-0.476099	-0.106148	-2.11551	-3.06078	-2.40857	-5.25388	-2.42606	-0.353116	-0.455107	-4.57925		0.0592026	0.323773	0.0469722	0.236933			*		-0.741751	-2.64811	-1.90636
P24588	A-kinase anchor protein 5 OS=Homo sapiens OX=9606 GN=AKAP5 PE=1 SV=3	0.914783	-2.43803	-0.437281	-0.353868	0.900776	1.18504	0.761751	0.652706	1.27607	0.715465	0.847857	0.332548	Acetyl [N-Term]	0.0623859	0.324006	0.109427	0.72048					-0.282725	0.82449	1.10722
P24593	Insulin-like growth factor-binding protein 5 OS=Homo sapiens OX=9606 GN=IGFBP5 PE=1 SV=1	0.0284996	-0.534317	1.04947	-1.14465	0.302555	0.750029	0.449478	0.119976	-1.78026	0.43636	0.335112	-0.949516		0.95272	0.689482	0.589388	0.507897					-0.0596889	-0.0912609	-0.031572
P24666	Low molecular weight phosphotyrosine protein phosphatase OS=Homo sapiens OX=9606 GN=ACP1 PE=1 SV=3	0.944401	0.470554	0.877962	0.499006	0.867838	0.17827	1.20902	0.668844	1.04662	0.624364	0.972275	1.03141		0.641328	0.653884	0.490428	0.190801					0.731952	0.818686	0.0867338
P24666-2	Isoform 2 of Low molecular weight phosphotyrosine protein phosphatase OS=Homo sapiens OX=9606 GN=ACP1	-5.12907	-1.51605	-4.4689	-3.04985	-6.45254	-6.08184	-4.24875	-5.17872	-5.60639	-4.25837	-4.77839	-6.09069		0.211675	0.274471	0.0410495	0.379544			*		-4.12328	-5.17759	-1.05431
P24752	Acetyl-CoA acetyltransferase, mitochondrial OS=Homo sapiens OX=9606 GN=ACAT1 PE=1 SV=1	0.264467	1.26502	0.271088	0.103207	0.161448	0.488329	0.281506	2.60307	2.27547	-0.284429	0.24411	2.30428		0.242063	0.99427	0.432959	0.0529665					0.413047	1.13033	0.717287
P24821	Tenascin OS=Homo sapiens OX=9606 GN=TNC PE=1 SV=3	4.19702	4.63657	3.61411	2.09664	4.03575	4.07694	0.949549	1.84376	3.70674	3.88664	3.05283	2.67854		0.220879	0.600721	0.963741	0.886129					3.71602	2.885	-0.831021
P24844	Myosin regulatory light polypeptide 9 OS=Homo sapiens OX=9606 GN=MYL9 PE=1 SV=4	-1.44989	-0.808437	-1.31736	-1.51108	-2.867	-2.84706	-0.340662	-0.366802	-0.880834	-0.565516	-1.10364	-1.61152		0.345625	0.482114	0.476196	0.671789					-1.59075	-1.10229	0.488463
P25054	Adenomatous polyposis coli protein OS=Homo sapiens OX=9606 GN=APC PE=1 SV=2	0.590076	0.175499	0.481915	1.60253	0.619345	0.494198	0.687597	0.634739	0.701673	0.635665	-0.244267	1.33056		0.766531	0.516321	0.483072	0.645144					0.693874	0.605738	-0.0881356
P25098	Beta-adrenergic receptor kinase 1 OS=Homo sapiens OX=9606 GN=GRK2 PE=1 SV=2	1.20886	-0.132225	1.67978	1.29278	0.651676	1.25672	1.41871	2.63796	2.26579	-0.00766468	0.984776	2.59745		0.229722	0.440171	0.569964	0.113087					0.940173	1.59339	0.653218
P25189-2	Isoform L-MPZ of Myelin protein P0 OS=Homo sapiens OX=9606 GN=MPZ	-5.88068	-4.5837	0.356127	-5.55039	-4.62346	-7.7911	-3.93119	-9.7658	1.5359	-6.10109	-0.885502	-4.96291		0.807365	0.356829	0.474938	0.950884					-4.05642	-4.55739	-0.500964
P25311	Zinc-alpha-2-glycoprotein OS=Homo sapiens OX=9606 GN=AZGP1 PE=1 SV=2	-3.05463	-2.16397	-3.07005	-2.88598	-2.79022	-2.40636	-2.05707	-1.84654	-1.29665	0.425706	-1.28517	-1.57963		0.0111348	0.52799	0.719016	0.88843	*				-2.79297	-1.4351	1.35787
P25325-2	Isoform 2 of 3-mercaptopyruvate sulfurtransferase OS=Homo sapiens OX=9606 GN=MPST	1.43145	1.7699	1.64144	1.49669	2.01027	1.40869	1.39211	0.938087	1.92304	2.48886	1.21339	1.25968		0.558293	0.238132	0.502116	0.071435					1.66995	1.5177	-0.152256
P25391	Laminin subunit alpha-1 OS=Homo sapiens OX=9606 GN=LAMA1 PE=1 SV=2	-3.52209	-1.41155	-3.11461	-5.11834	-2.49596	-3.58478	-4.27962	0.730757	0.918208	-1.55054	-1.71871	0.875362		0.115508	0.495461	0.419802	0.0869292					-3.13251	-1.2299	1.9026
P25398	40S ribosomal protein S12 OS=Homo sapiens OX=9606 GN=RPS12 PE=1 SV=3	1.0186	1.18418	1.59471	1.30103	1.66893	1.13995	1.54265	1.45446	1.36165	1.20433	1.21999	1.21192		0.700115	0.255314	0.679666	0.169952					1.35349	1.30499	-0.0485
P25490	Transcriptional repressor protein YY1 OS=Homo sapiens OX=9606 GN=YY1 PE=1 SV=2	-1.83644	-2.8082	-2.08289	-2.24456	-2.96168	-3.24329	-2.16434	-1.38332	-1.3507	-2.17219	-1.82729	-1.04192		0.213096	0.941418	0.976217	0.0329778				*	-2.38676	-1.88329	0.503463
P25685	DnaJ homolog subfamily B member 1 OS=Homo sapiens OX=9606 GN=DNAJB1 PE=1 SV=4	2.49063	2.7014	2.40829	2.64222	2.51253	2.68352	2.81654	2.4096	1.70751	2.44942	2.50216	2.29609		0.415719	0.393853	0.956502	0.315535					2.55102	2.40926	-0.141756
P25686	DnaJ homolog subfamily B member 2 OS=Homo sapiens OX=9606 GN=DNAJB2 PE=1 SV=3	1.78179	2.83759	1.8437	2.12805	2.02431	2.24195	2.89236	3.23978	2.51688	1.87617	2.22407	2.79431		0.143834	0.772138	0.314772	0.346221					2.12309	2.54079	0.417701
P25705-2	Isoform 2 of ATP synthase subunit alpha, mitochondrial OS=Homo sapiens OX=9606 GN=ATP5F1A	8.90003	9.45775	8.88126	8.82288	9.13793	9.42017	8.7239	8.68207	8.73028	8.50585	8.89893	8.83596	Acetyl [K111;K144;K180;K384]	0.223604	0.669397	0.503789	0.981117					9.03997	8.82817	-0.211804
P25786-2	Isoform Long of Proteasome subunit alpha type-1 OS=Homo sapiens OX=9606 GN=PSMA1	2.9764	2.92765	2.93627	2.89895	2.62792	3.14744	2.65123	3.16999	3.33499	2.81239	2.76593	3.43722		0.268405	0.473445	0.551574	0.0586343					2.87344	3.0456	0.172163
P25787	Proteasome subunit alpha type-2 OS=Homo sapiens OX=9606 GN=PSMA2 PE=1 SV=2	0.0921555	0.470108	0.366219	-0.168985	0.205429	0.533762	-0.0284328	-0.318733	0.142665	0.113849	0.0946636	-0.563904		0.312029	0.613891	0.90751	0.248236					0.192985	-0.00373295	-0.196718
P25788	Proteasome subunit alpha type-3 OS=Homo sapiens OX=9606 GN=PSMA3 PE=1 SV=2	2.56421	2.50729	2.50397	2.08585	1.94933	2.41748	2.34186	2.36665	2.67565	2.5061	2.49549	2.53142		0.216293	0.565014	0.557627	0.0428485				*	2.32213	2.47638	0.15425
P25789	Proteasome subunit alpha type-4 OS=Homo sapiens OX=9606 GN=PSMA4 PE=1 SV=1	1.01138	0.843899	0.649427	0.808401	1.42387	1.5792	0.992762	1.47367	1.54602	0.891931	0.870293	1.57051		0.112414	0.315787	0.0178013	0.309562			*		0.947395	1.27491	0.327517
P26012	Integrin beta-8 OS=Homo sapiens OX=9606 GN=ITGB8 PE=1 SV=1	-1.64194	-1.82091	-0.846609	-1.2721	-2.04806	-3.51671	-1.44567	-1.44493	-1.7972	-1.94837	-1.683	-2.05654		0.241588	0.167648	0.0294019	0.979336			*		-1.52592	-1.98463	-0.458708
P26038	Moesin OS=Homo sapiens OX=9606 GN=MSN PE=1 SV=3	5.15823	5.1706	5.10897	4.7998	5.1595	4.41735	4.59292	4.83596	5.07081	6.08522	5.44418	4.52521		0.769313	0.0468886	0.260682	0.496851		*			5.07942	4.99595	-0.0834674
P26196	Probable ATP-dependent RNA helicase DDX6 OS=Homo sapiens OX=9606 GN=DDX6 PE=1 SV=2	0.673306	0.257103	1.24	0.894457	1.14685	1.07134	0.924698	0.775801	0.419858	0.676265	0.522018	0.194372		0.371588	0.90895	0.632254	0.0432273				*	0.842342	0.654908	-0.187434
P26232	Catenin alpha-2 OS=Homo sapiens OX=9606 GN=CTNNA2 PE=1 SV=5	3.72407	3.79989	3.75985	3.45781	3.41624	3.46212	3.44637	2.96506	2.47339	3.75276	3.37422	2.47574		0.0652816	0.749354	0.313745	0.154613					3.63157	3.13566	-0.495909
P26368	Splicing factor U2AF 65 kDa subunit OS=Homo sapiens OX=9606 GN=U2AF2 PE=1 SV=4	0.797449	0.00777817	1.153	0.965614	0.890022	-0.304672	1.01438	1.36224	0.621562	0.926164	0.354177	0.569742		0.706103	0.391798	0.243891	0.689918					0.762774	0.649085	-0.113688
P26373	60S ribosomal protein L13 OS=Homo sapiens OX=9606 GN=RPL13 PE=1 SV=4	2.83474	2.84947	3.51469	2.92601	3.05114	3.1318	3.16515	2.65601	2.01414	2.84668	3.10555	2.21514	Acetyl [K11]	0.22738	0.901038	0.497815	0.123356					3.03521	2.73349	-0.301715
P26378-3	Isoform 3 of ELAV-like protein 4 OS=Homo sapiens OX=9606 GN=ELAVL4	-2.33944	-4.64358	-3.22336	-1.32299	-1.762	-3.05951	-3.65339	-2.78269	-3.70165	-1.43326	-2.5604	-1.25422		0.972558	0.885124	0.681455	0.763367					-2.65827	-2.63502	0.0232576
P26440	Isovaleryl-CoA dehydrogenase, mitochondrial OS=Homo sapiens OX=9606 GN=IVD PE=1 SV=2	1.88261	1.74626	1.46697	1.65959	2.28093	1.78991	2.31024	1.96646	1.86866	1.63622	1.96657	1.95705		0.430646	0.309234	0.0201584	0.58151			*		1.80727	1.92787	0.120604
P26599-3	Isoform 3 of Polypyrimidine tract-binding protein 1 OS=Homo sapiens OX=9606 GN=PTBP1	-0.607588	-0.342091	-0.726316	-0.80677	-0.444826	-0.837791	-0.908808	-0.569204	-0.297639	0.12757	-0.659206	-1.49472		0.755273	0.0314669	0.371761	0.186423		*			-0.585518	-0.662829	-0.0773107
P26639-2	Isoform 2 of Threonine--tRNA ligase, cytoplasmic OS=Homo sapiens OX=9606 GN=TARS	2.00554	2.15304	2.04015	1.70612	2.17486	2.50315	1.74703	2.06932	2.66557	1.91753	1.9712	3.56107		0.283691	0.255246	0.117389	0.0673168					2.01594	2.34784	0.331896
P26640	Valine--tRNA ligase OS=Homo sapiens OX=9606 GN=VARS PE=1 SV=4	3.89253	3.23651	3.33689	3.33271	3.86647	4.72237	3.32119	3.64464	3.51794	3.81659	3.44862	3.79171		0.385774	0.105745	0.0513553	0.840642					3.53302	3.75187	0.218844
P26641-2	Isoform 2 of Elongation factor 1-gamma OS=Homo sapiens OX=9606 GN=EEF1G	3.55251	3.03712	4.15652	3.9653	3.62227	3.82981	3.75476	3.44293	3.10244	3.27444	3.56938	3.54921	Acetyl [K451]	0.42635	0.486096	0.478168	0.364552					3.66674	3.50328	-0.163463
P26885	Peptidyl-prolyl cis-trans isomerase FKBP2 OS=Homo sapiens OX=9606 GN=FKBP2 PE=1 SV=2	2.13062	2.60907	2.45389	2.01491	2.53279	2.53063	2.17408	2.30699	2.49721	2.21716	2.31	2.43872		0.964271	0.688472	0.287661	0.72161					2.34826	2.35354	0.00528259
P26992	Ciliary neurotrophic factor receptor subunit alpha OS=Homo sapiens OX=9606 GN=CNTFR PE=1 SV=2	0.889942	1.89478	1.15921	0.620804	0.296696	0.656578	0.790319	0.556616	0.441154	0.849376	0.836956	0.529911		0.224275	0.672667	0.403783	0.924491					0.972287	0.665844	-0.306442
P27105	Erythrocyte band 7 integral membrane protein OS=Homo sapiens OX=9606 GN=STOM PE=1 SV=3	2.5048	3.03938	2.42242	2.55764	2.5232	2.03673	2.1943	2.19185	2.34329	2.62398	3.38368	1.82577	Acetyl [K158]	0.360856	0.0497945	0.18923	0.670052		*			2.60949	2.37137	-0.238116
P27144	Adenylate kinase 4, mitochondrial OS=Homo sapiens OX=9606 GN=AK4 PE=1 SV=1	3.4245	3.76308	3.63621	3.29392	3.4245	3.68503	3.29297	2.88373	2.71047	3.00062	3.28916	2.66075		0.0373669	0.94888	0.665941	0.30957	*				3.50844	3.07468	-0.433767
P27338	Amine oxidase [flavin-containing] B OS=Homo sapiens OX=9606 GN=MAOB PE=1 SV=3	4.4606	5.76904	5.47325	4.2385	4.63487	4.32685	4.38097	5.089	4.83084	5.53652	4.96368	4.60438	Acetyl [K81]	0.765104	0.0399203	0.308218	0.86117		*			4.91525	4.81889	-0.0963613
P27348	14-3-3 protein theta OS=Homo sapiens OX=9606 GN=YWHAQ PE=1 SV=1	5.74649	6.01074	5.98771	5.9236	6.05678	6.0797	5.85336	5.9781	6.00522	5.5803	5.82768	6.098	Acetyl [K49];Acetyl [N-Term]	0.773881	0.818027	0.538138	0.675983					5.94506	5.91748	-0.0275828
P27361	Mitogen-activated protein kinase 3 OS=Homo sapiens OX=9606 GN=MAPK3 PE=1 SV=4	3.47501	3.12839	3.93312	3.47392	3.16201	4.24409	3.64383	3.50143	2.96732	3.73297	3.99798	3.29917		0.417757	0.473721	0.896532	0.571804					3.43449	3.62669	0.192194
P27448-7	Isoform 6 of MAP/microtubule affinity-regulating kinase 3 OS=Homo sapiens OX=9606 GN=MARK3	0.33359	0.0104847	0.470594	0.614861	0.173357	0.377493	0.099308	-0.00922012	-0.0415487	0.3392	0.17313	0.0254593		0.146784	0.957642	0.0628186	0.0876868					0.320577	0.137689	-0.182888
P27482	Calmodulin-like protein 3 OS=Homo sapiens OX=9606 GN=CALML3 PE=1 SV=2	-2.59239	-5.4372	-2.2059	-2.65755	-4.57542	-2.10896	-3.15865	-1.00807	-2.21722	-3.30351	-3.01656	-3.24777		0.192031	0.71781	0.915326	0.595291					-3.49369	-2.5801	0.913587
P27544	Ceramide synthase 1 OS=Homo sapiens OX=9606 GN=CERS1 PE=1 SV=1	-2.82952	-2.56008	-3.4755	-3.05519	-3.07553	-3.11342	-3.34015	-2.42701	-3.44773	-2.76879	-2.66648	-2.29749		0.5872	0.878941	0.592579	0.10788					-2.99916	-2.86587	0.133295
P27635	60S ribosomal protein L10 OS=Homo sapiens OX=9606 GN=RPL10 PE=1 SV=4	3.74846	3.388	3.91018	3.57215	3.81101	3.95043	3.64872	3.5456	3.28255	3.62382	3.74153	3.21905		0.434778	0.833172	0.979019	0.242563					3.68596	3.5731	-0.112858
P27694	Replication protein A 70 kDa DNA-binding subunit OS=Homo sapiens OX=9606 GN=RPA1 PE=1 SV=2	-0.589451	-0.442896	-0.362364	-0.741285	-0.2614	-1.43712	-0.441988	0.364895	0.0591097	-0.645764	-0.504328	0.719774		0.541431	0.739617	0.741849	0.0837688					-0.479479	-0.269346	0.210133
P27695	DNA-(apurinic or apyrimidinic site) lyase OS=Homo sapiens OX=9606 GN=APEX1 PE=1 SV=2	1.98637	1.96867	2.08189	1.75109	2.04085	2.18455	1.92253	2.50981	2.29782	2.20913	1.87681	2.03591	Acetyl [K203]	0.13232	0.655282	0.395688	0.621012					1.96577	2.14808	0.182308
P27701	CD82 antigen OS=Homo sapiens OX=9606 GN=CD82 PE=1 SV=1	0.54154	1.11687	-0.225918	1.59804	-2.02399	1.72048	1.8569	0.073328	0.721311	1.04168	0.392923	1.384		0.203403	0.118205	0.863664	0.865866					0.201307	1.02723	0.825923
P27708	CAD protein OS=Homo sapiens OX=9606 GN=CAD PE=1 SV=3	-0.850794	-1.26186	-0.701841	-0.824226	0.655001	0.561811	-0.96686	-0.856619	-0.49479	-0.521276	-0.801132	-0.705132		0.878322	0.772826	0.247975	0.296827					-0.596745	-0.540571	0.0561736
P27797	Calreticulin OS=Homo sapiens OX=9606 GN=CALR PE=1 SV=1	2.75185	2.286	2.38583	2.35649	2.97097	2.81874	2.69347	2.94635	2.92819	2.77882	2.83771	2.9305		0.0300995	0.481256	0.0144742	0.254869	*		*		2.55023	2.84768	0.297454
P27815	cAMP-specific 3',5'-cyclic phosphodiesterase 4A OS=Homo sapiens OX=9606 GN=PDE4A PE=1 SV=3	-3.92843	-3.28166	-3.33954	-3.90436	-3.55993	-4.41122	-4.06258	-2.42841	-2.94543	-4.4585	-4.54263	-3.78595		0.614442	0.228946	0.631231	0.533115					-3.60279	-3.80496	-0.202174
P27816-3	Isoform 3 of Microtubule-associated protein 4 OS=Homo sapiens OX=9606 GN=MAP4	1.05392	0.370031	0.9585	-0.23814	0.629429	0.881857	-0.75231	-0.0125084	1.23647	0.853801	-0.762779	-0.0331497		0.412814	0.841357	0.987762	0.973083					0.554747	0.201626	-0.353121
P27816-6	Isoform 6 of Microtubule-associated protein 4 OS=Homo sapiens OX=9606 GN=MAP4	0.280823	0.264883	0.0974274	0.167812	0.587963	0.0664787	-0.244581	0.0753574	-0.196109	0.834291	-0.830578	-0.601357		0.13945	0.404968	0.422489	0.0686762					0.279782	-0.128071	-0.407853
P27824-2	Isoform 2 of Calnexin OS=Homo sapiens OX=9606 GN=CANX	3.19962	3.48974	3.32272	3.32664	3.19454	2.83999	3.24628	3.32236	3.02012	3.40179	3.42185	3.16963		0.352115	0.0693199	0.0641178	0.733798					3.30665	3.20315	-0.103505
P27986-4	Isoform 4 of Phosphatidylinositol 3-kinase regulatory subunit alpha OS=Homo sapiens OX=9606 GN=PIK3R1	0.624361	0.769972	0.682222	0.756884	0.438486	0.449369	0.566818	0.927658	1.14003	0.204148	0.777102	1.27989	Acetyl [K374]	0.560263	0.927297	0.921855	0.0285588				*	0.654385	0.763574	0.109189
P27987	Inositol-trisphosphate 3-kinase B OS=Homo sapiens OX=9606 GN=ITPKB PE=1 SV=5	-0.0162964	1.59358	0.376183	-0.283894	1.07989	0.0367527	0.0170021	0.127455	1.1054	0.91579	0.308462	0.756319		0.818584	0.212609	0.802757	0.963558					0.549894	0.46674	-0.0831543
P28062	Proteasome subunit beta type-8 OS=Homo sapiens OX=9606 GN=PSMB8 PE=1 SV=3	-2.25082	-1.64112	-2.92198	-3.44134	-2.45131	-2.85045	-2.20026	-0.449959	-1.11532	-2.06225	-4.42236	-1.75505		0.521971	0.943468	0.399187	0.379873					-2.54132	-2.12223	0.419081
P28065	Proteasome subunit beta type-9 OS=Homo sapiens OX=9606 GN=PSMB9 PE=1 SV=2	2.44876	2.95807	2.92201	0.681087	-1.36807	-2.38126	2.12707	2.50252	3.79315	3.96642	3.58467	0.760834		0.681516	0.199915	0.278444	0.502663					1.52837	2.05049	0.522113
P28070	Proteasome subunit beta type-4 OS=Homo sapiens OX=9606 GN=PSMB4 PE=1 SV=4	0.285372	0.097826	0.189655	-0.210535	0.331495	0.573359	-0.0153275	0.880507	1.1071	0.0170717	0.117609	1.08984		0.127305	0.563057	0.10567	0.044449				*	0.138763	0.538594	0.399831
P28072	Proteasome subunit beta type-6 OS=Homo sapiens OX=9606 GN=PSMB6 PE=1 SV=4	2.20474	1.95349	2.34134	1.89487	1.71234	2.2013	2.0061	2.43458	2.61782	2.13814	1.91131	2.63376		0.141772	0.47491	0.527239	0.0604364					2.02136	2.27757	0.256214
P28074	Proteasome subunit beta type-5 OS=Homo sapiens OX=9606 GN=PSMB5 PE=1 SV=3	1.98187	2.05909	1.82514	1.80813	1.22937	1.63181	1.95463	1.54871	1.56579	1.25939	2.00586	1.50401		0.42049	0.571188	0.635948	0.369823					1.78072	1.6386	-0.142122
P28161	Glutathione S-transferase Mu 2 OS=Homo sapiens OX=9606 GN=GSTM2 PE=1 SV=2	2.45574	3.32268	2.64617	2.00042	2.80863	2.02363	2.43502	2.28818	2.10273	3.02553	2.53498	1.17621		0.210694	0.0947473	0.42344	0.204945					2.64673	2.22661	-0.420115
P28288	ATP-binding cassette sub-family D member 3 OS=Homo sapiens OX=9606 GN=ABCD3 PE=1 SV=1	0.860327	1.44517	0.889938	0.735632	0.720947	0.973145	0.533094	1.24209	0.877788	1.06002	0.962942	1.53757		0.602509	0.935379	0.724882	0.106429					0.930403	1.02666	0.0962603
P28289	Tropomodulin-1 OS=Homo sapiens OX=9606 GN=TMOD1 PE=1 SV=1	1.02059	0.0941658	0.751982	1.3824	0.771832	0.475182	1.35499	1.76533	-0.287126	1.07165	0.766066	0.325443		0.950866	0.990593	0.521931	0.461787					0.804194	0.781647	-0.0225466
P28290	Protein ITPRID2 OS=Homo sapiens OX=9606 GN=ITPRID2 PE=1 SV=3	-1.42531	-0.844471	-1.90774	-1.01966	-1.93169	-1.05808	-1.48005	-1.21699	-1.28598	-1.32629	-1.46353	-1.93843		0.895469	0.672817	0.51116	0.539433					-1.42578	-1.39562	0.0301537
P28331-2	Isoform 2 of NADH-ubiquinone oxidoreductase 75 kDa subunit, mitochondrial OS=Homo sapiens OX=9606 GN=NDUFS1	5.34482	5.93328	5.45087	5.20206	5.4564	5.72888	5.33325	5.45634	5.7384	4.88483	5.28875	6.0615		0.917509	0.366392	0.196542	0.0934311					5.47749	5.49885	0.0213615
P28472	Gamma-aminobutyric acid receptor subunit beta-3 OS=Homo sapiens OX=9606 GN=GABRB3 PE=1 SV=1	1.56391	0.574932	1.3118	1.40912	1.65272	1.96108	1.16005	2.30706	2.16343	1.38136	1.29922	2.66902		0.103997	0.376361	0.207699	0.170258					1.3025	1.84875	0.546249
P28482	Mitogen-activated protein kinase 1 OS=Homo sapiens OX=9606 GN=MAPK1 PE=1 SV=3	5.31652	5.49262	5.67369	5.04239	5.0943	5.93107	5.29123	5.00742	4.89073	5.31979	5.81994	4.96533		0.97811	0.71305	0.812063	0.754783					5.3239	5.31793	-0.00597289
P28676	Grancalcin OS=Homo sapiens OX=9606 GN=GCA PE=1 SV=2	-0.351465	0.228317	-1.06207	0.316042	-0.419304	-0.575979	0.0525322	0.300037	0.535954	0.0451174	-0.129034	0.539431		0.2091	0.848718	0.930684	0.494859					-0.257695	0.109723	0.367418
P28799	Granulins OS=Homo sapiens OX=9606 GN=GRN PE=1 SV=2	0.0260487	-0.266388	0.369574	0.352043	-0.0181217	-0.0838871	0.446297	0.584362	1.37363	0.529105	0.228348	0.797323		0.0731729	0.737582	0.926119	0.598897					0.0926311	0.553597	0.460966
P28838	Cytosol aminopeptidase OS=Homo sapiens OX=9606 GN=LAP3 PE=1 SV=3	2.12038	2.53171	1.99937	1.88303	2.4124	1.8447	1.88797	1.75372	2.16118	2.51473	2.23964	1.76192		0.339952	0.103489	0.632533	0.413658					2.18938	2.02341	-0.165971
P28907	ADP-ribosyl cyclase/cyclic ADP-ribose hydrolase 1 OS=Homo sapiens OX=9606 GN=CD38 PE=1 SV=2	-0.12373	-0.159971	0.12361	-0.464888	0.0798168	-0.974794	-1.84376	0.53072	1.47846	0.253173	0.742147	1.55324	Acetyl [K129]	0.547805	0.270625	0.846554	0.116899					-0.109032	0.248454	0.357487
P29120	Neuroendocrine convertase 1 OS=Homo sapiens OX=9606 GN=PCSK1 PE=1 SV=2	-2.15518	0.165758	-3.89914	-2.53878	-5.56977	-6.33947	-1.21445	-1.24755	-4.78195	-4.02265	-4.96093	-3.28347		0.465028	0.933182	0.562228	0.522154					-2.79942	-3.69292	-0.893498
P29144	Tripeptidyl-peptidase 2 OS=Homo sapiens OX=9606 GN=TPP2 PE=1 SV=4	1.25725	1.36785	0.82766	1.20473	1.17087	1.2469	0.933083	1.19892	1.58143	0.811696	0.841068	1.5175		0.979884	0.506691	0.410676	0.150938					1.16567	1.16151	-0.00415677
P29218-3	Isoform 3 of Inositol monophosphatase 1 OS=Homo sapiens OX=9606 GN=IMPA1	1.58123	3.22565	1.05651	1.28404	1.68165	1.85946	1.39971	1.65158	2.11563	1.57032	1.4964	1.45504		0.737115	0.604875	0.658851	0.743741					1.76582	1.64973	-0.116083
P29323	Ephrin type-B receptor 2 OS=Homo sapiens OX=9606 GN=EPHB2 PE=1 SV=5	-1.12388	-1.23906	-0.910999	-1.71331	-1.19314	-1.8849	-2.22886	-1.04597	-0.464417	-1.51129	-1.37779	-0.161242		0.993091	0.656114	0.94648	0.042189				*	-1.23608	-1.23921	-0.00313497
P29350-3	Isoform 2 of Tyrosine-protein phosphatase non-receptor type 6 OS=Homo sapiens OX=9606 GN=PTPN6	-3.91079	-3.74908	-4.36835	-3.68703	-4.37372	-2.82467	-3.62489	-3.22808	-2.62538	-3.32385	-3.60777	-3.98846		0.0182412	0.92586	0.513701	0.972832	*				-4.0178	-3.31759	0.70021
P29401-2	Isoform 2 of Transketolase OS=Homo sapiens OX=9606 GN=TKT	5.88977	6.21735	6.04475	5.93366	5.72437	6.06452	5.50875	5.61961	5.87281	5.71687	5.76884	5.53102	Acetyl [K551];Acetyl [N-Term]	0.0623795	0.424082	0.20043	0.543259					5.96198	5.72606	-0.235924
P29475	Nitric oxide synthase, brain OS=Homo sapiens OX=9606 GN=NOS1 PE=1 SV=2	0.204945	-1.91668	-0.0203419	0.145746	-0.529188	1.0258	0.213398	-0.197453	0.0382128	0.652646	0.909271	0.330069		0.0531266	0.252076	0.51075	0.962817					-0.423103	0.424563	0.847667
P29590	Protein PML OS=Homo sapiens OX=9606 GN=PML PE=1 SV=3	-2.0565	-1.04688	-1.67313	-1.48282	0.128139	-1.32814	-0.842402	-0.42935	-1.15559	-1.58087	-1.21903	-0.691515		0.607162	0.65814	0.25078	0.863635					-1.22624	-1.03527	0.190967
P29692-2	Isoform 2 of Elongation factor 1-delta OS=Homo sapiens OX=9606 GN=EEF1D	0.930803	0.486715	1.57275	0.871592	0.635019	1.25497	0.986315	1.11179	0.667651	0.784291	0.603142	0.933212		0.97295	0.34822	0.884943	0.920798					0.899377	0.90591	0.00653354
P29692-3	Isoform 3 of Elongation factor 1-delta OS=Homo sapiens OX=9606 GN=EEF1D	-5.39169	-5.73449	-5.42718	-5.50403	-2.60434	-3.50888	-2.44098	-5.00765	-2.64858	-3.98047	-5.34351	-4.32733		0.16743	0.450854	0.0580607	0.456228					-4.93235	-3.89391	1.03843
P29728	2'-5'-oligoadenylate synthase 2 OS=Homo sapiens OX=9606 GN=OAS2 PE=1 SV=3	-1.12239	-1.76249	-3.23579	-4.86509	-0.213331	-1.76011	-1.73134	-4.76636	-3.40739	-4.10742	-2.1001	-5.60708		0.280702	0.650451	0.243572	0.830816					-2.23982	-3.35426	-1.11444
P29762	Cellular retinoic acid-binding protein 1 OS=Homo sapiens OX=9606 GN=CRABP1 PE=1 SV=2	-2.18937	0.76536	-2.20942	-1.49354	-2.8322	-1.74648	-0.378532	-0.637804	-2.40226	-0.270085	-2.58692	-1.22397		0.696275	0.919365	0.928688	0.757683					-1.59184	-1.32086	0.270973
P29803	Pyruvate dehydrogenase E1 component subunit alpha, testis-specific form, mitochondrial OS=Homo sapiens OX=9606 GN=PDHA2 PE=1 SV=1	-2.52589	-3.12669	-1.65516	-1.75191	-2.0886	-0.417051	-1.25039	-0.0356007	-0.72498	-1.8492	-1.7487	0.277851	Acetyl [K275]	0.00912519	0.323594	0.218718	0.415946	**				-2.22965	-0.821153	1.4085
P29972	Aquaporin-1 OS=Homo sapiens OX=9606 GN=AQP1 PE=1 SV=3	2.58156	2.05097	1.72609	-1.36935	3.00704	0.511013	-0.461153	-2.57595	-0.585719	0.490245	1.24857	-0.161882		0.0573338	0.914079	0.70376	0.876477					1.59926	-0.219269	-1.81853
P29992	Guanine nucleotide-binding protein subunit alpha-11 OS=Homo sapiens OX=9606 GN=GNA11 PE=1 SV=2	2.23839	1.72705	1.99766	2.43042	2.19298	2.2076	1.96503	2.17692	2.46222	1.94955	1.99529	2.2577		0.836676	0.716832	0.918418	0.76825					2.1173	2.1449	0.0276015
P30038	Delta-1-pyrroline-5-carboxylate dehydrogenase, mitochondrial OS=Homo sapiens OX=9606 GN=ALDH4A1 PE=1 SV=3	3.84018	5.57636	3.25588	4.32287	3.98097	3.57918	4.51124	4.25723	3.65588	3.88266	3.70683	3.76166		0.438315	0.689508	0.77863	0.749465					4.19525	3.90781	-0.287441
P30039	Phenazine biosynthesis-like domain-containing protein OS=Homo sapiens OX=9606 GN=PBLD PE=1 SV=2	-1.28523	-0.915237	-1.33084	-1.56831	-2.55384	-2.22836	-2.47884	-1.68226	-1.22919	-1.86027	-1.88339	-1.002		0.489806	0.73764	0.311608	0.0844443					-1.53069	-1.76633	-0.235642
P30040	Endoplasmic reticulum resident protein 29 OS=Homo sapiens OX=9606 GN=ERP29 PE=1 SV=4	-2.09126	-1.59227	-1.03925	-1.76426	-3.27627	-2.67875	-3.38643	-1.28955	-3.30483	-1.8156	-2.9468	-2.01997		0.283564	0.435832	0.0640867	0.898559					-1.95266	-2.4917	-0.539041
P30041	Peroxiredoxin-6 OS=Homo sapiens OX=9606 GN=PRDX6 PE=1 SV=3	6.68778	6.54051	6.74489	5.94493	6.71506	6.17693	5.84459	5.52925	6.29953	7.31152	6.29009	5.68545	Acetyl [K122]	0.244797	0.328486	0.489965	0.304517					6.52664	6.16248	-0.364156
P30043	Flavin reductase (NADPH) OS=Homo sapiens OX=9606 GN=BLVRB PE=1 SV=3	4.00557	4.06867	3.74803	3.41624	3.70407	3.33975	3.39479	3.65898	4.05973	4.70816	3.80802	3.56299		0.993954	0.183371	0.56509	0.961825					3.78852	3.79035	0.00182904
P30044	Peroxiredoxin-5, mitochondrial OS=Homo sapiens OX=9606 GN=PRDX5 PE=1 SV=4	-0.10413	1.33841	0.424236	-0.194845	-1.33231	-1.01755	-0.120775	1.6063	1.28456	0.206191	-0.832296	1.03264		0.643639	0.566022	0.640539	0.219402					0.0262718	0.308438	0.282166
P30047	GTP cyclohydrolase 1 feedback regulatory protein OS=Homo sapiens OX=9606 GN=GCHFR PE=1 SV=3	-1.99655	-2.24178	-1.03674	-1.17947	-2.53205	-2.4502	-2.74725	-1.89248	-1.81181	-1.93464	-2.32418	-1.8997		0.254606	0.210488	0.00203689	0.747346			**		-1.79732	-2.15147	-0.354146
P30048	Thioredoxin-dependent peroxide reductase, mitochondrial OS=Homo sapiens OX=9606 GN=PRDX3 PE=1 SV=3	5.28031	5.64501	5.1367	4.99353	5.5668	5.1691	5.04133	4.71403	4.84404	4.69996	5.23087	4.76621		0.0191049	0.846868	0.905075	0.809817	*				5.32447	4.92365	-0.400823
P30049	ATP synthase subunit delta, mitochondrial OS=Homo sapiens OX=9606 GN=ATP5F1D PE=1 SV=2	2.91071	3.3642	2.87976	2.81892	3.25896	3.64353	2.80336	2.10143	2.18617	2.66262	2.99308	2.36983		0.187864	0.623102	0.742262	0.298526					3.04651	2.68	-0.366509
P30050	60S ribosomal protein L12 OS=Homo sapiens OX=9606 GN=RPL12 PE=1 SV=1	1.148	1.00358	1.56418	1.09364	1.73567	1.08836	0.938086	1.39551	1.18587	0.993308	1.29656	1.17278		0.290096	0.195907	0.753967	0.932413					1.30902	1.15293	-0.156091
P30084	Enoyl-CoA hydratase, mitochondrial OS=Homo sapiens OX=9606 GN=ECHS1 PE=1 SV=4	2.79876	3.34415	3.02227	2.54719	2.89148	2.80015	2.50437	1.98426	2.58004	2.01528	2.52509	2.03395	Acetyl [K185]	0.0115046	0.774289	0.658914	0.652643	*				2.92077	2.34902	-0.571751
P30085	UMP-CMP kinase OS=Homo sapiens OX=9606 GN=CMPK1 PE=1 SV=3	1.32809	1.96549	1.29111	1.22676	0.66646	1.36178	1.01912	0.514725	0.815713	1.19775	1.4291	-0.0605125	Acetyl [K26]	0.205094	0.504739	0.272242	0.338698					1.29558	0.89681	-0.398775
P30086	Phosphatidylethanolamine-binding protein 1 OS=Homo sapiens OX=9606 GN=PEBP1 PE=1 SV=3	7.83404	8.3107	7.75449	7.87869	7.89285	8.06866	7.61825	6.58622	6.95692	7.93902	7.65091	6.80524	Acetyl [K150]	0.0715403	0.910418	0.503409	0.0917415					7.93416	7.37503	-0.559124
P30101	Protein disulfide-isomerase A3 OS=Homo sapiens OX=9606 GN=PDIA3 PE=1 SV=4	4.66311	5.0111	4.90728	4.77462	4.98229	4.88674	4.79753	4.62683	4.41887	4.93555	4.91348	4.26388		0.211194	0.25545	0.408748	0.0280542				*	4.86768	4.69184	-0.17584
P30153	Serine/threonine-protein phosphatase 2A 65 kDa regulatory subunit A alpha isoform OS=Homo sapiens OX=9606 GN=PPP2R1A PE=1 SV=4	4.53123	4.94626	4.30166	4.47164	4.74609	4.9781	4.56214	4.91503	5.12257	4.31423	4.63721	4.87414		0.297706	0.758972	0.100513	0.227748					4.59938	4.77192	0.172539
P30405	Peptidyl-prolyl cis-trans isomerase F, mitochondrial OS=Homo sapiens OX=9606 GN=PPIF PE=1 SV=1	1.68845	3.61062	1.53568	1.65757	1.10381	1.21608	1.83759	1.1338	1.07613	1.49691	1.62041	0.513563		0.145461	0.483614	0.369459	0.62553					1.91922	1.27064	-0.648583
P30419	Glycylpeptide N-tetradecanoyltransferase 1 OS=Homo sapiens OX=9606 GN=NMT1 PE=1 SV=2	-1.09117	-1.02324	0.30065	-0.797062	-0.440905	0.13331	-0.285175	0.3381	-0.902949	-1.18128	-1.01611	-0.273359		0.658387	0.563038	0.569665	0.962134					-0.610346	-0.455352	0.154994
P30519	Heme oxygenase 2 OS=Homo sapiens OX=9606 GN=HMOX2 PE=1 SV=2	1.9378	2.22099	2.39608	1.83577	1.7275	2.11873	1.99901	2.6337	2.75778	1.83427	1.8534	2.97432		0.252336	0.710985	0.545053	0.0608016					2.02363	2.31017	0.286547
P30520	Adenylosuccinate synthetase isozyme 2 OS=Homo sapiens OX=9606 GN=ADSS PE=1 SV=3	1.23576	2.21385	1.09684	1.59211	1.29394	1.62704	1.74268	1.14673	0.738454	1.01087	1.41018	1.21806		0.368041	0.573612	0.931076	0.617228					1.4865	1.27057	-0.215924
P30531	Sodium- and chloride-dependent GABA transporter 1 OS=Homo sapiens OX=9606 GN=SLC6A1 PE=1 SV=2	-1.31566	-3.05975	-1.57672	-1.48553	-3.86754	-5.02867	-1.52727	1.24413	0.669265	-5.89215	-1.94179	1.35931		0.642019	0.812448	0.972179	0.0300156				*	-2.26104	-1.58817	0.672875
P30533	Alpha-2-macroglobulin receptor-associated protein OS=Homo sapiens OX=9606 GN=LRPAP1 PE=1 SV=1	1.50975	1.06709	1.8832	1.50678	1.15866	0.97793	1.55923	1.78479	1.20236	1.22403	1.3476	1.60137		0.824138	0.935116	0.370068	0.426933					1.4251	1.38533	-0.039767
P30542	Adenosine receptor A1 OS=Homo sapiens OX=9606 GN=ADORA1 PE=1 SV=1	0.084013	0.292734	-0.590656	-0.34886	-0.306314	-0.0874462	-0.530352	-0.690048	0.169272	-0.209693	-0.103907	-0.1656		0.764277	0.808035	0.587228	0.328651					-0.173817	-0.23111	-0.0572938
P30566	Adenylosuccinate lyase OS=Homo sapiens OX=9606 GN=ADSL PE=1 SV=2	0.208134	0.0159416	-0.485003	-0.347185	-0.57238	-0.433554	-0.20068	-1.56807	-0.61185	-0.493651	-0.229298	-1.03613		0.132411	0.575307	0.777847	0.757001					-0.236098	-0.653318	-0.417219
P30622-1	Isoform 2 of CAP-Gly domain-containing linker protein 1 OS=Homo sapiens OX=9606 GN=CLIP1	2.83393	2.56134	2.69389	2.57891	2.43937	2.78237	2.28926	1.7618	1.48127	2.62562	2.55613	1.62694		0.090814	0.88123	0.459189	0.225166					2.62149	2.16048	-0.461003
P30626	Sorcin OS=Homo sapiens OX=9606 GN=SRI PE=1 SV=1	4.67134	5.07344	4.90018	5.18695	5.04598	4.7842	4.92401	4.91949	4.94949	5.20195	5.12995	4.64691		0.737305	0.0026377	0.0335452	0.00797994		**	*	**	4.97558	4.93657	-0.0390053
P30711	Glutathione S-transferase theta-1 OS=Homo sapiens OX=9606 GN=GSTT1 PE=1 SV=4	-3.39676	-1.2865	-3.29235	-1.61905	-2.20767	-2.28341	-1.52655	-0.0386829	-3.69566	-3.44118	-2.71029	-3.72734		0.859385	0.552407	0.789438	0.460268					-2.36046	-2.48902	-0.128554
P30740	Leukocyte elastase inhibitor OS=Homo sapiens OX=9606 GN=SERPINB1 PE=1 SV=1	-0.360228	0.263222	-0.583366	-1.04228	0.0667801	-1.56837	-0.831408	0.0127792	0.544929	0.137874	-0.170681	-0.0465221	Acetyl [N-Term]	0.882152	0.105507	0.96804	0.342987					-0.331174	-0.274485	0.0566885
P30837	Aldehyde dehydrogenase X, mitochondrial OS=Homo sapiens OX=9606 GN=ALDH1B1 PE=1 SV=3	-2.36668	-2.6326	-3.11013	-2.61118	-4.3169	-4.74341	-5.74137	-2.06334	-1.36971	-4.47232	-4.76679	-0.61496		0.691651	0.846656	0.604447	0.0672583					-3.0075	-3.39599	-0.388486
P30874	Somatostatin receptor type 2 OS=Homo sapiens OX=9606 GN=SSTR2 PE=1 SV=1	0.140486	-5.38424	-0.365675	0.565809	-0.965092	-0.637508	-0.095892	0.031126	-0.318652	-0.960921	0.0426369	0.288185		0.314964	0.40549	0.904799	0.737496					-1.20174	-0.235861	0.965882
P30876	DNA-directed RNA polymerase II subunit RPB2 OS=Homo sapiens OX=9606 GN=POLR2B PE=1 SV=1	2.79087	3.26797	3.09505	2.95489	3.077	3.26143	2.90014	1.03794	1.44047	2.8028	3.04663	1.0323		0.103577	0.867329	0.495647	0.0723857					3.03716	2.21739	-0.819769
P31040	Succinate dehydrogenase [ubiquinone] flavoprotein subunit, mitochondrial OS=Homo sapiens OX=9606 GN=SDHA PE=1 SV=2	5.47386	5.9466	5.39829	5.29779	6.1399	6.45524	5.64233	5.23792	5.23487	5.00692	5.63112	5.48935		0.637763	0.2972	0.106863	0.822997					5.65129	5.52825	-0.123038
P31146	Coronin-1A OS=Homo sapiens OX=9606 GN=CORO1A PE=1 SV=4	4.77768	4.36923	4.87746	4.71361	4.51848	5.26056	4.89678	5.13124	4.93445	4.46261	4.85734	4.9474		0.0707468	0.148711	0.220416	0.291564					4.65129	4.9272	0.275907
P31150	Rab GDP dissociation inhibitor alpha OS=Homo sapiens OX=9606 GN=GDI1 PE=1 SV=2	6.68163	6.8399	6.48971	6.7534	6.83	6.61216	6.71881	6.73698	6.84058	6.49187	6.47274	6.83056	Acetyl [K293;K309]	0.598648	0.758016	0.53116	0.55778					6.71893	6.67196	-0.0469715
P31153	S-adenosylmethionine synthase isoform type-2 OS=Homo sapiens OX=9606 GN=MAT2A PE=1 SV=1	2.60532	2.76997	2.50385	2.69795	3.17586	3.16212	2.60229	2.7594	2.70182	2.66695	2.51597	2.64043	Acetyl [K265]	0.831954	0.843233	0.247253	0.298136					2.75059	2.72128	-0.0293049
P31321	cAMP-dependent protein kinase type I-beta regulatory subunit OS=Homo sapiens OX=9606 GN=PRKAR1B PE=1 SV=4	1.6477	1.18263	1.45932	0.920088	2.05117	2.04165	0.869263	0.647266	0.789128	0.52624	1.70964	0.838348		0.230833	0.592749	0.421958	0.977075					1.45218	1.06022	-0.391963
P31323	cAMP-dependent protein kinase type II-beta regulatory subunit OS=Homo sapiens OX=9606 GN=PRKAR2B PE=1 SV=3	4.06063	4.996	2.57178	4.13025	3.96731	4.66012	4.2277	3.66864	3.6869	3.62268	4.34506	3.4945	Acetyl [K263]	0.973981	0.558251	0.373657	0.923914					3.94519	3.95794	0.0127478
P31431	Syndecan-4 OS=Homo sapiens OX=9606 GN=SDC4 PE=1 SV=2	-2.41717	-2.4246	-1.98712	-2.96236	-2.81088	-1.57213	-3.82107	-2.80467	-3.07059	-3.12539	-2.89231	-2.87825		0.308169	0.817407	0.963054	0.779967					-2.52043	-2.88063	-0.360206
P31644	Gamma-aminobutyric acid receptor subunit alpha-5 OS=Homo sapiens OX=9606 GN=GABRA5 PE=1 SV=1	-0.993103	-3.94737	-1.49033	-1.36078	-0.797277	-0.820536	-1.14036	-1.9512	-0.812783	-2.21681	-1.25888	-3.2932		0.906042	0.80267	0.79519	0.463267					-1.71777	-1.64197	0.0758042
P31689	DnaJ homolog subfamily A member 1 OS=Homo sapiens OX=9606 GN=DNAJA1 PE=1 SV=2	1.84517	2.0587	1.99307	1.71751	1.91269	2.30879	2.14392	2.16912	2.10699	1.61397	2.05684	1.7462		0.369512	0.674587	0.176608	0.709619					1.90543	2.02083	0.115407
P31749	RAC-alpha serine/threonine-protein kinase OS=Homo sapiens OX=9606 GN=AKT1 PE=1 SV=2	-2.82159	-3.23161	-3.02504	-2.93308	-0.709435	-1.06726	-3.22742	-1.37395	-1.69171	-3.41609	-2.68434	-1.23191	Acetyl [K400]	0.467988	0.647148	0.0910774	0.514673					-2.54415	-2.09895	0.445197
P31930	Cytochrome b-c1 complex subunit 1, mitochondrial OS=Homo sapiens OX=9606 GN=UQCRC1 PE=1 SV=3	6.18907	6.83591	6.20105	6.12595	6.29116	6.30478	6.24979	6.33727	6.48127	5.82027	6.10507	6.587		0.713134	0.73138	0.413793	0.172383					6.32863	6.26935	-0.0592799
P31937	3-hydroxyisobutyrate dehydrogenase, mitochondrial OS=Homo sapiens OX=9606 GN=HIBADH PE=1 SV=2	-4.20511	-0.779491	-2.9008	-4.55281	-3.02319	-4.09861	-2.58847	-3.42581	-5.31763	-3.83863	-2.53094	-5.56909		0.314959	0.33681	0.748072	0.499122					-3.09228	-3.90988	-0.817603
P31939	Bifunctional purine biosynthesis protein PURH OS=Homo sapiens OX=9606 GN=ATIC PE=1 SV=3	3.00232	3.02286	2.8349	3.11704	3.33426	2.71954	2.97107	2.03373	2.50423	3.01038	3.74601	2.28999		0.268889	0.491839	0.499007	0.272737					3.06228	2.75357	-0.308711
P31942	Heterogeneous nuclear ribonucleoprotein H3 OS=Homo sapiens OX=9606 GN=HNRNPH3 PE=1 SV=2	2.1143	1.83594	2.55192	1.93238	2.6119	2.35489	2.21891	1.48843	1.55119	2.25915	2.07113	1.40844	Acetyl [N-Term]	0.213272	0.958872	0.850906	0.0590798					2.20929	1.90745	-0.30184
P31943	Heterogeneous nuclear ribonucleoprotein H OS=Homo sapiens OX=9606 GN=HNRNPH1 PE=1 SV=4	-0.0426445	-0.302488	0.392895	0.044014	0.735718	0.252253	0.525375	0.980967	0.596316	-0.431651	0.142519	0.390827		0.473602	0.966076	0.347733	0.648521					0.165499	0.350944	0.185445
P31946-2	Isoform Short of 14-3-3 protein beta/alpha OS=Homo sapiens OX=9606 GN=YWHAB	3.259	3.05019	2.83163	3.14059	3.60098	3.50273	3.19759	2.86162	2.72981	2.82377	3.19852	2.97127	Acetyl [K3;Acetyl [N-Term];K68;K74;K80]	0.422115	0.242	0.208444	0.633209					3.17648	3.04076	-0.135719
P31947	14-3-3 protein sigma OS=Homo sapiens OX=9606 GN=SFN PE=1 SV=1	-3.95138	-4.99716	-4.02026	-4.37902	-5.23556	-3.03902	-4.47869	-1.63947	-3.95988	-3.12573	-3.37132	-5.69822		0.174483	0.531423	0.876941	0.900788					-4.51667	-3.61605	0.900627
P31948-2	Isoform 2 of Stress-induced-phosphoprotein 1 OS=Homo sapiens OX=9606 GN=STIP1	4.19087	4.34722	4.07536	4.09666	4.50078	4.47838	4.15309	4.1779	4.38736	3.82897	3.97067	4.23776		0.600406	0.482136	0.136509	0.739996					4.24218	4.1763	-0.0658751
P32004	Neural cell adhesion molecule L1 OS=Homo sapiens OX=9606 GN=L1CAM PE=1 SV=2	3.77784	4.95653	3.4353	3.77123	3.12783	3.57719	3.86269	4.3003	3.67824	4.0507	3.96977	3.93366	Acetyl [K998]	0.73603	0.680138	0.801149	0.442097					3.81375	3.91036	0.0966196
P32119	Peroxiredoxin-2 OS=Homo sapiens OX=9606 GN=PRDX2 PE=1 SV=5	6.5339	6.88382	6.37035	6.20635	6.78085	6.89113	6.39198	5.43241	5.9063	6.78754	6.41162	5.63153	Acetyl [K67]	0.236161	0.963084	0.948897	0.130938					6.55506	6.2075	-0.347553
P32121-4	Isoform 4 of Beta-arrestin-2 OS=Homo sapiens OX=9606 GN=ARRB2	-0.845272	-3.14255	-1.60272	-2.4666	-1.01574	-0.561071	-1.42852	-1.04991	-0.817201	-1.6831	-1.30126	-0.533077		0.0952551	0.0967648	0.0155851	0.13922			*		-1.81457	-1.05345	0.761125
P32189	Glycerol kinase OS=Homo sapiens OX=9606 GN=GK PE=1 SV=3	1.22054	1.65366	0.794033	0.863453	1.86924	1.77648	1.11409	1.31644	2.97076	1.70444	1.33732	2.64784		0.158351	0.771815	0.123913	0.297168					1.28018	1.8382	0.558012
P32418	Sodium/calcium exchanger 1 OS=Homo sapiens OX=9606 GN=SLC8A1 PE=1 SV=3	1.8066	2.98706	1.51704	1.31701	1.30053	2.1215	1.44168	0.891834	1.55457	1.72114	2.25444	1.48667		0.667839	0.953069	0.823804	0.738678					1.78565	1.63883	-0.146815
P32455	Guanylate-binding protein 1 OS=Homo sapiens OX=9606 GN=GBP1 PE=1 SV=2	-2.51337	-2.37131	-2.49383	-4.38113	-1.22717	-4.43917	-3.19	-0.781874	-1.20751	-1.45442	-1.86436	-4.34878		0.876893	0.0318222	0.887002	0.958665		*			-2.59736	-2.46945	0.127917
P32929	Cystathionine gamma-lyase OS=Homo sapiens OX=9606 GN=CTH PE=1 SV=3	-0.346428	-0.518297	-0.180542	-0.278288	-0.215305	-0.222372	-0.639238	-3.78982	-3.33994	-0.79386	-0.642307	-2.90287		0.0606699	0.828368	0.51293	0.115954					-0.307772	-1.76149	-1.45371
P32969	60S ribosomal protein L9 OS=Homo sapiens OX=9606 GN=RPL9 PE=1 SV=1	3.07191	3.05865	3.64498	3.20862	3.3723	3.90922	3.35567	3.24119	2.91404	3.08464	3.33944	2.89336		0.901333	0.700626	0.814145	0.198416					3.27129	3.24822	-0.0230693
P33121	Long-chain-fatty-acid--CoA ligase 1 OS=Homo sapiens OX=9606 GN=ACSL1 PE=1 SV=1	1.18967	-0.0539265	1.03373	0.738989	1.44415	1.17278	1.35597	1.72242	1.71825	0.556663	1.10012	1.77817	Acetyl [N-Term]	0.137988	0.320768	0.107952	0.177145					0.870523	1.34348	0.472961
P33176	Kinesin-1 heavy chain OS=Homo sapiens OX=9606 GN=KIF5B PE=1 SV=1	2.0605	1.9181	2.04864	2.01985	1.93872	1.94509	1.57973	2.38606	2.64617	2.20701	1.80428	2.78635		0.355907	0.901354	0.876523	0.155744					1.99716	2.19353	0.196364
P33240	Cleavage stimulation factor subunit 2 OS=Homo sapiens OX=9606 GN=CSTF2 PE=1 SV=1	-2.99166	-4.43874	-2.99549	-2.86308	-3.39485	-3.70684	-3.27154	-3.09113	-2.87769	-3.43831	-3.68712	-2.84063		0.830839	0.637552	0.658425	0.617647					-3.33676	-3.27332	0.0634379
P33316	Deoxyuridine 5'-triphosphate nucleotidohydrolase, mitochondrial OS=Homo sapiens OX=9606 GN=DUT PE=1 SV=4	0.24955	1.00307	0.497158	0.700886	-0.270807	-0.30876	0.696386	0.85187	0.633088	0.694015	0.133371	0.471598		0.948166	0.346574	0.151123	0.951843					0.435971	0.453081	0.0171097
P33402-2	Isoform 2 of Guanylate cyclase soluble subunit alpha-2 OS=Homo sapiens OX=9606 GN=GUCY1A2	1.29375	-0.166883	0.999359	1.10261	3.04494	1.36522	1.02099	0.775349	-0.0409441	0.185616	0.357513	0.0452156		0.170413	0.797045	0.701895	0.279869					1.25476	0.529851	-0.724904
P34741	Syndecan-2 OS=Homo sapiens OX=9606 GN=SDC2 PE=1 SV=2	-1.75751	-1.98226	-1.07225	-1.93625	-1.60539	-1.9935	-2.0243	-1.03422	-1.78282	-1.19246	-2.55295	-3.04589		0.447448	0.121974	0.228904	0.159656					-1.67073	-1.94659	-0.275861
P34896	Serine hydroxymethyltransferase, cytosolic OS=Homo sapiens OX=9606 GN=SHMT1 PE=1 SV=1	-0.741068	-1.79219	-1.02831	-1.52174	-1.09588	-1.34059	-1.06231	-1.38185	-0.515651	-0.327256	-0.910858	-0.940258		0.217896	0.8532	0.580236	0.652336					-1.23584	-0.925537	0.310301
P34897	Serine hydroxymethyltransferase, mitochondrial OS=Homo sapiens OX=9606 GN=SHMT2 PE=1 SV=3	2.51712	1.74679	2.92604	1.70745	2.4713	2.52505	1.68219	1.39246	2.17226	2.26761	2.31927	1.86044		0.385776	0.944376	0.980759	0.831467					2.27374	2.03133	-0.242411
P34903	Gamma-aminobutyric acid receptor subunit alpha-3 OS=Homo sapiens OX=9606 GN=GABRA3 PE=1 SV=1	-1.51451	-3.57966	-2.975	-2.00752	-1.43791	-0.248243	-2.73823	-0.128141	-0.549485	-2.56534	-1.12261	-0.194202		0.0758544	0.418807	0.124214	0.145001					-2.30292	-1.07804	1.22489
P34913	Bifunctional epoxide hydrolase 2 OS=Homo sapiens OX=9606 GN=EPHX2 PE=1 SV=2	-0.967279	-0.22473	-1.63218	-1.37234	-0.49995	-0.749109	-0.425348	-0.350704	-1.5134	-0.909581	-0.726925	-1.34996		0.794643	0.922399	0.195276	0.910838					-0.939296	-0.860719	0.078577
P34931	Heat shock 70 kDa protein 1-like OS=Homo sapiens OX=9606 GN=HSPA1L PE=1 SV=2	-0.0723057	-0.209608	-0.414843	-0.309835	4.91966	5.2853	-1.30686	-0.841955	-0.64568	4.64629	-0.318243	4.42141	Acetyl [K58;K161;K250;K327;K330;K332]	0.619833	0.47588	0.214139	0.586354					0.782614	1.60575	0.823139
P34932	Heat shock 70 kDa protein 4 OS=Homo sapiens OX=9606 GN=HSPA4 PE=1 SV=4	3.91927	3.63935	3.55828	3.76244	4.42844	4.46696	3.69749	2.97712	3.31372	3.56339	3.79449	3.01198	Acetyl [K305]	0.264436	0.63428	0.622146	0.173282					3.86156	3.54645	-0.315106
P34947	G protein-coupled receptor kinase 5 OS=Homo sapiens OX=9606 GN=GRK5 PE=1 SV=1	-2.02411	-2.28864	-1.38499	-2.1244	-2.8559	-2.90921	-2.17293	-1.94139	-3.264	-2.54696	-2.27658	-2.37278		0.231541	0.916596	0.160172	0.732941					-2.13561	-2.49769	-0.362083
P34949	Mannose-6-phosphate isomerase OS=Homo sapiens OX=9606 GN=MPI PE=1 SV=2	7.53921	7.29491	7.20371	7.386	7.76401	7.87433	7.26842	0.331068	-0.657971	7.3605	7.46684	-0.770054		0.114387	0.986143	0.521627	0.0846109					7.43757	4.12473	-3.31284
P35052	Glypican-1 OS=Homo sapiens OX=9606 GN=GPC1 PE=1 SV=2	0.43503	-0.150751	0.281731	0.289803	-0.311041	0.62615	0.106649	1.08653	1.02523	0.317573	0.88254	0.432455		0.0282684	0.922966	0.797782	0.181499	*				0.108954	0.63959	0.530635
P35080	Profilin-2 OS=Homo sapiens OX=9606 GN=PFN2 PE=1 SV=3	4.57604	4.25211	4.08447	3.71337	4.94806	4.83807	3.98932	3.68785	4.66803	3.95829	4.23203	4.03067		0.664827	0.546396	0.103663	0.804329					4.31481	4.20061	-0.1142
P35221-2	Isoform 2 of Catenin alpha-1 OS=Homo sapiens OX=9606 GN=CTNNA1	-0.768793	-0.877876	-1.01608	-1.09204	-0.60943	-3.16105	-0.960464	-1.30075	-0.253463	0.246436	-0.409334	-1.26346		0.784689	0.082079	0.286635	0.885709					-0.872843	-1.01458	-0.14174
P35222	Catenin beta-1 OS=Homo sapiens OX=9606 GN=CTNNB1 PE=1 SV=1	4.22288	4.68906	4.20215	4.17398	3.98124	4.35595	4.35777	4.30762	4.09467	4.06234	4.1879	4.00261	Acetyl [K666]	0.630788	0.860441	0.996163	0.939437					4.25386	4.19555	-0.0583122
P35232	Prohibitin OS=Homo sapiens OX=9606 GN=PHB PE=1 SV=1	5.46766	5.71219	5.24097	5.22387	5.49275	5.67239	5.23419	3.95351	4.38569	4.92219	5.50205	4.57931	Acetyl [K240]	0.0975812	0.60869	0.993549	0.413144					5.42749	4.89276	-0.534729
P35237	Serpin B6 OS=Homo sapiens OX=9606 GN=SERPINB6 PE=1 SV=3	1.18588	1.40661	1.25118	1.18382	1.7547	0.789291	0.471649	0.721699	1.23624	1.79212	1.14721	0.773058		0.124072	0.0313748	0.182642	0.206314		*			1.35644	0.99018	-0.366258
P35240-2	Isoform 2 of Merlin OS=Homo sapiens OX=9606 GN=NF2	-2.00658	-1.42963	-2.33633	-2.28612	-1.56533	-1.30074	-0.955076	-1.96693	-1.39467	-2.55005	-1.70398	-2.21237		0.516339	0.367395	0.0538299	0.927234					-1.9248	-1.72626	0.19854
P35241-5	Isoform 5 of Radixin OS=Homo sapiens OX=9606 GN=RDX	3.92406	3.85862	3.41631	3.89048	3.81317	3.09139	3.33091	3.11013	4.18717	4.3529	3.77052	3.63274		0.568906	0.224964	0.290216	0.723381					3.78053	3.63939	-0.141136
P35268	60S ribosomal protein L22 OS=Homo sapiens OX=9606 GN=RPL22 PE=1 SV=2	1.55244	0.6724	2.05329	1.51147	1.92924	2.07675	1.77701	2.57129	2.18047	1.44206	1.78236	2.82098		0.093196	0.424518	0.242768	0.244001					1.54377	2.09299	0.549221
P35269	General transcription factor IIF subunit 1 OS=Homo sapiens OX=9606 GN=GTF2F1 PE=1 SV=2	-4.95385	-4.97398	-3.32814	-4.56521	-4.85098	-5.00769	-4.66603	-2.71877	-3.09747	-3.24206	-4.63711	-3.5468		0.185606	0.263507	0.54151	0.761105					-4.53444	-3.84513	0.689301
P35270	Sepiapterin reductase OS=Homo sapiens OX=9606 GN=SPR PE=1 SV=1	0.655508	1.65088	1.37411	1.28756	0.755775	0.750717	0.573862	0.448751	0.772599	2.07039	1.23241	0.587502		0.471475	0.06716	0.036652	0.0977934			*		1.14477	0.919462	-0.225306
P35443	Thrombospondin-4 OS=Homo sapiens OX=9606 GN=THBS4 PE=1 SV=2	-2.18405	-3.04705	-2.49203	-1.55873	-0.982452	-1.68154	-1.72172	-1.67234	-0.578193	-2.16005	-2.41678	-0.560024		0.274191	0.512727	0.290562	0.73342					-2.05286	-1.54152	0.51134
P35498	Sodium channel protein type 1 subunit alpha OS=Homo sapiens OX=9606 GN=SCN1A PE=1 SV=2	0.905142	-2.17258	-5.9909	-2.93566	-1.98859	-1.12716	-4.34337	-4.47017	-4.65114	-2.47549	-2.81703	-2.51123		0.500789	0.14106	0.265838	0.412437					-2.43652	-3.19937	-0.76285
P35520-2	Isoform 2 of Cystathionine beta-synthase OS=Homo sapiens OX=9606 GN=CBS	1.73082	1.46961	1.62802	1.47612	1.8076	0.929905	1.09314	1.06346	0.99525	1.26576	1.66761	1.23806	Acetyl [K211]	0.00534021	0.37912	0.260267	0.998548	**				1.62243	1.17903	-0.443407
P35527	Keratin, type I cytoskeletal 9 OS=Homo sapiens OX=9606 GN=KRT9 PE=1 SV=3	2.54187	1.10813	0.00590515	4.39186	4.56146	5.18693	2.29654	2.38593	2.38855	4.64214	1.426	4.30076		0.488723	0.362867	0.410975	0.376481					2.52184	3.23241	0.710562
P35542	Serum amyloid A-4 protein OS=Homo sapiens OX=9606 GN=SAA4 PE=1 SV=2	-3.01032	-1.1016	-1.22533	-1.95153	-4.90316	-1.51145	-2.62037	-0.654688	-1.92313	-0.362512	-2.12679	-2.41623		0.293406	0.438682	0.286265	0.80686					-2.43839	-1.65931	0.779078
P35555	Fibrillin-1 OS=Homo sapiens OX=9606 GN=FBN1 PE=1 SV=3	0.623386	0.513111	-0.350433	-0.534122	0.386515	-1.46802	0.513702	1.72694	1.46514	1.07005	1.41618	0.806322		0.237561	0.317055	0.748162	0.157707					0.127691	0.790044	0.662353
P35568	Insulin receptor substrate 1 OS=Homo sapiens OX=9606 GN=IRS1 PE=1 SV=1	-2.93048	-3.42239	-2.68448	-2.93612	-2.38742	-3.54273	-3.16477	-3.80592	-4.23851	-2.86545	-3.10144	-4.21051		0.0363236	0.457421	0.250526	0.0669887	*				-2.87218	-3.56133	-0.689155
P35573	Glycogen debranching enzyme OS=Homo sapiens OX=9606 GN=AGL PE=1 SV=3	3.27099	3.78108	3.73499	3.12022	3.00756	3.07771	2.71315	2.94618	3.11844	3.51057	3.27743	3.29305		0.188315	0.265598	0.151444	0.901415					3.38297	3.13379	-0.249181
P35579	Myosin-9 OS=Homo sapiens OX=9606 GN=MYH9 PE=1 SV=4	5.43235	4.87769	5.17361	5.82398	6.0723	5.33786	5.04213	5.22293	5.95887	5.47094	5.59985	5.60627	Acetyl [K909;K910]	0.953838	0.472202	0.796355	0.695529					5.47599	5.46269	-0.0132963
P35580-4	Isoform 4 of Myosin-10 OS=Homo sapiens OX=9606 GN=MYH10	1.53224	1.27074	1.0422	1.36418	1.56212	1.83356	1.41464	1.0165	1.23584	1.27807	1.84535	1.23404	Acetyl [K1062;K1442;K1755]	0.748378	0.303192	0.209026	0.935197					1.3543	1.40829	0.0539905
P35580-5	Isoform 5 of Myosin-10 OS=Homo sapiens OX=9606 GN=MYH10	-3.30399	-2.25572	-3.49406	-3.45812	-3.6297	-2.68693	-2.72118	-2.8974	-2.78852	-3.34564	-2.24852	-2.57046	Acetyl [K1040;K1420;K1733]	0.0913266	0.537706	0.184021	0.127792					-3.22832	-2.75124	0.477081
P35606	Coatomer subunit beta' OS=Homo sapiens OX=9606 GN=COPB2 PE=1 SV=2	2.17951	1.96983	2.41423	2.18611	1.82333	2.00475	1.93194	1.77919	1.92195	2.18699	2.25904	1.50331	Acetyl [K69]	0.249861	0.305821	0.0424592	0.243552			*		2.1146	1.94102	-0.173578
P35609	Alpha-actinin-2 OS=Homo sapiens OX=9606 GN=ACTN2 PE=1 SV=1	3.02481	1.66881	2.95037	4.43503	2.33171	3.62372	4.20266	4.36588	2.4763	3.30696	3.01857	3.19359	Acetyl [K42;K54]	0.264791	0.41814	0.793315	0.571824					2.88215	3.45538	0.573237
P35611-4	Isoform 4 of Alpha-adducin OS=Homo sapiens OX=9606 GN=ADD1	5.73678	5.52101	5.68876	5.65714	5.4936	5.49874	5.73224	5.57221	5.50941	5.65747	5.98433	5.52492	Acetyl [K615]	0.821676	0.896774	0.539008	0.737183					5.61946	5.6399	0.020447
P35612	Beta-adducin OS=Homo sapiens OX=9606 GN=ADD2 PE=1 SV=3	4.99377	4.90055	4.76013	5.07312	4.98345	5.26864	5.15693	5.08608	5.04725	4.72756	4.71977	4.96466		0.617907	0.078785	0.178254	0.974009					4.9422	4.99584	0.0536396
P35613	Basigin OS=Homo sapiens OX=9606 GN=BSG PE=1 SV=2	2.99427	2.99188	2.35807	3.07483	2.84274	3.41226	2.88142	2.8455	3.03652	3.10312	3.05071	2.78854		0.277582	0.510995	0.392101	0.702242					2.85236	3.01687	0.16451
P35625	Metalloproteinase inhibitor 3 OS=Homo sapiens OX=9606 GN=TIMP3 PE=1 SV=2	-2.87697	-2.68631	-3.17129	-2.74534	-2.95854	-2.60353	-2.7841	0.219406	-0.585874	-2.88239	-2.88869	-0.0527935		0.0896673	0.870862	0.410358	0.08565					-2.88769	-1.654	1.23369
P35626	Beta-adrenergic receptor kinase 2 OS=Homo sapiens OX=9606 GN=GRK3 PE=1 SV=2	-1.60038	-3.50112	-1.55783	-2.1167	-1.22898	-1.12208	-1.99136	-1.00189	-0.929078	-3.83117	-2.70518	-2.72215		0.945196	0.696345	0.527271	0.783894					-2.001	-2.04327	-0.0422704
P35637	RNA-binding protein FUS OS=Homo sapiens OX=9606 GN=FUS PE=1 SV=1	-0.979881	-3.26242	-0.654163	-0.428108	-0.998558	-2.23296	-0.727678	-0.379375	-2.33283	-1.31851	-1.55869	-2.05958		0.654618	0.820822	0.322144	0.43044					-1.26463	-1.51566	-0.251035
P35658-5	Isoform 5 of Nuclear pore complex protein Nup214 OS=Homo sapiens OX=9606 GN=NUP214	-2.58456	-2.51651	-1.90657	-2.3466	-1.84436	-2.46089	-2.74955	-3.76504	-4.00892	-2.6514	-2.13211	-3.91211		0.0446396	0.567829	0.327556	0.0840133	*				-2.23972	-3.09715	-0.857424
P35659	Protein DEK OS=Homo sapiens OX=9606 GN=DEK PE=1 SV=1	-1.67415	-1.71587	-2.10482	-1.70893	-1.2069	-1.6935	-1.45147	-1.7368	-1.32039	-1.25129	-1.42375	-2.11125		0.5458	0.365348	0.660656	0.212827					-1.68214	-1.56978	0.112356
P35749-2	Isoform 2 of Myosin-11 OS=Homo sapiens OX=9606 GN=MYH11	1.74202	2.62379	2.03465	1.93241	1.61423	0.778072	2.37355	3.64698	6.17088	1.52404	2.13433	6.29204		0.231368	0.941	0.603561	0.0725939					1.98942	3.27427	1.28485
P35754	Glutaredoxin-1 OS=Homo sapiens OX=9606 GN=GLRX PE=1 SV=2	1.48345	1.89911	1.37717	1.96617	1.81893	1.77367	1.2938	0.750612	0.471704	1.44004	1.30935	1.0951		0.0324248	0.914142	0.455538	0.109546	*				1.70896	1.16204	-0.546924
P35813-3	Isoform 3 of Protein phosphatase 1A OS=Homo sapiens OX=9606 GN=PPM1A	1.91595	2.57059	1.64991	2.1783	1.57425	2.04942	2.06303	2.00255	1.69698	1.89999	1.76643	2.02605		0.774411	0.585163	0.833933	0.93795					1.9778	1.92921	-0.0485937
P35908	Keratin, type II cytoskeletal 2 epidermal OS=Homo sapiens OX=9606 GN=KRT2 PE=1 SV=2	0.959238	0.0155602	-1.25026	3.4354	3.30157	4.5234	1.11595	1.88263	1.09827	5.18243	2.46115	2.96876	Acetyl [K414;K415;K418]	0.196045	0.759192	0.567437	0.293916					1.2923	2.74751	1.45521
P35914	Hydroxymethylglutaryl-CoA lyase, mitochondrial OS=Homo sapiens OX=9606 GN=HMGCL PE=1 SV=2	-1.01844	0.058197	-1.05394	-0.828709	-1.3606	-0.750759	-0.696867	-0.274996	-0.782146	-1.04223	-1.30313	-0.617023		0.814368	0.842992	0.887151	0.512707					-0.840698	-0.781021	0.059677
P35998	26S proteasome regulatory subunit 7 OS=Homo sapiens OX=9606 GN=PSMC2 PE=1 SV=3	2.5382	2.24848	2.54798	2.47258	2.66096	2.78683	2.53945	2.66863	2.82479	2.41827	2.61992	2.78212		0.0836129	0.335058	0.0918827	0.29725					2.49364	2.66286	0.169218
P36021	Monocarboxylate transporter 8 OS=Homo sapiens OX=9606 GN=SLC16A2 PE=1 SV=2	1.76775	0.64086	1.61436	1.50322	1.26079	1.48857	1.26467	0.550312	1.25636	1.0683	1.62289	1.39348		0.602961	0.22593	0.967175	0.764053					1.3574	1.23494	-0.122455
P36222	Chitinase-3-like protein 1 OS=Homo sapiens OX=9606 GN=CHI3L1 PE=1 SV=2	-2.01795	-0.565363	-2.76592	-3.11142	-6.05749	-2.68925	-1.85956	-0.693024	-0.0970316	-1.26615	0.885138	-0.390739		0.0516394	0.979782	0.809532	0.0672348					-2.90363	-0.872946	2.03068
P36269-3	Isoform 3 of Glutathione hydrolase 5 proenzyme OS=Homo sapiens OX=9606 GN=GGT5	-1.57104	-2.1528	-1.98993	-1.48478	-1.92702	-5.14393	-2.16437	-3.05852	-3.4563	-1.42544	-1.56904	-3.39807		0.105872	0.182365	0.0613936	0.518291					-1.82511	-2.88795	-1.06284
P36404	ADP-ribosylation factor-like protein 2 OS=Homo sapiens OX=9606 GN=ARL2 PE=1 SV=4	-0.870337	-0.0870399	-0.426937	-0.18841	0.584888	0.960915	-0.323435	-0.466787	0.603982	-0.0425024	-0.0853672	0.0423393		0.352124	0.920159	0.306754	0.320658					-0.197567	0.0984492	0.296016
P36405	ADP-ribosylation factor-like protein 3 OS=Homo sapiens OX=9606 GN=ARL3 PE=1 SV=2	1.27773	1.68751	1.14641	1.20841	1.21088	1.16968	1.21519	1.1914	1.14741	1.27321	0.984741	1.02673		0.113069	0.603357	0.608022	0.574173					1.30619	1.14405	-0.162136
P36507	Dual specificity mitogen-activated protein kinase kinase 2 OS=Homo sapiens OX=9606 GN=MAP2K2 PE=1 SV=1	0.992601	1.07575	0.966661	1.00937	0.31295	0.31267	0.901823	0.979538	1.11553	1.201	1.04876	1.13881		0.644694	0.508823	0.212885	0.324151					0.871466	0.956876	0.0854092
P36542	ATP synthase subunit gamma, mitochondrial OS=Homo sapiens OX=9606 GN=ATP5F1C PE=1 SV=1	3.66165	4.28155	3.64727	3.44379	3.80019	3.7415	3.40631	2.76324	2.98738	3.30304	3.78935	3.06808		0.0476931	0.905974	0.813828	0.542141	*				3.76689	3.29413	-0.47276
P36543	V-type proton ATPase subunit E 1 OS=Homo sapiens OX=9606 GN=ATP6V1E1 PE=1 SV=1	5.79927	5.96018	5.87235	5.57832	5.77231	6.42475	5.96402	6.18246	5.98206	5.30126	5.83112	6.09938	Acetyl [K189;K191]	0.325901	0.142213	0.0472118	0.154699			*		5.79649	5.96929	0.172808
P36551	Oxygen-dependent coproporphyrinogen-III oxidase, mitochondrial OS=Homo sapiens OX=9606 GN=CPOX PE=1 SV=3	-1.41113	-2.102	-1.39392	-1.38122	-2.19865	-3.26322	-1.55431	-1.68978	-1.72017	-1.4655	-2.22263	-1.40673		0.553076	0.707083	0.15358	0.687578					-1.69738	-1.90319	-0.205808
P36578	60S ribosomal protein L4 OS=Homo sapiens OX=9606 GN=RPL4 PE=1 SV=5	3.09506	3.45393	3.74806	3.41542	2.97825	2.82017	3.49688	3.56627	3.38056	3.12963	3.5045	3.4723		0.997807	0.312507	0.156446	0.577671					3.33815	3.33862	0.000470244
P36776	Lon protease homolog, mitochondrial OS=Homo sapiens OX=9606 GN=LONP1 PE=1 SV=2	3.48437	3.84044	3.83195	3.62708	3.50737	3.2683	3.12433	3.56387	3.16043	3.36382	3.06843	3.41473		0.00421717	0.292722	0.0647306	0.676016	**				3.65824	3.28056	-0.377682
P36871	Phosphoglucomutase-1 OS=Homo sapiens OX=9606 GN=PGM1 PE=1 SV=3	3.63385	3.91336	3.66205	3.88294	4.09239	3.66968	3.20278	3.0212	3.34847	4.07029	3.69594	3.27557		0.0654043	0.226099	0.216147	0.057736					3.83692	3.46913	-0.367785
P36873	Serine/threonine-protein phosphatase PP1-gamma catalytic subunit OS=Homo sapiens OX=9606 GN=PPP1CC PE=1 SV=1	-0.549984	-0.982302	-0.544559	-0.941669	-0.147871	-0.225546	-1.12901	-0.0654583	0.166991	-0.973353	-0.883295	0.014431		0.500895	0.805404	0.231115	0.196815					-0.633277	-0.442177	0.1911
P36915	Guanine nucleotide-binding protein-like 1 OS=Homo sapiens OX=9606 GN=GNL1 PE=1 SV=2	3.29412	3.28569	3.00642	3.43263	3.26702	3.15631	3.22946	2.86689	2.87874	3.23051	3.44185	2.54701		0.192848	0.486242	0.30059	0.110178					3.25717	3.05011	-0.207065
P36955	Pigment epithelium-derived factor OS=Homo sapiens OX=9606 GN=SERPINF1 PE=1 SV=4	-1.42562	-2.19774	-2.16391	-0.488911	-1.52458	-0.500076	-1.20518	-0.470591	-0.726092	-0.721553	-0.526861	-0.838003		0.0134464	0.791422	0.689691	0.983083	*				-1.56015	-0.712622	0.847528
P36957	Dihydrolipoyllysine-residue succinyltransferase component of 2-oxoglutarate dehydrogenase complex, mitochondrial OS=Homo sapiens OX=9606 GN=DLST PE=1 SV=4	3.6394	4.56178	3.50862	4.34137	3.53589	3.85153	3.82632	3.84498	3.48231	3.58067	3.55276	3.64034		0.260536	0.784158	0.284994	0.472485					3.91741	3.6827	-0.234713
P36959	GMP reductase 1 OS=Homo sapiens OX=9606 GN=GMPR PE=1 SV=1	-3.16677	-1.3272	-3.13005	-4.62368	-1.8045	-1.30727	-1.97102	-1.7436	-1.66708	-1.42104	-2.86067	-2.63007		0.146097	0.935393	0.040684	0.999562			*		-2.81044	-1.94296	0.867474
P36969	Phospholipid hydroperoxide glutathione peroxidase OS=Homo sapiens OX=9606 GN=GPX4 PE=1 SV=3	2.22222	2.97951	1.98936	2.32248	2.36686	2.27881	2.63256	2.42516	2.25573	2.32979	2.43583	2.36628		0.931217	0.934011	0.585745	0.954738					2.37608	2.38917	0.0130813
P37108	Signal recognition particle 14 kDa protein OS=Homo sapiens OX=9606 GN=SRP14 PE=1 SV=2	-3.90477	-3.38294	-2.17256	-3.23429	-4.19827	-4.18901	-2.47318	-1.88921	-2.96542	-5.12976	-5.26499	-3.94202		0.641465	0.890816	0.550115	0.95168					-3.37857	-3.69337	-0.314803
P37198	Nuclear pore glycoprotein p62 OS=Homo sapiens OX=9606 GN=NUP62 PE=1 SV=3	-2.58302	-2.7108	-2.71193	-2.49954	-2.21667	-3.11655	-2.33723	-1.44698	-1.81958	-2.38853	-2.22474	-1.34081		0.15214	0.789293	0.572019	0.136037					-2.54439	-2.09634	0.448047
P37235	Hippocalcin-like protein 1 OS=Homo sapiens OX=9606 GN=HPCAL1 PE=1 SV=3	-3.06693	-2.59119	-2.0654	-2.61663	-4.96812	-0.589636	-1.38166	-0.800642	-1.82419	-1.95734	-1.84783	-1.39606		0.00618604	0.330443	0.500684	0.485244	**				-3.06166	-1.39962	1.66203
P37268	Squalene synthase OS=Homo sapiens OX=9606 GN=FDFT1 PE=1 SV=1	-0.882586	-0.9608	-0.288862	-0.466513	-1.56383	-1.49642	-0.415232	-2.35822	-2.36269	-0.332852	-0.446682	-1.35886		0.36417	0.904674	0.210893	0.298534					-0.832518	-1.25299	-0.420475
[truncated: 3,881 more rows]

## Sheet: CA1
Accession	Description	CA1_0_.271	CA1_0_.269	CA1_0_.276	CA1_0_.283	CA1_0_.260	CA1_3_.280	CA1_3_.277	CA1_3_.185	CA1_3_.282	CA1_3.5_.230	CA1_4_.203	CA1_4_.279	CA1_4_.281	CA1_4_.267	Modifications	p.value..Condition	p.value..Sex	p.value..Age	p.value..PMI	Sig.p.value..Condition	Sig.p.value..Sex	Sig.p.value..Age	Sig.p.value..PMI	Average_Control	Average_AD	Fold_change (Log2)
[truncated: 5,555 more rows]

[truncated: 2 more sheets: EC, PRC]
