# Supplementary material for: Topological Dissection of Proteomic Changes Linked to the Limbic Stage of Alzheimer’s Disease
Source: Front Immunol. 2021 Oct 12;12:750665. doi: 10.3389/fimmu.2021.750665 (PMC8546208; doi:10.3389/fimmu.2021.750665)
Supplement: Supplementary Table 4 — Summary of the phosphopeptide analysis. [file Table_4.xlsx]

## Sheet: HP
Protein Accessions	Annotated Sequence	Modifications	HP_0_.213	HP_0_.283	HP_0_.194	HP_0_.164	HP_3_.280	HP_3_.277	HP_3_.185	HP_3_.282	HP_4_.267	HP_4_.279	HP_4_.281	p.value..Condition	p.value..Sex	p.value..Age	p.value..PMI	Sig.p.value..Condition	Sig.p.value..Sex	Sig.p.value..Age	Sig.p.value..PMI	Average_Control	Average_AD	Fold_change (Log2)
Q9BTU6	[-].MDETSPLVSPER.[A]	1xAcetyl [N-Term];1xPhospho [S9(100)]	-0.612332	-0.117659	0.579971	0.0388136	-0.860274	-0.581991	-2.39078	-0.277931	-2.48766	-2.9455	-1.64059	0.0212243	0.856333	0.645838	0.328447	*				-0.0278015	-1.59782	-1.57002
P31946-2	[-].MDKSELVQK.[A]	1xAcetyl [N-Term];1xPhospho [S4(100)]	-1.8632	-4.4851	-4.03295	-2.89683	-2.64896	-2.10868	-2.27328	-5.57224	-1.1514	-0.828745	-2.67034	0.365945	0.24489	0.707798	0.458356					-3.31952	-2.46481	0.854714
P80297	[-].MDPNCSCSPVGSCACAGSCK.[C]	1xAcetyl [N-Term];1xPhospho [S8(99.6)];5xCarbamidomethyl [C5;C13;C15;C19];C7	-3.16971	-2.05679	-0.965614	-1.11894	-3.91021	-2.00623	-3.30682	-1.90657	-3.70729	-6.58603	-2.46954	0.112762	0.931828	0.634052	0.32376					-1.82777	-3.41324	-1.58548
O43399-3	[-].MDSAGQDINLNSPNK.[G]	1xAcetyl [N-Term];1xPhospho [S12(100)]	1.93339	1.27945	0.800533	-1.46181	-0.228564	1.0323	0.798178	0.302021	1.53107	-3.8254	-0.684086	0.473621	0.401166	0.989092	0.336943					0.637891	-0.153497	-0.791388
Q15029	[-].MDTDLYDEFGNYIGPELDSDEDDDELGR.[E]	2xPhospho [S19(100);T/Y]	-4.38594	-4.75987	-2.46868	-4.48609	-2.86923	-3.43594	-3.42615	-4.13046	-2.8774	-5.30217	-4.86241	0.775682	0.53387	0.972128	0.846113					-4.02515	-3.84339	0.181753
Q8TBE7	[-].MDTSPSR.[K]	1xAcetyl [N-Term];1xPhospho [S4(100)]	-1.42458	-1.11078	-1.11376	-1.44753	-1.9397	-1.97436	-4.42382	-1.271	-2.64903	-2.74862	-1.77821	0.0630872	0.557491	0.815952	0.451169					-1.27416	-2.39782	-1.12366
Q5JU85	[-].MEAGSGPPGGPGSESPNR.[A]	1xAcetyl [N-Term];1xPhospho [S15(99.8)]	-0.0571146	0.219576	-0.0653286	0.351195	-1.14906	-0.857851	-1.03081	0.618668	-0.669329	-1.12531	-1.30925	0.0276253	0.461533	0.624735	0.959424	*				0.112082	-0.788991	-0.901073
Q9NQC3-2;Q9NQC3	[-].MEDLDQSPLVSSSDSPPRPQPAFK.[Y]	1xAcetyl [N-Term];1xPhospho [S15(100)]	5.20488	6.41284	5.91014	6.16478	5.85292	5.51017	5.85703	5.81734	5.58945	3.90526	4.39017	0.18149	0.187467	0.363107	0.676832					5.92316	5.27462	-0.648539
Q9NQC3-2;Q9NQC3	[-].MEDLDQSPLVSSSDSPPRPQPAFK.[Y]	2xPhospho [S15(100);S]	0.703032	1.73696	1.22054	1.66398	1.37337	0.442099	0.771955	1.17392	0.93692	-0.988577	-0.24267	0.105233	0.126287	0.320753	0.911102					1.33113	0.495287	-0.835842
P06748	[-].MEDSMDMDMSPLRPQNYLFGCELK.[A]	1xAcetyl [N-Term];1xCarbamidomethyl [C21];1xOxidation [M];1xPhospho [S10(100)]	-3.04743	-1.44699	-0.369967	-1.52826	0.538507	0.00567245	-5.05149	-2.51742	-3.64824	-1.87605	-3.51159	0.545167	0.711498	0.946293	0.746547					-1.59816	-2.29437	-0.696211
P06748	[-].MEDSMDMDMSPLRPQNYLFGCELK.[A]	1xAcetyl [N-Term];1xCarbamidomethyl [C21];1xPhospho [S10(100)];2xOxidation [M7;M]	-4.21233	-2.98924	-3.82867	-3.94289	-2.58173	-0.464987	-1.27365	-4.24199	-2.28028	-0.104618	-3.18712	0.055995	0.549677	0.970478	0.164398					-3.74328	-2.0192	1.72409
P06748	[-].MEDSMDMDMSPLRPQNYLFGCELK.[A]	1xAcetyl [N-Term];1xCarbamidomethyl [C21];1xPhospho [S4(100)]	-0.537646	-0.471333	1.37708	-1.5055	1.09549	-1.09354	-4.01867	-1.26808	-5.50326	-2.10998	-3.99909	0.116465	0.911746	0.533664	0.463512					-0.284348	-2.41388	-2.12953
Q13336	[-].MEDSPTMVR.[V]	1xAcetyl [N-Term];1xOxidation [M7];1xPhospho [S4(100)]	3.75769	0.141798	0.0819588	1.44905	-0.769015	-3.28212	-1.20718	-1.71873	-2.69062	-1.44221	1.37391	0.0212328	0.310043	0.207863	0.172203	*				1.35762	-1.39085	-2.74847
Q13336	[-].MEDSPTMVR.[V]	1xAcetyl [N-Term];1xPhospho [S4(100)]	4.85536	2.30972	2.41732	2.68806	-1.29141	-1.72985	-0.481983	0.0554752	-4.22373	-2.1035	1.253	0.00197486	0.307085	0.143508	0.20789	**				3.06761	-1.21743	-4.28504
Q8N987	[-].MEDSQETSPSSNNSSEELSSALHLSK.[G]	1xAcetyl [N-Term];1xPhospho [S8(98.6)]	-1.47179	0.393869	0.0404339	0.768357	0.372092	0.892883	-0.438028	0.318789	0.303099	-0.288103	-2.02477	0.927685	0.233667	0.133183	0.333116					-0.0672827	-0.123434	-0.0561513
Q96HH4	[-].MEEPTAVEGQVQLPSPHQGSLR.[K]	1xAcetyl [N-Term];1xPhospho [S15(100)]	-0.665893	-2.0847	-1.56466	-5.19636	-1.90505	-2.0032	-3.42102	-3.00235	-4.46617	-3.76392	-4.02754	0.355616	0.928654	0.330002	0.753496					-2.3779	-3.22704	-0.849133
O60285	[-].MEGAAAPVAGDRPDLGLGAPGSPR.[E]	1xAcetyl [N-Term];1xPhospho [S22(100)]	-1.90948	-1.58036	-1.96043	-2.3339	-0.497746	-3.68554	-3.62561	-2.10641	-3.79057	-4.01231	-5.72516	0.131962	0.157028	0.431669	0.933887					-1.94604	-3.34905	-1.40301
Q9NQ86-4	[-].MEGDGSDSPVTIK.[N]	1xAcetyl [N-Term];1xPhospho [S8(100)]	-1.48087	-1.76217	-1.01483	-0.980464	0.431296	-0.491718	0.603886	-0.336742	-0.123184	-1.31755	-2.35543	0.177445	0.358863	0.138503	0.67335					-1.30958	-0.512778	0.796806
Q13522	[-].MEQDNSPR.[K]	1xAcetyl [N-Term];1xPhospho [S6(100)]	-4.47877	0.0463028	0.153715	-1.01439	-6.90156	-3.47684	-2.48566	-3.9615	-4.05043	-3.65868	-6.99402	0.0254301	0.722094	0.442537	0.371744	*				-1.32329	-4.5041	-3.18081
Q70E73	[-].MEQLSDEEIDHGAEEDSDKEDQDLDK.[M]	1xAcetyl [N-Term];2xPhospho [S5(100);S17(100)]	0.855126	2.12619	2.7062	1.78496	1.99787	-4.35978	-2.38693	2.2316	-2.44884	0.390188	-0.475742	0.0758969	0.448949	0.963665	0.270323					1.86812	-0.721662	-2.58978
Q13671	[-].MESPGESGAGSPGAPSPSSFTTGHLAR.[E]	1xAcetyl [N-Term];1xPhospho [S3(100)]	-2.0208	-1.46662	-0.384041	-1.87111	-2.59979	-1.54975	-2.66093	-0.525608	-3.02847	-0.32432	-2.94316	0.448311	0.741239	0.506305	0.95982					-1.43564	-1.94743	-0.511788
Q14123	[-].MESPTKEIEEFESNSLK.[Y]	1xAcetyl [N-Term];1xPhospho [S3(100)]	1.43789	1.91303	1.26862	1.39084	1.98454	0.882666	1.49029	1.17749	1.0104	-0.551914	0.634657	0.217159	0.191384	0.481336	0.981306					1.50259	0.946876	-0.555717
Q9NWV8	[-].MEVAEPSSPTEEEEEEEEHSAEPRPR.[T]	1xAcetyl [N-Term];1xPhospho [S8(99)]	-2.2163	0.596817	1.37994	-0.0491304	1.58044	-0.153234	-0.794098	0.118628	0.982565	0.22897	-2.33379	0.982549	0.0874133	0.338307	0.353975					-0.0721686	-0.052931	0.0192376
O60256	[-].MFCVTPPELETK.[M]	1xAcetyl [N-Term];1xCarbamidomethyl [C3];1xPhospho [T5(100)]	0.21396	0.514864	0.299131	-0.116929	-0.177445	-0.640396	-0.44322	-0.347118	-0.375921	-2.25524	-1.9153	0.03321	0.296444	0.774331	0.575453	*				0.227757	-0.879235	-1.10699
Q86VS8	[-].MFSVESLER.[A]	1xAcetyl [N-Term];1xPhospho [S6(100)]	-2.30542	-2.66198	-4.31271	-2.31316	-1.21525	-4.10998	-3.20972	-1.92788	-4.05279	-3.15338	-3.46216	0.857314	0.210358	0.0769431	0.380545					-2.89832	-3.01874	-0.12042
P84103	[-].MHRDSCPLDCK.[V]	1xAcetyl [N-Term];1xPhospho [S5(100)];2xCarbamidomethyl [C6;C10]	-1.77921	-2.83973	-1.53466	-4.1179	-1.3079	-1.40305	-1.89122	-3.3994	-2.44838	1.08766	-0.829142	0.216128	0.268531	0.182778	0.882032					-2.56787	-1.45592	1.11196
O75334-5	[-].MIFSDMNTVSGSPK.[V]	1xAcetyl [N-Term];1xPhospho [S12(100)]	-0.873579	-1.73252	-1.13185	-3.05893	-3.76163	-3.5592	-2.79711	-2.69741	-4.17743	-4.7375	-5.58605	0.00712789	0.988763	0.457022	0.715042	**				-1.69922	-3.90233	-2.20311
P63215	[-].MKGETPVNSTMSIGQAR.[K]	1xOxidation [M];1xPhospho [T5(100)]	-6.03233	-2.13339	-0.737734	-3.1366	-0.101977	1.24291	0.749844	-3.53682	1.71591	0.757549	-2.96405	0.0749643	0.794847	0.74399	0.157302					-3.01001	-0.305233	2.70478
P63215	[-].MKGETPVNSTMSIGQAR.[K]	1xPhospho [T5(100)]	1.20039	3.08555	2.80827	1.19698	3.05517	2.98562	2.25305	-1.07167	2.83707	1.74119	-1.68868	0.576233	0.672551	0.977329	0.0410892				*	2.0728	1.44454	-0.628263
Q13491-4	[-].MKPAMETAAEENTEQSQER.[K]	1xAcetyl [N-Term];1xPhospho [S16(100)]	-2.01861	0.176716	-0.146761	-1.39698	-0.617675	-1.26897	-3.01398	-0.278147	-5.7661	-2.80113	-2.05452	0.201527	0.867487	0.678326	0.258491					-0.846409	-2.25722	-1.41081
Q13491-4	[-].MKPAMETAAEENTEQSQER.[K]	1xPhospho [S16(100)]	-4.00744	-3.58833	-2.21413	-4.56956	-0.673265	-0.352564	-1.30142	-0.275515	-3.33763	0.668497	-1.4776	0.00629311	0.949224	0.856809	0.768692	**				-3.59487	-0.964214	2.63065
Q9BPU6	[-].MLANSASVR.[I]	1xAcetyl [N-Term];1xPhospho [S5(100)]	-2.33547	-1.15301	-2.5485	-0.941981	-3.68364	-1.42519	-3.12424	-2.68556	-2.52874	-5.74858	-2.56871	0.102718	0.861277	0.915851	0.994697					-1.74474	-3.10923	-1.36449
Q9ULU8-4	[-].MLDPSSSEEESDEIVEEESGK.[E]	1xAcetyl [N-Term];1xPhospho [S11(100)]	-0.013154	-0.383043	-1.25501	0.396186	-1.4285	-1.04036	-2.35653	1.01462	-7.39333	-3.66204	-3.27745	0.130611	0.781119	0.915935	0.193579					-0.313756	-2.59194	-2.27818
Q9ULU8-4	[-].MLDPSSSEEESDEIVEEESGKEVLGSAPSGAR.[L]	1xAcetyl [N-Term];1xPhospho [S11(100)]	-3.32457	-1.22878	-0.0561695	-2.21975	0.13474	-4.16609	-5.83459	-1.14923	-4.75707	-4.94249	-3.41995	0.18753	0.207024	0.877993	0.290354					-1.70732	-3.44781	-1.7405
Q99832	[-].MMPTPVILLK.[E]	1xAcetyl [N-Term];1xPhospho [T4(100)]	-5.09874	-1.38535	-2.2883	-2.41586	-3.7735	-3.63878	-2.79535	-1.86544	-2.44791	-2.87635	-4.21655	0.694678	0.170749	0.345357	0.301434					-2.79706	-3.0877	-0.290635
P17980	[-].MNLLPNIESPVTR.[Q]	1xAcetyl [N-Term];1xPhospho [S9(99.7)]	-3.77502	-4.24989	-2.32233	-3.67424	-2.47308	-3.8588	-4.79998	-1.53898	-4.19333	-2.93395	-4.67568	0.989773	0.383313	0.621039	0.377925					-3.50537	-3.49626	0.00911403
Q7L266	[-].MNPIVVVHGGGAGPISK.[D]	1xAcetyl [N-Term];1xPhospho [S16(100)]	-0.0157633	-1.09415	-0.535149	-1.24793	-1.53646	-1.21387	-1.82688	-1.2815	-1.64925	-1.75853	-2.4562	0.010172	0.827225	0.419715	0.768698	*				-0.723248	-1.67467	-0.951421
Q9HCD5	[-].MNTAPSRPSPTR.[R]	1xAcetyl [N-Term];1xPhospho [S9(100)]	0.500285	2.66426	2.93198	3.11083	1.87314	2.31152	1.10459	2.86708	1.39025	0.952494	2.23367	0.417244	0.594037	0.845787	0.311864					2.30184	1.81896	-0.482877
Q13303-5	[-].MYPESTTGSPAR.[L]	1xPhospho [S9(100)]	-4.55692	0.336876	1.52258	1.03176	-1.21753	-1.0424	0.747126	1.46471	-0.851301	-1.72407	1.15198	0.868474	0.782558	0.957377	0.355103					-0.416426	-0.210213	0.206213
P35612	[-K].MSEETVPEAASPPPPQGQPYFDR.[F]	1xPhospho [S11(100)]	0.218896	0.144377	-0.797647	0.144101	-0.0105486	-0.0515404	-5.04509	0.444096	-4.8243	-1.15428	-1.66382	0.188241	0.922406	0.971931	0.303665					-0.0725684	-1.75793	-1.68536
Q8TF74	[-R].MQRPSLPDLSRPNTTSSTGMK.[H]	1xPhospho [S5(100)]	0.285401	-0.407751	0.429787	-0.240611	-1.19581	0.335566	-3.15128	-1.12295	1.00187	0.0955791	-2.17263	0.268387	0.812893	0.864674	0.22916					0.0167065	-0.887093	-0.903799
P12036;P12036-2	[EK].AKSPEKEEAK.[S]	1xPhospho [S3(100)]	3.97361	3.95789	3.38137	2.49246	3.62827	-6.54088	-3.2455	2.23003	-4.19107	2.0129	3.58814	0.110922	0.816091	0.60498	0.166161					3.45133	-0.359731	-3.81106
P12036;P12036-2	[EK].AKSPVKEEAK.[STA]	1xPhospho [S3(100)]	-4.80003	7.3944	-0.0135651	8.93543	5.81527	-1.88461	-0.898506	8.24247	-1.5143	3.96748	-0.766481	0.750601	0.156273	0.0830996	0.663147					2.87906	1.85162	-1.02744
P12036;P12036-2	[EK].AKSPVKEEAKSPAEAK.[S]	2xPhospho [S3(100);S11(100)]	3.59548	2.68979	2.1184	2.30664	2.64044	3.62036	6.41478	1.69859	5.30678	4.99478	1.38576	0.32799	0.710077	0.824401	0.0479943				*	2.67758	3.72307	1.04549
Q13428-4	[GR].AASAPAKESPR.[K]	1xPhospho [S9(100)]	-2.46401	-1.16779	0.141626	0.186872	-0.899482	0.645542	0.266693	-0.387589	0.974602	-2.98826	-5.08088	0.847289	0.437038	0.341404	0.297766					-0.825825	-1.06705	-0.241229
P19338	[K].AAAAAPASEDEDDEDDEDDEDDDDDEEDDSEEEAMETTPAK.[G]	1xPhospho [S30(100)]	0.230281	3.0293	2.73588	3.27329	2.6225	1.50357	-0.356943	2.52639	-1.16986	2.17853	0.989166	0.24358	0.808565	0.980744	0.296701					2.31719	1.18476	-1.13242
P49006	[K].AAATPESQEPQAK.[G]	1xPhospho [T4(100)]	3.84259	3.62274	3.75094	4.78474	2.96477	3.00971	5.02436	3.08959	3.97896	3.7651	5.38029	0.838924	0.118082	0.309928	0.350176					4.00025	3.88754	-0.112712
P49006	[K].AAATPESQEPQAK.[G]	2xPhospho [T4(100);S7(100)]	-4.14939	-0.95162	-2.76697	-0.91495	-1.39055	-3.09982	-1.36121	-3.26534	-2.50089	-1.0995	-1.62325	0.844178	0.87484	0.632018	0.979728					-2.19573	-2.04865	0.147078
P80723	[K].AAEAAAAPAESAAPAAGEEPSKEEGEPK.[K]	1xPhospho [S21(100)]	0.757001	0.562841	0.938721	0.558326	0.0550699	1.07015	1.12767	1.07736	1.46598	0.259682	0.194994	0.87982	0.768049	0.76744	0.179143					0.704222	0.750129	0.0459068
P46821	[K].AAEAGGAEEQYGFLTTPTK.[Q]	1xPhospho [T16(100)]	4.85118	3.78967	4.49523	3.91994	4.35866	4.1685	3.66808	3.84335	4.14264	1.82214	4.10672	0.295604	0.743594	0.751238	0.517683					4.264	3.73001	-0.533992
Q02410	[K].AAEDMPEAEQDLERPPTPAGGRPDSPGLQAPAGQQR.[A]	1xPhospho [S25(100)]	1.64274	1.19384	1.54412	2.30527	2.09986	1.96067	2.04988	2.23421	2.55142	1.76936	0.686033	0.512366	0.382173	0.0513616	0.554785					1.67149	1.90735	0.235859
Q02410	[K].AAEDMPEAEQDLERPPTPAGGRPDSPGLQAPAGQQR.[A]	2xPhospho [T17(100);S25(100)]	2.39205	1.609	2.27718	1.56033	1.08949	1.41373	1.42382	2.12349	0.814699	0.509027	1.0904	0.0374177	0.778071	0.378448	0.429947	*				1.95964	1.20924	-0.750403
Q1KMD3	[K].AAEEQGDDQDSEK.[S]	1xPhospho [S11(100)]	-2.83672	-0.263691	1.01403	-4.34548	-2.87041	-3.14224	-2.32297	-2.99136	-4.07808	-5.34042	-4.03044	0.0908812	0.715849	0.235283	0.740061					-1.60797	-3.53942	-1.93145
Q1KMD3	[K].AAEEQGDDQDSEKSKPAGSDGER.[R]	1xPhospho [S11(100)]	-0.93032	0.47035	1.4429	0.0625696	-0.116347	-0.721226	-0.565865	0.422714	1.90293	1.02554	-1.28186	0.808697	0.219502	0.653056	0.165665					0.261375	0.095127	-0.166248
Q6ZVM7	[K].AAEMVPDLPSPPMEAPAPASNPSGR.[K]	1xOxidation [M];1xPhospho [S10(100)]	1.6682	1.22188	0.760088	1.56862	2.16201	1.60561	1.28996	1.59836	1.81222	0.386375	0.662195	0.881113	0.0957823	0.0294471	0.747373			*		1.3047	1.35953	0.0548364
Q6ZVM7	[K].AAEMVPDLPSPPMEAPAPASNPSGR.[K]	1xPhospho [S10(100)]	3.82967	3.68898	3.30688	3.56801	3.43285	2.55372	1.66011	3.93163	1.0628	0.380608	1.78176	0.0495918	0.478432	0.791869	0.363571	*				3.59839	2.11478	-1.48361
Q6ZVM7	[K].AAEMVPDLPSPPMEAPAPASNPSGR.[K]	1xPhospho [S10(100)];2xOxidation [M4;M13]	-2.21533	-2.68698	-0.615082	-2.06629	0.34621	0.401237	-0.422617	-4.05124	0.145426	-2.22306	-2.83066	0.512249	0.893397	0.85322	0.427942					-1.89592	-1.23353	0.662389
Q96Q04	[K].AAENGALGSPER.[E]	1xPhospho [S9(100)]	-1.76029	-1.34134	-1.61502	-0.624402	-2.01353	-0.489727	-0.898991	-1.33076	-0.649652	-0.698353	-1.82703	0.580899	0.58516	0.535684	0.184288					-1.33526	-1.12972	0.205544
Q96Q04	[K].AAENGALGSPEREEK.[V]	1xPhospho [S9(100)]	-3.47823	-3.7171	-0.709803	-3.89794	0.675853	0.296072	0.909033	-4.52162	1.6497	1.2837	-0.414749	0.0374329	0.696193	0.709028	0.476627	*				-2.95077	-0.0174299	2.93334
O76021	[K].AAESETPGKSPEK.[K]	1xPhospho [S10(100)]	-1.87799	-4.75939	-0.62989	-1.65285	-1.22597	0.0724316	-1.44394	-1.37262	-0.405117	-0.666159	-0.299046	0.0684403	0.233275	0.538331	0.298117					-2.23003	-0.762918	1.46711
P62258	[K].AAFDDAIAELDTLSEESYK.[D]	1xPhospho [S14(100)]	2.38552	2.30068	1.39128	1.39661	1.93994	2.47151	2.71088	1.96807	2.3522	2.14282	0.554934	0.72078	0.512163	0.321515	0.00910018				**	1.86852	2.02005	0.151527
P13591	[K].AAFSKDESK.[E]	1xPhospho [S4(100)]	1.99913	1.27906	0.759233	1.21525	0.537818	3.19286	2.13756	1.94726	2.68522	1.68986	1.58342	0.198856	0.729176	0.650014	0.164288					1.31317	1.96771	0.654547
P13591	[K].AAFSKDESKEPIVEVR.[T]	1xPhospho [S4(100)]	4.38684	4.72957	4.86953	3.92705	5.78227	6.42324	3.83704	4.19155	5.09534	4.57352	3.38626	0.640517	0.429712	0.619665	0.212182					4.47825	4.7556	0.277355
Q86UP2	[K].AAGDTTVIENSDVSPETESSEK.[E]	1xPhospho [S14(100)]	-0.198674	-0.718948	-1.37148	-0.534337	-2.7347	-0.922798	-0.718193	-0.564562	-0.599028	-4.08637	-4.42182	0.179643	0.555454	0.498663	0.325423					-0.70586	-2.00678	-1.30092
Q15124	[K].AAGGIILTASHCPGGPGGEFGVK.[F]	1xCarbamidomethyl [C12];1xPhospho [S10(100)]	-0.490636	-0.958881	-1.30745	-1.02619	-0.663604	0.427687	0.185698	-1.11204	0.433092	0.656401	-1.86221	0.21579	0.877282	0.540565	0.0299534				*	-0.945789	-0.276425	0.669364
P46821	[K].AAKPTTTPEVK.[A]	1xPhospho [T7(100)]	0.541532	-0.00629807	1.33344	0.13267	-0.969449	-0.636957	1.4233	0.440502	0.969011	0.139736	1.45224	0.859435	0.334963	0.140394	0.687902					0.500336	0.402627	-0.0977092
Q6PUV4	[K].AALEQPCEGSLTRPK.[K]	1xCarbamidomethyl [C7];1xPhospho [S10(99.7)]	2.32055	0.724062	1.29568	0.248206	0.446132	0.916986	2.2787	2.186	-0.435301	-1.11912	3.08462	0.912752	0.518284	0.376273	0.131214					1.14712	1.05115	-0.0959791
Q9NRA0-5	[K].AALHSPVSEGAPVIPPSSGLPLPTPDAR.[V]	1xPhospho [S5(100)]	-0.0385523	-0.637779	-0.931065	-1.93211	-0.524411	-0.80368	-0.811357	-1.42968	-2.34775	-1.0293	-1.38057	0.488247	0.578596	0.28138	0.983643					-0.884876	-1.18954	-0.304659
P50914	[K].AALLKASPK.[K]	1xPhospho [S7(100)]	-4.68103	-1.63393	0.879887	-1.13133	1.10984	-0.152414	0.618963	-2.14302	2.53147	-0.066103	-1.16323	0.159862	0.549349	0.703953	0.46984					-1.6416	0.105073	1.74667
Q04637-9	[K].AALSEEELEK.[K]	1xPhospho [S4(100)]	-1.87672	-2.67706	-3.91683	-2.28909	-3.10948	-1.68265	-2.18341	-0.984447	-2.38182	-1.56162	-3.47759	0.395133	0.814477	0.118968	0.439324					-2.68993	-2.19729	0.492638
Q9Y2H9	[K].AALSPVQEHETGR.[R]	1xPhospho [S4(100)]	0.874925	0.333904	0.127405	-1.23414	-0.140134	1.24707	1.12217	-0.0852375	1.1412	-3.10754	1.35539	0.830779	0.775939	0.826995	0.796177					0.0255241	0.218989	0.193465
Q13449	[K].AANEVSSADVK.[Q]	1xPhospho [S7(100)]	-1.655	-2.85792	-4.25265	-4.98532	1.85658	1.68383	2.78087	-2.31581	2.15683	3.96559	1.75552	0.00139448	0.928541	0.68866	0.419482	**				-3.43772	1.69763	5.13535
O94811	[K].AANRTPPK.[S]	1xPhospho [T5(100)]	4.6214	2.71311	3.61178	4.94165	2.97807	2.99018	0.737387	4.3556	4.24312	3.98973	0.574316	0.23601	0.609037	0.465402	0.768189					3.97199	2.83834	-1.13364
O94811	[K].AANRTPPKSPGDPSK.[D]	1xPhospho [T5(100)]	6.05342	6.80659	5.87247	6.09459	6.66026	6.85862	6.5675	5.83104	7.7152	6.48342	5.8103	0.356423	0.176472	0.16625	0.00203007				**	6.20677	6.56091	0.354138
O94811	[K].AANRTPPKSPGDPSK.[D]	2xPhospho [T5(100);S9(100)]	3.66714	3.61187	1.49187	3.69446	1.99522	2.21246	4.43922	1.3002	3.57902	2.43878	-1.16756	0.339569	0.834513	0.474063	0.0637237					3.11634	2.11391	-1.00243
O94811	[K].AANRTPPKSPGDPSKDR.[A]	1xPhospho [T5(100)]	1.33352	3.15004	3.03136	3.27244	3.99312	2.67025	2.2966	1.98351	4.732	2.81528	0.133301	0.965886	0.115297	0.170221	0.106008					2.69684	2.66058	-0.0362587
O94811	[K].AANRTPPKSPGDPSKDR.[A]	2xPhospho [T5(100);S9(100)]	1.00159	1.58882	0.945929	1.68975	0.562703	0.0750923	1.46824	-1.30696	2.05715	-0.118908	3.12493	0.559659	0.581146	0.396045	0.917742					1.30652	0.837463	-0.469058
Q96TA1	[K].AAPEASSPPASPLQHLLPGK.[A]	2xPhospho [S11(100);S]	-3.34611	-4.58349	-3.53642	-2.72936	-3.32167	-3.36855	-4.64741	-2.26321	-5.02448	-2.56032	-2.76268	0.83759	0.394712	0.851337	0.0120326				*	-3.54885	-3.42119	0.127657
Q9H7N4	[K].AAPPPPALTPDSQTVDSSCK.[T]	1xCarbamidomethyl [C19];1xPhospho [T9(100)]	-2.1341	-3.96111	-1.2391	-1.00193	-1.24735	-0.848713	-1.41958	-2.12886	-2.80396	-5.13508	-2.19186	0.851385	0.547221	0.785364	0.100435					-2.08406	-2.25363	-0.169568
Q5T4S7-2	[K].AAPPPPPPPPPLESSPR.[V]	1xPhospho [S15(99.7)]	-0.362592	-0.446667	-0.167997	-0.21915	-0.578227	-0.476656	-0.288136	-1.18404	-1.39239	-1.13747	-0.429537	0.0644367	0.0826057	0.0518944	0.204749					-0.299101	-0.78378	-0.484679
P55087	[K].AAQQTKGSYMEVEDNR.[S]	1xPhospho [S8(100)]	-3.90734	-2.65813	0.538452	-4.59735	0.540986	-0.65444	0.317116	-5.17158	1.04001	-0.918776	-2.51618	0.27488	0.939869	0.602815	0.269701					-2.65609	-1.05184	1.60425
P0C7U0	[K].AASAAAAGSLKK.[T]	1xPhospho [S9(100)]	-4.46552	-1.06071	-0.121914	-0.244706	-2.10001	-0.921886	-1.05933	-0.709091	-0.527777	-2.80091	-2.02963	0.978835	0.517536	0.604717	0.908496					-1.47321	-1.4498	0.0234091
O75367	[K].AASADSTTEGTPADGFTVLSTK.[S]	1xPhospho [T11(97.5)]	-3.25805	-3.07289	-3.09706	-2.68519	-2.09501	-1.5959	-0.471621	-2.90638	-3.03079	-2.87717	-2.11405	0.0997922	0.395862	0.998209	0.733572					-3.0283	-2.15584	0.872454
Q92614	[K].AASDDGSLK.[S]	1xPhospho [S3(100)]	-0.0535231	-0.668861	1.38451	0.688865	-0.220754	-0.906981	-2.29287	0.47662	-0.0710659	1.47022	1.58656	0.674912	0.622098	0.359746	0.151215					0.337748	0.00596278	-0.331785
O60262	[K].AASDLMSYCEQHAR.[N]	1xCarbamidomethyl [C9];1xPhospho [S7(100)]	-4.50653	-2.1903	-5.87264	-4.55756	-2.41845	-1.46816	-1.15112	-1.8726	-1.7806	-2.41226	-3.47386	0.0101921	0.189048	0.0334541	0.0983233	*		*		-4.28176	-2.08244	2.19932
Q15772	[K].AASLDER.[T]	1xPhospho [S3(100)]	0.310615	1.32715	1.58699	2.31221	0.864511	1.04234	0.738869	1.32298	1.92172	0.775803	1.91844	0.701128	0.774	0.783828	0.498383					1.38424	1.22638	-0.157863
Q03001-13	[K].AASLSSIPSGIER.[S]	1xPhospho [S3(100)]	-0.97709	-2.46849	-2.6271	-1.29757	-2.10685	-2.11192	-1.27527	0.754406	-2.31898	-1.42854	-0.836048	0.432455	0.967089	0.411196	0.145738					-1.84256	-1.33189	0.510676
Q8IYB3	[K].AASPSPQSVR.[R]	1xPhospho [S5(100)]	0.824142	2.09092	1.75067	2.41124	1.11999	1.89844	1.65109	1.39808	1.81806	1.9378	-0.735603	0.408162	0.709374	0.472048	0.125656					1.76924	1.29826	-0.47098
Q8IYB3	[K].AASPSPQSVR.[R]	2xPhospho [S3(100);S5(100)]	0.169383	1.63404	2.13041	1.42425	1.72604	1.05227	-1.3028	1.16549	-1.96171	1.35783	1.53736	0.339344	0.762251	0.423493	0.125984					1.33952	0.510638	-0.828882
P16870	[K].AASQPGELK.[D]	1xPhospho [S3(100)]	-1.90784	-2.71238	-1.19179	-2.66662	-1.8184	-2.76034	-3.64274	-2.92263	-2.44009	-3.99742	-4.3304	0.0879246	0.473374	0.824573	0.890345					-2.11966	-3.13029	-1.01063
Q15032-3	[K].AASTDLGAGETVVGK.[V]	1xPhospho [S3(100)]	-2.77509	-0.735851	0.0250092	-0.516023	-0.352181	0.678366	-3.29144	-1.94876	0.140949	-1.14706	-1.77722	0.90746	0.526755	0.821102	0.527269					-1.00049	-1.09962	-0.0991344
Q15772	[K].AASVELPQR.[R]	1xPhospho [S3(100)]	-2.80271	-0.675596	-1.06607	-0.290051	-2.19441	-1.85424	-1.42508	-1.6415	-1.46726	-4.60872	-0.888065	0.305997	0.660497	0.914254	0.571259					-1.20861	-2.01133	-0.802719
Q6WCQ1-2	[K].AATEALGEKSPDSATVSGYDIMK.[S]	1xPhospho [S10(100)]	-0.601888	0.826151	0.426661	-0.344846	0.023448	0.968826	-4.03209	-0.388397	-2.54087	0.311342	0.927155	0.470858	0.861298	0.474611	0.4558					0.0765195	-0.675797	-0.752317
Q96ST2	[K].AAVLSDSEDEEK.[A]	1xPhospho [S7(100)]	-1.42114	0.380878	-0.529306	-0.132344	-1.03965	-0.402077	-0.116497	-1.85675	-0.799025	0.316458	-0.551554	0.652282	0.354622	0.424554	0.313733					-0.425478	-0.635585	-0.210106
O15394	[K].AAYLKDGSKEPIVEMR.[T]	1xPhospho [S8(100)]	0.576356	0.640823	1.2334	-0.0330725	2.77041	1.98796	-0.43294	0.659603	0.119671	-0.615366	-0.3468	0.985978	0.307297	0.672013	0.892859					0.604378	0.591791	-0.0125865
P62873	[K].ACADATLSQITNNIDPVGR.[I]	1xCarbamidomethyl [C2];1xPhospho [S8(100)]	0.509025	-2.83069	-4.50819	-1.52018	-0.308082	-1.24216	-0.706585	-3.15481	-1.22933	-1.32746	-2.53923	0.540994	0.787034	0.419172	0.655176					-2.08751	-1.50109	0.586415
P50993;P05023	[K].ACVVHGSDLK.[D]	1xCarbamidomethyl [C2];1xPhospho [S7(100)]	1.07913	0.534836	0.782465	0.420117	0.956248	1.9193	2.30747	0.563761	1.47121	1.89975	0.71921	0.0830456	0.324351	0.7799	0.206889					0.704136	1.40528	0.701143
Q9H8Y8-3	[K].ADAASSLTVDVTPPTAK.[A]	1xPhospho [T12(100)]	0.520619	0.288567	-1.37894	-0.939261	-0.247355	0.130037	-0.184544	-0.384306	0.331264	0.963602	-4.66103	0.845787	0.438621	0.283498	0.0221327				*	-0.377254	-0.578904	-0.201651
Q9C0D5	[K].ADATLIGK.[V]	1xPhospho [T4(100)]	-1.18097	-0.167671	-0.31732	-0.0479841	-3.88513	-1.14997	-0.974291	-1.17433	-0.748945	-2.62207	-1.22622	0.0715655	0.579213	0.446028	0.694385					-0.428487	-1.68299	-1.25451
P49327	[K].ADEASELACPTPK.[E]	1xCarbamidomethyl [C9];1xPhospho [T11(100)]	2.8181	2.53186	2.48456	2.74412	2.66239	2.82122	2.55528	3.03196	2.62951	3.56388	1.91613	0.724813	0.960532	0.42653	0.420057					2.64466	2.74005	0.0953946
P50502	[K].ADEPSSEESDLEIDK.[E]	1xPhospho [S9(100)]	2.10349	0.108982	-3.17065	0.70684	-2.28931	0.810862	1.84835	0.853987	0.977224	1.57035	0.206476	0.569759	0.546019	0.503448	0.378337					-0.0628359	0.568277	0.631113
P50502	[K].ADEPSSEESDLEIDK.[E]	2xPhospho [S6(100);S9(100)]	2.691	2.56204	0.629848	1.89274	0.0982389	0.515848	0.108519	2.22615	0.0872307	1.49532	0.921957	0.0605565	0.925584	0.914557	0.970512					1.94391	0.779037	-1.16487
O75781	[K].ADEVTLSEAGSTAGAAETR.[G]	1xPhospho [S11(99.6)]	-1.5028	-2.47831	-0.374136	0.465127	0.167596	-2.08313	-1.35022	-1.80041	-2.8485	-1.1365	0.716888	0.78949	0.206131	0.330825	0.000300962				***	-0.972531	-1.19061	-0.218081
Q9H2M9	[K].ADFSPFGNSQGPSR.[V]	1xPhospho [S4(100)]	-3.35313	-2.11803	-4.68248	-1.86857	-0.627496	-0.60524	0.457678	-2.50482	-1.20543	-0.256567	0.226181	0.00762963	0.87171	0.36288	0.849058	**				-3.00555	-0.645098	2.36045
Q07157-2;Q07157	[K].ADGATSDDLDLHDDR.[L]	1xPhospho [S6(99.5)]	-1.76002	-2.36956	-1.69764	-1.99732	-2.35063	-2.44388	-2.26206	-2.30458	-4.01541	-0.496716	-2.03443	0.568964	0.0621982	0.11446	0.257967					-1.95613	-2.27253	-0.316394
Q9UQD0-3	[K].ADGSHREDDEDSKPKPNSDLEAGK.[S]	1xPhospho [S4(100)]	-5.38898	-4.96026	-2.3961	-3.18357	-1.73444	-1.61369	-1.70499	-3.17361	-0.933771	0.564756	-2.79935	0.0177563	0.769106	0.820183	0.738183	*				-3.98223	-1.62787	2.35436
Q8N111	[K].ADPALLNNHSNLKPAPTVPSSPDATPEPK.[G]	2xPhospho [S20(100);S21(100)]	-1.40243	-0.898672	-0.480375	-4.17755	-1.17403	0.403305	-2.1973	-1.13172	-0.0408344	-3.34216	-3.22846	0.83241	0.184846	0.789652	0.098618					-1.73976	-1.53017	0.209584
Q13427	[K].ADRDQSPFSK.[I]	1xPhospho [S6(100)]	-1.3405	-1.40531	1.17843	0.0230169	0.0778627	0.321115	-0.270832	-0.582973	0.587528	-0.522896	0.492472	0.451801	0.558426	0.396693	0.343213					-0.386093	0.014611	0.400704
O43295	[K].ADSEASSGPLLDDK.[A]	1xPhospho [S7(100)]	-3.85712	-1.45318	-1.42414	-1.63319	0.131547	-1.04578	-1.8678	-1.82745	-1.07439	-2.01394	-2.25027	0.292784	0.118898	0.194494	0.728486					-2.09191	-1.42116	0.670752
Q92599	[K].ADTISKSELHK.[F]	1xPhospho [S7(100)]	1.05534	0.949736	1.02809	1.07062	1.01407	0.228821	0.920612	0.557041	1.08179	-0.447689	1.2457	0.259032	0.609524	0.892263	0.452634					1.02595	0.657193	-0.368752
Q15019-2	[K].ADTLTLK.[E]	1xPhospho [T3(100)]	-2.01696	-4.35255	-1.8762	-2.00302	-1.77787	-2.50037	-0.964025	-2.94895	-1.2951	-0.74157	-0.00893784	0.140065	0.120678	0.345384	0.245524					-2.56218	-1.4624	1.09978
P49815	[K].ADVGRLSPEVK.[A]	1xPhospho [S7(100)]	0.726411	0.209324	1.78194	-0.0890341	1.37414	2.39354	2.28555	-0.811615	2.28432	1.18524	2.50024	0.195386	0.295146	0.20127	0.719467					0.657161	1.60163	0.94447
Q13813-3;Q13813-2	[K].ADVVESWIGEK.[E]	1xPhospho [S6(100)]	-0.617219	-0.840662	-1.85663	-0.874644	-1.3867	-0.904329	-0.497456	-0.948639	-0.507952	-0.574553	-1.26072	0.527909	0.944866	0.216981	0.0783928					-1.04729	-0.86862	0.178668
Q9Y6R0	[K].AEAAAAPTVAPGPAQPGHVSPTPATTSPGEK.[G]	1xPhospho [S20(99.6)]	1.41993	1.71032	1.57691	1.39104	1.2806	2.64141	2.00259	1.91159	2.70624	0.93576	-0.141396	0.859235	0.339604	0.273986	0.0389535				*	1.52455	1.61954	0.0949909
Q9Y6R0	[K].AEAAAAPTVAPGPAQPGHVSPTPATTSPGEK.[G]	2xPhospho [S20(99.4);S27(99.4)]	0.643641	0.892786	0.777861	0.448792	0.71321	1.95182	0.53804	0.180252	0.649977	-1.9439	-0.120775	0.516115	0.657914	0.902173	0.706521					0.69077	0.281232	-0.409538
O43633	[K].AEAAASALADADADLEER.[L]	1xPhospho [S6(100)]	-2.90992	-0.0804749	-2.43081	-0.620286	-0.910199	-1.67558	-4.40046	-0.300699	-4.28705	-1.98276	-3.95062	0.347276	0.260646	0.254308	0.836078					-1.51037	-2.50105	-0.990678
Q9P1Y5-2	[K].AEAEAGAGSPTSTPAPPEALSSEMSELSAR.[L]	1xPhospho [S9(99.5)]	0.40834	-1.52382	-0.608536	-1.39196	-1.51572	-0.772491	-0.498148	-0.557861	-1.76724	-0.960957	-1.08947	0.56004	0.102826	0.132739	0.477366					-0.778993	-1.02313	-0.244135
Q9NQ39	[K].AEAGAGSATEFQFR.[G]	1xPhospho [S7(100)]	-3.73754	-3.30552	-2.75808	-2.77788	-2.51571	-3.35087	-3.81618	-3.14116	-2.53462	-2.23206	-1.82302	0.369269	0.899076	0.931931	0.347607					-3.14475	-2.77337	0.37138
Q09666	[K].AEAPLPSPK.[L]	1xPhospho [S7(100)]	-1.42271	-0.638355	-2.93528	-0.171746	-0.138494	-0.296404	-0.461132	-0.0184879	0.485609	-1.0982	0.0863552	0.0604903	0.175168	0.00439689	0.767884			**		-1.29202	-0.205822	1.0862
Q9P1Y6	[K].AEAPSSPDVAPAGK.[E]	1xPhospho [S6(100)]	-0.987063	-0.582232	-0.9508	0.0888109	-0.749192	-0.021656	-0.235857	-1.04054	-0.751957	0.0333767	-0.644156	0.674206	0.148106	0.99943	0.822664					-0.607821	-0.48714	0.120681
P29966	[K].AEDGATPSPSNETPK.[K]	1xPhospho [S8(100)]	7.606	6.30808	7.24339	6.71925	5.38206	6.37501	7.39474	6.88153	6.64481	5.69228	7.89807	0.490807	0.171023	0.114253	0.30967					6.96918	6.60979	-0.359396
P29966	[K].AEDGATPSPSNETPK.[K]	2xPhospho [S8(100);S10(100)]	0.47326	-1.96009	-0.877016	-1.42509	-1.18762	-3.04068	-0.197071	-0.374489	-3.1487	-1.53086	1.2626	0.805654	0.311806	0.259071	0.0225228				*	-0.947235	-1.17383	-0.226596
P29966	[K].AEDGATPSPSNETPKK.[K]	1xPhospho [T13(100)]	6.06926	4.5191	5.92904	5.35973	3.9112	4.85139	6.03839	5.64565	5.359	4.34589	6.14108	0.585726	0.176783	0.158355	0.287846					5.46928	5.18466	-0.284627
P29966	[K].AEDGATPSPSNETPKKK.[K]	1xPhospho [T13(100)]	-0.737552	0.15332	3.1992	-0.0148191	1.76262	-0.425776	0.723881	0.389244	1.89418	-0.144365	1.22733	0.87616	0.526891	0.543564	0.665907					0.650037	0.775301	0.125264
Q9Y3S1	[K].AEDMLSEDTDADR.[G]	1xPhospho [S6(100)]	-1.80646	-0.700981	-2.20623	-1.22287	-1.49826	-2.26522	-4.06573	-2.19035	-2.3428	-2.45279	-2.95773	0.0529352	0.199111	0.432273	0.718511					-1.48414	-2.53898	-1.05485
Q9NY72	[K].AEEAAQENASDYLAIPSENK.[E]	1xPhospho [S10(100)]	2.0112	1.02995	1.00308	1.49094	0.519961	1.85669	1.39921	1.92085	0.916309	1.39828	0.473024	0.63353	0.432925	0.900618	0.784968					1.38379	1.21205	-0.171747
Q9NY72	[K].AEEAAQENASDYLAIPSENKENSAVPVEE.[-]	1xPhospho [S10(100)]	-1.90119	-1.93925	-0.662718	-1.90804	-0.283923	-2.39261	-2.82876	-1.79479	-4.20239	-3.35324	-4.12424	0.170047	0.638893	0.916947	0.405973					-1.6028	-2.71142	-1.10863
P10636-6;P10636-2	[K].AEEAGIGDTPSLEDEAAGHVTQAR.[M]	1xPhospho [S11(100)]	1.52064	2.75514	2.25289	2.35683	2.66123	2.43285	3.11854	0.914024	1.69378	2.12522	3.65748	0.77048	0.331101	0.298319	0.591379					2.22138	2.37188	0.1505
P07196	[K].AEEAKDEPPSEGEAEEEEK.[D]	1xPhospho [S10(100)]	5.22677	0.20808	3.71972	2.87551	3.4712	4.09015	4.38604	2.60441	3.10744	2.94905	4.17222	0.541331	0.0462512	0.182421	0.189509		*			3.00752	3.54007	0.532551
P07196	[K].AEEAKDEPPSEGEAEEEEKDK.[E]	1xPhospho [S10(100)]	-0.203507	0.456453	0.0413704	0.58352	-0.673089	0.708851	1.47729	0.563284	1.16146	0.192774	0.0638161	0.492355	0.937996	0.541827	0.180955					0.219459	0.499198	0.279739
P07196	[K].AEEAKDEPPSEGEAEEEEKDKEEAEEEEAAEEEEAAK.[E]	1xPhospho [S10(100)]	2.70936	0.678526	1.47635	1.46591	2.05202	2.65409	2.84459	0.783499	2.27464	1.33304	2.36853	0.365414	0.173166	0.451563	0.872567					1.58254	2.04434	0.461806
P27824-2	[K].AEEDEILNRSPR.[N]	1xPhospho [S10(100)]	6.61124	5.88435	6.60641	6.21245	6.79063	6.71925	5.44118	5.13931	5.91502	4.51961	6.24968	0.290594	0.808609	0.436754	0.469264					6.32861	5.82495	-0.50366
Q12955	[K].AEEKAPSLPSSPEK.[M]	2xPhospho [S7(100);S]	-6.01554	-2.14889	-0.890617	-3.68877	-2.50392	-1.04226	-2.88566	-1.66879	-2.88887	-4.04101	-3.22202	0.556327	0.405498	0.882022	0.854826					-3.18595	-2.60751	0.578448
Q9UK58	[K].AEEKSPISINVK.[T]	1xPhospho [S5(100)]	-0.656123	0.752361	0.250008	0.835265	-0.914042	-0.0529251	-1.98957	0.15662	-0.00163841	-2.90947	-1.87212	0.0663528	0.251859	0.509251	0.752869					0.295378	-1.08331	-1.37868
Q15459	[K].AEEPPSQLDQDTQVQDMDEGSDDEEEGQK.[V]	1xPhospho [S21(100)]	-0.632852	0.812696	-0.255976	1.27674	-0.850245	0.105108	-0.495905	0.0660152	-0.86982	-1.6979	-0.592974	0.0725622	0.834314	0.684544	0.733448					0.300153	-0.619389	-0.919542
O00555-4	[K].AEEVILAEDETDGEQR.[H]	1xPhospho [T11(100)]	-0.967738	-1.3225	-2.77463	-1.32847	-0.537034	-1.00057	-0.065773	-1.09357	-0.947765	-0.239223	-2.2555	0.159891	0.632828	0.0811692	0.23102					-1.59833	-0.877063	0.721271
Q6NV74	[K].AEEVVCAPEDVASPFPTAIPEGDTTPPETDPAATSEAPSAR.[D]	1xCarbamidomethyl [C6];1xPhospho [T25(100)]	2.36912	1.74775	1.62152	2.28037	2.32195	3.28183	2.658	2.47575	3.08477	0.0940437	0.715631	0.895696	0.391777	0.206314	0.46058					2.00469	2.09028	0.0855947
P80723	[K].AEGAATEEEGTPK.[E]	1xPhospho [T6(100)]	8.80161	7.63918	7.5715	8.00387	7.29412	9.24744	8.73261	8.76179	9.5509	8.3168	7.75603	0.285397	0.94343	0.462162	0.16017					8.00404	8.52281	0.518772
P80723	[K].AEGAATEEEGTPK.[E]	2xPhospho [T6(100);T11(100)]	2.80653	2.14058	1.78735	1.42367	1.78765	3.01299	1.9092	2.45131	1.99393	0.815071	2.04524	0.928313	0.768372	0.925023	0.756482					2.03953	2.0022	-0.0373349
P80723	[K].AEGAATEEEGTPKESEPQAAAEPAEAK.[E]	1xPhospho [T11(100)]	7.42574	7.53662	7.84518	7.79397	8.9169	8.26683	7.40438	8.39169	9.43172	8.15343	7.394	0.138448	0.0433945	0.0458545	0.357179		*	*		7.65038	8.27985	0.629473
P80723	[K].AEGAATEEEGTPKESEPQAAAEPAEAK.[E]	2xPhospho [T11(100);S15(100)]	2.72818	3.3053	3.48775	3.25695	4.56991	3.03122	2.03684	3.65222	4.36416	2.25345	2.77872	0.930894	0.00738478	0.104247	0.852446		**			3.19454	3.24093	0.0463895
Q9NYF8-4;Q9NYF8	[K].AEGEPQEESPLK.[S]	1xPhospho [S9(100)]	0.916492	0.982031	0.540089	1.71077	0.576184	1.48424	0.960285	1.00237	0.842638	0.826868	0.809504	0.645415	0.427798	0.515931	0.902819					1.03734	0.92887	-0.108475
P23229-6	[K].AEIHAQPSDKER.[L]	1xPhospho [S8(100)]	-2.62959	-3.59219	-4.61195	-4.53787	-3.66286	-0.463963	0.595186	-5.99886	0.0160141	1.08344	0.207697	0.0867475	0.262698	0.578075	0.317788					-3.8429	-1.17476	2.66814
P78559-2	[K].AELEEMEEVHPSDEEEEDATK.[A]	1xOxidation [M6];1xPhospho [S12(100)]	1.39373	2.47931	2.57454	3.03705	3.58569	4.20633	2.97164	2.34302	3.39593	1.31124	2.13857	0.417225	0.466254	0.303508	0.713738					2.37115	2.85035	0.479192
P78559-2	[K].AELEEMEEVHPSDEEEEDATK.[A]	1xPhospho [S12(100)]	5.51817	6.60354	5.74282	6.90618	6.62739	6.66295	5.29514	6.59972	5.64465	4.05058	4.95499	0.399363	0.176936	0.158828	0.86714					6.19268	5.69078	-0.501903
P78559-2	[K].AELEEMEEVHPSDEEEEDATKAEGFYQK.[H]	1xPhospho [S12(100)]	-1.90121	0.212877	2.62826	0.13617	2.95426	-0.00767517	-2.21582	0.519651	-0.468477	-1.64982	-3.09156	0.513308	0.171012	0.614538	0.872266					0.269026	-0.565635	-0.834661
Q8IXS6-2	[K].AELVLIDEDDEKSLR.[E]	1xPhospho [S13(100)]	2.26869	3.31095	3.56437	2.05474	2.7531	2.7021	4.08378	2.54366	3.60357	2.57489	1.20758	0.973412	0.4442	0.871211	0.0404227				*	2.79969	2.78124	-0.0184462
Q9BZ29-5	[K].AEPYVASEYK.[T]	1xPhospho [S7(100)]	1.78369	2.87485	1.21804	2.71116	2.12314	2.2146	2.54258	2.11245	2.35649	2.48136	1.89169	0.754132	0.429273	0.0503204	0.164519					2.14693	2.24604	0.0991103
Q8NE71	[K].AEQGSEEEGEGEEEEEEGGESK.[A]	1xPhospho [S5(100)]	-0.421475	0.405369	0.262686	0.866097	0.386445	0.154497	-0.219372	0.129053	0.129807	0.904781	0.0438042	0.82584	0.896411	0.601803	0.903158					0.278169	0.218431	-0.0597384
Q9Y343	[K].AESCGSFDETESEESSK.[L]	1xCarbamidomethyl [C4];1xPhospho [S6(100)]	-0.11027	-0.366087	-0.776712	-0.0318804	0.044343	-0.0749035	0.142031	-0.235838	0.387514	-0.106098	-0.542189	0.201552	0.423266	0.0292456	0.193831			*		-0.321238	-0.0550201	0.266218
Q9C0H9	[K].AESEELEVQKPQVK.[L]	1xPhospho [S3(100)]	0.562842	-1.4185	-0.109701	0.290383	-1.30385	-0.446417	-1.00653	0.0365887	-1.36148	-2.05944	-1.99025	0.0806969	0.589496	0.796658	0.39376					-0.168743	-1.16163	-0.992883
P07197	[K].AESPVKEEAVAEVVTITK.[S]	1xPhospho [S3(100)]	5.66414	4.81312	4.70292	4.59824	5.51273	5.83118	7.33148	5.03762	6.83683	5.9047	4.58263	0.113104	0.956968	0.53603	0.0921					4.94461	5.86245	0.917846
P46821	[K].AETEEAEEPEEDGEEHVCVSASK.[H]	1xCarbamidomethyl [C18];1xPhospho [T3(100)]	2.92544	2.94714	1.70153	3.42356	2.58421	3.06003	1.97109	2.06064	1.75492	2.02953	2.29872	0.187969	0.704257	0.69201	0.744643					2.74942	2.25131	-0.498111
P46821	[K].AETEEAEEPEEDGEEHVCVSASKHSPTEDEESAK.[A]	1xCarbamidomethyl [C18];2xPhospho [S20(100);T27(99.3)]	1.95583	2.15829	1.54949	1.43912	1.69826	2.03914	1.15703	1.11056	1.12013	-0.284994	0.997293	0.128188	0.573562	0.992992	0.799148					1.77568	1.11963	-0.656053
Q9Y6D6	[K].AETEKQSPPHGEAK.[A]	1xPhospho [S7(100)]	1.49813	1.91194	1.93621	1.84832	1.29533	2.49486	2.55154	1.96906	2.6311	2.03177	0.54599	0.747164	0.79324	0.512106	0.0285024				*	1.79865	1.93138	0.132728
P51608-2	[K].AETSEGSGSAPAVPEASASPK.[Q]	1xPhospho [S19(100)]	3.40128	3.77442	4.06328	4.08738	3.94922	4.29095	3.9118	3.21863	4.08959	3.46855	3.62364	0.867491	0.736282	0.771867	0.623468					3.83159	3.7932	-0.038394
Q9P2K5	[K].AEVPGATGGDSPHLQPAEPPGEPR.[R]	1xPhospho [S11(100)]	3.62719	4.64734	4.76753	5.01604	4.6904	5.6142	4.72426	4.43631	5.09965	4.43366	3.92849	0.604576	0.721052	0.446387	0.322281					4.51453	4.70385	0.189328
P10768	[K].AFSGYLGTDQSK.[W]	1xPhospho [T8(100)]	-1.91903	-1.69846	-3.21147	-3.27938	-2.98774	-3.2058	-1.7287	-0.968018	-3.30442	-2.2247	-1.34504	0.639898	0.764684	0.820623	0.731901					-2.52708	-2.25206	0.275027
Q9NZH0-2	[K].AFSMDEHNAALR.[T]	1xPhospho [S3(100)]	-4.26781	-4.28395	-2.72367	-3.83248	-2.57568	-3.18624	-4.20453	-2.30007	-2.08461	-0.979277	-1.67487	0.0503761	0.824392	0.896297	0.669972					-3.77697	-2.42933	1.34765
Q09019	[K].AFTDEETEAQTGEGSWPRSPSK.[S]	1xPhospho [S19(99.6)]	-3.24512	-0.63772	-0.596313	-1.63617	0.138059	-0.960854	-3.08785	-1.50213	-0.669384	0.304193	-1.32812	0.503444	0.263026	0.624248	0.609818					-1.52883	-1.01515	0.513676
Q13367-4	[K].AFYGSEEDEAKGAGSEETAAAAAPSR.[K]	1xPhospho [S5(100)]	-0.332509	1.11031	1.7761	1.00413	2.61499	-0.0928001	0.994551	1.64318	1.8414	-0.37034	-0.5648	0.974875	0.0196003	0.149859	0.836366		*			0.889506	0.866597	-0.022909
Q86VM9	[K].AGAEDDEEKGEGTPR.[E]	1xPhospho [T13(100)]	-2.25095	-4.06443	-2.04966	-1.77067	-3.19655	-1.07147	-1.60643	-1.60199	-0.752632	-1.11876	-4.44523	0.491601	0.663762	0.664108	0.406399					-2.53393	-1.97044	0.563493
P40926	[K].AGAGSATLSMAYAGAR.[F]	1xPhospho [S5(100)]	1.39618	1.08794	0.783363	0.825181	0.720542	0.176535	0.259069	0.636417	0.556452	0.148102	0.00538254	0.00415614	0.404952	0.874643	0.712258	**				1.02317	0.3575	-0.665666
Q13557-6;Q13557-4;Q13557-10;Q13557-8;Q9UQM7;Q13555-11;Q13555-5;Q13555-10;Q9UQM7-2;Q13555-7;Q13554-3;Q13554-2	[K].AGAYDFPSPEWDTVTPEAK.[DN]	1xPhospho [T15(100)]	3.26789	2.84523	2.40978	3.68404	2.29553	3.11098	3.80064	4.93842	2.74452	5.38556	1.91661	0.578659	0.825227	0.41925	0.761159					3.05173	3.45604	0.404303
Q9H3Q1	[K].AGEPDGESLDEQPSSSSSK.[R]	1xPhospho [S8(100)]	-0.72684	-0.98678	-0.187229	-0.307786	0.0875654	-5.28997	-0.879753	-1.41412	-2.26176	-0.258343	0.778482	0.479269	0.882851	0.546001	0.126236					-0.552159	-1.3197	-0.767541
Q9H3Q1	[K].AGEPDGESLDEQPSSSSSKR.[S]	1xPhospho [S18(99.3)]	-3.2344	-1.25688	-1.62883	-2.65704	0.818704	-2.50432	-2.92228	-4.22283	-2.94045	-0.0162964	1.44497	0.554667	0.835065	0.489224	0.466681					-2.19429	-1.4775	0.716788
Q93009	[K].AGEQQLSEPEDMEMEAGDTDDPPR.[I]	1xOxidation [M];1xPhospho [S7(100)]	-2.72632	-3.31987	-1.68335	-2.5572	-0.87021	-1.92146	-4.70393	-1.89853	-2.156	-1.57962	-2.60818	0.638118	0.482692	0.71661	0.54434					-2.57169	-2.24828	0.323412
Q93009	[K].AGEQQLSEPEDMEMEAGDTDDPPR.[I]	1xPhospho [S7(100)]	1.68366	2.09335	2.12743	2.18804	1.70273	1.53386	1.22905	2.39906	1.01428	0.640173	0.0831547	0.0744266	0.346568	0.514292	0.961089					2.02312	1.2289	-0.79422
P17677	[K].AGETPSEEK.[K]	1xPhospho [T4(100)]	8.13895	7.09485	7.40881	5.97352	7.88277	3.4308	0.28532	8.06495	5.02927	1.05789	7.72669	0.200344	0.248129	0.889233	0.264823					7.15403	4.78253	-2.37151
P17677	[K].AGETPSEEKKGEGDAATEQAAPQAPASSEEK.[A]	1xPhospho [T4(100)]	0.127049	-1.91196	2.83477	-1.74157	4.70435	1.63347	0.899994	-1.7083	2.026	0.204401	-4.32637	0.701391	0.630527	0.926498	0.492412					-0.172926	0.490506	0.663432
P17677	[K].AGETPSEEKKGEGDAATEQAAPQAPASSEEK.[A]	2xPhospho [T4(100);S6(100)]	0.668998	0.813263	-0.468859	-0.525681	0.863938	1.27971	0.989843	0.902849	1.47688	1.59513	-0.920332	0.165063	0.251911	0.125065	0.00809726				**	0.12193	0.884004	0.762074
P07197	[K].AGGEGGSEEEGSDK.[G]	1xPhospho [S7(100)]	1.56142	4.29627	5.41677	0.993005	2.55199	-4.58271	-4.20655	2.17917	-0.932131	-0.935543	4.96065	0.139928	0.492413	0.509057	0.261221					3.06686	-0.137874	-3.20474
P07197	[K].AGGEGGSEEEGSDKGAK.[G]	1xPhospho [S7(100)]	1.02689	1.37267	2.9301	0.330926	0.467107	-1.28293	-0.933884	1.07421	2.64064	2.23333	0.627447	0.41521	0.443494	0.664239	0.557111					1.41515	0.689416	-0.725732
P07197	[K].AGGEGGSEEEGSDKGAK.[G]	2xPhospho [S7(100);S12(100)]	-2.21035	1.34526	2.06863	-1.01608	-1.6612	-0.921427	-3.05466	-0.82338	2.59976	-0.4296	-1.0757	0.492376	0.256248	0.906887	0.164371					0.0468664	-0.7666	-0.813467
Q8WXS5	[K].AGGGAGGSGGSGPSAILR.[L]	1xPhospho [S8(100)]	-2.49367	1.98083	1.22073	2.37543	-0.475495	-0.360956	1.76215	1.06416	1.10146	0.702543	0.238743	0.835149	0.647657	0.582088	0.757056					0.770831	0.576086	-0.194745
Q8WXS5	[K].AGGGAGGSGGSGPSAILR.[L]	2xPhospho [S8(100);S11(99.4)]	-5.7632	-0.570433	-0.11788	-0.247294	-0.33578	-2.80137	-1.21361	-0.771181	-5.93293	-1.66892	-1.31398	0.816714	0.984703	0.879155	0.154338					-1.6747	-2.0054	-0.330694
Q5TH69	[K].AGGGDLLLPPSPK.[V]	1xPhospho [S11(100)]	0.43488	-1.13379	-1.22134	0.195731	-1.09435	-1.41718	1.23987	0.0682697	-0.0970402	-0.29595	0.308485	0.664571	0.416949	0.878224	0.511371					-0.431129	-0.183984	0.247144
O95208	[K].AGGSPASYHGSPEASLCPQHR.[T]	1xCarbamidomethyl [C17];1xPhospho [S4(100)]	-4.36259	-1.82875	0.067049	-5.2054	-2.84956	-1.18213	-1.11801	-0.340906	-1.22888	-3.71643	-0.0352802	0.256931	0.586624	0.651101	0.931237					-2.83242	-1.49588	1.33654
O95208-2	[K].AGGSPASYHGSTSPR.[V]	1xPhospho [S4(100)]	1.20112	1.20981	1.51108	1.57594	0.999059	1.20975	1.87262	0.996271	1.67831	-0.351358	2.21011	0.747539	0.827345	0.654706	0.459564					1.37449	1.23068	-0.143808
O95208-2	[K].AGGSPASYHGSTSPR.[V]	2xPhospho [S4(100);S7(100)]	-0.50808	1.36779	1.31649	0.21997	-0.158427	0.418076	-0.834728	-0.448071	-0.5739	1.87534	-0.505075	0.303396	0.707729	0.317624	0.467688					0.599043	-0.0323981	-0.631441
O94885	[K].AGGSVESLR.[S]	1xPhospho [S4(100)]	0.443425	-2.70445	-1.07467	-1.76364	-0.88614	-0.948694	-0.702602	-0.452707	-1.48478	-0.646742	0.815783	0.3015	0.185918	0.313786	0.0793189					-1.27483	-0.615127	0.659705
Q15223	[K].AGIPQHHPPMAQNLQYPDDSDDEK.[K]	1xPhospho [S20(100)]	-1.43503	0.97768	-0.147125	0.849319	0.347596	0.0945339	-0.11619	0.883974	-1.91749	0.552958	-0.608179	0.79141	0.769318	0.531895	0.558305					0.0612106	-0.108971	-0.170181
Q15223	[K].AGIPQHHPPMAQNLQYPDDSDDEKK.[A]	1xPhospho [S20(100)]	1.66214	3.66254	3.21274	3.38409	3.00973	2.85286	3.70553	3.91233	3.00426	3.81926	2.16961	0.627994	0.36264	0.25451	0.479713					2.98038	3.21051	0.230135
Q15311	[K].AGKEPAKPSPSR.[D]	1xPhospho [S9(99.7)]	-0.405814	0.212557	-3.32899	-0.616508	0.309688	0.0620956	-0.0404072	-1.36326	1.03569	-0.902462	-4.66556	0.834794	0.180766	0.0386538	0.0214991			*	*	-1.03469	-0.794888	0.239801
Q7Z6L0-2	[K].AGLAPETTETPAGASETAQATDLSLSPGGESK.[A]	1xPhospho [S26(100)]	6.46621	5.2697	4.92345	5.34567	6.05575	6.9144	5.38688	6.05747	5.84049	4.83054	4.38798	0.787494	0.500174	0.236686	0.453695					5.50126	5.63907	0.137816
O60832	[K].AGLESGAEPGDGDSDTTK.[K]	1xPhospho [S14(99.6)]	0.0171671	1.45996	1.51546	1.43835	1.00761	1.37955	1.18911	0.912195	0.804543	1.35249	1.20755	0.961726	0.704921	0.653779	0.903959					1.10774	1.12186	0.0141272
Q9UQ35	[K].AGMSSNQSISSPVLDAVPR.[T]	1xPhospho [S11(100)]	-2.29946	-0.00619125	0.51409	-0.981305	0.157393	-0.0541687	-0.886736	0.0639133	-1.18424	-0.944105	-0.82424	0.758031	0.310623	0.85775	0.821668					-0.693218	-0.524597	0.16862
Q13224	[K].AGNLYDISEDNSLQELDQPAAPVAVTSNASTTK.[Y]	1xPhospho [S12(99.5)]	-3.44338	-1.73666	-0.660076	-1.74119	-1.8769	-1.50187	-1.38012	-1.74045	-1.74185	-4.1263	-4.69379	0.522372	0.382224	0.618845	0.523858					-1.89533	-2.43733	-0.541998
Q9H3Q1	[K].AGPDLPSLPSHALEDEGWAAAAPSPGSAR.[S]	1xPhospho [S27(100)]	1.122	-1.60961	-1.91726	-1.4286	-1.51098	-1.39635	-2.11447	0.238138	-4.3652	-3.27859	-0.204889	0.407189	0.632384	0.664519	0.0754328					-0.958369	-1.80462	-0.846251
Q12770	[K].AGPEEPGDSPPLR.[H]	1xPhospho [S9(100)]	-0.681291	0.237078	0.826279	0.668847	-0.0824537	0.538473	-3.49535	0.247444	0.41205	0.937094	-1.18626	0.456492	0.526569	0.784538	0.759274					0.262728	-0.375572	-0.6383
O60271-2	[K].AGPSAQEPGSQTPLK.[S]	1xPhospho [T12(99.6)]	-2.9852	-1.33525	-0.520971	-0.725844	-1.06702	-1.33143	-1.29787	-0.985088	-1.07921	-2.99337	-2.03298	0.792549	0.290367	0.482029	0.75614					-1.39181	-1.541	-0.149182
P50993	[K].AGQENISVSK.[R]	1xPhospho [S7(100)]	3.20008	3.52011	2.79137	3.49397	2.31192	3.35113	3.03789	2.87085	3.47007	3.1035	2.79381	0.291443	0.792038	0.805078	0.0667075					3.25138	2.99131	-0.260076
P50993	[K].AGQENISVSKR.[D]	1xPhospho [S7(100)]	0.814515	1.14399	2.46258	0.946555	2.46977	1.38769	1.52791	0.627672	3.00515	1.90232	0.836231	0.528843	0.45278	0.9653	0.262665					1.34191	1.67953	0.337625
P54725-3;P54725	[K].AGQGTSAPPEASPTAAPESSTSFPPAPTSGMSHPPPAAR.[E]	1xPhospho [T5(99.5)]	1.29048	0.604628	1.23244	0.61645	0.514918	-0.0233498	-1.10205	-0.630919	-0.966835	-2.09631	-0.0436325	0.00845099	0.887117	0.323704	0.355984	**				0.935998	-0.621168	-1.55717
Q9P2M4	[K].AGRPSKPPSPK.[Q]	1xPhospho [S9(100)]	-0.925057	-4.30853	-0.220873	-1.59429	-0.0358419	-0.340631	-0.487249	-4.19584	0.396832	0.738503	-1.48781	0.379878	0.195948	0.340425	0.931536					-1.76219	-0.773148	0.989037
P17677	[K].AGSAETESATK.[A]	1xPhospho [S3(100)]	1.94548	2.76811	2.73863	2.0167	0.185958	1.36132	-4.59616	2.64494	3.03336	-4.47494	2.50492	0.213497	0.293439	0.853367	0.785232					2.36723	0.0941999	-2.27303
P17677	[K].AGSAETESATKASTDNSPSSK.[A]	1xPhospho [S13(100)]	2.27058	0.818314	1.09924	1.2919	1.99805	2.312	1.74135	2.0084	3.04746	1.52717	1.0491	0.172634	0.424156	0.171729	0.292572					1.37001	1.95479	0.584783
P17677	[K].AGSAETESATKASTDNSPSSK.[A]	2xPhospho [S13(100);S17(100)]	5.6208	5.85774	5.35183	4.97071	5.89099	5.92705	5.1106	5.59662	5.78649	4.23003	4.78813	0.750447	0.0547621	0.270882	0.286833					5.45027	5.33284	-0.117427
P17677	[K].AGSAETESATKASTDNSPSSK.[A]	3xPhospho [S17(97.4);S/T]	-0.84022	-0.617306	-1.24047	-2.18552	0.113853	-2.32195	-2.90629	-1.39044	-3.93406	-2.17885	-1.66516	0.268811	0.555237	0.8163	0.322117					-1.22088	-2.04042	-0.819535
P17677	[K].AGSAETESATKASTDNSPSSKAEDAPAKEEPK.[Q]	2xPhospho [S17(99.4);S/T]	-2.49861	-0.486607	1.56677	-4.22607	2.93527	-0.221807	-1.20861	-1.20887	1.49379	-0.686577	-1.9324	0.334117	0.119046	0.761248	0.327013					-1.41113	-0.11846	1.29267
P52824	[K].AGSAVISEEGRSPGSGEATPEAWVIR.[A]	1xPhospho [S12(100)]	-4.24827	-0.9249	-0.643335	-2.71062	-0.712836	-0.683693	-0.918936	-2.36906	-1.097	0.566019	-4.29841	0.460291	0.587248	0.749854	0.100807					-2.13178	-1.35913	0.77265
Q6F5E8	[K].AGSDGDIMDSSTEAPPISIK.[S]	1xPhospho [S3(100)]	1.64916	1.07165	1.02668	1.09287	-0.064826	0.0186367	1.13339	1.30263	-0.896408	-1.93753	0.530037	0.0745334	0.83973	0.63357	0.282526					1.21009	0.0122769	-1.19781
Q9UPR5	[K].AGSDYEYSEGTLVFKPGETQK.[E]	1xPhospho [S3(100)]	-4.20493	-6.26739	-2.64794	-3.16867	-4.96588	-1.216	-1.06674	-4.17021	-1.37069	0.0446358	-3.67604	0.160719	0.113834	0.525652	0.635048					-4.07223	-2.34585	1.72639
Q09019	[K].AGSITYR.[F]	1xPhospho [S3(100)]	-1.81999	-3.4859	1.46702	-3.55067	-2.54006	-0.979912	-0.0855827	-3.78379	1.11663	-0.527954	0.428331	0.462873	0.245042	0.0610063	0.770504					-1.84738	-0.910333	0.93705
Q71H61	[K].AGSSQDDQEDASDDALPPYSELELTR.[G]	1xPhospho [S12(100)]	-4.31719	-1.40161	-0.811932	-2.27703	0.155381	-0.98687	-2.98427	-1.86782	-2.32853	-1.4976	-3.73789	0.72781	0.237122	0.504253	0.690472					-2.20194	-1.89251	0.309426
Q5TCY1	[K].AGTDALLSTSTSTPPQQNTR.[Q]	1xPhospho [T13(100)]	-0.917434	-2.86106	-1.9638	-2.10482	-3.10788	-2.02582	-1.19193	-3.49927	-1.01842	-2.49747	-1.77155	0.732053	0.118866	0.182675	0.631351					-1.96178	-2.15891	-0.197127
Q7Z2K8	[K].AGTVSPGKEDPVSSR.[R]	1xPhospho [S5(100)]	0.598851	0.45035	1.49144	0.692496	-0.0170126	1.21615	-0.0920715	0.577894	1.49107	-2.46401	0.289341	0.355985	0.606047	0.92628	0.998213					0.808285	0.143051	-0.665234
Q15149-4;Q15149-8;Q15149-2	[K].AGVAAPATQVAQVTLQSVQR.[R]	1xPhospho [S17(100)]	-2.4774	-1.34126	0.46608	-1.51896	-1.2568	-3.09517	0.730902	-2.47495	-2.65406	0.14867	1.83356	0.819763	0.191	0.0777578	0.226655					-1.21788	-0.966836	0.251047
P13726	[K].AGVGQSWK.[E]	1xPhospho [S6(100)]	3.5722	2.36773	0.710733	2.25359	1.152	3.26067	1.44056	2.04096	1.31067	1.13686	1.70216	0.400389	0.630619	0.886052	0.779309					2.22606	1.72055	-0.50551
Q9BYB0	[K].AHSPQGEGEIPLHR.[G]	1xPhospho [S3(100)]	2.08351	2.19823	1.22258	-2.16581	1.64323	2.86986	2.03233	2.67152	1.88443	2.86053	1.55175	0.116859	0.516715	0.936147	0.135954					0.834626	2.21623	1.38161
P54920;Q9H115	[K].AIAHYEQSADYYKGEESNSSANK.[C]	1xPhospho [S17(99.2)]	-1.76719	-0.758646	-2.33311	-1.75484	-0.527616	-0.621151	-4.95954	-0.394341	0.588085	1.56496	-2.88633	0.603326	0.173854	0.186151	0.213159					-1.65345	-1.0337	0.619742
P54920	[K].AIDIYEQVGTNAMDSPLLK.[Y]	1xOxidation [M13];1xPhospho [S15(100)]	-5.45903	-4.8058	-4.34537	-3.4878	-3.37474	-2.31486	-2.68178	-4.72426	-2.67143	-4.60261	-4.6378	0.159072	0.95691	0.410787	0.515312					-4.5245	-3.5725	0.952005
Q12846	[K].AIEPQKEEADENYNSVNTR.[M]	1xPhospho [S15(100)]	-3.21492	-4.2997	-5.28949	-1.3311	-2.05323	-1.84034	-1.98553	-3.27842	-2.0851	-0.0387936	-0.673735	0.0523331	0.393095	0.544719	0.625153					-3.5338	-1.70788	1.82592
P61966	[K].AIEQADLLQEEDESPR.[S]	1xPhospho [S14(100)]	3.27099	2.87231	2.29926	2.85036	3.06055	3.59126	3.0909	3.55747	3.09072	3.35215	2.11755	0.331762	0.51032	0.07996	0.2177					2.82323	3.12294	0.299712
P36871	[K].AIGGIILTASHNPGGPNGDFGIK.[F]	1xPhospho [S10(100)]	4.52477	-2.05833	3.73989	3.42001	3.16116	5.08797	5.1199	-1.52512	5.14592	3.49588	0.395313	0.746001	0.134716	0.430607	0.787446					2.40658	2.98301	0.57642
O00401	[K].AIHSSDEDEDEDDEEDFEDDDEWED.[-]	1xPhospho [S4(99.6)]	-1.4077	1.23842	-0.960054	2.80751	0.787745	-0.131435	0.455065	2.2232	-0.42584	0.723688	-0.501509	0.974995	0.344182	0.0382758	0.657872			*		0.419546	0.447273	0.0277273
O00401	[K].AIHSSDEDEDEDDEEDFEDDDEWED.[-]	2xPhospho [S4(100);S5(100)]	-0.667729	1.72774	2.04562	1.25904	0.348851	-3.74631	-2.81382	0.725166	-2.15701	-3.2599	-3.29755	0.0143852	0.252558	0.823118	0.653336	*				1.09117	-2.02865	-3.11982
Q9Y5Y0	[K].AIPADSPTDQEPK.[T]	1xPhospho [S6(100)]	-1.15703	-0.995012	-0.935232	-0.626403	-0.752967	-1.30149	-3.92191	-0.944942	-3.99054	-1.05729	-1.98829	0.172596	0.902284	0.766423	0.226464					-0.92842	-1.99392	-1.0655
Q9Y6V0	[K].AIPRPASDSK.[I]	1xPhospho [S7(100)]	-3.76386	-4.16026	-2.05316	-0.679732	-5.58121	-0.51297	-0.925432	-0.763384	0.825737	-0.783529	-0.971687	0.260396	0.420066	0.961876	0.856254					-2.66425	-1.24464	1.41962
P10451-5;P10451;P10451-3	[K].AIPVAQDLNAPSDWDSR.[G]	1xPhospho [S16(100)]	2.13183	3.15036	1.54194	4.88212	2.51048	2.56579	6.33145	2.49468	1.89742	2.5751	3.33227	0.854724	0.37672	0.794939	0.628236					2.92656	3.10103	0.174465
A7KAX9	[K].AISPEGEDR.[F]	1xPhospho [S3(100)]	-1.16253	-1.77478	-0.61146	-1.47959	-2.24437	0.696707	-1.69184	-0.517775	-0.676321	-0.396976	-3.73035	0.965483	0.892202	0.887272	0.193547					-1.25709	-1.22299	0.0341007
Q9Y4I1-3	[K].AISPTSATSSGR.[T]	1xPhospho [S3(100)]	1.61593	0.714573	-1.17004	0.93805	4.47978	1.30071	1.42115	7.24282	1.53748	2.22689	0.452555	0.132029	0.0672469	0.00794537	0.749716			**		0.524627	2.66591	2.14128
Q32P44	[K].AISSANLLVR.[S]	1xPhospho [S3(100)]	-3.95514	-1.7235	-2.52859	-1.3994	-0.639239	-2.71104	-3.46406	-3.48912	-3.48239	-0.105669	-0.0379791	0.671736	0.754375	0.80468	0.333445					-2.40166	-1.98993	0.411729
O94811	[K].AISSPTVSR.[L]	1xPhospho [S3(100)]	4.13318	2.90073	1.83998	3.55782	2.13897	1.71502	2.98647	2.48015	3.02941	1.54844	2.74578	0.153568	0.986248	0.734424	0.914805					3.10792	2.37775	-0.730176
Q12955;Q12955-7	[K].AKDDQTPLHISAR.[L]	1xPhospho [S11(100)]	-1.57331	-2.32784	-2.88255	-1.43434	-1.66934	-1.70309	-2.16999	-2.77208	-1.98955	0.915928	-1.90437	0.51394	0.325961	0.96217	0.762489					-2.05451	-1.61321	0.441298
Q53GL0	[K].AKDPPRSPPDSESEQLLLETER.[L]	1xPhospho [S7(100)]	-2.85091	-3.92145	-4.28686	-4.4722	-3.54461	-1.42578	-3.55514	-3.42998	-2.60999	-2.35576	-3.66249	0.0945116	0.809968	0.751219	0.158843					-3.88285	-2.94054	0.942317
Q13491-4	[K].AKEEQELQDIQSR.[S]	1xPhospho [S12(100)]	1.09305	1.35867	2.77541	1.03435	1.01998	2.00001	2.21544	1.60681	-0.0617981	2.36109	2.16208	0.92833	0.0493525	0.0196727	0.297715		*	*		1.56537	1.6148	0.0494301
P53396	[K].AKPAMPQDSVPSPR.[S]	1xOxidation [M5];1xPhospho [S12(100)]	-3.23567	-5.44359	-1.42832	-4.53881	-1.0047	-3.11634	-3.0947	-3.92176	-2.56728	-1.50075	-2.01552	0.175993	0.56766	0.331366	0.420215					-3.6616	-2.46015	1.20144
P53396	[K].AKPAMPQDSVPSPR.[S]	1xPhospho [S12(100)]	2.0783	2.18841	3.1968	2.0121	1.54089	2.08364	1.8476	1.61405	1.79123	1.08744	2.69906	0.119763	0.337962	0.0175779	0.372122			*		2.3689	1.80913	-0.559771
O60488	[K].AKPTSDKPGSPYR.[S]	1xPhospho [S10(100)]	-3.35994	-0.491068	-0.221619	-1.60249	1.10961	0.161001	-1.44613	-2.06298	-0.364594	1.82003	-5.95086	0.754748	0.461823	0.500083	0.131971					-1.41878	-0.961989	0.45679
P51531	[K].AKPVVSDFDSDEEQDER.[E]	1xPhospho [S10(100)]	-1.37449	1.26288	1.16906	0.405694	1.25586	1.40475	0.0309734	-0.491465	-2.48394	-0.740145	0.686182	0.626199	0.689699	0.436385	0.325416					0.365785	-0.0482546	-0.41404
P12036;P12036-2	[K].AKSPAKEEAK.[S]	1xPhospho [S3(100)]	5.3519	5.15359	4.49434	5.85579	4.69314	-3.59407	-1.46893	4.80242	-2.62913	2.37331	4.90621	0.0738892	0.852771	0.745938	0.0845141					5.2139	1.29757	-3.91634
P12036;P12036-2	[K].AKSPAKEEAKSPAEAK.[S]	2xPhospho [S3(100);S11(100)]	4.09671	3.46763	2.93425	3.18172	2.31963	2.40542	3.19637	3.50598	3.78969	3.37739	3.42923	0.4427	0.914079	0.986355	0.503324					3.42008	3.14625	-0.273833
P12036;P12036-2	[K].AKSPAKEEAKSPPEAK.[S]	2xPhospho [S3(100);S11(100)]	4.05418	3.88352	3.62824	3.88125	2.80007	3.41846	6.00102	3.70452	5.42799	4.30693	4.48452	0.462227	0.62336	0.914117	0.325884					3.8618	4.30622	0.444417
P12036;P12036-2	[K].AKSPEKEEAKSPEK.[A]	2xPhospho [S3(100);S11(100)]	5.98953	6.79957	5.50114	6.19395	5.35753	3.42165	3.44524	6.07766	5.4045	5.43345	6.38289	0.134766	0.324779	0.796374	0.603512					6.12105	5.0747	-1.04635
P12036	[K].AKSPLKEDAK.[A]	1xPhospho [S3(100)]	6.53303	-1.73359	-2.70683	3.47265	3.37348	-3.90831	-1.60802	-3.06996	-2.906	-1.4404	-3.44321	0.143621	0.785784	0.880618	0.47527					1.39132	-1.85749	-3.24881
P12036	[K].AKSPLKEDAKAPEK.[E]	1xPhospho [S3(100)]	-2.87688	-1.62057	0.368835	-3.54897	0.172605	-1.55905	-0.347034	-2.89816	0.596125	-0.847666	-3.80618	0.529684	0.419226	0.983822	0.113907					-1.9194	-1.24134	0.678059
P12036;P12036-2	[K].AKSPTKEEAK.[S]	1xPhospho [S3(100)]	4.55775	4.44219	4.06789	4.97079	4.17424	-2.21194	-2.52078	4.14417	-6.48445	2.36743	4.12952	0.100366	0.811649	0.54043	0.0551846					4.50965	0.514026	-3.99563
P12036;P12036-2	[K].AKSPTKEEAKSPEK.[A]	2xPhospho [S3(100);S11(100)]	6.09823	5.99904	1.00252	6.06915	5.32186	3.4052	1.10026	5.64181	5.39764	5.39367	5.99888	0.889191	0.258123	0.11948	0.984401					4.79223	4.60847	-0.183761
P12036;P12036-2	[K].AKSPVKAEAK.[S]	1xPhospho [S3(100)]	6.16794	5.28735	5.1282	5.82817	5.47941	2.24359	2.55158	5.44899	5.55498	4.49417	5.33706	0.161739	0.284661	0.675024	0.499889					5.60291	4.44426	-1.15866
P12036;P12036-2	[K].AKSPVKAEAKSPEK.[A]	2xPhospho [S3(100);S11(100)]	3.67454	5.13871	1.69112	4.96753	5.58357	3.94688	5.18131	4.28432	7.26939	5.49597	4.66538	0.131012	0.130574	0.0127921	0.167421			*		3.86798	5.20383	1.33585
P12036;P12036-2	[K].AKSPVKEEAKSPEK.[A]	2xPhospho [S3(100);S11(100)]	7.80273	8.16739	7.53991	8.19325	7.53417	7.85671	9.80204	7.49238	10.0741	8.61973	7.78841	0.376216	0.885007	0.53305	0.0644777					7.92582	8.4525	0.526681
P12036;P12036-2	[K].AKSPVKEEAKTPEK.[A]	2xPhospho [S3(100);T11(100)]	6.032	6.31396	5.9976	6.58348	6.05109	6.23056	8.47248	6.07526	8.40476	6.19849	6.83943	0.269698	0.886124	0.574624	0.299865					6.23176	6.89601	0.664252
P12036	[K].AKSPVKEEVK.[S]	1xPhospho [S3(100)]	5.12075	4.13553	4.57384	4.90244	4.58989	4.05811	5.03586	4.01387	5.11688	4.89501	3.05213	0.498325	0.897377	0.787168	0.285414					4.68314	4.39454	-0.288606
P12036	[K].AKSPVKEEVKSPEK.[A]	2xPhospho [S3(100);S11(100)]	6.57397	6.15234	6.17923	6.2927	6.01325	6.23854	8.21982	6.06234	8.18368	6.36255	6.6042	0.332996	0.947519	0.794898	0.232877					6.29956	6.81205	0.512493
P07197	[K].AKSPVPK.[S]	1xPhospho [S3(100)]	8.13441	4.46185	6.50172	-3.05938	7.34351	4.32612	-2.52965	5.45851	8.71235	3.99468	8.22684	0.697244	0.286666	0.854679	0.747835					4.00965	5.07605	1.0664
P07197	[K].AKSPVPKSPVEEAK.[S]	2xPhospho [S3(100);S8(100)]	8.96463	8.73818	8.74784	8.58107	9.27955	8.41505	10.385	7.96534	10.4652	7.31726	9.95471	0.591949	0.760106	0.9522	0.805322					8.75793	9.11174	0.353808
P07197	[K].AKSPVPKSPVEEAKSK.[A]	2xPhospho [S3(100);S8(100)]	-1.59511	-1.04211	-4.1664	-3.03147	-2.60772	-1.44956	-0.851353	-5.06324	-0.433889	-3.22474	-1.87139	0.804486	0.978916	0.894204	0.0629132					-2.45877	-2.21456	0.244214
P07197	[K].AKSPVPKSPVEEK.[G]	1xPhospho [S8(100)]	-1.05626	-0.620729	1.93697	0.483794	1.93039	-0.415853	1.38804	-1.27703	2.51843	-1.40864	-1.12488	0.965092	0.503349	0.841224	0.697095					0.185944	0.230066	0.0441223
P07197	[K].AKSPVPKSPVEEK.[G]	2xPhospho [S3(100);S8(100)]	4.79742	4.42155	3.7667	5.1191	6.50784	5.16774	4.79902	4.30507	4.87611	4.31188	8.65134	0.263176	0.825001	0.9981	0.136388					4.52619	5.517	0.990809
Q96DR7	[K].ALDIDSDEESEPK.[E]	1xPhospho [S6(100)]	0.588857	0.540306	0.858875	0.725408	0.3315	-0.978916	-0.423567	0.134661	-0.916384	0.305641	0.357658	0.0226341	0.670304	0.283476	0.115217	*				0.678361	-0.169915	-0.848277
P13798	[K].ALDVSASDDEIAR.[L]	1xPhospho [S7(100)]	2.37353	2.67662	1.51673	2.66398	2.35402	2.16872	2.65117	2.93719	2.47948	1.69236	1.18137	0.792811	0.0968646	0.010532	0.324294			*		2.30772	2.20919	-0.0985295
Q9Y617	[K].ALELNMLSLK.[G]	1xPhospho [S8(100)]	-1.32397	-1.71614	-0.297268	-2.13948	-1.39581	-2.97373	0.655275	-2.57436	-2.58412	-0.654106	0.693121	0.901164	0.137145	0.048629	0.294598			*		-1.36922	-1.26196	0.107256
Q96Q04	[K].ALENGELRSPEAGEK.[V]	1xPhospho [S9(100)]	-5.57484	-2.18096	-3.48599	-3.99692	-0.815866	-1.35788	-2.94984	-6.4937	-1.61418	-1.90852	-2.96398	0.293071	0.738019	0.860657	0.216392					-3.80968	-2.58628	1.22339
Q9Y6V0	[K].ALESAFVPYEKPLPDDISPQK.[V]	1xPhospho [S18(100)]	-1.92529	-1.66059	-0.607506	-3.01713	-1.30323	-1.27765	-2.35855	-1.50925	-1.41681	-0.823599	-4.49401	0.91428	0.414793	0.855419	0.119678					-1.80263	-1.8833	-0.0806681
P00558	[K].ALESPERPFLAILGGAK.[V]	1xPhospho [S4(100)]	2.70387	1.66097	2.36422	1.22466	3.27948	3.27644	2.70617	1.70289	2.76346	2.15125	0.366306	0.581647	0.693988	0.726153	0.180062					1.98843	2.32086	0.332427
Q2LD37	[K].ALETIPITPVER.[N]	1xPhospho [T8(100)]	0.736297	0.679554	0.839218	0.871322	0.793408	1.1828	1.01882	0.554462	0.764713	0.864656	0.408558	0.906967	0.28168	0.74757	0.370571					0.781598	0.798203	0.016605
O14523	[K].ALGPAATMAVELHYEEGSPR.[N]	1xPhospho [S18(100)]	-3.86387	-3.49839	-1.27464	-1.46413	-4.21088	-0.0720196	-3.02175	-3.22692	-1.69418	-1.4416	-3.87018	0.982907	0.257234	0.53481	0.537191					-2.52526	-2.50536	0.0199004
O94876	[K].ALGVISNFQSSPK.[Y]	1xPhospho [S11(100)]	-0.070344	0.0638428	0.535755	-0.168317	0.31235	0.72991	0.245234	-0.298098	0.00684166	-1.775	-0.740532	0.502846	0.667026	0.95016	0.809229					0.0902343	-0.217041	-0.307276
Q9NR82-6	[K].ALHTCSPTK.[KQ]	1xCarbamidomethyl [C5];1xPhospho [S6(100)]	-1.02053	-0.972456	-1.38835	-0.571084	-1.35275	-0.455656	0.037405	-1.14732	-1.66374	-0.924923	0.239607	0.556379	0.054298	0.392044	0.26634					-0.988106	-0.752484	0.235622
Q9NR82-6	[K].ALHTCSPTKK.[E]	1xCarbamidomethyl [C5];1xPhospho [S6(100)]	-2.29539	-3.38543	-0.0501175	-5.28306	-1.22344	-4.29684	-1.97395	-3.34602	-0.480337	0.684963	-0.197571	0.343625	0.882675	0.282411	0.902938					-2.7535	-1.5476	1.2059
P11831	[K].ALIQTCLNSPDSPPR.[S]	1xCarbamidomethyl [C6];1xPhospho [S12(100)]	-2.62826	-1.60493	-2.53283	-2.41778	-1.99034	-0.636326	-1.48155	-2.97645	-2.16147	-0.946205	-4.49561	0.782258	0.977026	0.677291	0.0383847				*	-2.29595	-2.09828	0.197672
Q13322	[K].ALLSPFSTPVR.[S]	1xPhospho [S4(100)]	-2.8136	-4.27955	-4.87708	-3.88411	-3.97328	-4.75019	-4.69536	-2.46358	-2.58358	-3.09561	-4.32245	0.662623	0.20738	0.094836	0.605011					-3.96359	-3.69772	0.265864
O75592	[K].ALLSSPEGEEK.[VA]	1xPhospho [S5(100)]	1.1452	1.1962	1.2745	1.29579	1.36926	1.11339	1.8038	1.44266	1.99279	-1.71589	-3.78175	0.439203	0.245093	0.273872	0.259662					1.22792	0.317751	-0.910172
O75592	[K].ALLSSPEGEEK.[VA]	2xPhospho [S4(100);S5(100)]	-1.70412	-1.39727	-0.39451	-2.07051	-1.67749	-0.0210667	-3.10817	-1.09158	-3.44821	-2.56616	-2.70972	0.32973	0.883947	0.48906	0.682268					-1.3916	-2.08891	-0.697314
P00390	[K].ALLTPVAIAAGR.[K]	1xPhospho [T4(100)]	-5.76056	-3.09254	-3.95046	-3.43118	-3.97631	-3.67853	-5.32154	-3.62457	-3.87439	-4.68832	-3.96061	0.852918	0.143383	0.291796	0.919868					-4.05869	-4.16061	-0.101921
Q8IWR0	[K].ALNHSVEDIEPDLLTPR.[Q]	1xPhospho [T15(100)]	-2.51489	-1.6356	-2.72518	-3.27994	-2.77786	-2.03115	-1.91576	-1.03184	-1.95014	-0.915825	-2.12958	0.117123	0.447163	0.447172	0.173855					-2.5389	-1.82174	0.717169
Q8IXS8	[K].ALPDTQITSYAATLHR.[K]	1xPhospho [T13(100)]	2.38282	2.30929	1.39086	3.32927	-0.148812	-1.77649	-5.38669	0.601017	-5.25317	-0.503208	-2.31987	0.00630291	0.916182	0.703747	0.375482	**				2.35306	-2.11246	-4.46552
Q9UQ35	[K].ALPQTPRPR.[S]	1xPhospho [T5(100)]	-5.43102	-2.93145	0.477743	-3.91351	0.163003	-1.01891	-2.21906	-2.4026	-2.45785	-0.608696	0.904694	0.135875	0.868256	0.42142	0.414265					-2.94956	-1.09135	1.85821
Q9NYI0	[K].ALSEEDLK.[N]	1xPhospho [S3(100)]	-1.48151	-3.34263	-1.70472	-2.16595	-5.17922	-1.57416	0.452442	1.59106	-1.79657	0.287519	-5.77727	0.763162	0.756746	0.757906	0.496352					-2.1737	-1.71374	0.459961
Q02156	[K].ALSFDNR.[G]	1xPhospho [S3(100)]	2.84036	2.80088	2.60432	2.58144	2.32501	2.63462	-1.87278	2.2289	-4.16533	1.9382	2.81611	0.216101	0.463206	0.346632	0.114366					2.70675	0.843533	-1.86322
Q02156	[K].ALSFDNRGEEHR.[A]	1xPhospho [S3(100)]	-1.40779	-0.678038	-1.42611	-3.04805	-0.429336	-1.37891	-0.79352	0.373922	0.303026	0.36022	-2.81791	0.182393	0.0526677	0.138197	0.0477295				*	-1.64	-0.626072	1.01392
Q9Y250	[K].ALSFSDGGSK.[L]	1xPhospho [S5(100)]	-5.16127	-3.0763	-3.54235	-5.38193	-1.89669	-2.17652	-1.94665	-2.06983	-3.91887	-3.45785	-0.967834	0.0167088	0.601809	0.785802	0.659629	*				-4.29046	-2.34775	1.94271
Q13237	[K].ALSLEMIQLK.[E]	1xPhospho [S3(100)]	-3.98864	-2.20627	-3.38943	-2.65753	-2.88338	-3.18522	-1.71105	-2.11597	-2.05486	-1.40067	-3.37346	0.197544	0.347974	0.123563	0.170289					-3.06047	-2.38923	0.671239
P11717	[K].ALSSLHGDDQDSEDEVLTIPEVK.[V]	1xPhospho [S12(100)]	-4.66499	-2.31461	-1.35983	-2.90348	-1.83613	-3.52312	-2.35528	-3.78368	-0.486059	-3.15362	-3.38258	0.837974	0.222223	0.72408	0.285547					-2.81073	-2.64578	0.164945
Q9HD42	[K].ALSTMDLQK.[V]	1xPhospho [S3(100)]	-4.60891	-5.02094	-4.86188	-5.86239	-2.79891	-2.19395	-1.71222	-3.29931	-3.70669	-3.3007	-1.73057	0.00051423	0.800975	0.880958	0.822135	***				-5.08853	-2.67748	2.41105
P26038	[K].ALTSELANAR.[D]	1xPhospho [S4(100)]	-0.0335951	-0.555435	-1.50709	-0.0162115	-3.0357	-4.52882	-2.45775	-1.90119	-4.7366	-1.20542	-1.41084	0.0180568	0.370317	0.333723	0.26583	*				-0.528082	-2.75376	-2.22568
Q5VTR2	[K].ALVVPEPEPDSDSNQER.[K]	1xPhospho [S13(100)]	-0.184245	-0.971949	-0.174021	-0.57397	-0.86802	-0.504353	-0.711227	0.0586967	-2.02267	-3.45772	-4.4105	0.190267	0.62336	0.687176	0.902406					-0.476046	-1.70226	-1.22621
Q03135	[K].AMADELSEK.[Q]	1xPhospho [S7(100)]	0.503612	-0.827013	-3.31498	0.755321	-1.34634	-3.43159	-2.97999	0.998558	-5.4357	0.234449	-0.877392	0.425281	0.804717	0.747556	0.152171					-0.720764	-1.834	-1.11324
Q8N4C8	[K].AMDYSSSSEEVESSEDDEEEGEGGPAEGSR.[D]	1xPhospho [S14(99.5)]	-1.88819	1.57495	1.31773	1.64105	0.769439	-0.176098	-0.128271	1.73363	0.326393	0.248026	-0.137381	0.697834	0.160941	0.303299	0.821875					0.661386	0.376534	-0.284852
Q9Y2H0	[K].AMGDEDSDESGGSPKPSPK.[T]	1xPhospho [S7(100)]	-2.76852	-0.263706	-2.19434	-0.439088	-0.794059	-1.12233	-0.454416	-0.801067	0.00809097	0.603975	-3.70087	0.546689	0.245875	0.0575036	0.0655553					-1.41641	-0.894382	0.522031
Q9Y2H0	[K].AMGDEDSDESGGSPKPSPK.[T]	2xPhospho [S7(100);S13(100)]	-1.13719	-0.75174	-1.54631	-2.03032	-1.79164	-2.94829	-4.7089	-0.327887	-3.24554	-2.76655	-5.21941	0.0939692	0.168537	0.463872	0.748399					-1.36639	-3.00117	-1.63479
Q9Y2H0	[K].AMGDEDSDESGGSPKPSPK.[T]	3xPhospho [S7(100);S10(100);S13(100)]	-3.19618	-0.38143	-1.37519	-4.18921	-4.28716	-2.78296	-3.02231	-1.33229	-4.72493	-5.99468	-4.35393	0.167377	0.436474	0.810576	0.71225					-2.2855	-3.78547	-1.49997
O14490	[K].AMGDEDSGDSDTSPKPSPK.[V]	1xPhospho [S7(100)]	-0.539582	2.0113	1.70396	1.94653	1.3031	0.674591	0.217464	1.56758	1.46343	1.7715	-0.145683	0.615833	0.172875	0.298814	0.491809					1.28055	0.978855	-0.301697
O14490	[K].AMGDEDSGDSDTSPKPSPK.[V]	2xPhospho [S7(100);S10(100)]	-1.30462	2.38157	1.52877	1.37268	0.87976	-2.66745	-2.45997	1.76414	-3.41942	1.27669	0.163664	0.220457	0.612215	0.950112	0.294881					0.994597	-0.637512	-1.63211
O95886	[K].AMGDEESGDSDGSPKTSPK.[A]	3xPhospho [S10(100);S13(100);S17(99)]	-2.6728	0.925949	-0.470224	-3.36614	-3.21482	-3.62481	-3.42283	-0.162611	-3.29543	-4.30187	-2.99642	0.137108	0.155828	0.990526	0.723704					-1.3958	-3.00268	-1.60688
Q9P1A6	[K].AMGDEESGESDSSPK.[T]	1xPhospho [S13(100)]	-4.90172	-0.343773	-0.849674	-0.577271	-1.57936	-1.51977	-1.35429	-0.721592	-0.698982	0.0309486	-1.50942	0.48224	0.43084	0.436561	0.619108					-1.66811	-1.05035	0.617758
Q01484-7;Q01484;Q01484-5	[K].AMIVPSSPSK.[T]	1xPhospho [S7(99.8)]	4.9085	4.098	3.59855	4.26631	2.9349	3.07253	2.9481	3.94064	1.73108	2.38378	4.39245	0.0447413	0.454637	0.371164	0.101974	*				4.21784	3.05764	-1.1602
Q01484-7;Q01484;Q01484-5	[K].AMIVPSSPSKTPEEVSTPAEEEK.[L]	1xOxidation [M2];1xPhospho [T11(100)]	0.350673	1.0819	1.39543	0.539992	2.9554	2.88392	1.14875	0.0503273	2.5399	2.04023	1.50322	0.101555	0.71478	0.813366	0.35869					0.841999	1.87454	1.03254
Q01484-7;Q01484;Q01484-5	[K].AMIVPSSPSKTPEEVSTPAEEEK.[L]	1xOxidation [M2];2xPhospho [S7(100);T11(100)]	0.394794	-0.757233	0.566286	-1.33405	2.50303	2.08892	0.859962	-3.05313	1.06801	-0.128134	0.797642	0.401544	0.619877	0.457729	0.704068					-0.282551	0.590902	0.873453
Q01484-7;Q01484;Q01484-5	[K].AMIVPSSPSKTPEEVSTPAEEEK.[L]	1xOxidation [M2];3xPhospho [S9(99.3);S/T];T11(100)	0.413678	-2.68595	-2.33557	-2.45546	-2.58379	-3.10026	-4.25369	-3.02964	-3.12145	-2.43559	-1.59481	0.133556	0.435871	0.246118	0.418836					-1.76582	-2.87418	-1.10835
Q01484-7;Q01484;Q01484-5	[K].AMIVPSSPSKTPEEVSTPAEEEK.[L]	1xPhospho [T11(100)]	4.5886	4.73816	4.69145	4.62192	5.42988	5.16493	3.72092	3.91345	4.38435	3.3931	3.95624	0.354721	0.451975	0.793886	0.95922					4.66003	4.28041	-0.379621
Q01484-7;Q01484;Q01484-5	[K].AMIVPSSPSKTPEEVSTPAEEEK.[L]	2xPhospho [S7(100);T11(100)]	4.97017	4.59723	4.43855	3.93092	4.50474	3.94092	2.85843	3.54218	2.31901	1.64902	3.70189	0.0409195	0.886741	0.54398	0.38124	*				4.48422	3.2166	-1.26762
Q01484-7;Q01484;Q01484-5	[K].AMIVPSSPSKTPEEVSTPAEEEK.[L]	3xPhospho [S7(100);T11(100);T17(99.2)]	3.36703	0.39485	0.9967	0.390058	0.356441	0.280434	-2.11355	0.834261	0.695055	1.19548	0.96673	0.238204	0.855473	0.51231	0.764197					1.28716	0.316406	-0.970754
Q6JBY9	[K].AMVSPFHSPPSTPSSPGVR.[S]	1xPhospho [S8(100)]	1.11519	4.15705	3.37706	-0.0174417	2.72204	1.91125	2.7705	1.47127	2.2794	1.02172	2.32218	0.913464	0.257186	0.648236	0.247975					2.15796	2.07119	-0.0867689
Q12955	[K].ANAPEMLSDGEYISDVEEGEDAMTGDTDK.[Y]	1xPhospho [S14(100)]	-1.68318	-1.1662	-2.90922	-2.14864	-2.62837	-5.45805	-3.02362	-4.94999	-3.52734	-5.14243	-3.5036	0.010281	0.721194	0.754667	0.942768	*				-1.97681	-4.03334	-2.05653
Q7Z6L0-2	[K].ANCSPEDPCQETVSKPEVSK.[E]	1xPhospho [S4(100)];2xCarbamidomethyl [C3;C9]	7.51466	6.39491	6.89777	6.43416	7.14692	8.18837	6.81873	6.84467	7.5779	6.45902	6.56541	0.47112	0.982507	0.88877	0.422329					6.81038	7.08586	0.275486
P10451-5;P10451;P10451-3	[K].ANDESNEHSDVIDSQELSK.[V]	1xPhospho [S14(100)]	0.493928	0.606806	-1.34807	1.35096	0.529527	2.12268	3.90628	0.666613	1.6	0.992407	1.27848	0.104281	0.638496	0.382485	0.542329					0.275906	1.58514	1.30923
P10451-5;P10451;P10451-3	[K].ANDESNEHSDVIDSQELSK.[V]	2xPhospho [S5(100);S14(100)]	-1.09362	0.0695076	-2.84246	1.34244	-1.46686	-0.457893	2.26882	-0.767382	-2.17505	-0.409071	-0.403938	0.883973	0.373289	0.650129	0.816248					-0.631031	-0.487339	0.143691
P10451-5;P10451;P10451-3	[K].ANDESNEHSDVIDSQELSKVSR.[E]	2xPhospho [S14(100);S21(100)]	-4.73676	-3.42894	-3.08036	-3.43023	-0.327291	-1.3021	0.193718	-4.0829	-5.44458	-1.64915	-1.2489	0.151385	0.348452	0.635812	0.404754					-3.66907	-1.98017	1.6889
P10451-5;P10451;P10451-3	[K].ANDESNEHSDVIDSQELSKVSR.[E]	3xPhospho [S5(100);S14(100);S21(100)]	-2.03807	0.941238	-0.918123	2.0068	0.0786467	-1.89386	1.0904	-0.981213	-1.81185	-1.18818	-0.0703201	0.451209	0.988615	0.689055	0.417695					-0.00203896	-0.682339	-0.6803
Q9BQI0-2	[K].ANESSPKPVGPPPER.[D]	1xPhospho [S5(99.6)]	-3.76946	-1.33109	-2.7944	0.0269194	-2.44027	-2.38572	-0.248669	-2.9671	-0.353043	-4.27705	-1.21448	0.986474	0.743942	0.460223	0.884578					-1.96701	-1.98376	-0.0167552
O75396	[K].ANNLSSLSK.[K]	1xPhospho [S8(100)]	-1.81219	-0.963644	-2.12247	-3.14434	-3.5653	-2.18994	-1.04178	-1.62668	-1.9639	0.229322	1.38578	0.421221	0.402191	0.308679	0.963666					-2.01066	-1.25321	0.757449
Q9Y2H0	[K].ANSWQLVETPEK.[R]	1xPhospho [T9(100)]	0.0270338	0.345772	-0.0865784	0.222785	0.200233	0.486269	-0.0344257	0.730436	0.708517	0.0587502	-0.992226	0.905301	0.0618261	0.026799	0.0806239			*		0.127253	0.165365	0.0381118
Q9Y2H0	[K].ANSWQLVETPEKR.[K]	1xPhospho [T9(100)]	1.96189	2.19366	1.74839	1.94265	2.07304	1.12467	1.60118	2.10442	2.4943	2.04953	-1.03701	0.460314	0.155538	0.180605	0.100103					1.96165	1.48716	-0.474485
Q92530	[K].ANVSSPHR.[E]	1xPhospho [S5(100)]	2.85729	-0.100733	1.2248	1.5403	-0.139857	0.607126	-3.30727	1.34924	-1.63623	1.94239	0.526361	0.185527	0.433212	0.429796	0.266289					1.38041	-0.0940354	-1.47445
Q13557-4	[K].ANVVTSPK.[E]	1xPhospho [S6(100)]	6.44194	5.37178	4.58023	5.15268	6.083	6.33204	5.61266	5.63899	6.65337	6.62196	5.4636	0.110469	0.667837	0.253492	0.142239					5.38666	6.05795	0.671287
O75038-4	[K].APAAVAEKSPVR.[V]	1xPhospho [S9(100)]	-3.81092	-4.04891	-4.98864	-4.02265	-1.00792	-1.44711	-0.709723	-4.10677	-0.911316	0.496861	-0.378769	0.00295794	0.761847	0.697991	0.666409	**				-4.21778	-1.1521	3.06567
Q8NDI1	[K].APAPPVLSPK.[T]	1xPhospho [S8(100)]	-1.31251	-3.42501	-3.02222	-3.45506	-3.17541	-3.0076	-3.794	-1.8752	-3.25785	-1.37643	-2.91741	0.956583	0.684615	0.771104	0.812877					-2.8037	-2.77199	0.0317143
Q9ULD9	[K].APASPGAGNPPGTPK.[G]	1xPhospho [S4(100)]	-2.88526	-2.35904	-1.39166	-1.67215	-5.17015	-0.742009	-4.06767	-3.37647	-4.8381	-5.72016	-4.61264	0.0492986	0.406551	0.336885	0.853926	*				-2.07703	-4.07531	-1.99829
Q09666	[K].APDVEGQGLDWSLK.[I]	1xPhospho [S12(100)]	-0.809049	-2.66486	-1.67921	-2.25564	-1.98953	-2.30828	-1.07465	-3.29304	-2.9229	-2.08489	0.344164	0.941466	0.0365059	0.0297247	0.132576		*	*		-1.85219	-1.90416	-0.0519714
Q9H3Z4	[K].APEGEETEFYVSPEDLEAQLQSDER.[GE]	1xPhospho [S22(100)]	1.01281	1.40581	1.87423	-1.38482	2.86203	1.8432	-0.404922	1.08622	-0.916723	0.139067	-4.504	0.60481	0.330392	0.700496	0.370767					0.727009	0.0149818	-0.712027
Q9NQX5	[K].APGSPAAPR.[I]	1xPhospho [S4(100)]	3.98337	3.64305	4.10751	3.85422	3.71168	4.37558	3.48116	4.03834	4.52776	3.42805	3.84376	0.938337	0.62916	0.834664	0.651122					3.89704	3.91519	0.0181506
Q6JBY9	[K].APGSPLSSEGAAGEGVR.[T]	1xPhospho [S4(100)]	1.57484	0.110281	1.1625	1.42194	0.510722	1.78969	0.743322	1.32284	-0.0952816	0.0993137	1.54333	0.62684	0.085239	0.27161	0.0239091				*	1.06739	0.844847	-0.222543
O94811	[K].APIISGVTK.[A]	1xPhospho [T8(100)]	0.121091	1.2003	-1.96842	0.948192	-0.130256	0.0161133	1.27464	-0.160076	1.80079	-2.03385	-1.03995	0.895335	0.200207	0.0584017	0.162077					0.0752897	-0.0389411	-0.114231
P41252	[K].APLKPYPVSPSDK.[V]	1xPhospho [S9(99.7)]	-3.35108	-2.43545	-0.816967	-3.55409	-2.33426	-1.11088	-2.63572	-2.17111	-1.0888	0.456821	-0.913282	0.14253	0.712332	0.39712	0.598603					-2.5394	-1.3996	1.13979
Q8N111	[K].APLTKPSKK.[E]	1xPhospho [S7(100)]	-3.76989	-1.64427	-3.64022	-5.14885	-3.10793	-1.42768	-1.56287	-5.18373	-0.284241	-5.18933	-0.809031	0.392773	0.672727	0.931883	0.202568					-3.55081	-2.50926	1.04155
Q96KN4-2	[K].APPGCTPCPESPSR.[H]	1xPhospho [S11(100)];2xCarbamidomethyl [C5;C8]	-1.31168	-2.27829	-0.923975	-1.53538	-1.22542	-0.135773	-2.1201	-1.60076	-1.44802	0.114231	-6.04432	0.807298	0.949213	0.728685	0.243938					-1.51233	-1.78002	-0.267693
Q8TDI0	[K].APPSPEQLPR.[E]	1xPhospho [S4(100)]	-2.35336	0.289232	0.783804	0.369372	0.498933	1.02831	-0.809694	-0.12467	-0.16918	-0.740595	-0.624449	0.884892	0.469785	0.675903	0.989835					-0.227737	-0.134477	0.0932602
Q9Y2H0	[K].APSLEGTAGK.[V]	1xPhospho [S3(100)]	0.709306	0.766125	0.422115	1.88424	0.456794	0.372988	0.794315	1.69483	1.33212	1.42544	0.434477	0.967362	0.591293	0.0972798	0.970821					0.945446	0.930137	-0.0153083
Q12955	[K].APSLPSSPEK.[M]	1xPhospho [S7(99.8)]	3.88142	2.77297	3.7348	3.75914	3.14293	1.84948	3.56794	3.54368	3.47585	2.73567	1.81331	0.163259	0.71135	0.78039	0.918523					3.53709	2.87555	-0.661535
Q7Z2K8	[K].APSWEASAPPPPR.[E]	1xPhospho [S3(100)]	-0.520135	1.23738	1.67306	0.36625	2.6029	1.2675	-0.540943	0.0277386	0.232731	-3.05753	0.382206	0.573465	0.260133	0.818735	0.665078					0.689137	0.130657	-0.558479
Q5T5Y3-3	[K].APVHFVEPLSPTGVAGHR.[K]	1xPhospho [S10(100)]	-1.15855	0.0808983	-0.657829	-0.265481	-0.671599	-0.251904	-0.309944	0.330872	-0.34852	0.140608	-3.06165	0.879222	0.292393	0.160882	0.108066					-0.50024	-0.59602	-0.0957799
Q9UJZ1	[K].APVPGTPDSLSSGSSR.[D]	1xPhospho [T6(100)]	-0.451131	0.52635	0.236002	0.784371	-0.127894	-0.0515995	0.316921	0.508104	0.777742	-0.836412	-1.19927	0.404919	0.155947	0.152658	0.3191					0.273898	-0.0874875	-0.361386
Q14980	[K].APVPSTCSSTFPEELSPPSHQAK.[R]	1xCarbamidomethyl [C7];1xPhospho [S16(100)]	-1.65	-3.53347	-0.203371	-3.74958	0.247039	0.230402	1.05324	-4.09425	0.115818	1.03829	-0.397133	0.0959602	0.313015	0.298845	0.674428					-2.2841	-0.258086	2.02602
Q13200	[K].APVQPQQSPAAAPGGTDEKPSGK.[E]	1xPhospho [S8(100)]	1.58064	1.96471	2.28793	2.08653	1.98853	2.60941	2.40605	1.87718	2.84892	1.92453	2.00767	0.279835	0.868261	0.806603	0.216443					1.97995	2.23747	0.25752
O75410-2	[K].APVSVSCGGESPLDGICLSESDK.[T]	1xPhospho [S11(100)];2xCarbamidomethyl [C7;C17]	-0.607667	-0.263233	-0.555025	-0.542903	-0.0821753	-0.379276	-1.15837	-0.879597	-2.48859	-1.89861	-1.99337	0.125639	0.8668	0.963845	0.608865					-0.492207	-1.26857	-0.776363
Q96JH7	[K].APYSPTTSK.[E]	1xPhospho [T6(99.6)]	1.51047	1.67038	0.83828	1.95443	0.609571	0.598984	-4.03023	1.61455	-2.17718	2.22242	1.61941	0.261333	0.85307	0.732941	0.295746					1.49339	0.0653595	-1.42803
Q9UPP2	[K].AQAQELQEEEERPGAGAASPR.[A]	1xPhospho [S19(100)]	-6.31825	-0.32769	2.20995	0.04144	0.785151	1.01333	-0.194382	-0.226858	1.05289	0.062727	1.20485	0.26246	0.687091	0.932248	0.848784					-1.09864	0.528244	1.62688
Q9GZR7	[K].AQAVSEEEEEEEGK.[S]	1xPhospho [S5(100)]	0.191148	-0.0686493	-0.208961	0.382184	-0.418233	-0.082283	0.395618	-0.00982285	-0.40958	-0.14883	0.33638	0.538431	0.051872	0.417634	0.164224					0.0739303	-0.0481073	-0.122038
P20020-4	[K].AQDGAAMEMQPLKSEEGGDGDEK.[D]	1xPhospho [S14(100)]	-2.30838	-0.927202	-3.22216	-1.25921	-5.90258	-4.78535	-2.27642	-1.31641	-3.94414	-3.3783	-5.29954	0.0683484	0.865196	0.736106	0.60671					-1.92924	-3.84325	-1.91401
P80723	[K].AQGPAASAEEPKPVEAPAANSDQTVTVK.[E]	1xPhospho [S7(100)]	-1.29972	-0.0378819	-0.095789	0.0230799	0.416905	1.32314	0.580654	0.103878	1.29986	-2.16621	-1.4989	0.631293	0.217616	0.19373	0.328875					-0.352577	0.00847568	0.361052
P80723	[K].AQGPAASAEEPKPVEAPAANSDQTVTVKE.[-]	1xPhospho [T26(100)]	-2.6022	-0.833038	-0.599155	-1.59968	0.415467	-0.773897	-1.19035	-0.539236	0.404095	-3.01316	-3.91976	0.849472	0.0254007	0.110397	0.261357		*			-1.40852	-1.23098	0.177544
Q4VCS5	[K].AQGPLPNQHSLK.[G]	1xPhospho [S10(100)]	-0.649512	-0.320164	0.842979	-0.91084	-0.533111	-0.135895	0.105347	-1.48319	0.378149	-0.290363	1.28341	0.759838	0.311588	0.0388686	0.958326			*		-0.259384	-0.0965215	0.162863
Q15149-4;Q15149-8;Q15149-2	[K].AQLEPVASPAK.[K]	1xPhospho [S8(100)]	4.28217	4.54285	4.53961	4.52979	4.65721	4.64258	4.49879	4.17673	4.46165	3.85718	4.26451	0.500045	0.592964	0.849462	0.860255					4.47361	4.36552	-0.108083
O95248-4	[K].AQNAPSPGQSQADSSSLEQEK.[Y]	1xPhospho [S6(100)]	-0.240645	-1.09921	-0.844669	-4.65464	-4.32763	-1.04512	-0.213026	-0.758633	-0.309273	-3.85255	-3.22452	0.832948	0.745275	0.722219	0.12099					-1.70979	-1.96154	-0.251745
Q5JU85	[K].AQNPAYFEGKPASLDEGAMAGAR.[S]	1xOxidation [M19];1xPhospho [S13(100)]	-2.4115	-2.00925	-3.86979	-4.93876	-3.23893	-2.31512	-2.35699	-2.87031	-2.01421	-1.22485	-3.43499	0.225047	0.561165	0.667214	0.00590666				**	-3.30732	-2.49363	0.813695
Q5JU85	[K].AQNPAYFEGKPASLDEGAMAGAR.[S]	1xPhospho [S13(100)]	-4.83573	0.829426	0.393749	2.033	0.222426	0.346634	1.0558	1.03092	1.30188	2.73802	-1.53202	0.400958	0.548316	0.279368	0.534448					-0.394889	0.737664	1.13255
O15075	[K].AQPAPPELNSESEDYSPSSSETVR.[S]	1xPhospho [S16(100)]	3.45056	3.15106	3.2291	3.64613	2.48069	2.97554	3.54935	3.84583	3.33771	-1.69758	-0.106522	0.257046	0.369897	0.451233	0.758461					3.36921	2.055	-1.31421
O15075	[K].AQPAPPELNSESEDYSPSSSETVRSPNSPF.[-]	1xPhospho [S25(100)]	-1.91501	-1.08544	-1.10497	-2.45899	-0.0608149	-0.835281	-2.06169	-1.56939	-1.38963	-4.36226	-2.37333	0.826679	0.108975	0.516956	0.810487					-1.6411	-1.80748	-0.166381
O00499	[K].AQPSDNAPAKGNKSPSPPDGSPAATPEIR.[V]	2xPhospho [S14(99);S16(100)]	-4.0016	-5.62748	-1.35632	-4.56139	0.339034	0.185148	1.09879	-3.01716	0.933069	-0.715145	0.678923	0.00373814	0.713592	0.842498	0.940099	**				-3.8867	-0.0710473	3.81565
Q02818	[K].AQRLSQETEALGR.[S]	1xPhospho [S5(100)]	-1.13383	-1.84581	-3.0352	-1.2824	-0.984589	-0.619276	-0.0332794	-0.947584	0.171692	-0.883101	-0.941776	0.0134311	0.691108	0.0787838	0.405334	*				-1.82431	-0.605416	1.21889
Q9UQ35	[K].AQTPPGPSLSGSK.[S]	1xPhospho [T3(100)]	1.44231	2.31016	2.34199	2.86775	2.14172	2.53288	2.45961	2.28503	2.56702	2.42875	1.8271	0.759217	0.834338	0.360109	0.539586					2.24055	2.3203	0.0797522
Q9UQ35	[K].AQTPPGPSLSGSKSPCPQEK.[S]	1xCarbamidomethyl [C16];2xPhospho [T3(100);S14(100)]	-0.852103	-4.1474	-0.52828	-0.221324	-0.143443	-0.890249	0.375542	-1.42475	1.06634	-0.846767	-0.281828	0.185471	0.428394	0.930792	0.400038					-1.43728	-0.30645	1.13083
P46821	[K].AQWGSNMQVTLIPTHDSEVMR.[E]	1xOxidation [M];1xPhospho [S5(100)]	-3.35225	-3.60516	-2.92283	-6.20375	-1.51764	-3.01257	0.469585	-4.58145	0.210426	0.650757	-4.6483	0.120132	0.824229	0.88611	0.0734095					-4.021	-1.7756	2.2454
P46821	[K].AQWGSNMQVTLIPTHDSEVMR.[E]	1xPhospho [S5(100)]	1.37857	0.762442	0.540476	0.0995741	0.254552	-0.500402	-0.233128	0.123016	-0.189241	0.115889	-1.91177	0.0387657	0.577192	0.941169	0.337594	*				0.695266	-0.33444	-1.02971
Q9Y4E6	[K].ARGSPPTSSNIVQGQIK.[Q]	1xPhospho [S4(100)]	2.24969	2.42594	2.55553	1.88385	1.38135	2.35696	2.61552	2.12963	2.97513	1.33074	0.24465	0.41738	0.514821	0.726918	0.0419241				*	2.27875	1.862	-0.416754
Q15772	[K].ARSLEQPK.[S]	1xPhospho [S3(100)]	-4.07178	1.47956	0.779026	1.7243	0.71658	0.0718632	0.747555	0.497026	1.42764	1.54843	0.647356	0.437764	0.441641	0.39997	0.753113					-0.0222238	0.808065	0.830289
Q13523	[K].ARSPTDDKVK.[I]	1xPhospho [S3(100)]	-1.29867	0.36681	1.75856	1.00895	-0.132625	-5.92538	-2.74426	0.513826	-4.50465	-2.5727	-1.76063	0.0459379	0.662055	0.777616	0.143964	*				0.458912	-2.44663	-2.90554
Q13247	[K].ARSVSPPPK.[R]	2xPhospho [S3(100);S5(100)]	-4.31389	-0.807831	-0.359743	-2.22814	-2.71297	-1.27448	-2.21828	-1.4754	-2.23417	-1.49061	-5.89824	0.613343	0.493812	0.757226	0.169494					-1.9274	-2.47202	-0.544622
Q13247	[K].ARSVSPPPKR.[A]	2xPhospho [S3(100);S5(100)]	-4.31567	-4.08743	0.986662	-3.13086	0.145692	0.471861	-6.24679	-3.67635	-5.94937	-5.80032	-1.8841	0.719747	0.759744	0.341885	0.158147					-2.63682	-3.27705	-0.64023
P55327-3;P55327-6	[K].ASAAFSSVGSVITK.[K]	1xPhospho [S7(100)]	-1.20291	-0.929192	-0.994753	-1.34857	-1.09876	-5.39818	-4.87479	-2.19575	-2.90518	-2.18419	-1.47773	0.0684286	0.494294	0.783636	0.367632					-1.11886	-2.87637	-1.75751
Q8WW12	[K].ASAISIK.[L]	1xPhospho [S5(100)]	-4.11245	-2.83026	-2.71562	-2.51094	-0.405429	-3.08862	-2.95409	-4.26902	-3.22783	-0.663071	1.39016	0.307433	0.610289	0.57814	0.238905					-3.04232	-1.88827	1.15405
Q9Y4E1;Q641Q2	[K].ASALLFSSDEEDQWNIPASQTHLASDSR.[S]	1xPhospho [S8(99.6)]	-0.460946	-0.520475	-1.89454	0.186212	0.360061	-3.55077	-4.19502	-3.20067	-2.62675	-4.23465	-4.40515	0.0245096	0.345556	0.562248	0.881976	*				-0.672437	-3.12185	-2.44941
Q9NQX7	[K].ASASAPAPASATEILLTPAR.[LE]	1xPhospho [T17(100)]	0.492269	-0.632467	-1.08592	-0.554301	-1.52773	0.381186	0.40687	-0.252863	0.0120697	0.226614	-1.0553	0.691227	0.349561	0.971636	0.150953					-0.445106	-0.25845	0.186655
Q9C0E8-4	[K].ASDSEEPEEK.[Q]	1xPhospho [S2(100)]	0.584567	0.233334	0.259363	0.482171	-0.676705	0.982212	-3.48203	0.0131588	0.517307	1.06722	1.16264	0.607904	0.883627	0.701442	0.901162					0.389859	-0.0594565	-0.449315
Q15149-4;Q15149-8;Q15149-2	[K].ASDSELER.[Q]	1xPhospho [S4(100)]	0.0743036	-0.405342	0.89415	-0.405644	-0.414437	-0.0202122	-0.0394669	-1.74461	-1.77379	1.77922	2.38825	0.986799	0.018531	0.00861783	0.258357		*	**		0.0393667	0.0249932	-0.0143735
Q16643-3	[K].ASDSGPSSSSSSSSSPPR.[T]	1xPhospho [S15(100)]	1.00207	5.21793	4.52435	5.57126	3.09047	4.12676	4.90308	5.22758	5.16561	4.70284	3.39994	0.744215	0.471744	0.32378	0.490781					4.0789	4.37375	0.294854
Q68CZ2	[K].ASEAASPLPDSPGDK.[L]	1xPhospho [S6(100)]	-1.4104	-1.34623	-1.2506	-1.95812	-0.729341	-2.43312	-1.49113	0.567091	-2.00317	-0.262648	-0.0651035	0.34162	0.525352	0.734111	0.20848					-1.49134	-0.916774	0.574563
Q14155-5;Q14155	[K].ASEKPVSPK.[S]	1xPhospho [S7(100)]	4.46414	4.1519	4.76187	5.09594	5.09855	5.84888	5.84097	4.93207	6.42011	5.55188	5.02993	0.0176454	0.864157	0.47294	0.421187	*				4.61846	5.53177	0.913307
Q9UJU6;Q9UJU6-3	[K].ASGANYSFHK.[E]	1xPhospho [S7(100)]	-1.36466	-3.65451	-4.00134	-5.81096	-0.797032	-0.766071	-0.294054	-1.24937	-3.2681	0.247995	2.02712	0.0157096	0.586938	0.765418	0.609451	*				-3.70787	-0.585643	3.12222
Q8NDT2	[K].ASGDPGASGMSPR.[A]	1xPhospho [S11(100)]	-1.1882	-0.755144	0.0327263	-0.221034	0.3318	-0.50457	-1.71644	-0.376955	-2.13546	0.466877	-0.528942	0.849145	0.700506	0.649205	0.130779					-0.532912	-0.637671	-0.104759
P16402	[K].ASGPPVSELITK.[A]	1xPhospho [S2(100)]	0.52489	0.28022	-1.09165	1.45374	0.101903	0.541897	1.08938	1.33474	-0.0895901	2.68773	1.08417	0.297903	0.453436	0.489949	0.702803					0.2918	0.964319	0.67252
Q02880	[K].ASGSENEGDYNPGR.[K]	1xPhospho [S4(100)]	-2.02302	-1.05704	-0.854862	-0.95847	-0.642735	-1.19062	-2.26618	-1.76187	-2.36255	-2.21245	-1.14531	0.303061	0.879358	0.676702	0.162393					-1.22335	-1.65453	-0.431179
Q9Y2I8	[K].ASHSTSQLSQK.[L]	1xPhospho [S9(100)]	-3.54618	-3.09342	-4.19086	-4.75895	-1.85726	-2.45423	-1.1812	-1.80715	-1.76626	0.389559	2.51929	0.0102386	0.863603	0.994348	0.747035	*				-3.89735	-0.879606	3.01775
O75167-4	[K].ASIANSDGPTAGSQTPPFK.[R]	1xPhospho [T15(100)]	0.0269804	-1.47947	-2.65168	-1.80137	-1.29304	-1.50013	-1.39124	-1.39555	-1.66461	-2.47598	-2.08128	0.660758	0.617317	0.395706	0.708009					-1.47638	-1.68598	-0.209591
O43572	[K].ASISVHSPQK.[S]	1xPhospho [S7(100)]	-0.882163	-0.553684	0.506462	-1.0467	0.140224	0.869156	0.721979	-0.989817	0.899368	0.469601	1.01785	0.0604256	0.50751	0.347005	0.61887					-0.494022	0.446908	0.94093
Q09666	[K].ASLGSLEGEAEAEASSPK.[G]	1xPhospho [S2(100)]	-2.19734	-0.625273	-0.592224	-0.876121	-0.896286	-0.95669	1.26455	-1.25592	-1.53364	-0.363422	0.622063	0.319368	0.31292	0.424377	0.548532					-1.07274	-0.44562	0.627121
Q9UKV3	[K].ASLVALPEQTASEEETPPPLLTK.[E]	1xPhospho [T16(100)]	-5.17381	-2.03014	-1.96785	-1.58448	-2.52053	-1.76698	-4.33209	-2.81199	-1.75455	-1.57253	-2.45507	0.773303	0.602063	0.672528	0.755647					-2.68907	-2.45911	0.229961
Q92783	[K].ASPALVAK.[D]	1xPhospho [S2(100)]	-0.268245	-2.51908	-2.41098	-1.77347	-2.74331	-2.02768	-3.3192	-1.92925	-2.9923	-1.12134	-0.077467	0.687895	0.149403	0.249103	0.170614					-1.74294	-2.03008	-0.287134
Q7Z2K8	[K].ASPAPPRHTPDQSPGMESR.[H]	1xPhospho [T9(100)]	-0.854373	-1.78828	0.106747	-2.29952	-2.39185	0.658039	-2.39716	-2.64673	-0.360165	-1.70377	-1.08433	0.782812	0.334038	0.0894942	0.478746					-1.20886	-1.41799	-0.209139
O14490	[K].ASPDEAQAAR.[Y]	1xPhospho [S2(100)]	-1.26486	1.86503	1.53462	1.80287	0.561997	2.15999	2.62513	3.11167	2.85527	2.84371	2.53281	0.0765056	0.68359	0.435228	0.663002					0.984414	2.38437	1.39995
Q8IX03-2	[K].ASPDMDGYPALK.[V]	1xPhospho [S2(100)]	-1.35181	-0.763748	-1.03413	-0.570561	-3.691	-1.54726	-1.23229	-0.326691	-2.49519	-1.48001	-1.67761	0.16116	0.381438	0.523146	0.791041					-0.930063	-1.77858	-0.848516
Q9BQC3	[K].ASPDPDLDPDLSR.[L]	1xPhospho [S2(100)]	-2.14049	-1.19911	-1.5656	-2.04711	-1.41192	-1.4458	-1.76916	-2.39138	-1.37264	-1.21144	-1.39796	0.535146	0.824478	0.640082	0.158801					-1.73808	-1.57147	0.166608
Q14677-3	[K].ASPDQNASTHTPQSSVK.[T]	1xPhospho [S2(100)]	-0.0514402	0.1689	0.667431	-0.244388	-0.39685	1.19909	0.445932	-0.204016	0.539543	0.0582619	0.871841	0.510721	0.233745	0.117335	0.618919					0.135126	0.359115	0.22399
Q2LD37	[K].ASPGSSSYLK.[L]	1xPhospho [S2(100)]	-2.14903	-1.14255	-1.63975	-1.52062	-2.94908	-3.93976	-2.23723	-1.83569	-1.64569	-3.822	-1.90437	0.0816239	0.357565	0.908219	0.895227					-1.61298	-2.61912	-1.00613
Q02880	[K].ASPITNDGEDEFVPSDGLDKDEYTFSPGK.[S]	1xPhospho [S15(100)]	-3.52063	-0.968002	-0.564342	-2.67727	-2.39352	-0.814541	-1.83204	-3.32153	-1.98036	-2.96622	-4.65692	0.452956	0.754933	0.727563	0.0992903					-1.93256	-2.56645	-0.633888
Q02880	[K].ASPITNDGEDEFVPSDGLDKDEYTFSPGK.[S]	2xPhospho [S2(100);S15(100)]	-3.1412	-2.68043	-2.31269	-2.69797	-3.56874	-2.29428	-3.5877	-3.16095	-4.8661	-3.66029	-3.25408	0.0916757	0.228788	0.145731	0.301731					-2.70807	-3.48459	-0.776521
O00273	[K].ASPPGDLQNPK.[R]	1xPhospho [S2(100)]	-0.155675	0.379316	0.00666428	0.512809	-0.277013	0.246428	-1.39421	-0.415869	-0.515759	-5.14691	0.118692	0.23258	0.561438	0.902606	0.541133					0.185779	-1.05495	-1.24073
Q9NQW6	[K].ASPQSEFMPSK.[G]	1xOxidation [M8];1xPhospho [S2(100)]	-0.48953	-1.53409	-3.59361	-0.20004	-1.23559	-2.01747	0.127865	-3.47491	-0.0299492	-0.59684	-1.51827	0.814598	0.658626	0.563989	0.405543					-1.45432	-1.24931	0.205007
Q9NQW6	[K].ASPQSEFMPSK.[G]	1xPhospho [S2(100)]	2.72046	2.25186	-0.397253	2.96122	0.045392	0.168499	2.6048	1.154	1.70116	1.26178	2.40925	0.487216	0.62649	0.760254	0.966616					1.88407	1.33498	-0.549088
Q8N5I9	[K].ASPSCSSPTR.[D]	1xCarbamidomethyl [C5];1xPhospho [S7(99.4)]	-3.42751	-3.09221	-0.37685	-3.00965	-4.10429	-1.42554	-2.3674	-1.70916	-0.581779	-0.681673	-1.26163	0.378319	0.496649	0.300635	0.700025					-2.47655	-1.73307	0.743486
Q86YS7-5;Q86YS7-3	[K].ASPVGDGNFR.[N]	1xPhospho [S2(100)]	1.23042	-3.33188	0.44696	-0.140599	-0.280637	1.07674	0.178099	0.624901	-0.509832	-0.808321	1.21356	0.445101	0.103423	0.337891	0.0425186				*	-0.448777	0.213502	0.662278
Q16566	[K].ASRDPSPIQDGNEDMK.[A]	1xPhospho [S6(99.6)]	-4.0076	-1.13502	0.737127	-0.907332	0.92368	-2.02238	-0.0484905	-2.58976	1.26712	-1.31323	-0.328421	0.49049	0.48878	0.924662	0.884569					-1.32821	-0.587354	0.740853
Q2M3C7	[K].ASSCESIPEEDSEAR.[A]	1xCarbamidomethyl [C4];1xPhospho [S6(100)]	-3.38379	-1.29713	-1.32217	-0.521621	-1.52423	-4.35474	-0.705021	-0.230112	-0.507538	-0.271923	-2.27566	0.808164	0.28511	0.258782	0.914273					-1.63118	-1.40989	0.22129
Q9H019	[K].ASSFADMMGILK.[D]	1xPhospho [S3(100)]	-0.0599527	-0.859974	-0.298697	-1.41271	-0.254081	-1.82924	-2.18307	-1.3699	-3.21038	-2.02497	-1.77189	0.049312	0.932852	0.359473	0.255027	*				-0.657833	-1.80622	-1.14839
Q9Y2K5	[K].ASSFSGISILTR.[G]	1xPhospho [S3(100)]	-1.47854	-1.08088	-0.506979	-2.09445	-0.0555429	0.26321	-2.89512	-2.85626	-0.301613	-2.74108	-1.99639	0.779694	0.472368	0.914103	0.406471					-1.29022	-1.51183	-0.221613
Q9Y4H2	[K].ASSPAESSPEDSGYMR.[M]	1xPhospho [S8(100)]	-0.46012	0.666166	0.704573	1.70131	0.0812464	0.00624847	0.038393	1.1371	-0.166058	-0.709435	0.0158043	0.195359	0.610027	0.523453	0.261007					0.652983	0.0576146	-0.595368
Q8NF91	[K].ASSPEMDISADR.[V]	1xPhospho [S3(99.5)]	-1.15288	-1.1029	-3.36493	-1.22054	-1.13047	-0.94293	-1.81488	-0.455067	-1.35768	-3.68521	-1.21935	0.776133	0.165317	0.0497689	0.888245			*		-1.71031	-1.51508	0.195228
Q9C0C9	[K].ASSSPEPPAVAELSDSGQQEPEDGGPAPGEASQGSDSEGGAQGLASASR.[D]	1xPhospho [S35(99.5)]	1.92068	1.39452	0.847616	1.20138	0.70991	1.30596	1.51173	1.50125	2.95004	1.393	-0.709751	0.862823	0.327151	0.225111	0.0136328				*	1.34105	1.23745	-0.103599
Q9C0C9	[K].ASSSPEPPAVAELSDSGQQEPEDGGPAPGEASQGSDSEGGAQGLASASR.[D]	2xPhospho [S35(99.4);S]	0.414256	0.494057	0.467543	-1.63546	0.534204	-0.447306	-0.125038	-0.114033	1.17625	-0.259991	-1.70808	0.908639	0.0743579	0.591226	0.0239281				*	-0.0649018	-0.134855	-0.0699536
Q9UBN1	[K].ASSSSPYAR.[M]	1xPhospho [S5(100)]	0.255759	-1.48628	-1.31343	-2.09811	-0.472932	0.658123	-0.548271	0.153395	-0.03825	0.998541	0.266544	0.0200932	0.751186	0.954094	0.701351	*				-1.16052	0.145307	1.30582
Q13428-4	[K].ASSVSTKESPAR.[K]	1xPhospho [S9(100)]	-3.27278	-0.62702	-0.680952	-1.45855	-0.536124	-0.246721	-0.51462	-1.74516	-0.0941296	0.0977383	-0.631109	0.102342	0.749355	0.861662	0.323023					-1.50982	-0.524304	0.985521
P17677	[K].ASTDNSPSSKAEDAPAK.[E]	1xPhospho [S6(100)]	-2.79135	-2.67029	-1.02265	-3.84698	-3.6767	-4.85599	-2.33858	-2.69266	-1.76289	-3.99866	-5.38252	0.268338	0.379488	0.875559	0.288074					-2.58282	-3.52971	-0.946897
P17677	[K].ASTDNSPSSKAEDAPAKEEPK.[Q]	1xPhospho [S6(100)]	-0.0459661	-1.67726	-4.61619	0.0574045	3.57959	2.38513	1.51048	0.227507	4.47427	2.91115	-0.314657	0.0129301	0.423335	0.0392586	0.337	*		*		-1.5705	2.1105	3.681
P17677	[K].ASTDNSPSSKAEDAPAKEEPK.[Q]	2xPhospho [S6(100);S/T]	0.543366	0.962894	2.23631	-0.935237	2.27839	0.723862	0.563179	0.538445	0.839249	1.63478	0.436993	0.623298	0.498234	0.533392	0.609444					0.701832	1.00213	0.300296
P17677	[K].ASTDNSPSSKAEDAPAKEEPK.[Q]	3xPhospho [T3(99.2);S];S6(99.6)	-1.9304	-1.0098	-0.843889	-4.13475	-1.81276	-5.07121	-4.40519	-3.61085	-4.60201	-3.8807	-4.66566	0.0288135	0.441356	0.478379	0.879627	*				-1.97971	-4.00691	-2.0272
P46821	[K].ASTTLDIK.[D]	1xPhospho [T4(99.7)]	-2.72726	-3.28935	-3.44476	-3.03264	-3.63861	-4.1146	-3.99372	-3.41768	-3.48733	-2.28586	-1.49877	0.874721	0.380976	0.358617	0.255373					-3.1235	-3.20523	-0.0817215
Q9H792	[K].ASTVLSQIVASIQPPQSPPETPQSGPK.[A]	1xPhospho [S17(100)]	-1.65613	-1.48642	-0.492451	-1.64784	0.413123	-0.30043	-2.11676	-0.35429	-2.17663	-3.6595	-2.61496	0.782	0.257457	0.540007	0.562766					-1.32071	-1.54421	-0.223496
P05771;P05771-2	[K].ASVDGWFK.[L]	1xPhospho [S2(100)]	-2.72768	-4.12102	-4.15129	-4.20338	-4.25447	-0.661488	-2.29367	-1.31517	-3.84423	-0.291853	-1.70023	0.0613808	0.272951	0.824242	0.922242					-3.80084	-2.05159	1.74926
Q8TDY2	[K].ASVSQTSPQSASSPR.[M]	1xPhospho [S7(100)]	0.484645	0.653316	0.482336	0.809592	0.411567	0.90443	0.671902	0.958845	1.12436	1.85652	0.293182	0.328912	0.997479	0.452919	0.18523					0.607472	0.888687	0.281215
Q66K14	[K].ASVVDPSTESSPAPQEGSEQPASPASPLSSR.[Q]	1xPhospho [S26(100)]	1.63666	1.83011	1.98612	2.24081	1.1596	2.35191	2.28803	2.10027	2.21181	1.17309	0.523315	0.551006	0.836575	0.54559	0.263459					1.92342	1.68686	-0.236563
Q66K14	[K].ASVVDPSTESSPAPQEGSEQPASPASPLSSR.[Q]	2xPhospho [S23(100);S26(100)]	-0.856807	-0.433945	-3.86249	-0.770007	-1.63587	-2.9516	-2.40486	0.0368996	-2.2229	-2.581	-3.22925	0.432089	0.0960482	0.0243502	0.77314			*		-1.48081	-2.14123	-0.660415
P07197	[K].ATAPEVKEEEGEKEEEEGQEEEEEEDEGAKSDQAEEGGSEK.[E]	2xPhospho [S31(100);S39(100)]	-2.53691	-0.275667	0.332079	0.38852	1.56747	-2.19166	-2.53004	0.384869	-1.32158	-0.774101	-2.36889	0.597882	0.103465	0.268881	0.550624					-0.522994	-1.03342	-0.510424
P17677	[K].ATAQPPTETGESSQAEENIEAVDETKPK.[E]	1xPhospho [S13(99.5)]	3.3382	2.98882	3.08687	2.67518	4.06851	4.45647	4.09723	3.32119	4.00861	2.83918	2.68932	0.125613	0.503505	0.360284	0.254064					3.02227	3.64007	0.617804
P19367	[K].ATDCVGHDVVTLLR.[D]	1xCarbamidomethyl [C4];1xPhospho [T11(100)]	-5.41569	-3.13879	-3.34311	-4.68571	-1.62645	-1.99144	-1.33461	-5.59262	-1.7173	-0.0619545	-2.80821	0.0700649	0.859379	0.928155	0.238918					-4.14582	-2.1618	1.98403
Q8N1G0	[K].ATDIPASASPPPVAGVPFFK.[Q]	1xPhospho [S9(100)]	-2.28003	-1.49183	-2.42854	-1.54528	-0.879388	-1.14202	-1.48177	-3.17339	-1.76173	-1.46216	-2.24841	0.652664	0.949788	0.64648	0.333497					-1.93642	-1.73555	0.200866
P01008	[K].ATEDEGSEQKIPEATNR.[R]	1xPhospho [S7(100)]	-0.0331049	-0.608681	0.531689	0.189788	-1.24905	-2.30283	-2.26715	-0.885448	-3.8752	0.709194	-0.36529	0.0920505	0.207356	0.123096	0.108452					0.0199227	-1.46225	-1.48218
Q5TH69	[K].ATGSAGLLGDPECEGSPPEHSPEQGR.[S]	1xCarbamidomethyl [C13];1xPhospho [S16(100)]	1.6989	2.34579	2.46743	2.53066	2.52691	2.84654	2.3114	2.61261	2.72011	2.66476	1.61323	0.427338	0.347882	0.179842	0.24684					2.26069	2.47079	0.2101
Q5TH69	[K].ATGSAGLLGDPECEGSPPEHSPEQGR.[S]	1xCarbamidomethyl [C13];2xPhospho [S16(100);S21(100)]	2.0207	2.12189	2.5249	1.88483	2.43207	2.19045	1.79092	2.45439	1.70064	1.83717	1.36225	0.476302	0.326468	0.794645	0.920305					2.13808	1.96684	-0.171237
Q02641	[K].ATHPPSSTPPNPLLNR.[T]	1xPhospho [T8(100)]	0.559136	3.27964	2.9689	3.32014	2.85299	2.99602	3.08414	3.35791	3.5576	3.4039	2.08372	0.365451	0.262282	0.183106	0.386409					2.53195	3.04804	0.516085
Q9UQN3	[K].ATISDEEIER.[Q]	1xPhospho [S4(100)]	1.11488	1.10078	1.05682	1.70621	1.43122	0.888395	1.19805	1.05263	1.01466	-0.174433	1.39569	0.387081	0.700431	0.688571	0.170246					1.24467	0.972315	-0.272357
P22314	[K].ATLPSPDK.[L]	1xPhospho [S5(100)]	-0.305898	-1.54061	-2.53398	-0.063592	-0.148511	-0.446133	-0.104984	-0.188869	-1.78686	-0.113243	-1.26826	0.350912	0.698573	0.199907	0.492026					-1.11102	-0.579551	0.531468
P22314	[K].ATLPSPDKLPGFK.[M]	1xPhospho [S5(100)]	3.08598	2.62927	2.24257	2.28197	2.92219	3.43238	3.40986	3.21096	3.22189	4.10511	1.911	0.130367	0.867998	0.362853	0.0967908					2.55995	3.17334	0.613396
Q8WWI1	[K].ATLSSTSGLDLMSESGEGEISPQR.[E]	1xPhospho [S21(100)]	-3.20714	-1.07591	0.213608	-1.81508	0.99339	1.04484	-2.31432	-1.16843	-0.888968	-2.47333	-3.67317	0.809442	0.24256	0.513161	0.569835					-1.47113	-1.21143	0.259706
Q9H0E9-2	[K].ATPPPSPLLSELLK.[K]	1xPhospho [T2(100)]	-1.39069	-2.15803	-2.24121	-2.76102	-2.28439	-1.45382	-1.90957	-5.63147	-2.22572	-1.18808	-3.30452	0.601191	0.191213	0.195855	0.190117					-2.13774	-2.57108	-0.43334
O14490	[K].ATQPSLTELTTLK.[I]	1xPhospho [S5(100)]	0.508578	1.49821	1.4047	2.24711	1.94605	1.59583	1.00356	1.85073	1.54307	1.53448	0.567419	0.957148	0.20731	0.0656257	0.949671					1.41465	1.43445	0.0197963
Q01484	[K].ATSPLIEETPIGSIK.[D]	1xPhospho [S3(100)]	-2.47683	-2.74407	-2.73953	-3.58879	-1.54504	-3.80007	-4.07165	-3.8936	-3.45225	-1.93855	-1.37169	0.975897	0.934856	0.419703	0.426813					-2.88731	-2.86755	0.0197563
P46100	[K].ATSSSNPSSPAPDWYK.[D]	2xPhospho [S9(99);T/S/Y]	-2.2085	-1.34303	-1.32543	-1.46707	-1.7814	-1.94373	-3.74379	-2.61473	-4.24821	-0.839207	-2.60827	0.156678	0.497852	0.352503	0.532826					-1.58601	-2.53991	-0.953898
O14964	[K].ATSTTELPPEYLTSPLSQQSQLPPK.[R]	1xPhospho [S14(99.4)]	0.0414534	-4.36296	-2.59546	-2.29758	-3.07643	-0.982529	-2.18926	-1.03038	-4.51775	-2.00148	-1.43388	0.892811	0.0603405	0.337663	0.0908254					-2.30364	-2.17596	0.127678
Q9H1E3	[K].ATVTPSPVK.[G]	1xPhospho [S6(100)]	1.52112	3.93974	4.57365	3.98977	3.81981	3.95332	2.13832	1.93052	2.61969	-3.36945	-4.02404	0.190698	0.351082	0.573455	0.541372					3.50607	1.00974	-2.49633
P34903	[K].ATYVQDSPTETK.[T]	1xPhospho [S7(99.8)]	0.0296183	2.92211	0.628328	2.4385	2.25326	2.32502	2.9047	3.11465	3.20028	3.30895	1.73323	0.0745239	0.162175	0.0174139	0.213938			*		1.50464	2.69144	1.1868
Q13586	[K].AVAEEDNGSIGEETDSSPGR.[K]	1xPhospho [S17(100)]	-2.60307	-2.93227	-2.25167	-2.62339	-3.28014	-1.59492	-4.23433	-2.45772	-4.80121	-5.75126	-1.04962	0.446044	0.596904	0.393758	0.0855498					-2.6026	-3.30988	-0.707285
Q6PCE3	[K].AVAGVMITASHNR.[K]	1xOxidation [M6];1xPhospho [S10(100)]	0.55794	1.96002	1.92746	1.2381	2.79943	4.7297	3.69066	2.10113	4.66553	3.40597	1.04177	0.0366053	0.593488	0.361726	0.0549163	*				1.42088	3.20488	1.784
Q6PCE3	[K].AVAGVMITASHNR.[K]	1xPhospho [S10(100)]	2.98088	5.49531	5.13253	3.94656	4.90468	5.46022	5.16576	4.72137	5.10377	4.31606	2.22338	0.815016	0.197489	0.372451	0.0545431					4.38882	4.55646	0.167641
Q9Y4E1;Q641Q2	[K].AVASPEATVSQTDENK.[A]	1xPhospho [S4(100)]	-1.40586	-2.75029	-1.36845	-2.36092	-3.33734	-1.57021	-4.78104	-1.44982	-3.44111	-4.93211	-4.42217	0.0959827	0.804606	0.849114	0.76042					-1.97138	-3.41911	-1.44773
Q9P1Y5-2	[K].AVASSPAATNSEVK.[M]	1xPhospho [S5(100)]	-0.485362	-1.0267	-0.72888	-1.32411	-2.80838	-0.351391	-2.821	-1.37157	-4.96029	-1.85172	-0.174356	0.211326	0.110567	0.0745177	0.156093					-0.891263	-2.04839	-1.15712
Q9H165	[K].AVDKPPSPSPIEMK.[K]	1xPhospho [S7(100)]	-2.18114	-4.34364	-1.47658	-1.84346	0.30746	-0.019125	-4.33978	-3.27034	-0.983076	-0.688625	-0.021368	0.285182	0.617748	0.721214	0.381184					-2.46121	-1.28784	1.17337
Q14966	[K].AVIVSSPK.[A]	1xPhospho [S6(99.7)]	-2.51824	-1.27466	-0.589636	-0.608487	-0.508328	-0.373219	-0.918947	-1.56211	-0.937336	-1.57323	-0.489496	0.43554	0.891285	0.91602	0.468934					-1.24776	-0.908953	0.338803
P23528	[K].AVLFCLSEDKK.[N]	1xCarbamidomethyl [C5];1xPhospho [S7(100)]	-4.23319	-6.53591	-3.20363	-3.46239	-1.47504	-2.4399	0.141218	-4.01975	-1.77393	0.183332	-5.97787	0.120136	0.618599	0.76527	0.638139					-4.35878	-2.19456	2.16422
Q8N1I0-3	[K].AVNPTPSSWSLDSGK.[E]	1xPhospho [S10(100)]	-2.9146	0.895775	0.532593	0.864131	-0.362607	0.0539589	-0.0218163	-0.45376	0.536577	0.200924	-1.06397	0.996606	0.502391	0.550401	0.37486					-0.155524	-0.158671	-0.00314631
Q92561;Q96FC7	[K].AVPLPMTVR.[G]	1xPhospho [T7(100)]	-1.52793	-0.805696	-1.22943	-1.45232	-2.54527	-2.2626	-1.62046	-1.18968	-2.39245	-0.312426	-0.289896	0.613887	0.335233	0.22016	0.534631					-1.25384	-1.51611	-0.262268
Q66K74	[K].AVPMAPAPASPGSSNDSSAR.[S]	1xOxidation [M4];1xPhospho [S10(99.4)]	-3.83108	-4.1652	-3.48622	-4.50213	-3.02705	-2.59012	-3.28431	-3.4345	-2.05992	-2.88456	-3.26503	0.0054111	0.616109	0.637451	0.268103	**				-3.99616	-2.93507	1.06109
Q66K74	[K].AVPMAPAPASPGSSNDSSAR.[S]	1xPhospho [S10(99.7)]	0.80203	1.72053	1.66867	1.66618	0.684747	0.493515	-0.576443	1.37248	0.0498295	-1.10074	-0.124054	0.0150603	0.388261	0.877837	0.624179	*				1.46435	0.114191	-1.35016
Q13153-2	[K].AVSETPAVPPVSEDEDDDDDDATPPPVIAPRPEHTK.[S]	1xPhospho [T23(100)]	1.02844	1.87764	0.0430088	0.861003	3.53189	3.00108	2.05595	1.3569	2.16472	2.06341	1.08523	0.0413818	0.226667	0.0693852	0.234832	*				0.952524	2.17988	1.22736
P32418	[K].AVSMHEVNTEVTENDPVSK.[I]	1xPhospho [S3(100)]	-0.298541	-3.66811	-3.59163	-3.44207	-3.00759	-1.95309	-2.78405	-1.62702	-2.88508	-5.19411	-3.14856	0.822222	0.889692	0.760573	0.76666					-2.75009	-2.94279	-0.192696
P29590	[K].AVSPPHLDGPPSPR.[S]	1xPhospho [S12(100)]	-1.09711	-2.58345	-2.36263	-0.132545	-1.87848	-0.800329	-3.12681	-3.35292	-2.9121	-0.49431	-2.52434	0.414267	0.0953284	0.562244	0.643386					-1.54393	-2.15561	-0.611679
P29590	[K].AVSPPHLDGPPSPR.[S]	2xPhospho [S3(100);S12(100)]	-0.714646	-1.08865	0.434607	0.333882	-1.3307	-4.30231	-0.969017	-1.06752	-1.25355	-3.22095	-5.60126	0.0469301	0.5169	0.764425	0.867406	*				-0.258701	-2.53505	-2.27634
O43149	[K].AVTPSPEQVFAECSQK.[R]	1xCarbamidomethyl [C13];1xPhospho [T3(100)]	-1.61829	-1.08093	-2.39902	-4.61962	-0.267118	-0.932049	-0.268049	-5.49694	0.942163	0.985352	-1.67079	0.275119	0.98428	0.800657	0.0505222					-2.42947	-0.958204	1.47126
Q5TGY3	[K].AYSPTCSPTLGFK.[E]	1xCarbamidomethyl [C6];1xPhospho [S3(100)]	-4.9229	-3.11959	-1.91914	-2.81027	-4.32381	-3.24857	-3.82718	-3.38404	-2.96742	-4.43408	-6.82373	0.268908	0.533209	0.764657	0.300635					-3.19297	-4.14412	-0.951145
Q9UPU9	[K].AYSSPSTTPEAR.[R]	1xPhospho [S4(100)]	-0.236199	-0.220383	-0.0229721	0.306823	-1.03944	0.0612717	-0.155416	-0.714201	-0.156088	-4.46587	-3.35052	0.171914	0.570353	0.670805	0.615118					-0.0431828	-1.40289	-1.35971
P02765	[K].CDSSPDSAEDVR.[K]	1xCarbamidomethyl [C1];1xPhospho [S7(100)]	0.643485	0.0078125	0.253403	1.4588	0.0384989	-0.050415	0.735872	0.445225	-0.70743	1.55132	2.74146	0.891889	0.0611265	0.271112	0.0301842				*	0.590876	0.679219	0.0883431
P02765	[K].CDSSPDSAEDVRK.[V]	1xCarbamidomethyl [C1];1xPhospho [S7(100)]	2.20638	0.927734	2.40989	2.87486	1.6854	2.5479	3.64978	1.80537	2.52079	3.62868	4.73383	0.226753	0.0230788	0.207813	0.221419		*			2.10472	2.93882	0.834107
O75334-5	[K].CETSPPPTPR.[A]	1xCarbamidomethyl [C1];1xPhospho [S4(100)]	1.44039	2.25304	2.54089	2.90174	2.52358	2.10938	1.54067	2.87801	2.01049	0.850405	1.53074	0.402664	0.173934	0.267189	0.439714					2.28401	1.92047	-0.363548
Q13136;O75335	[K].CETSPPSSPR.[TA]	1xCarbamidomethyl [C1];1xPhospho [S4(100)]	0.329915	1.47883	0.985161	1.8932	1.51109	1.23974	0.982874	1.52716	0.946226	0.212494	1.07437	0.768458	0.218077	0.139254	0.445418					1.17178	1.07056	-0.101212
Q9NQC3	[K].CFADSLEQTNHEKDSESSNDDTSFPSTPEGIK.[D]	1xCarbamidomethyl [C1];1xPhospho [S5(100)]	-3.69302	-1.63074	-1.86392	-1.99298	-3.32201	-2.42988	-4.15235	-0.75565	-4.32847	-2.55555	-3.78285	0.326694	0.595329	0.761456	0.700747					-2.29516	-3.04668	-0.751516
P06748	[K].CGSGPVHISGQHLVAVEEDAESEDEEEEDVK.[L]	1xCarbamidomethyl [C1];1xPhospho [S22(100)]	1.74947	2.53637	3.10802	1.53566	3.61345	2.85152	0.107582	1.6855	-0.981598	2.68261	0.203827	0.414407	0.97141	0.630494	0.698252					2.23238	1.45184	-0.780539
O95757	[K].CHAEHTPEEEIDHTGAK.[T]	1xCarbamidomethyl [C1];1xPhospho [T6(100)]	2.59458	3.76422	2.53698	3.69567	2.93089	3.26816	2.90338	1.47071	3.96087	3.32192	1.99953	0.545364	0.804228	0.60978	0.0345952				*	3.14786	2.83649	-0.31137
P50993	[K].CIELSCGSVR.[K]	1xPhospho [S8(100)];2xCarbamidomethyl [C1;C6]	0.775104	1.05683	-0.229071	-0.278817	1.75436	2.77286	1.44073	-0.498766	0.99201	2.84641	2.12648	0.0729535	0.5047	0.786403	0.442709					0.331012	1.63344	1.30243
P13637-3	[K].CIELSSGSVK.[L]	1xCarbamidomethyl [C1];1xPhospho [S8(100)]	0.390506	0.619669	-0.450193	0.367618	0.509933	0.201073	1.20854	0.186527	0.912928	0.660954	-1.5892	0.895776	0.372292	0.126504	0.0339905				*	0.2319	0.298678	0.0667784
P23471	[K].CMSCSSYRESQEK.[V]	1xPhospho [S10(100)];2xCarbamidomethyl [C1;C4]	1.72267	-3.68632	3.0683	2.96261	1.15642	1.65605	2.00865	2.31686	2.21907	-2.12191	-3.36245	0.785623	0.839188	0.816994	0.579656					1.01682	0.553241	-0.463575
Q9HC84	[K].CPPSQPFFNEDQMK.[C]	1xCarbamidomethyl [C1];1xPhospho [S4(100)]	2.66815	2.41516	2.51726	2.60876	2.35074	3.33507	2.68786	2.22287	1.36067	-0.647526	-3.28647	0.269579	0.605992	0.558605	0.421025					2.55233	1.14617	-1.40616
Q13813-3;Q13813-2	[K].CTELNQAWSSLGK.[R]	1xCarbamidomethyl [C1];1xPhospho [S10(100)]	-0.0739946	0.324718	0.212933	0.791831	0.597632	0.216949	0.672504	0.420399	0.683369	-0.580837	-0.329584	0.80508	0.186047	0.0998362	0.78867					0.313872	0.240062	-0.0738101
Q9Y2Q0	[K].CTIAGVAYGHVPEPEDYGCSPDEWQNSQFGDEK.[T]	1xPhospho [S20(100)];2xCarbamidomethyl [C1;C19]	2.03973	1.13686	3.4753	0.44698	2.93129	2.22584	0.627569	1.56973	0.642282	0.981689	-3.94066	0.414301	0.574344	0.915658	0.465261					1.77472	0.719679	-1.05504
O94850	[K].CWIPSPK.[K]	1xCarbamidomethyl [C1];1xPhospho [S5(100)]	0.319924	0.646984	-0.414154	0.613946	-0.277329	0.540737	0.406031	0.452101	0.557581	-0.361898	-1.82772	0.464232	0.364317	0.142578	0.0783348					0.291675	-0.072929	-0.364604
P05129	[K].CSCCEMNVHR.[R]	1xPhospho [S2(100)];3xCarbamidomethyl [C1;C3;C4]	-5.46471	-1.40585	-0.76836	-1.25807	-1.83544	-3.35837	-0.347746	0.655437	0.00155067	2.00111	1.14747	0.140808	0.723462	0.706595	0.808886					-2.22425	-0.247998	1.97625
Q9Y478	[K].CSDVSELSSSPPGPYHQEPYVCKPEER.[F]	1xPhospho [S10(99.6)];2xCarbamidomethyl [C1;C22]	1.78565	1.65628	1.19028	1.43192	0.843545	0.603891	1.32167	1.31849	2.10553	1.50364	-0.207767	0.282622	0.350279	0.394063	0.0434114				*	1.51604	1.06986	-0.446177
P21333	[K].CSGPGLSPGMVR.[A]	1xCarbamidomethyl [C1];1xPhospho [S7(100)]	0.522655	0.896755	1.0269	1.3517	-0.476253	-0.0488796	-0.284405	-0.212585	-0.49922	-0.321747	0.720869	0.00151348	0.259804	0.11424	0.279675	**				0.949501	-0.160317	-1.10982
Q8WUM9	[K].CSPSESPLMEK.[K]	1xCarbamidomethyl [C1];1xPhospho [S2(100)]	-5.94312	-0.486204	-0.844229	-0.969422	-1.9353	-1.80008	-2.94589	-5.64671	-2.29402	-3.3913	-3.77823	0.389024	0.860162	0.794605	0.507313					-2.06074	-3.11307	-1.05233
Q5M775	[K].CSTAGSSPNSVSELSLASLTEK.[I]	1xCarbamidomethyl [C1];1xPhospho [S6(98.8)]	-3.25303	-2.30472	-2.48752	-1.8715	-2.59513	-3.23573	-3.16682	-3.39809	-3.29732	-3.73116	-3.10611	0.0239522	0.832085	0.917373	0.481508	*				-2.47919	-3.21862	-0.73943
Q9BZ29-5	[K].DAAQGEVEAESPGPVPAKPK.[L]	1xPhospho [S11(100)]	-3.98577	-5.9522	-3.27622	-1.89769	-2.98254	-0.467957	-0.576155	-4.22367	-0.844538	-0.66901	-2.43199	0.065854	0.165172	0.879916	0.927342					-3.77797	-1.74227	2.03571
O75970	[K].DADLSPVNASIIK.[E]	1xPhospho [S5(100)]	0.0781603	0.112785	-0.232563	0.029151	0.439284	0.419264	0.378073	-0.000843048	0.324429	0.15414	0.0746098	0.0389153	0.518193	0.129262	0.243248	*				-0.00311661	0.255565	0.258682
A7KAX9	[K].DAETGSSQCQTPGSTASSEPVSPLQEK.[L]	1xCarbamidomethyl [C9];1xPhospho [S22(100)]	-0.3425	0.404211	0.221647	-0.164239	1.19356	1.28297	-0.886717	0.0626335	-2.62267	-0.766914	-0.23175	0.666658	0.875393	0.749112	0.280454					0.0297799	-0.281268	-0.311048
P25054	[K].DANIMSPGSSLPSLHVR.[K]	1xPhospho [S6(100)]	-1.82233	-2.38054	-2.154	-4.08406	-2.49792	-2.81952	-2.18047	-2.82766	-3.13655	-1.86371	-2.74319	0.947514	0.669337	0.1711	0.487951					-2.61023	-2.58129	0.0289423
Q04727-3	[K].DAPISPASIASSSSTPSSK.[S]	1xPhospho [S5(100)]	-3.08454	-2.2357	-2.74841	-1.6735	-1.44424	-2.2935	-1.49765	-4.04242	-1.58963	-2.66141	-1.98611	0.684371	0.926253	0.809592	0.738246					-2.43554	-2.21642	0.219115
Q9UQ49-2	[K].DAPTIQQSSPGSSLR.[L]	1xPhospho [S9(99.7)]	0.919703	-0.404598	-0.667707	-0.999911	0.975524	1.19893	-0.370087	-0.0718678	0.546167	-1.71893	-0.464664	0.624538	0.353451	0.437986	0.62972					-0.288128	0.0135806	0.301709
Q04726	[K].DAPTSPASVASSSSTPSSK.[T]	1xPhospho [S5(99.4)]	-1.7165	-1.90561	-0.688402	-1.3095	-1.14826	-1.34874	-2.40835	-2.62406	-1.9417	-1.89175	-1.11323	0.327783	0.287193	0.0706461	0.198749					-1.405	-1.7823	-0.377299
Q96T23	[K].DAQRLSPIPEEVPK.[S]	1xPhospho [S6(100)]	-1.4306	-0.482306	-0.642155	-0.374803	-0.353002	-0.42285	-2.4113	-1.63804	-1.08556	-2.27529	-0.662779	0.288782	0.579372	0.996927	0.59818					-0.732465	-1.26412	-0.531654
P78352-2	[K].DCGFLSQALSFR.[F]	1xCarbamidomethyl [C2];1xPhospho [S6(100)]	-0.47433	-0.000577927	-0.552055	-2.32849	0.358258	0.159197	-0.157761	-0.747286	-0.458715	-0.147665	-4.37523	0.939064	0.31705	0.486449	0.0385178				*	-0.838862	-0.767028	0.0718341
Q9Y485	[K].DCSPSSPLK.[L]	1xCarbamidomethyl [C2];1xPhospho [S3(100)]	0.0319281	-0.404087	-0.208775	0.556323	0.764758	0.531353	0.359016	0.034565	-0.129602	-0.00422096	0.46431	0.223398	0.46777	0.630756	0.0618785					-0.00615263	0.288597	0.29475
Q9HCD6-2	[K].DCSYGAVTSPTSTLESR.[D]	1xCarbamidomethyl [C2];1xPhospho [S9(100)]	2.85068	2.01786	2.08879	2.4902	2.19585	2.18025	2.3305	2.79892	2.45604	2.04708	1.37344	0.548798	0.528337	0.225723	0.67698					2.36188	2.19744	-0.164443
P21579	[K].DDDAETGLTDGEEK.[E]	1xPhospho [T9(100)]	-1.33451	-0.361032	-1.97855	0.0768728	-0.662955	1.17231	-1.39518	0.0920506	0.356319	-0.57283	-0.0802441	0.20112	0.459949	0.0794062	0.601996					-0.899305	-0.15579	0.743515
P21579	[K].DDDAETGLTDGEEKEEPK.[E]	1xPhospho [T9(100)]	0.0232859	-1.54692	-3.26846	-1.23659	-2.18471	0.0394497	-0.906374	-1.43986	-2.02964	-4.11585	-2.06411	0.71706	0.85691	0.614948	0.901616					-1.50717	-1.81444	-0.307272
P21579	[K].DDDAETGLTDGEEKEEPKEEEK.[L]	1xPhospho [T9(100)]	4.15996	3.13117	2.83982	3.07594	2.49127	5.05019	3.91533	3.87477	2.93082	2.38943	2.94142	0.900277	0.4886	0.948754	0.76231					3.30172	3.37046	0.0687379
P24534	[K].DDDDIDLFGSDDEEESEEAK.[R]	1xPhospho [S10(100)]	1.15519	1.93769	0.84458	1.7757	0.877789	0.653059	-1.71964	1.7031	-5.23723	0.759697	-0.0603428	0.164151	0.63522	0.635258	0.18534					1.42829	-0.431938	-1.86023
P24534	[K].DDDDIDLFGSDDEEESEEAKR.[L]	1xPhospho [S10(100)]	1.94119	3.22115	3.36095	2.62045	2.95446	1.92322	-0.13319	2.84257	-3.47942	2.40045	1.32641	0.196129	0.691191	0.482401	0.17776					2.78593	1.11921	-1.66672
P07910-2	[K].DDEKEAEEGEDDRDSANGEDDS.[-]	1xPhospho [S15(100)]	-0.617774	0.999556	1.34298	1.10854	0.0918989	0.915625	0.095562	0.551176	-0.0618191	0.591017	1.03094	0.540098	0.550453	0.355129	0.425981					0.708324	0.459199	-0.249125
P13637-3	[K].DDKDSPKKNK.[G]	1xPhospho [S5(100)]	-2.18217	-2.12375	-4.75177	-4.43303	-4.23554	-4.0121	-6.90122	-4.32065	-5.65406	-5.24229	-1.05545	0.320856	0.999366	0.555112	0.497485					-3.37268	-4.48876	-1.11608
P49407	[K].DDKEEEEDGTGSPQLNNR.[-]	1xPhospho [S12(100)]	0.987432	0.750673	1.10835	1.70596	0.630092	1.3766	0.748451	1.27355	0.612169	-0.856302	1.43382	0.385441	0.807376	0.898245	0.139677					1.1381	0.745482	-0.392622
P17987	[K].DDKHGSYEDAVHSGALND.[-]	1xPhospho [S6(100)]	-4.54843	-3.68307	0.471869	-0.130094	0.825644	-0.210199	0.417454	-3.17233	0.416824	1.33743	-1.15829	0.177536	0.526462	0.823421	0.838317					-1.97243	-0.220495	1.75194
Q9H1E3	[K].DDSHSAEDSEDEKEDHK.[N]	1xPhospho [S9(100)]	2.169	3.69764	3.41901	3.70333	3.30452	0.648891	-0.514343	2.78615	2.19031	1.75274	1.48601	0.0536222	0.169637	0.620793	0.714544					3.24724	1.6649	-1.58235
Q9H1E3	[K].DDSHSAEDSEDEKEDHK.[N]	2xPhospho [S5(100);S9(100)]	-2.3867	2.9881	3.25532	1.64425	1.37551	0.218134	-3.74415	-1.53014	-0.243538	1.70522	0.755583	0.271445	0.767216	0.554613	0.979119					1.37524	-0.209054	-1.5843
Q5T5U3	[K].DDTSPPKDK.[G]	1xPhospho [S4(100)]	-0.442708	1.60211	1.608	0.313354	-1.44745	1.30351	0.336681	1.37261	2.31557	2.52427	-4.03888	0.738604	0.56974	0.630155	0.0260787				*	0.770188	0.338044	-0.432144
Q9BQI5	[K].DDYLETISSPK.[D]	1xPhospho [S9(99.5)]	-0.261643	-3.07256	-3.65807	-2.92516	-2.27398	-0.743237	-1.93495	-2.88966	-3.58708	-5.61494	-2.67362	0.730656	0.674229	0.910241	0.718723					-2.47936	-2.81678	-0.337424
Q9UQL6-3	[K].DEEGESGAEEGPDLEEPGAGYK.[K]	1xPhospho [S6(100)]	-0.807399	-1.54938	-2.83123	-1.04926	-1.08227	-1.46071	-0.979498	-0.53178	-5.15311	-1.03897	-3.52244	0.672518	0.67133	0.723027	0.501611					-1.55932	-1.96697	-0.40765
Q9UPQ9	[K].DEEPSGWEEPSPQSISR.[K]	1xPhospho [S11(100)]	-1.80971	-1.09808	-0.733313	-0.548499	-1.11091	-0.68891	-2.56775	-2.42754	-1.4758	-1.17461	-1.84132	0.202773	0.680824	0.54625	0.905308					-1.0474	-1.61241	-0.565007
P23396-2	[K].DEILPTTPISEQK.[G]	1xPhospho [T7(99.7)]	2.82731	2.67352	2.61582	3.60051	2.66203	2.80435	3.01804	2.55792	2.58567	2.79273	1.8898	0.234511	0.524395	0.641749	0.876802					2.92929	2.61579	-0.313495
P06748	[K].DELHIVEAEAMNYEGSPIK.[V]	1xOxidation [M11];1xPhospho [S16(100)]	-3.79136	-5.02504	-4.86725	-3.89485	-4.63004	-1.09905	-1.92909	-4.23884	-2.41726	-1.97749	-4.70391	0.113103	0.329785	0.836219	0.211479					-4.39463	-2.99938	1.39524
P06748	[K].DELHIVEAEAMNYEGSPIK.[V]	1xPhospho [S16(100)]	-1.39079	-2.62027	-1.64957	-1.36914	-0.291738	-1.44021	-4.71161	-2.57396	-3.26917	-1.98304	-3.66843	0.332102	0.881315	0.936025	0.541441					-1.75744	-2.56259	-0.805148
Q8NC51	[K].DELTESPK.[Y]	1xPhospho [S6(100)]	-1.16919	-0.650736	1.12644	0.822532	0.0253534	0.963148	-0.38962	1.13634	-0.687056	0.640476	0.733328	0.575644	0.435158	0.633747	0.0700239					0.0322633	0.345996	0.313733
P46821	[K].DENERASVSPMDEPVPDSESPIEK.[V]	3xPhospho [S7(100);S20(99.5)];S9(100)	-4.35034	0.0737972	-0.552219	-1.79558	-1.97986	-5.51036	-3.08866	-3.36291	-3.57764	-6.60639	-4.40697	0.0498825	0.242277	0.943432	0.970288	*				-1.65609	-4.07611	-2.42003
P07196	[K].DEPPSEGEAEEEEK.[D]	1xPhospho [S5(100)]	2.57735	1.8477	1.04583	2.36124	1.77564	2.01483	1.65396	1.22368	1.31879	0.410627	2.78058	0.442242	0.534838	0.791597	0.269922					1.95803	1.59687	-0.361156
P07196	[K].DEPPSEGEAEEEEKDKEEAEEEEAAEEEEAAK.[E]	1xPhospho [S5(100)]	1.09477	0.748684	-0.17662	0.289214	0.223226	1.41214	1.17934	-2.52064	-0.0555859	0.185604	0.298479	0.587197	0.131187	0.221987	0.425287					0.489013	0.103223	-0.38579
P13591	[K].DESKEPIVEVR.[T]	1xPhospho [S3(100)]	4.3309	4.11953	3.68765	3.36111	6.28809	7.18233	2.45978	2.13364	2.83193	3.77729	4.8179	0.746351	0.710518	0.676322	0.842262					3.8748	4.21299	0.338196
P13591	[K].DESKEPIVEVRTEEER.[T]	1xPhospho [T12(100)]	-0.832124	-0.729448	-0.788338	-4.14936	0.0719023	1.48081	-1.70541	-2.14983	0.00983429	-0.907639	-0.922234	0.266001	0.663051	0.761472	0.152803					-1.62482	-0.588937	1.03588
P32004	[K].DETFGEYRSLESDNEEK.[A]	1xPhospho [S9(100)]	-0.213544	0.0155678	-0.817822	-0.340541	-0.196486	0.609299	-0.0946655	0.4111	0.000238419	-1.06837	-0.344486	0.45104	0.220671	0.0901616	0.528404					-0.339085	-0.097624	0.241461
P32004	[K].DETFGEYRSLESDNEEK.[A]	2xPhospho [S9(100);S12(100)]	0.69119	1.1393	1.28404	-0.347142	0.209235	-1.29718	-3.58914	0.796944	-3.93343	-1.24193	-0.860788	0.0531731	0.792258	0.552027	0.287548					0.691848	-1.41661	-2.10846
O00533-2	[K].DETFGEYSDSDEKPLK.[G]	1xPhospho [S8(100)]	0.767406	0.836853	-0.394524	0.580884	-0.598613	0.764044	1.00163	1.24656	-1.08186	0.109196	0.208536	0.670262	0.500009	0.944792	0.726288					0.447655	0.235642	-0.212013
O00533-2	[K].DETFGEYSDSDEKPLKGSLR.[S]	1xPhospho [S18(100)]	0.855939	0.113567	-1.00844	-0.560294	-1.8737	0.526157	1.00396	-0.714523	-0.294167	-0.34934	-0.669474	0.742931	0.231246	0.555228	0.178757					-0.149807	-0.338727	-0.188919
O00533-2	[K].DETFGEYSDSDEKPLKGSLR.[S]	2xPhospho [S8(99.5);S18(100)]	-0.0101519	-1.41717	-0.771292	-1.6221	0.971931	-1.05447	-1.03911	-1.80177	-4.59905	-0.792765	-0.782558	0.71061	0.353119	0.304062	0.120872					-0.955178	-1.29968	-0.344506
Q15746	[K].DEVEVSDDDEKEPEVDYR.[T]	1xPhospho [S6(100)]	-1.99609	-1.51494	-1.70644	-1.06272	-3.98632	-2.06429	-1.72014	-2.13026	-2.54569	-1.29941	-0.964056	0.337183	0.0499559	0.129836	0.682		*			-1.57005	-2.10145	-0.531405
Q5JQF8	[K].DFEEDTDEEATLR.[-]	1xPhospho [T6(100)]	0.887124	-0.959862	-0.790802	0.585073	-0.205466	0.700935	0.187237	0.976679	-0.428917	-0.104355	-1.6211	0.998458	0.815443	0.324554	0.923242					-0.0696168	-0.0707126	-0.00109584
Q15334	[K].DFLGSSEESEK.[N]	1xPhospho [S9(100)]	-1.9743	-1.13979	-2.4973	-0.961823	-2.03039	-2.84898	-0.912558	-3.3471	-2.60017	-0.272774	0.239891	0.960326	0.190929	0.377468	0.577515					-1.6433	-1.68173	-0.038421
O43237	[K].DFQDYMEPEEGCQGSPQR.[R]	1xCarbamidomethyl [C12];1xOxidation [M6];1xPhospho [S15(100)]	1.14172	0.633768	0.275797	1.39991	1.49377	1.05412	1.70797	0.715952	1.89314	1.52537	0.305531	0.300785	0.739288	0.125375	0.250161					0.862799	1.24226	0.379466
O43237	[K].DFQDYMEPEEGCQGSPQR.[R]	1xCarbamidomethyl [C12];1xPhospho [S15(100)]	4.24263	4.31598	3.97056	4.98938	3.80014	3.7214	4.59168	4.82952	4.13472	4.05121	3.64865	0.359869	0.747629	0.24353	0.859948					4.37963	4.11105	-0.26859
O43237	[K].DFQDYMEPEEGCQGSPQRR.[G]	1xCarbamidomethyl [C12];1xPhospho [S15(100)]	0.79877	1.54728	2.3741	1.28874	2.52127	-0.129841	0.855694	1.09822	1.63482	0.558277	-0.0891552	0.309511	0.101844	0.620318	0.865162					1.50222	0.921326	-0.580897
P78559-2	[K].DFQESSPQK.[G]	1xPhospho [S6(99.7)]	-1.18179	1.30109	2.41336	2.49329	0.919021	1.59375	2.91315	3.23921	1.02793	1.6012	3.85073	0.317906	0.720765	0.910341	0.162555					1.25649	2.16357	0.907078
P46459	[K].DFQSGQHVIVR.[T]	1xPhospho [S4(100)]	-4.29731	-2.35803	-1.18819	-2.57057	-1.43353	-0.312233	-0.159378	-1.87711	-0.709539	0.790125	-1.13825	0.0165743	0.726416	0.942602	0.55333	*				-2.60352	-0.691416	1.91211
P11217	[K].DFYELEPHK.[F]	1xPhospho [Y3(100)]	-3.64701	-5.04177	-0.873274	-4.91483	0.694379	-2.81349	-2.76865	-6.111	-3.34878	-1.78849	-1.15567	0.393665	0.514491	0.221398	0.458269					-3.61922	-2.47024	1.14898
P0DP25	[K].DGNGYISAAELR.[H]	1xPhospho [S7(100)]	-1.27428	-1.2034	-1.90697	-0.970752	-1.66214	-0.607828	-0.396248	-0.809097	0.069025	-1.44395	-1.5048	0.264804	0.51716	0.104749	0.109563					-1.33885	-0.907862	0.430989
Q8WWQ0	[K].DGPISPK.[K]	1xPhospho [S5(100)]	-1.34891	-1.48952	-4.8959	-1.61568	-1.19172	-0.546019	-1.65265	-1.45839	-1.75631	-1.71644	-1.35077	0.178551	0.588928	0.0542732	0.656097					-2.3375	-1.38176	0.955745
Q9NWH9	[K].DGQDAIAQSPEK.[E]	1xPhospho [S9(100)]	1.64384	2.25148	1.73491	2.85595	-0.0571642	1.12889	2.00877	2.04983	1.97887	-1.94488	-4.37366	0.149357	0.44137	0.416705	0.306568					2.12155	0.11295	-2.0086
Q96RL7	[K].DGSASPAVTK.[D]	1xPhospho [S5(100)]	-0.139113	0.175104	0.40659	1.49442	0.491944	0.673805	-0.731401	1.06812	1.39002	-2.0771	-2.70523	0.403196	0.160369	0.14248	0.574057					0.484251	-0.269978	-0.754229
O15394	[K].DGSKEPIVEMR.[T]	1xOxidation [M10];1xPhospho [S3(100)]	-2.05577	-3.92942	-3.98713	-2.98297	-1.09987	0.669926	-3.90929	-1.52799	-2.96151	-2.12061	-1.29599	0.101715	0.887153	0.57028	0.504948					-3.23882	-1.74933	1.48949
O15394	[K].DGSKEPIVEMR.[T]	1xPhospho [S3(100)]	1.96328	1.62194	3.26354	1.51053	2.64842	3.55405	0.929459	1.33738	1.01459	-0.0155144	1.85795	0.50152	0.766599	0.31753	0.457815					2.08982	1.61805	-0.471775
P11137-3;P11137	[K].DGSPEAPASPER.[E]	1xPhospho [S3(100)]	5.18867	6.10156	4.38145	6.63317	4.53453	5.54383	6.14001	6.83786	5.96986	5.41617	4.51283	0.984578	0.419765	0.044409	0.403533			*		5.57621	5.56501	-0.011201
P11137-3;P11137	[K].DGSPEAPASPER.[E]	2xPhospho [S3(100);S9(100)]	4.21917	4.88893	3.68891	5.30061	3.94763	5.04519	4.13589	5.13073	3.56249	3.55118	3.76459	0.418966	0.760424	0.264392	0.801641					4.52441	4.16253	-0.361877
P11137-3;P11137	[K].DGSPEAPASPEREEVALSEYK.[T]	1xPhospho [S9(100)]	4.30889	7.13409	5.75585	6.91066	5.81716	5.49061	6.70159	6.90423	7.46361	6.65365	4.25031	0.834726	0.111374	0.0575202	0.109546					6.02737	6.18302	0.155648
P11137-3;P11137	[K].DGSPEAPASPEREEVALSEYK.[T]	2xPhospho [S3(100);S9(100)]	6.89178	8.7223	8.8775	9.12109	9.12405	8.6986	7.88997	8.93886	7.86757	7.6376	7.49756	0.747399	0.249678	0.30901	0.64826					8.40317	8.23631	-0.166855
P11137-4	[K].DGVTKSPEKR.[S]	1xPhospho [S6(100)]	2.18047	-0.771647	1.19502	-0.986053	-0.226331	-3.49286	-2.2461	-3.80084	0.678856	-4.10197	-0.220152	0.0751845	0.963154	0.31167	0.845102					0.404449	-1.91563	-2.32008
Q99569	[K].DGWNQNHFITPVSTLER.[D]	1xPhospho [T14(99.7)]	-0.0448675	0.180971	-1.27965	-1.09219	-0.924408	-1.28869	-1.44134	0.140684	-1.26807	-1.69108	-2.68272	0.174651	0.0970392	0.219335	0.335828					-0.558934	-1.30794	-0.749011
Q9UQB3	[K].DGWSQYHFVASSSTIER.[D]	1xPhospho [T14(99.8)]	2.51711	0.205147	0.593004	-0.417056	0.566518	0.35268	1.11205	-0.34935	1.59273	1.68631	0.521341	0.922978	0.497928	0.387477	0.270617					0.724551	0.783183	0.0586319
P35580-5	[K].DHNIPESPKPVK.[H]	1xPhospho [S7(100)]	-1.14032	-2.01682	-2.95943	-2.02351	-2.59665	-0.4443	-0.327192	-0.87664	-0.339092	1.12666	-0.86128	0.0492854	0.521239	0.721506	0.316888	*				-2.03502	-0.616928	1.41809
P35580-4	[K].DHNIPQESPKPVK.[H]	1xPhospho [S8(100)]	2.04258	2.03898	1.83962	2.19404	1.35158	2.83896	3.09275	1.97279	2.84107	2.95686	1.85866	0.297768	0.346401	0.990979	0.0912696					2.0288	2.4161	0.387291
A0JNW5	[K].DHNVGSPPK.[S]	1xPhospho [S6(100)]	0.295384	1.49277	-0.172226	1.97571	-0.649734	0.450342	1.47982	2.10076	0.741287	1.00411	-1.64116	0.605082	0.571777	0.156839	0.306817					0.89791	0.497916	-0.399993
Q9NYI0	[K].DHRPETPSIK.[Q]	1xPhospho [T6(100)]	-1.588	-0.841009	-0.160978	-2.00992	-0.241451	-1.03676	-2.59829	-3.62508	-1.91996	-0.147081	0.223753	0.820181	0.445315	0.0894689	0.7887					-1.14998	-1.33498	-0.185003
Q09666	[K].DIDISSPEFK.[I]	1xPhospho [S6(100)]	-1.03576	-2.73802	-2.90701	-2.50334	-2.52491	-1.3681	-1.86535	-1.64968	-3.06746	-1.27607	-1.5875	0.415166	0.123233	0.594434	0.516284					-2.29603	-1.90558	0.390452
Q9UPN3	[K].DIEGFMEENQTKLSPR.[E]	1xPhospho [S14(100)]	-1.6537	-0.832365	-1.56244	-1.43167	-0.451039	-1.22339	-2.15396	-0.939869	-1.48314	-0.990788	-2.24552	0.968563	0.0383227	0.0805514	0.448933		*			-1.37004	-1.35539	0.0146576
Q99250	[K].DIGSENDFADDEHSTFEDNDSR.[R]	1xPhospho [S4(100)]	1.85719	-3.00365	-1.92557	-2.55142	-2.00249	-0.344851	-1.22277	-0.396746	-0.835255	-1.10516	-2.62428	0.841706	0.645627	0.942474	0.667312					-1.40586	-1.21879	0.187067
P02662	[K].DIGSESTEDQAMEDIK.[Q]	1xOxidation [M12];1xPhospho [S6(100)]	3.90976	3.62404	3.13766	4.63359	4.2313	2.43119	2.65533	4.45096	2.95718	3.18254	3.73455	0.353274	0.371971	0.266967	0.0825151					3.82626	3.37758	-0.448683
P02662	[K].DIGSESTEDQAMEDIK.[Q]	1xOxidation [M12];2xPhospho [S4(100);S6(100)]	8.21643	8.65035	8.44302	8.26848	8.97854	5.94254	4.89681	8.46875	4.78253	7.1028	7.8755	0.111959	0.647538	0.83523	0.123298					8.39457	6.86392	-1.53065
P02662	[K].DIGSESTEDQAMEDIK.[Q]	1xPhospho [S6(100)]	7.92515	8.18985	7.62391	8.32621	7.82753	6.093	6.63289	8.22034	6.05944	6.50979	7.10055	0.0356023	0.491084	0.761284	0.194768	*				8.01628	6.92051	-1.09577
P02662	[K].DIGSESTEDQAMEDIK.[Q]	2xPhospho [S4(100);S6(100)]	10.6634	10.9603	10.8039	10.8362	11.2688	8.51532	8.41529	11.0692	7.03477	9.4887	10.2163	0.113644	0.802772	0.801955	0.075735					10.816	9.42976	-1.38621
P02662	[K].DIGSESTEDQAMEDIK.[Q]	3xPhospho [S4(100);S6(100);T7(100)]	-1.48267	-1.10792	0.205791	-3.61944	-2.37646	-3.0027	-5.87588	-3.57072	-3.88398	-4.7616	-3.40291	0.0197834	0.731496	0.233244	0.91116	*				-1.50106	-3.83918	-2.33812
Q15121-2	[K].DIIRQPSEEEIIK.[L]	1xPhospho [S7(100)]	-2.15577	-3.28676	0.692041	-1.63589	-0.076848	-2.30155	-3.07686	-3.60117	-2.98818	-1.80868	-3.00372	0.367714	0.517669	0.189688	0.297125					-1.5966	-2.40814	-0.811548
Q96EV2	[K].DIKEESDEEEEDDEESGR.[L]	1xPhospho [S6(100)]	-1.14464	0.00455284	0.539665	0.00756741	-0.395059	-0.610474	-1.02068	-0.259373	-1.29819	0.627213	-0.43754	0.428408	0.649251	0.378119	0.473639					-0.148212	-0.484871	-0.336659
P61081	[K].DINELNLPKTCDISFSDPDDLLNFK.[L]	1xCarbamidomethyl [C11];1xPhospho [T10(100)]	5.42697	4.36566	3.74209	4.24512	4.41583	5.97181	5.55833	5.13828	4.93724	4.32986	2.97391	0.588979	0.855324	0.325166	0.165973					4.44496	4.76075	0.315792
P25054	[K].DIQRPDSEHGLSPDSENFDWK.[A]	1xPhospho [S12(100)]	-2.21053	-6.48945	-3.77473	-4.93013	-3.13637	-0.66151	-1.3619	-3.1377	-1.72326	-0.959845	-3.36798	0.0276169	0.320958	0.852304	0.697465	*				-4.35121	-2.04979	2.30142
Q96GX9	[K].DISGPSPSK.[K]	1xPhospho [S6(99.7)]	-2.94465	1.24336	1.25192	2.18497	0.09196	1.75548	3.01556	1.42194	2.89598	1.76795	-0.862425	0.383925	0.650829	0.34185	0.279613					0.433899	1.44092	1.00702
Q96GX9	[K].DISGPSPSKK.[L]	1xPhospho [S6(99.8)]	-3.23034	-1.70568	-1.40449	0.693902	1.28061	-1.94314	-0.0342388	-0.506189	-0.129715	-0.925389	-0.586561	0.223761	0.343388	0.106185	0.373976					-1.41165	-0.406376	1.00528
Q06830	[K].DISLSDYK.[G]	1xPhospho [S5(100)]	2.31597	0.0820446	0.478731	1.13663	0.567393	-0.0582848	0.707666	0.170145	0.0635014	0.990898	1.56023	0.372742	0.078516	0.193337	0.135664					1.00334	0.57165	-0.431694
Q9H1V8	[K].DISNLEENDETR.[F]	1xPhospho [S3(100)]	-1.61959	-1.55499	-1.39884	-1.90164	-1.16969	-1.23432	-2.3814	-1.70214	-1.53352	-1.98748	-2.48478	0.56519	0.183459	0.555207	0.374461					-1.61877	-1.78476	-0.165993
P14625	[K].DISTNYYASQK.[K]	1xPhospho [T4(100)]	-0.664769	-0.918402	-1.7121	-0.417165	-2.73441	-1.36898	-2.92642	-2.28879	-0.841522	-1.57336	-0.434893	0.157283	0.508698	0.51966	0.94087					-0.928109	-1.73834	-0.810232
Q76I76	[K].DITTSADQIAEVK.[T]	1xPhospho [S5(100)]	0.284379	-0.0180016	0.0417843	-3.18267	-0.0543699	-0.118599	0.744379	0.10322	0.592941	-0.925297	-0.524187	0.326477	0.33463	0.95917	0.158312					-0.718627	-0.0259875	0.692639
Q9ULU4-19	[K].DKASPEPEKDFSEK.[A]	1xPhospho [S4(100)]	-1.50578	0.0561543	-1.32896	-0.417325	-5.42309	0.537245	0.257797	-0.99847	0.904064	2.32891	0.618814	0.684165	0.269594	0.559516	0.264621					-0.798978	-0.253533	0.545445
Q7L1V2	[K].DKDQPPSPSPPPQSEALSSTSR.[L]	1xPhospho [S9(100)]	0.805879	1.34606	0.76956	1.35818	0.753695	0.922617	0.196201	0.95941	0.901506	0.275187	0.889086	0.102346	0.301906	0.443832	0.923232					1.06992	0.699672	-0.370247
Q14CZ8	[K].DKDSPETEENPAPEPR.[S]	1xPhospho [S4(100)]	3.11672	4.97795	4.76922	4.72479	4.05973	3.67959	4.74171	3.33708	4.07963	4.64195	5.79763	0.905784	0.46773	0.276782	0.594762					4.39717	4.3339	-0.0632678
Q8NFC6	[K].DKDVTLSPVK.[A]	1xPhospho [S7(100)]	-3.32027	-4.74503	-1.1404	-2.49804	-0.578853	-0.757927	-1.59415	-1.90594	-1.17827	-2.67775	-1.30465	0.0487087	0.810646	0.9712	0.28152	*				-2.92593	-1.42822	1.49771
O94856	[K].DKEETEGNESSEATSPVNAIYSLA.[-]	1xPhospho [S10(99.6)]	-1.57192	1.97521	1.15034	1.25717	2.55072	2.80266	0.306198	1.14461	1.76915	-0.25178	-0.579557	0.66018	0.0967383	0.149823	0.396214					0.702698	1.106	0.403302
Q03164-3	[K].DKEGTPPLTK.[E]	1xPhospho [T5(100)]	-4.44624	-2.45703	-3.23835	-2.06811	-4.18062	-2.90394	-1.96245	-3.34337	-2.64405	-6.17968	-3.68237	0.541074	0.681139	0.61459	0.783404					-3.05243	-3.55664	-0.504205
Q9Y6M7-7	[K].DKESDKEDGRESPSYDTPSQR.[V]	1xPhospho [S12(100)]	-5.23983	-1.83998	0.560318	-1.46248	0.214618	0.452364	-0.197639	-1.88262	0.171528	1.39093	-1.17979	0.106946	0.984997	0.986181	0.688923					-1.99549	-0.14723	1.84826
Q6U841	[K].DKESSFPSKSSPS.[-]	1xPhospho [S11(100)]	0.00709629	1.74979	0.956673	1.18807	3.43605	1.83945	-0.89098	0.860863	1.1511	1.07576	1.12603	0.729301	0.128817	0.287216	0.951804					0.975407	1.22832	0.252917
Q02952	[K].DKETGTDGILAGSQEHDPGQGSSSPEQAGSPTEGEGVSTWESFK.[R]	1xPhospho [S30(100)]	-2.61115	-3.18113	-5.47995	-4.14989	-1.26595	0.0570927	-0.79809	-4.83618	1.03996	-0.000205994	-5.30561	0.128016	0.7283	0.314915	0.0237172				*	-3.85553	-1.587	2.26853
Q02952	[K].DKETGTDGILAGSQEHDPGQGSSSPEQAGSPTEGEGVSTWESFK.[R]	2xPhospho [S30(100);S/T]	0.0220594	-0.333637	-1.07371	-0.450112	-0.211598	1.07611	-0.116842	-2.06492	-0.41688	0.115368	-6.05302	0.616281	0.89499	0.606678	0.0763593					-0.45885	-1.09597	-0.637118
Q8N573	[K].DKNSPGLK.[K]	1xPhospho [S4(100)]	-1.87909	-0.792976	-4.61036	-0.939841	-2.2756	-2.02236	-3.75636	-2.52963	0.193312	-6.27473	-4.5802	0.448978	0.0840472	0.0642309	0.249156					-2.05557	-3.03508	-0.979512
Q9H4M9	[K].DKPTYDEIFYTLSPVNGK.[I]	1xPhospho [S13(100)]	-1.75041	-2.15938	-1.18325	-2.6429	-2.44398	-2.60064	-2.87921	-3.68485	-1.99528	-2.46099	-4.84395	0.0853307	0.937576	0.530951	0.149077					-1.93398	-2.98698	-1.053
Q14498	[K].DKSPVREPIDNLTPEER.[D]	1xPhospho [S3(100)]	2.11691	1.73242	2.29041	2.27736	2.00849	3.97883	3.43097	1.42601	3.00459	3.16783	1.81497	0.26503	0.187991	0.656405	0.230648					2.10427	2.69024	0.585968
P35612	[K].DKTESVTSGPMSPEGSPSK.[S]	1xOxidation [M11];1xPhospho [S16(99.7)]	-2.90837	-0.830414	-2.024	0.44349	-0.184928	-0.0587311	0.840433	-0.534269	2.03338	0.765093	-0.605154	0.0465243	0.493277	0.082727	0.313369	*				-1.32982	0.32226	1.65208
P35612	[K].DKTESVTSGPMSPEGSPSK.[S]	1xPhospho [S12(100)]	1.62614	3.78487	2.78558	3.96757	2.94718	3.05324	3.68819	4.36294	3.64619	2.88275	2.16769	0.704385	0.118513	0.0300603	0.492352			*		3.04104	3.24974	0.208702
P35612	[K].DKTESVTSGPMSPEGSPSK.[S]	2xPhospho [S12(100);S16(99.7)]	-1.30834	1.49717	1.07193	1.9839	0.109525	-0.0311623	0.284876	2.58034	-2.48938	-1.14702	-0.370855	0.336837	0.729245	0.716899	0.226395					0.811164	-0.151953	-0.963118
P35612	[K].DKTESVTSGPMSPEGSPSKSPSK.[K]	1xOxidation [M11];1xPhospho [S20(100)]	-0.59085	-0.652353	0.41992	-0.126414	0.986526	2.37694	2.64713	0.122988	3.17163	0.91115	0.248695	0.025902	0.940928	0.579548	0.234577	*				-0.237424	1.49501	1.73243
P35612	[K].DKTESVTSGPMSPEGSPSKSPSK.[K]	1xOxidation [M11];2xPhospho [S16(100);S20(100)]	-2.03492	-0.719721	-0.00897789	-1.08597	0.81606	1.94273	1.34668	-3.10178	2.15997	1.45896	-0.555326	0.15581	0.752011	0.877711	0.155887					-0.962398	0.581041	1.54344
P35612	[K].DKTESVTSGPMSPEGSPSKSPSK.[K]	1xPhospho [S20(100)]	3.96747	4.72585	4.38416	4.08704	4.47796	4.83549	4.74839	3.70875	4.98479	3.5272	4.02342	0.907438	0.440808	0.745182	0.0894494					4.29113	4.32943	0.0382983
P35612	[K].DKTESVTSGPMSPEGSPSKSPSK.[K]	2xPhospho [S16(100);S20(100)]	2.61146	3.77294	-3.31197	2.29244	3.45596	4.14288	-2.8636	2.90191	-1.34689	2.23667	3.15922	0.858283	0.577732	0.282483	0.774332					1.34122	1.66945	0.328234
P35612	[K].DKTESVTSGPMSPEGSPSKSPSK.[K]	3xPhospho [S12(100);S16(100);S20(100)]	-4.32902	2.33435	2.82017	1.38757	1.62727	-0.170368	-1.60981	2.22383	-2.89467	-0.819733	0.747093	0.663463	0.476358	0.925925	0.288561					0.553268	-0.128054	-0.681322
P35612	[K].DKTESVTSGPMSPEGSPSKSPSKK.[K]	2xPhospho [S16(100);S20(99.5)]	-2.82729	1.36033	1.4157	-2.14154	1.65561	1.37241	1.03042	0.407967	1.68199	1.22578	0.153423	0.0949195	0.2171	0.68149	0.187401					-0.548201	1.07537	1.62357
Q14721	[K].DKVQDNHLSPNK.[W]	1xPhospho [S9(100)]	-2.93702	-4.26843	0.786531	-1.91845	0.131228	0.748676	0.670956	-1.35979	0.053772	0.17589	0.491871	0.0293964	0.341017	0.469436	0.468002	*				-2.08435	0.130372	2.21472
P11137-3;P11137	[K].DKVSDGVTKSPEK.[R]	1xPhospho [S10(100)]	-0.509288	2.88308	2.96057	2.73707	3.82793	3.8842	2.05239	1.81513	4.00191	1.4561	2.31685	0.391456	0.240781	0.371349	0.566922					2.01786	2.76493	0.747073
P11137-3;P11137	[K].DKVSDGVTKSPEKR.[S]	1xPhospho [S10(100)]	1.87681	5.41967	6.56628	4.66589	6.31414	6.04428	3.97375	3.36306	7.05285	3.78387	4.44122	0.732998	0.30809	0.798595	0.427516					4.63216	4.99617	0.364005
O43719	[K].DLDEEGSEK.[E]	1xPhospho [S7(100)]	-0.0844316	-0.333147	-0.619776	0.36764	-1.93084	0.93112	-0.677431	-0.11157	0.364038	0.813923	-0.226635	0.929578	0.270851	0.826212	0.397948					-0.167428	-0.119627	0.0478012
O43719	[K].DLDEEGSEKELHENVLDK.[E]	1xPhospho [S7(100)]	0.264817	0.549116	0.662329	0.462533	0.755015	1.82026	1.35575	0.429806	0.342346	0.779676	0.64345	0.193426	0.268897	0.635007	0.772684					0.484699	0.875187	0.390488
Q8WUA4	[K].DLDRPESQSPK.[R]	1xPhospho [S9(99.6)]	-2.65994	-2.64091	-2.01051	-2.91744	0.0406065	-0.46711	-0.917419	-3.85446	-0.849026	0.571693	0.0256004	0.0436003	0.519576	0.643243	0.809447	*				-2.5572	-0.778587	1.77861
O75899	[K].DLEEVTMQLQDTPEK.[T]	1xPhospho [T12(100)]	2.77088	1.71049	0.0298691	2.21669	0.103587	1.69345	1.21803	1.28654	-0.087841	-0.0632973	-2.3421	0.114954	0.970503	0.580383	0.472407					1.68198	0.258338	-1.42364
Q9NYF8	[K].DLFDYSPPLHK.[N]	1xPhospho [S6(100)]	-0.634412	1.32545	1.16373	1.37689	1.39687	2.03378	1.47165	0.93178	0.855961	1.49845	1.04926	0.241008	0.983257	0.702165	0.846665					0.807914	1.31968	0.511766
O60763-2	[K].DLGHPVEEEDELESGDQEDEDDESEDPGK.[D]	1xPhospho [S14(100)]	1.93227	2.1395	0.711937	2.07694	0.384091	1.97437	2.19501	2.0442	1.02882	1.33395	0.650969	0.458589	0.741117	0.561264	0.41026					1.71516	1.37306	-0.342106
O60763-2	[K].DLGHPVEEEDELESGDQEDEDDESEDPGKDLDHI.[-]	1xPhospho [S14(100)]	0.723184	1.9897	2.38322	0.420964	1.92577	2.06498	2.28755	2.3449	1.50829	2.18935	0.901428	0.271651	0.426453	0.901311	0.301067					1.37927	1.8889	0.509629
P42677	[K].DLLHPSPEEEK.[R]	1xPhospho [S6(100)]	0.2844	0.77697	1.39406	1.02786	1.38902	1.39676	1.21372	1.23568	0.862753	1.37199	0.903124	0.146167	0.938195	0.91161	0.608572					0.870821	1.19615	0.325329
P42677	[K].DLLHPSPEEEKR.[K]	1xPhospho [S6(100)]	-2.83231	-2.63722	-3.87129	-3.32454	-1.96002	-1.661	-2.20441	-3.56591	-2.05005	-1.09262	-4.89256	0.355026	0.701371	0.324489	0.0308947				*	-3.16634	-2.48951	0.676832
Q9BZH6	[K].DLLNELESPKEEPIEE.[-]	1xPhospho [S8(100)]	-0.176373	0.0934925	-0.410423	-0.42287	-0.0335875	-0.0943012	0.310524	0.45166	0.306372	-0.0838528	-1.51934	0.711257	0.10571	0.0677393	0.0475561				*	-0.229043	-0.0946465	0.134397
Q9P1Y5-2	[K].DLPDGHAASPR.[G]	1xPhospho [S9(100)]	2.37073	0.894806	2.40086	0.510432	1.93668	2.2832	2.63006	2.73051	2.7426	0.476894	1.06959	0.468881	0.509944	0.803731	0.6692					1.54421	1.98136	0.437154
Q7L099-3	[K].DLPGLKTPVGR.[G]	1xPhospho [T7(100)]	-5.17067	-4.57974	-4.96738	-3.48871	-3.09378	-3.50714	-3.62496	-2.61176	-3.0527	1.90805	-2.82364	0.0654582	0.853009	0.558391	0.893774					-4.55162	-2.40085	2.15078
P62745	[K].DLRSDEHVR.[T]	1xPhospho [S4(100)]	-0.593236	-0.891155	-3.93542	-1.40064	-0.876477	-0.244045	0.486685	-1.14348	0.758833	0.319813	-1.47202	0.0805864	0.611844	0.090532	0.0720656					-1.70511	-0.310098	1.39501
P11137-3;P11137	[K].DLSIPTDASSEKAEK.[G]	1xPhospho [S10(99.7)]	-2.61411	-3.51127	-4.64771	-3.01594	-3.00337	-2.61149	-2.18531	-2.77089	-2.23806	-4.92991	-1.29326	0.295623	0.821892	0.430505	0.625788					-3.44726	-2.7189	0.728359
P16949;Q93045-2	[K].DLSLEEIQK.[K]	1xPhospho [S3(100)]	8.0752	7.36955	6.52162	7.6604	7.5458	7.70442	6.86308	7.33284	7.61732	2.62901	5.52765	0.35752	0.309259	0.363295	0.887023					7.40669	6.46002	-0.946677
P16949;Q93045-2	[K].DLSLEEIQKK.[L]	1xPhospho [S3(100)]	2.49292	2.03521	0.69524	1.61479	3.16581	0.144287	-1.19329	0.594629	0.857338	-2.27809	-0.961159	0.112041	0.13131	0.372841	0.998982					1.70954	0.0470749	-1.66246
Q8NDI1	[K].DLSTSPKPSPIPSPVLGR.[K]	1xPhospho [S5(99.1)]	-0.517499	-2.63688	-1.38632	-2.87372	-2.69212	-1.59337	-1.17208	-1.77336	-1.98421	-3.42139	-8.11036	0.410411	0.740992	0.75399	0.217391					-1.8536	-2.96384	-1.11024
P46821	[K].DLTGQVPTPVVK.[Q]	1xPhospho [T8(100)]	0.228139	-1.33621	-0.0651016	-1.12365	-2.46364	-2.4042	-0.616011	-0.000841141	-2.43914	-2.44166	0.149931	0.234207	0.381254	0.175034	0.0978191					-0.574205	-1.45937	-0.885161
Q12852-2	[K].DLTPTQCVLR.[D]	1xCarbamidomethyl [C7];1xPhospho [T3(100)]	-0.36937	-0.564125	-2.22212	-0.457755	-2.31333	-1.59453	-2.64087	-2.37007	-1.6463	-2.67784	-2.95619	0.00793598	0.849786	0.769357	0.411688	**				-0.903342	-2.31416	-1.41082
Q7L1I2	[K].DMCLSSSK.[K]	1xCarbamidomethyl [C3];1xOxidation [M2];1xPhospho [S6(99.2)]	-3.7863	-4.42751	-4.9917	-4.27116	-0.898859	-1.80909	-4.35491	-3.97299	-3.98709	0.794193	-0.224476	0.0599915	0.624797	0.983314	0.596342					-4.36916	-2.06475	2.30442
Q7L1I2	[K].DMCLSSSKK.[G]	1xCarbamidomethyl [C3];1xPhospho [S6(99.7)]	3.38588	2.93967	2.88341	3.11452	2.86562	2.56701	2.35979	3.77196	2.24561	3.14916	2.63224	0.341474	0.778587	0.706846	0.307436					3.08087	2.79877	-0.2821
Q8TAQ2	[K].DMDEPSPVPNVEEVTLPK.[T]	1xOxidation [M2];1xPhospho [S6(100)]	-1.51688	-3.16909	-3.17392	-1.81159	-1.62117	-1.13577	-2.15615	-3.31961	-3.88785	-2.98429	-2.99846	0.783479	0.202925	0.791933	0.405959					-2.41787	-2.58618	-0.168314
Q8TAQ2	[K].DMDEPSPVPNVEEVTLPK.[T]	1xPhospho [S6(100)]	0.0185041	0.904312	1.37023	1.01453	0.330815	0.452684	-0.282633	0.0961533	-0.685373	-1.27391	-0.252312	0.0194113	0.982003	0.518219	0.444345	*				0.826893	-0.230654	-1.05755
P27816	[K].DMESPTKLDVTLAK.[D]	1xOxidation [M2];1xPhospho [S4(100)]	-3.54729	0.394592	0.813761	-0.684995	1.53679	1.61667	1.95104	-0.567116	2.51704	3.00463	1.77675	0.0254958	0.832669	0.832562	0.447781	*				-0.755982	1.69083	2.44681
P27816	[K].DMESPTKLDVTLAK.[D]	1xPhospho [S4(100)]	2.02718	4.14914	3.7721	2.62216	2.96543	3.50061	3.89737	2.69737	3.85324	3.52633	2.86142	0.6789	0.586321	0.871061	0.030882				*	3.14264	3.32882	0.18618
P27816	[K].DMSPLSETEMALGK.[D]	1xOxidation [M];1xPhospho [S3(100)]	-1.0188	-0.872698	-1.45268	-0.460618	0.112411	0.0809402	0.493931	-1.82603	0.520199	-0.488857	0.851591	0.0903215	0.691566	0.845108	0.837301					-0.951199	-0.0365452	0.914654
P27816	[K].DMSPLSETEMALGK.[D]	1xPhospho [S3(100)]	2.08259	3.01205	2.23206	2.79245	1.68194	1.39974	1.8249	1.68702	1.21775	0.886816	2.19326	0.00586228	0.970143	0.601677	0.496596	**				2.52979	1.55592	-0.973868
P27816	[K].DMSPLSETEMALGK.[D]	1xPhospho [S3(100)];2xOxidation [M2;M10]	-2.81038	-4.21328	-1.13057	-3.17803	-4.5097	-1.50922	-2.14681	-3.20304	-0.9207	-3.28361	-3.85462	0.944686	0.423784	0.36565	0.396578					-2.83307	-2.77539	0.0576793
P27816	[K].DMSPLSETEMALGK.[D]	2xPhospho [S3(100);S6(99.1)]	-3.51639	-2.24767	-1.53495	-4.0162	-4.37683	-3.48197	-1.11321	-4.6429	-2.71728	-4.50383	-2.74961	0.502655	0.529275	0.108751	0.484185					-2.8288	-3.36938	-0.540576
Q8NDI1	[K].DMSPPFICEETDEQK.[L]	1xCarbamidomethyl [C8];1xPhospho [S3(100)]	-0.585214	-0.133457	-0.227665	0.228595	-1.00335	-1.36713	-1.3654	0.294533	-1.78972	-2.09479	-1.67216	0.026375	0.531472	0.738353	0.397567	*				-0.179435	-1.28543	-1.10599
Q96BY6	[K].DMSQSPTSNFIR.[S]	1xPhospho [S5(100)]	-1.18648	0.755289	1.10177	1.22137	-1.00973	-1.14788	0.11515	0.354567	-0.887306	-0.194483	-0.484467	0.0955122	0.850636	0.645553	0.560988					0.472987	-0.464878	-0.937865
P05023	[K].DMTSEQLDDILK.[Y]	1xPhospho [S4(100)]	0.375518	-0.88615	-1.43225	-1.10275	-1.0357	-0.851357	-1.00068	-0.881256	-2.44471	-1.27746	-1.7298	0.211069	0.500472	0.704926	0.703233					-0.761409	-1.31728	-0.555872
P50993	[K].DMTSEQLDEILK.[N]	1xPhospho [S4(100)]	-2.24092	-2.54473	-2.69556	-4.35908	-3.41102	-3.48424	-3.35507	-3.09233	-3.75158	-2.57386	-4.79182	0.304006	0.768604	0.625777	0.159051					-2.96007	-3.49427	-0.5342
Q5SW79	[K].DNDDDQSDKGTYTIELENPNSEEVEAR.[K]	1xPhospho [S7(100)]	-3.27695	-0.369822	-0.722082	-2.59207	0.747495	0.177197	-1.54187	-0.133104	-4.52027	-3.69165	-2.41995	0.923193	0.418307	0.731812	0.58296					-1.74023	-1.62602	0.114209
Q96RL7	[K].DNDHFNAMTSLSSK.[L]	1xPhospho [S13(99.6)]	0.0318556	1.12412	0.37306	0.429988	-0.275487	0.815296	1.1442	1.14892	0.625259	-0.113016	-0.130783	0.933935	0.420586	0.382176	0.186074					0.489756	0.459199	-0.030557
O43759	[K].DNPLNEGTDAAR.[A]	1xPhospho [T8(100)]	-0.520011	-0.193108	-0.0654755	-0.257941	-0.694444	-0.315666	-0.173172	0.500433	-0.886139	0.496891	-0.84795	0.962027	0.806534	0.975152	0.994315					-0.259134	-0.274292	-0.0151586
Q92499	[K].DNTRPGANSPEMWSEAIK.[I]	1xPhospho [S9(100)]	-0.960025	-1.59653	-1.316	-2.86514	-2.16394	-1.94399	-1.27526	-1.19275	-2.35244	-0.368572	-1.06399	0.673405	0.369042	0.170738	0.968093					-1.68442	-1.48014	0.204288
O60229	[K].DPAGCLNEGMAPPTPPKNPEEEQK.[A]	1xCarbamidomethyl [C5];1xPhospho [T14(100)]	-0.779963	-0.698166	-1.71943	-4.42715	-1.32314	-0.297098	-1.30249	-0.822088	-1.16818	-1.16697	-2.61269	0.384228	0.319397	0.763535	0.0419779				*	-1.90618	-1.24181	0.664369
O75899	[K].DPIEDINSPEHIQR.[R]	1xPhospho [S8(100)]	1.52517	0.833633	0.780737	1.6403	-0.328792	1.70215	1.25993	2.05251	-0.335846	-0.598475	1.0258	0.399055	0.418407	0.784756	0.278554					1.19496	0.682468	-0.512493
O60307	[K].DPLEEMVPLSHLEEEQPPAPESPESR.[A]	1xPhospho [S22(100)]	0.399491	0.688437	1.86886	-0.332219	1.95461	2.27991	0.618883	2.19716	0.38221	0.92277	0.148247	0.352292	0.44566	0.817104	0.997976					0.656141	1.21483	0.558686
Q32P44	[K].DPLSSPGGPGSR.[R]	1xPhospho [S5(100)]	-0.489882	-1.37391	-3.52648	-0.822209	-2.15194	-1.55305	-0.687626	-1.51198	-1.20443	-1.88789	-1.46159	0.916784	0.900368	0.251362	0.631344					-1.55312	-1.49407	0.0590495
A6NDB9	[K].DPQSPEGQAQAR.[I]	1xPhospho [S4(100)]	-0.53329	-1.71067	-2.91218	-1.98819	-1.06058	-0.341763	-2.56864	-1.47034	-1.31214	-1.79462	-3.55951	0.932292	0.381452	0.165434	0.193723					-1.78608	-1.72966	0.0564268
Q9UKV3	[K].DPSSGQEVATPPVPQLQVCEPK.[E]	1xCarbamidomethyl [C19];1xPhospho [T10(100)]	-2.19161	-1.81325	-3.02332	-1.36064	-2.2986	-1.7221	-1.65537	-3.2295	-2.10003	-2.84335	-1.74643	0.75271	0.490646	0.895325	0.857928					-2.09721	-2.22791	-0.130706
Q9BXF6	[K].DPTQKPSPHPVKPLSAAPVEGSPDRK.[Q]	1xPhospho [S22(100)]	-2.31799	-2.07264	-2.62587	-3.4715	-1.36253	-1.3484	0.443436	-3.57684	0.0464897	-3.20416	-0.216335	0.15231	0.935134	0.964397	0.46403					-2.622	-1.31691	1.3051
P21579	[K].DQALKDDDAETGLTDGEEK.[E]	1xPhospho [T14(100)]	0.779582	-0.0480442	-0.591164	-0.0779123	0.3816	1.53204	0.403252	0.231304	-0.714111	-0.184372	-0.790739	0.819086	0.683476	0.702379	0.76488					0.0156155	0.12271	0.107094
P21579	[K].DQALKDDDAETGLTDGEEKEEPK.[E]	1xPhospho [T14(100)]	1.43222	-0.278242	-0.676182	-0.0672922	0.345252	2.44483	1.53061	1.06309	0.715664	0.257509	-0.640341	0.269552	0.822433	0.451955	0.38738					0.102625	0.81666	0.714035
P21579	[K].DQALKDDDAETGLTDGEEKEEPKEEEK.[L]	1xPhospho [T14(100)]	3.97771	4.63812	5.4579	5.03468	5.50473	6.92502	5.75347	5.73824	5.16728	4.49169	4.24526	0.251056	0.81084	0.527551	0.825713					4.7771	5.40367	0.626567
Q96JE9	[K].DQDHTVPEPLKNESPVISAPVK.[D]	1xPhospho [S14(100)]	3.06412	-0.063303	1.3787	0.487119	0.652841	2.27081	2.29736	0.769859	2.042	-4.30916	1.61218	0.733469	0.927837	0.776	0.764638					1.21666	0.762271	-0.454387
P11137-3;P11137	[K].DQEPTTDMLKQDSFPVSLEQAVTDSAMTSK.[T]	1xPhospho [S13(100)]	-2.25915	-0.0695782	0.0877972	-1.2659	-0.151877	-0.995886	-1.81196	0.558189	-1.83578	-3.18241	-4.22506	0.424107	0.087581	0.32708	0.730316					-0.876708	-1.66354	-0.786833
P10636-4;P10636-8;P10636	[K].DQGGYTMHQDQEGDTDAGLKESPLQTPTEDGSEEPGSETSDAK.[S]	1xOxidation [M7];1xPhospho [S22(100)]	-0.0880251	0.940889	0.714312	1.30459	1.76212	2.32268	2.05515	0.980885	3.08987	1.60113	0.204779	0.0882445	0.391415	0.129696	0.0923551					0.717942	1.71666	0.998717
P10636-4;P10636-8;P10636	[K].DQGGYTMHQDQEGDTDAGLKESPLQTPTEDGSEEPGSETSDAK.[S]	1xOxidation [M7];2xPhospho [S22(100);T26(100)]	-3.55549	-0.507956	0.0294361	0.44473	0.601529	1.22442	-0.545382	-0.985617	-0.558832	-4.04214	-0.487207	0.848034	0.568322	0.619427	0.633835					-0.89732	-0.684746	0.212574
P10636-4;P10636-8;P10636	[K].DQGGYTMHQDQEGDTDAGLKESPLQTPTEDGSEEPGSETSDAK.[S]	1xPhospho [S22(100)]	4.9247	5.17823	4.35143	5.16185	4.77409	5.17809	5.13991	5.07764	5.82511	4.44432	3.42164	0.87419	0.165614	0.0529004	0.034268				*	4.90405	4.83726	-0.0667939
P10636-4;P10636-8;P10636	[K].DQGGYTMHQDQEGDTDAGLKESPLQTPTEDGSEEPGSETSDAK.[S]	2xPhospho [S22(100);S37(99.5)]	2.83501	4.58552	4.20536	4.36352	4.25309	3.35109	2.34379	3.65773	2.18829	1.4345	2.81646	0.0779245	0.365487	0.796421	0.443737					3.99735	2.86356	-1.13379
P10636-4;P10636-8;P10636	[K].DQGGYTMHQDQEGDTDAGLKESPLQTPTEDGSEEPGSETSDAK.[S]	3xPhospho [S22(100);S37(99.2)];T26(100)	-0.708493	1.56929	1.81429	0.517682	1.5587	-5.6896	-4.44713	1.317	-4.67324	-2.96351	-4.18195	0.0513378	0.261673	0.795448	0.44284					0.798191	-2.72568	-3.52387
Q6WCQ1-2	[K].DQPDGSSLSPAQSPSQSQPPAASSLR.[E]	1xPhospho [S13(100)]	0.318271	-0.237003	-2.01411	0.523608	-0.35374	0.67503	0.23995	0.160679	0.636574	-3.61491	-0.703072	0.937267	0.422255	0.163762	0.837326					-0.352308	-0.422784	-0.0704761
Q6WCQ1-2	[K].DQPDGSSLSPAQSPSQSQPPAASSLR.[E]	2xPhospho [S9(100);S13(100)]	-0.406806	-0.878113	-1.23076	-1.27902	-1.33669	-0.55201	-1.454	-0.854519	-3.11798	-1.06867	-1.04125	0.401749	0.244098	0.313241	0.292501					-0.948675	-1.34644	-0.39777
P55087	[K].DQSGEVLSSV.[-]	1xPhospho [S8(100)]	2.26208	0.725092	0.484877	2.74379	1.78963	-0.661333	1.13847	2.35066	-0.293736	0.831066	3.12205	0.656426	0.743198	0.90701	0.00653419				**	1.55396	1.1824	-0.371558
Q9P206-2	[K].DQSPPPSPPPSYHPPPPPTK.[K]	1xPhospho [S3(100)]	-0.641784	-1.31228	-2.31155	-1.21468	-2.59047	-0.947618	-1.88233	-0.696953	-1.08147	-4.75871	-4.01259	0.311682	0.357931	0.301293	0.463196					-1.37007	-2.28145	-0.911374
Q9P206-2	[K].DQSPPPSPPPSYHPPPPPTK.[K]	2xPhospho [S3(100);S7(100)]	-1.65063	-0.614511	-1.22611	-1.4882	-0.756099	0.16725	-2.90061	-0.821793	-2.31977	-2.43888	-2.22321	0.557075	0.372698	0.605965	0.960024					-1.24486	-1.6133	-0.368439
P11137-3	[K].DQTAALPLAAEETANLPPSPPPSPASEQTVTVEEASK.[M]	1xPhospho [S19(100)]	2.70664	4.44351	4.12296	4.22841	4.96247	4.54254	4.71002	4.52677	5.42912	1.67557	0.449265	0.909197	0.0880393	0.110173	0.223818					3.87538	3.75654	-0.118843
P11137	[K].DQTAALPLAAEETANLPPSPPPSPASEQTVTVEEDLLTASK.[M]	1xPhospho [S19(100)]	3.26345	4.87675	5.6243	4.30834	6.55283	5.40023	2.53928	5.43384	2.78901	1.53813	-0.796324	0.417481	0.201463	0.400467	0.813201					4.51821	3.351	-1.16721
Q92786	[K].DRASPESLDLTR.[D]	1xPhospho [S4(100)]	-3.23227	-1.41117	0.788202	-1.60816	0.613473	-1.15887	-0.745134	-3.33753	-1.04042	-2.22088	-2.27303	0.924958	0.827145	0.592315	0.891403					-1.36585	-1.45177	-0.0859214
Q9BUQ8	[K].DRDASPSKEER.[K]	1xPhospho [S5(100)]	-0.994485	-0.126842	-1.00959	-0.315139	-1.02798	-2.25506	-1.26298	-0.93894	-2.24823	-2.8912	-3.02442	0.0203589	0.364771	0.562387	0.964934	*				-0.611515	-1.94983	-1.33831
P78559-2	[K].DRGLDSGAETEEEKDTWEEK.[K]	1xPhospho [S6(100)]	-1.18102	0.137836	1.25403	0.744216	1.16655	-0.464935	-1.21371	-4.72448	0.286087	1.54174	-0.52953	0.495839	0.493815	0.298722	0.704642					0.238765	-0.562613	-0.801377
P78559-2	[K].DRWPEVSPEDTQSLSLSEESPSK.[E]	1xPhospho [S20(100)]	0.961194	2.37897	0.866119	1.55881	1.15703	2.56177	3.36996	1.52602	2.45197	0.820595	-0.284546	0.757511	0.496877	0.250115	0.0353442				*	1.44127	1.65754	0.216271
P78559-2	[K].DRWPEVSPEDTQSLSLSEESPSKETSLDVSSK.[Q]	1xPhospho [S20(100)]	-1.61972	1.29619	1.46604	-1.34011	2.14565	1.69561	1.95025	-0.0118771	2.33453	-0.141188	-3.54251	0.593	0.173609	0.391404	0.0484007				*	-0.0493979	0.632924	0.682322
Q92953	[K].DSADDNHLSPSR.[W]	1xPhospho [S9(100)]	-0.498687	-2.30817	-0.638395	0.00825214	-0.184339	0.101604	-1.89526	-1.40237	-0.0304623	-1.89118	-1.2799	0.891656	0.852129	0.844703	0.52666					-0.859249	-0.940272	-0.0810225
Q16623	[K].DSDDDDDVAVTVDR.[D]	1xPhospho [S2(100)]	3.55278	2.68696	0.205107	1.83581	1.58691	2.77061	0.701754	2.52533	0.0151463	1.22225	0.542076	0.346173	0.844462	0.545903	0.838099					2.07016	1.33773	-0.73244
P61266	[K].DSDDEEEVVHVDR.[D]	1xPhospho [S2(100)]	5.62138	4.92429	3.8981	4.16003	4.12881	6.43896	4.58934	4.59123	3.83549	4.28986	4.18398	0.894691	0.485708	0.819277	0.501007					4.65095	4.57967	-0.0712848
O75962	[K].DSDDSAATPQDETVEER.[G]	1xPhospho [T8(100)]	-0.779748	-4.15854	-1.94388	-2.56463	-3.23056	-1.88811	-1.15847	-1.7102	-5.42483	-1.56141	-0.907221	0.924515	0.010985	0.0835524	0.0449778		*		*	-2.3617	-2.26869	0.0930138
O94979-8	[K].DSDQVAQSDGEESPAAEEQLLGEHIK.[E]	1xPhospho [S13(100)]	1.58764	2.1947	1.53147	2.05502	1.26174	3.00685	2.59793	2.28085	2.3791	2.24025	1.03058	0.497047	0.956744	0.360314	0.0535349					1.84221	2.1139	0.271692
O94979-8	[K].DSDQVAQSDGEESPAAEEQLLGEHIK.[E]	2xPhospho [S8(100);S13(100)]	1.9306	1.89605	1.62373	1.35765	0.988421	0.58802	-0.701702	1.95113	-2.67887	-0.336405	0.101515	0.0498242	0.907945	0.610605	0.218427	*				1.70201	-0.0125565	-1.71456
Q76G19	[K].DSDRDDFLDDFGSENEGELR.[A]	1xPhospho [S13(100)]	-3.38584	-2.00665	-1.50842	-3.092	-2.11916	-2.65895	-2.2375	-3.30257	-4.01142	-0.96805	-3.87918	0.714768	0.61916	0.363781	0.66122					-2.49823	-2.73955	-0.241319
Q9NQC3	[K].DSESSNDDTSFPSTPEGIK.[D]	1xPhospho [S10(100)]	1.70184	2.92809	1.29109	2.8159	1.01419	1.97812	2.75779	2.55535	2.07245	1.03108	1.62572	0.498902	0.592004	0.269575	0.516385					2.18423	1.8621	-0.32213
Q9NQC3	[K].DSESSNDDTSFPSTPEGIKDR.[S]	1xPhospho [S10(99.5)]	0.0921965	0.884121	0.798649	-0.168775	0.37692	-2.99413	-0.825743	0.545883	-0.407549	-2.5938	0.409748	0.159	0.19323	0.916981	0.411084					0.401548	-0.784096	-1.18564
Q9NQC3	[K].DSESSNDDTSFPSTPEGIKDR.[S]	2xPhospho [S13(100);T14(100)]	-4.5885	-1.06514	-2.70799	-2.80174	-3.13249	-1.1713	-2.34394	-2.11175	-2.62686	-2.96745	-2.99884	0.631391	0.378832	0.449447	0.207856					-2.79084	-2.47895	0.311893
Q9Y6V0	[K].DSFSQESSPSSPSDLAK.[L]	1xPhospho [S11(99.7)]	3.52004	2.41911	2.55802	2.60346	2.26011	2.19744	2.43304	2.69792	1.67172	0.26273	2.11935	0.10022	0.970337	0.807949	0.377555					2.77516	1.9489	-0.826255
Q8WUY3-3	[K].DSGQESESIPEYTAEEER.[E]	1xPhospho [S8(100)]	0.798644	-0.233622	-0.527819	-0.236251	-0.227031	0.25074	-0.176508	0.467625	-0.139723	-0.788296	-0.610434	0.69474	0.634661	0.414212	0.820354					-0.0497618	-0.174804	-0.125042
Q8WUY3-3	[K].DSGQESESIPEYTAEEEREDNR.[L]	1xPhospho [S8(100)]	-1.24763	-1.68245	-0.210396	-1.06339	0.272113	-1.44047	-2.18623	-0.87306	-0.639616	-3.14495	-1.81476	0.579464	0.15807	0.557142	0.505534					-1.05097	-1.40385	-0.352886
Q9H1E3	[K].DSGSDEDFLMEDDDDSDYGSSK.[K]	1xOxidation [M10];1xPhospho [S16(100)]	-0.452426	-3.64761	-3.39433	-0.666135	-0.762055	-2.19917	-0.572443	-0.533796	-1.70021	-0.106255	-2.10916	0.264624	0.715387	0.269501	0.438404					-2.04013	-1.14044	0.899684
Q9H1E3	[K].DSGSDEDFLMEDDDDSDYGSSK.[K]	1xPhospho [S16(100)]	2.8441	1.13094	0.797386	2.62087	0.479039	-0.556826	1.58591	3.32959	-0.226461	0.78161	0.496378	0.218934	0.95721	0.67886	0.260189					1.84832	0.84132	-1.007
Q9C0H9	[K].DSGSSSVFAESPGGK.[T]	1xPhospho [S11(100)]	2.43775	2.45014	2.43617	2.45552	2.65374	2.56366	2.22133	2.60178	2.48948	-0.337847	-2.68202	0.333646	0.26159	0.303408	0.309317					2.44489	1.35859	-1.0863
P46821	[K].DSISAVSSEKVSPSK.[S]	1xPhospho [S12(99.7)]	2.69269	1.2163	1.01142	0.250607	1.43537	-0.262627	0.821718	-1.86897	1.02711	-0.602001	1.02182	0.16654	0.756535	0.279109	0.786971					1.29275	0.224631	-1.06812
Q01484	[K].DSLEASPVLEDNSSHK.[T]	1xPhospho [S13(100)]	1.1224	1.72363	-0.401001	1.14566	0.384068	1.38326	-0.0644073	0.663244	1.45558	-3.45844	-0.635162	0.336087	0.214875	0.279158	0.526161					0.897673	-0.0388365	-0.93651
Q01484	[K].DSLEASPVLEDNSSHKTPDSLEPSPLK.[E]	1xPhospho [T17(99.2)]	-0.894355	0.394573	-0.368711	0.333869	0.602416	0.996643	1.32085	0.794001	1.84554	-1.93061	-0.618475	0.438602	0.119605	0.0743007	0.362355					-0.133656	0.430052	0.563708
Q01484	[K].DSLEASPVLEDNSSHKTPDSLEPSPLK.[E]	2xPhospho [S20(100);S/T]	-1.31294	-0.480396	-0.535784	-2.27705	0.393752	1.05947	-2.5096	-1.00119	-1.89068	-5.11926	-2.41611	0.665817	0.306761	0.738943	0.941334					-1.15154	-1.64052	-0.488973
Q01484	[K].DSLEASPVLEDNSSHKTPDSLEPSPLKESPCR.[D]	1xCarbamidomethyl [C31];2xPhospho [S29(100);S/T]	0.81433	-0.0699768	-0.149336	0.684302	0.255691	1.42807	0.0522556	-0.469788	-0.0903072	-4.88419	-2.24132	0.308504	0.658661	0.665915	0.918877					0.31983	-0.849941	-1.16977
Q9HCN4-5	[K].DSLSPVLHPSDLILTR.[G]	1xPhospho [S4(100)]	-1.90228	-2.99122	-2.33476	-4.27811	-2.56507	-2.03597	-1.75974	-2.50243	-4.17428	-1.99713	-3.56443	0.718869	0.399698	0.325903	0.831915					-2.87659	-2.65701	0.219585
Q9Y2J2-4	[K].DSMSAAEVGTGQYATTK.[G]	1xPhospho [S4(100)]	-1.78613	1.21818	0.34659	0.497783	0.5069	0.398302	-1.09961	-1.66065	0.686102	-1.22588	-0.423515	0.502015	0.342736	0.757072	0.397802					0.0691068	-0.402622	-0.471728
O43493	[K].DSPSKSSAEAQTPEDTPNK.[S]	1xPhospho [S4(100)]	1.87838	0.983961	1.53493	1.55253	1.09157	0.866041	1.30693	1.1484	1.61484	2.12541	1.05678	0.519713	0.312437	0.46191	0.827705					1.48745	1.31571	-0.171738
Q9NZ56	[K].DSPSSTAFPFPEAGPGEEAAGAPVR.[G]	1xPhospho [S2(100)]	1.96845	0.90711	1.19175	1.49572	1.14618	1.51029	-2.34158	0.722958	-1.83023	-0.833057	0.847256	0.0953962	0.748496	0.53862	0.162783					1.39076	-0.111171	-1.50193
Q9HCJ0-2	[K].DSSEATGWEEPSPPSIR.[R]	1xPhospho [S12(99.6)]	-1.92351	-2.01772	-2.17677	-1.56536	-1.81073	-1.59651	-1.84267	-2.20549	-1.77109	-2.44678	-3.39397	0.500874	0.59505	0.276655	0.251915					-1.92084	-2.15246	-0.231622
Q86VP6	[K].DSSSTNLESMDTS.[-]	1xPhospho [S3(98.1)]	-0.0721064	0.476347	0.535164	0.417577	-0.513583	-0.488831	-0.84831	0.345804	-0.826447	-2.67985	-1.0325	0.0336734	0.461602	0.918863	0.629971	*				0.339245	-0.863387	-1.20263
P10451-5;P10451;P10451-3	[K].DSYETSQLDDQSAETHSHK.[Q]	1xPhospho [S12(100)]	0.208899	1.63568	-0.436581	3.25339	1.03855	2.66988	5.82977	1.47208	2.9281	3.54612	2.31005	0.130958	0.538936	0.469879	0.560896					1.16535	2.8278	1.66245
P60709;P68032	[K].DSYVGDEAQSK.[R]	1xPhospho [S10(100)]	0.906041	0.622515	-0.137259	1.53984	-0.415561	0.0135822	1.81615	0.332359	1.27657	0.870506	1.31144	0.982535	0.350253	0.980022	0.892888					0.732785	0.743579	0.0107937
P60709;P68032	[K].DSYVGDEAQSKR.[G]	1xPhospho [S10(100)]	0.318267	0.433956	0.0706444	1.69339	0.57233	-0.197546	1.87249	-0.110338	2.17681	0.945436	1.81636	0.51431	0.782714	0.729753	0.973123					0.629063	1.01079	0.381728
Q7Z3F1	[K].DTAENRDSPVSEEIK.[M]	1xPhospho [S8(100)]	0.397178	0.0972176	0.411388	0.320676	0.203187	0.785765	0.856838	0.490999	0.810711	1.11436	0.396584	0.06252	0.30579	0.867621	0.352382					0.306615	0.665491	0.358876
Q9UPQ0	[K].DTDDIESPKR.[S]	1xPhospho [S7(100)]	-0.259557	-0.210693	0.295914	0.709077	-0.0862455	0.506332	0.300343	0.318171	0.153524	-1.35004	-0.765995	0.50763	0.759057	0.544297	0.818006					0.133685	-0.131988	-0.265673
P53985	[K].DTDGGPKEEESPV.[-]	1xPhospho [S11(100)]	3.51142	3.68742	2.9344	3.77796	3.5673	3.21158	3.43038	3.45409	-1.63657	-4.39939	3.42819	0.28358	0.998872	0.85744	0.175824					3.4778	1.57937	-1.89843
P0DP25	[K].DTDSEEEIR.[E]	1xPhospho [S4(100)]	1.01941	-1.48176	-1.86204	0.0658083	-1.46447	-0.487286	0.467268	0.486219	-4.93728	-0.576048	-0.166948	0.726295	0.117214	0.544006	0.0881612					-0.564647	-0.954077	-0.38943
Q9BQI5-5	[K].DTDSTGSPDRDGIK.[K]	1xPhospho [T5(99.8)]	1.53099	-0.294252	-0.0277443	-0.397403	-0.365571	0.442196	0.768744	0.824659	0.741226	-2.70792	0.377161	0.797783	0.759486	0.90444	0.861744					0.202897	0.011499	-0.191398
Q9BQI5-5	[K].DTDSTGSPDRDGIKK.[S]	1xPhospho [S7(99.7)]	-4.09446	-2.81206	0.448341	-1.53458	-3.14695	-2.73957	-3.37828	-0.373135	-1.93079	-2.20523	-2.37464	0.729755	0.821018	0.733014	0.416565					-1.99819	-2.30694	-0.308757
Q9H2J7	[K].DTDVEEGSEVEDERPAWNSK.[L]	1xPhospho [S8(100)]	-1.26082	-0.36022	-0.939821	-0.443162	-0.902869	-0.410496	-0.787191	-2.70403	-0.718382	-1.63731	-2.27066	0.238274	0.902755	0.906235	0.151374					-0.751005	-1.34728	-0.596271
Q8WUY3-3	[K].DTHSPDAPAASGTSESEALISHLDK.[Q]	1xPhospho [S4(100)]	-0.609183	-0.67683	-3.22014	-0.530791	-2.766	0.0910835	0.825245	-1.82264	0.760155	-1.15189	-3.02749	0.801424	0.969652	0.344907	0.030486				*	-1.25924	-1.01308	0.24616
Q9H0B6	[K].DTLDDLFPNEDEQSPAPSPGGGDVSGQHGGYEIPAR.[L]	1xPhospho [S14(100)]	-0.154956	-0.900438	-0.867426	-4.04632	-3.40821	0.0196457	-0.105108	-1.09667	-0.000930786	-0.666037	-1.92947	0.618455	0.794781	0.47965	0.0359607				*	-1.49229	-1.02668	0.465602
Q96PU5	[K].DTLSNPQSPQPSPYNSPKPQHK.[V]	1xPhospho [S16(99.7)]	-2.98324	-4.30961	-0.756901	-4.88359	-2.80576	-0.245129	0.456682	-1.25998	-0.108234	1.44738	-1.47974	0.0232943	0.494191	0.574955	0.516972	*				-3.23333	-0.570683	2.66265
Q96PU5	[K].DTLSNPQSPQPSPYNSPKPQHK.[V]	2xPhospho [S8(100);S16(100)]	-3.89306	-3.24108	-0.666862	-4.90051	-0.683646	-1.13394	-0.872541	-4.83238	0.438766	-1.9142	-0.00329018	0.121234	0.89796	0.446662	0.611608					-3.17538	-1.28589	1.88949
Q9UPN3	[K].DTQDIVHDLESPGIDPSIIK.[Q]	1xPhospho [S11(100)]	1.02309	0.839489	0.994991	0.626449	1.54721	1.49569	1.44622	1.53701	1.0104	1.02637	-0.666813	0.663049	0.35794	0.248975	0.27789					0.871005	1.05658	0.185579
Q05586-6	[K].DTQYHPTDITGPLNLSDPSVSTVV.[-]	1xPhospho [S16(100)]	-5.50606	-0.610737	-3.23872	-1.6619	-3.47086	-2.0149	-0.204153	-2.69898	0.478199	-3.03248	-4.94914	0.703931	0.267463	0.168945	0.0341925				*	-2.75435	-2.27033	0.484024
Q86WB0	[K].DTSATSQSVNGSPQAEQPSLESTSK.[E]	1xPhospho [S12(97.9)]	-2.96769	-3.83675	-2.14959	-5.07336	-2.45887	-2.15985	-3.45344	-2.38402	-1.34754	-1.73498	-2.95761	0.078786	0.551615	0.971467	0.339357					-3.50685	-2.35662	1.15023
P43243	[K].DTSENADGQSDENKDDYTIPDEYR.[I]	1xPhospho [S10(100)]	-0.631116	0.393415	-0.254745	0.551883	-0.823413	0.818445	0.472328	-0.352386	-0.310854	0.21003	-0.627417	0.786794	0.343392	0.95315	0.308609					0.0148592	-0.0876096	-0.102469
Q9NZ72	[K].DTSLEELQK.[R]	1xPhospho [S3(100)]	5.99429	3.95096	3.21536	3.69032	4.33345	4.47044	3.78266	4.42332	4.74321	3.56387	3.55607	0.866144	0.530869	0.408103	0.446269					4.21273	4.12472	-0.0880167
Q9NZ72	[K].DTSLEELQKR.[L]	1xPhospho [S3(100)]	-2.13586	-4.36647	0.216516	-3.91216	1.99876	-1.88648	-2.25118	-4.58707	0.685511	-1.24843	-3.03485	0.45119	0.745799	0.805725	0.744496					-2.54949	-1.47482	1.07467
Q6VY07-2	[K].DTTSPMELAALEK.[I]	1xPhospho [S4(100)]	0.51061	-1.40512	-1.14009	-1.61141	-1.3004	-1.42428	-1.02864	-0.636452	-1.57075	-0.46063	-0.557999	0.842836	0.326253	0.316008	0.497368					-0.9115	-0.997022	-0.0855225
Q05209	[K].DVDVSEDSPPPLPER.[T]	1xPhospho [S8(100)]	-1.11826	-0.556152	-1.37444	-0.0427332	-1.06621	-1.27307	-0.761534	-0.443893	-1.37084	-1.82741	-1.37286	0.252538	0.468041	0.177214	0.565669					-0.772898	-1.1594	-0.386504
P55786	[K].DVFSPIGER.[L]	1xPhospho [S4(100)]	-0.423017	-1.26617	-1.8691	-1.07764	-1.45417	-1.23112	-1.18461	-1.74621	-2.05788	-1.50218	-1.74025	0.168952	0.248545	0.692429	0.913364					-1.15898	-1.55949	-0.400508
P43250-2	[K].DVLDIEQFSTVK.[G]	1xPhospho [S9(99.8)]	-3.03436	-4.28229	-3.8849	-5.01906	-2.57504	-2.56636	-1.70896	-1.67281	-3.85849	-1.4807	-2.13363	0.00739752	0.741567	0.919053	0.6957	**				-4.05515	-2.28514	1.77001
Q71U36;P68363	[K].DVNAAIATIK.[T]	1xPhospho [T8(100)]	1.45627	2.43869	0.751797	1.59406	1.40152	1.63374	1.6519	1.36574	1.60662	1.82759	2.09681	0.744263	0.653233	0.456073	0.270583					1.5602	1.65484	0.0946394
O94856	[K].DVPLGPEDPKEEDGSFDYSDEDNKPLQGSQTSLDGTIK.[Q]	1xPhospho [S19(99.5)]	1.55078	2.85902	2.39317	1.91994	2.71525	3.15701	2.50146	2.15941	3.43112	4.12029	-0.317869	0.646343	0.434189	0.376185	0.0173747				*	2.18073	2.5381	0.357369
O94856	[K].DVPLGPEDPKEEDGSFDYSDEDNKPLQGSQTSLDGTIK.[Q]	2xPhospho [S15(100);S19(100)]	2.47151	3.49689	3.88316	2.45763	3.84298	2.376	0.891806	3.20339	-1.93353	2.30293	-0.0884838	0.176664	0.927937	0.737652	0.476685					3.0773	1.51359	-1.56371
O94856	[K].DVPLGPEDPKEEDGSFDYSDEDNKPLQGSQTSLDGTIK.[Q]	3xPhospho [S15(98.9);S19(98.9);S32(98.8)]	0.901591	1.09856	3.96479	-1.99978	1.99748	-3.07422	-3.84208	0.821842	-3.62972	-2.59374	-1.73983	0.0959707	0.465163	0.496878	0.42007					0.991291	-1.72289	-2.71419
P27816	[K].DVTPPPETEVVLIK.[N]	1xPhospho [T3(100)]	3.52417	4.36679	3.67084	4.60308	4.10156	4.21159	3.84732	3.02866	3.70809	3.24761	4.01148	0.331073	0.82183	0.987016	0.926024					4.04122	3.73662	-0.304607
Q15185	[K].DWEDDSDEDMSNFDR.[F]	1xOxidation [M10];1xPhospho [S6(100)]	4.00427	4.00503	4.10094	4.40067	4.46675	4.17943	4.4602	4.09311	4.02945	4.61618	3.83211	0.500795	0.636363	0.593383	0.942408					4.12773	4.23961	0.111877
Q15185	[K].DWEDDSDEDMSNFDR.[F]	1xPhospho [S6(100)]	6.99725	7.3195	7.12889	7.26692	6.51019	5.49353	5.88337	7.4502	4.76236	6.24277	5.78962	0.0257542	0.85361	0.858846	0.292979	*				7.17814	6.01886	-1.15928
P78352-2	[K].DWGSSSGSQGR.[E]	1xPhospho [S8(100)]	-0.828132	0.935102	0.637276	0.875756	0.848773	1.64041	1.05149	2.1101	1.05375	1.27096	1.32872	0.0347611	0.432048	0.21169	0.954915	*				0.405001	1.32917	0.924173
Q71U36;P68363	[K].DYEEVGVDSVEGEGEEEGEEY.[-]	1xPhospho [S9(100)]	-0.579268	-0.0688	-1.53619	0.437577	-0.237844	-1.70736	-0.321758	-0.880753	-0.93087	0.728798	-1.14675	0.692348	0.908939	0.365793	0.82302					-0.436671	-0.642362	-0.205692
Q7Z417	[K].DYEIESQNPLASPTNTLLGSAK.[E]	1xPhospho [S12(100)]	-1.19095	-1.46978	0.352348	-1.61619	-1.4565	-1.29697	-1.05681	-0.98634	-3.84718	-2.55995	-0.838022	0.285331	0.265844	0.0630858	0.0531158					-0.981143	-1.72025	-0.739111
P46821	[K].DYNASASTISPPSSMEEDK.[F]	1xOxidation [M15];1xPhospho [S10(100)]	1.6594	0.658287	-0.154634	2.31928	1.06088	1.82888	0.961159	1.53059	1.20154	0.769806	1.11229	0.843017	0.821727	0.154871	0.562077					1.12058	1.20931	0.0887241
P46821	[K].DYNASASTISPPSSMEEDK.[F]	1xPhospho [S10(100)]	4.12566	4.18682	3.07338	4.63888	2.1635	3.56402	3.65257	4.41195	3.45035	2.24406	2.86882	0.1249	0.858913	0.531589	0.854427					4.00619	3.19361	-0.812576
P46821	[K].DYNASASTISPPSSMEEDKFSR.[S]	1xOxidation [M15];1xPhospho [S10(100)]	1.91106	1.43634	1.23209	2.5311	2.44687	1.85144	1.7235	1.8015	3.00733	1.71277	0.729338	0.782513	0.222041	0.0299357	0.360617			*		1.77765	1.89611	0.118458
P46821	[K].DYNASASTISPPSSMEEDKFSR.[S]	1xOxidation [M15];2xPhospho [S10(100);S/Y/T]	-2.82566	-2.62139	-1.69454	-1.76351	-0.103448	-0.265795	-1.69293	-2.49841	-0.0349407	-2.5625	-1.57767	0.13972	0.51437	0.441857	0.790223					-2.22627	-1.24795	0.978319
P46821	[K].DYNASASTISPPSSMEEDKFSR.[S]	1xPhospho [S10(99.7)]	5.10506	5.35267	5.39773	5.7168	5.09271	4.29711	4.40388	5.48406	5.0395	3.59533	3.83718	0.0446749	0.171359	0.392545	0.895887	*				5.39306	4.53568	-0.857381
P46821	[K].DYNASASTISPPSSMEEDKFSR.[S]	2xPhospho [S10(100);S14(99.5)]	2.52018	2.19063	1.6308	1.9769	2.67107	1.80482	0.95245	1.40235	1.04983	-1.11661	1.1748	0.153061	0.424053	0.74377	0.620034					2.07963	1.1341	-0.945523
Q5THJ4	[K].DYPLTPPPSPTVDEPK.[I]	1xPhospho [S9(99.6)]	-0.405704	0.110619	-2.30339	0.19271	-0.285386	0.551081	0.00882721	-1.46825	0.314142	-0.656885	-1.06644	0.693969	0.740557	0.148898	0.113093					-0.601441	-0.371845	0.229596
Q9H4G0	[K].DYSEADGLSER.[T]	1xPhospho [S3(100)]	2.18309	-0.174414	0.173595	0.138316	0.558953	-0.547953	-0.294075	0.725754	-3.97059	0.802441	1.68018	0.492346	0.203897	0.238521	0.0362028				*	0.580146	-0.149327	-0.729473
O60343	[K].DYSPGDSPPGTPPASPPSSAWQTFPEEDSDSPQFR.[R]	1xPhospho [S7(98.9)]	-2.40734	0.212069	-0.568705	0.251084	-0.347634	-0.670795	-0.759382	-0.819057	-0.0839806	-2.15909	-3.94879	0.467877	0.143568	0.161723	0.230416					-0.628223	-1.25553	-0.62731
O60343	[K].DYSPGDSPPGTPPASPPSSAWQTFPEEDSDSPQFR.[R]	2xPhospho [S7(99.2);S15(100)]	-1.6814	-0.553083	-1.07657	-0.62584	-2.49199	-2.09105	-1.79583	-1.35914	-2.47276	-2.6024	-4.95063	0.0333513	0.628746	0.704872	0.435617	*				-0.984223	-2.53769	-1.55346
P07197	[K].EAAEEKEEEPEAEEEEVAAKKSPVK.[A]	1xPhospho [S22(100)]	2.03896	3.91773	5.35195	2.90811	4.20176	-2.82292	0.24671	3.19223	-0.234987	-1.03485	-1.36342	0.044554	0.248635	0.910864	0.572568	*				3.55419	0.312074	-3.24211
Q92736-2	[K].EAATPEEESDTLEK.[E]	1xPhospho [T4(100)]	3.84782	2.14719	2.26434	2.18326	2.88703	3.30133	2.5455	2.32236	3.04118	2.63898	3.02334	0.554044	0.520854	0.694658	0.849361					2.61065	2.82282	0.212165
Q8TBB6	[K].EACSPVSEGDEFSGPATNTCGAK.[N]	1xPhospho [S4(100)];2xCarbamidomethyl [C3;C20]	4.02043	2.8917	4.84749	3.63451	3.08872	3.8529	3.14833	4.58174	2.2621	0.982246	2.54956	0.19559	0.910076	0.607839	0.257278					3.84854	2.92366	-0.92488
Q8TBB6	[K].EACSPVSEGDEFSGPATNTCGAK.[N]	2xCarbamidomethyl [C3;2xPhospho [S4(100);C20];S7(100)]	2.42827	1.43123	3.5521	1.64638	1.61234	0.825262	-1.23143	2.63435	-1.8664	-0.667389	0.369431	0.0490136	0.974953	0.441667	0.13764	*				2.26449	0.239451	-2.02504
P55010	[K].EAEEESSGGEEEDEDENIEVVYSK.[A]	1xPhospho [S6(99.7)]	1.21432	2.04897	0.880989	2.30657	2.16941	0.669182	-0.336353	1.69992	-0.0259342	1.16221	0.341524	0.163294	0.324925	0.323833	0.517196					1.61271	0.811423	-0.801289
P07910-2	[K].EAEEGEDDRDSANGEDDS.[-]	1xPhospho [S11(100)]	1.60589	2.63005	3.10339	2.44852	1.79526	3.70144	2.61323	2.43441	2.83353	2.72741	2.93672	0.479363	0.41963	0.384925	0.58973					2.44696	2.72029	0.273325
Q5TCZ1	[K].EAEEGPTGASESQDSPR.[K]	1xPhospho [S15(100)]	1.21786	0.859426	0.449593	1.42522	0.817847	0.822689	1.71525	2.06838	1.62415	1.77709	0.667372	0.292627	0.59816	0.0741477	0.579162					0.988026	1.35611	0.368084
P35612	[K].EAETKSPLVSPSK.[S]	1xPhospho [S6(100)]	3.94925	4.68667	4.54077	4.27522	3.71591	3.86716	3.93747	4.01346	4.95111	0.5924	2.91567	0.225112	0.243571	0.611678	0.63855					4.36298	3.4276	-0.935383
P35612	[K].EAETKSPLVSPSK.[S]	2xPhospho [S6(100);S10(100)]	4.90785	5.68077	5.45057	4.82116	5.98118	5.24591	4.43699	4.82961	5.00078	3.13534	5.06766	0.418564	0.175406	0.776712	0.848748					5.21509	4.81392	-0.401163
P35612	[K].EAETKSPLVSPSKSLEEGTK.[K]	2xPhospho [S6(100);S14(100)]	-0.938586	0.940628	0.874153	-0.511563	1.0229	0.559294	-0.473394	-0.985847	0.880716	-1.24265	0.427422	0.914812	0.260727	0.933229	0.518014					0.0911579	0.0269194	-0.0642385
P35612	[K].EAETKSPLVSPSKSLEEGTK.[K]	3xPhospho [S6(99.4);S10(100);S12(99.4)]	0.917966	3.55757	3.15311	1.45738	2.93454	1.12903	0.615862	1.15004	0.0811024	-0.353062	2.35976	0.16808	0.482574	0.561963	0.481148					2.27151	1.13104	-1.14047
P35612	[K].EAETKSPLVSPSKSLEEGTKK.[T]	2xPhospho [S6(100);S14(99.5)]	-2.61424	0.0764446	0.278538	-2.22393	0.340184	-0.081049	-3.02546	-1.50631	0.102486	-2.25713	-5.00934	0.663999	0.083383	0.440462	0.116941					-1.1208	-1.6338	-0.513008
Q16720;Q16720-2	[K].EAGHGPGKDEMTDEELAEGEEEIDHAER.[E]	1xPhospho [T12(100)]	-1.85363	-0.664608	-0.241306	-0.476388	-0.289308	-1.53339	-0.263735	0.641861	-1.40591	1.23229	-1.71185	0.61362	0.691039	0.548666	0.879842					-0.808984	-0.47572	0.333264
Q13813-2	[K].EAGSVSLR.[M]	1xPhospho [S6(100)]	0.95435	0.331423	-0.588058	0.0607176	0.512864	0.166155	0.25692	0.0857811	0.761824	0.93507	0.273186	0.423283	0.668406	0.315589	0.208228					0.189608	0.4274	0.237792
P12036;P12036-2	[K].EAKEEEGKEEEGGEEEEAEGGEEETKSPPAEEAASPEK.[E]	1xPhospho [S27(100)]	1.05798	1.39666	-1.67632	1.92686	1.10354	-0.879244	1.88149	0.245539	2.86998	2.04663	0.0474129	0.688259	0.391338	0.0759597	0.202473					0.676295	1.04505	0.368755
P12036;P12036-2	[K].EAKSPVKEEAKSPAEAK.[S]	2xPhospho [S4(100);S12(100)]	2.35455	1.50443	1.48945	2.37348	0.719337	2.23938	4.53377	1.66106	4.30342	3.03296	2.33119	0.324879	0.460876	0.958423	0.248876					1.93048	2.68873	0.758254
Q3KQU3	[K].EANANGSSPEPVK.[A]	1xPhospho [S8(99.4)]	-1.73871	-1.70638	-1.27047	-1.39944	-0.841418	-3.37718	-2.36595	-1.83632	-1.74195	-3.96745	-3.60127	0.124888	0.126781	0.433427	0.882482					-1.52875	-2.53308	-1.00433
P29966	[K].EAPAEGEAAEPGSPTAAEGEAASAASSTSSPK.[A]	1xPhospho [S29(99.3)]	5.99556	6.21415	5.63605	6.07581	7.5661	7.62303	6.24072	6.5284	7.20504	6.29725	6.31198	0.0304953	0.17976	0.0597192	0.439633	*				5.98039	6.82464	0.84425
P29966	[K].EAPAEGEAAEPGSPTAAEGEAASAASSTSSPK.[A]	2xPhospho [S26(100);S27(99.5)]	1.8691	3.10399	2.42128	2.43277	3.81907	3.8829	1.3109	2.74503	2.95673	2.76555	2.17444	0.496242	0.125836	0.198229	0.458359					2.45678	2.8078	0.351019
P29966	[K].EAPAEGEAAEPGSPTAAEGEAASAASSTSSPKAEDGATPSPSNETPK.[K]	1xPhospho [S29(98.9)]	0.384259	1.78826	2.55799	1.51602	2.41195	2.09352	1.71826	2.50509	2.91799	0.1299	1.2806	0.612495	0.0612925	0.28131	0.754409					1.56163	1.86533	0.303696
P29966	[K].EAPAEGEAAEPGSPTAAEGEAASAASSTSSPKAEDGATPSPSNETPK.[K]	2xPhospho [S30(98.6);S/T]	0.0877695	1.81523	2.63347	0.979642	2.58531	2.02703	0.630604	1.71491	0.546202	1.06997	0.969	0.978054	0.406092	0.947624	0.676817					1.37903	1.36329	-0.0157386
P29966	[K].EAPAEGEAAEPGSPTAAEGEAASAASSTSSPKAEDGATPSPSNETPK.[K]	3xPhospho [S23(97.6);S/T];S26(97.6)	1.14379	0.99687	0.748295	1.79649	-0.530728	0.448469	-2.78885	1.12168	-3.92892	-2.9777	-1.68876	0.024227	0.934606	0.806941	0.285535	*				1.17136	-1.47783	-2.64919
P25054	[K].EAPSPTLR.[R]	1xPhospho [S4(100)]	0.702416	-1.14845	-0.247114	-0.348292	-0.936192	-1.66531	-0.64094	-0.737038	-1.69618	-1.23171	1.04445	0.320397	0.162882	0.103956	0.0185556				*	-0.26036	-0.837561	-0.577201
Q01484	[K].EATLGSPK.[D]	1xPhospho [S6(100)]	6.34184	5.11602	5.3704	5.76789	6.01195	6.74926	5.66305	5.97529	6.48061	5.1937	5.83133	0.328147	0.886521	0.433869	0.944239					5.64904	5.98645	0.337416
Q01484	[K].EATLGSPKDTSPK.[R]	1xPhospho [S6(100)]	-4.29146	-4.44795	-4.07759	-4.32297	1.73116	-3.05086	-3.3894	-4.25748	-1.26576	-5.50504	-5.84898	0.395587	0.0832419	0.12359	0.650331					-4.28499	-3.08377	1.20123
Q01484	[K].EATLGSPKDTSPK.[R]	2xPhospho [S6(100);S11(100)]	0.859122	1.26476	1.68304	3.27063	3.73333	2.17572	-0.0492916	3.63922	1.85409	1.67148	2.82419	0.536631	0.27933	0.160308	0.0930573					1.76939	2.26411	0.494719
Q9HBL0	[K].EATSDPSRTPEEEPLNLEGLVAHR.[V]	1xPhospho [T9(99.6)]	0.319226	0.744377	0.160833	0.812118	-0.0615072	-0.148945	0.545488	0.54944	-0.636719	0.946693	-1.40379	0.239516	0.954796	0.701007	0.571946					0.509139	-0.029906	-0.539045
Q8N556-2	[K].EAYSGCSGPVDSECPPPPSSPVHK.[A]	1xPhospho [S19(99.7)];2xCarbamidomethyl [C6;C14]	-2.46222	-0.692925	-3.86244	-1.95651	-0.59077	0.249796	-0.76055	0.913719	0.173361	0.918814	-3.22014	0.0561518	0.141241	0.0100024	0.0958064			*		-2.24352	-0.330825	1.9127
Q99250	[K].ECDGTPIKEDTLIDK.[L]	1xCarbamidomethyl [C2];1xPhospho [T5(100)]	-0.0299883	-1.93025	-0.855392	-1.47518	-1.4988	0.635136	0.0322514	-0.0767651	-1.07038	0.315575	0.715757	0.107925	0.0656843	0.290652	0.487357					-1.0727	-0.135317	0.937384
P46939-2	[K].ECEEEAINIQSTAPEEEHESPR.[A]	1xCarbamidomethyl [C2];1xPhospho [S20(100)]	0.000899315	-0.262072	-1.06646	-0.372794	-1.25322	-0.204679	0.289251	-1.51815	-0.655107	-0.226757	-1.59285	0.464885	0.2625	0.702114	0.0960319					-0.425107	-0.737359	-0.312252
Q7Z569	[K].ECINAAPDSPSK.[Q]	1xCarbamidomethyl [C2];1xPhospho [S9(99.7)]	0.831922	1.54483	1.64008	2.01867	1.30095	1.486	1.46669	1.73964	1.71846	1.16529	1.25108	0.777332	0.438031	0.297316	0.944674					1.50887	1.44687	-0.062002
Q15596	[K].ECPDQLGPSPK.[R]	1xCarbamidomethyl [C2];1xPhospho [S9(100)]	-2.66953	-1.84097	-1.45604	-1.62193	-1.39598	-1.63237	-1.82268	-2.16058	-2.00247	0.191259	-2.02737	0.46823	0.570572	0.775188	0.802591					-1.89712	-1.55003	0.347091
Q92823	[K].EDAHADPEIQPMKEDDGTFGEYSDAEDHKPLK.[K]	1xPhospho [S23(100)]	-1.76266	-2.17719	-1.94437	-1.78102	-3.03151	-0.958893	-0.320255	-1.90878	-4.58082	-0.292507	-3.65014	0.832003	0.0910765	0.420773	0.992621					-1.91631	-2.10613	-0.189822
Q92823	[K].EDDGTFGEYSDAEDHKPLK.[K]	1xPhospho [S10(100)]	1.72217	0.728321	1.16747	0.816617	-0.590106	1.66332	1.17845	1.66772	-0.913675	1.56165	0.81653	0.572374	0.0540253	0.166968	0.520457					1.10864	0.769128	-0.339515
O15079-2	[K].EDGTGESAGGSPAR.[S]	1xPhospho [S11(100)]	2.67859	2.99829	3.19672	2.92926	1.95515	3.28423	3.2995	2.94453	3.83873	2.66866	3.14361	0.83129	0.768568	0.706104	0.246846					2.95071	3.0192	0.0684878
O15079-2	[K].EDGTGESAGGSPAR.[S]	2xPhospho [S7(100);S11(100)]	0.650243	-0.756399	0.541061	-1.63367	-0.655925	-1.14887	-2.04162	-0.557348	-1.16401	-0.360615	-0.611671	0.230404	0.819766	0.127177	0.675504					-0.299692	-0.934294	-0.634602
P60520	[K].EDHSLEHR.[C]	1xPhospho [S4(100)]	2.16806	2.16232	1.81758	1.44769	1.6024	2.37898	1.50504	1.12762	3.20138	2.40005	2.52837	0.60674	0.97705	0.681605	0.0910509					1.89891	2.10626	0.207354
Q9C0C9	[K].EDKPEGQSPVK.[A]	1xPhospho [S8(100)]	-0.188285	-0.00822449	-0.13905	0.125457	-0.176429	1.56349	1.45264	0.0978165	1.84002	-0.139755	1.02201	0.0847543	0.868831	0.723967	0.350958					-0.0525255	0.808541	0.861067
P19634	[K].EDLPVITIDPASPQSPESVDLVNEELK.[G]	1xPhospho [S15(100)]	1.34931	0.833067	0.700455	0.652677	2.01142	2.26669	0.986799	1.03825	0.274218	-0.509655	-0.425751	0.894801	0.581357	0.505986	0.890622					0.883876	0.805996	-0.07788
P19634	[K].EDLPVITIDPASPQSPESVDLVNEELK.[G]	2xPhospho [S12(100);S15(100)]	-0.798404	-1.41582	1.342	-2.02396	0.939532	-1.31351	-3.97228	-0.959215	-3.6119	-2.76534	-3.86613	0.200024	0.591547	0.693746	0.526132					-0.724045	-2.22126	-1.49722
P59768	[K].EDPLLTPVPASENPFR.[E]	1xPhospho [T6(100)]	1.26593	2.62715	0.836361	-0.906201	3.39775	4.09323	3.27754	-4.63902	3.01342	3.15036	-3.68564	0.89252	0.981294	0.938914	0.0265941				*	0.955812	1.22966	0.273852
Q9H1V8	[K].EDQFSALGLDPCLLEDELDK.[S]	1xCarbamidomethyl [C12];1xPhospho [S5(100)]	-0.312127	-1.70526	-0.802807	-3.41469	-0.543689	-1.41523	-3.37018	-1.20495	-2.6022	-2.47441	-4.36745	0.411652	0.36576	0.952943	0.642841					-1.55872	-2.28259	-0.723869
Q9NQC3	[K].EDRSPSAIFSAELSK.[T]	1xPhospho [S4(100)]	0.82816	1.65625	0.432129	0.631593	0.720927	1.93649	1.12247	-5.07187	0.492188	0.243568	-0.415354	0.411174	0.31861	0.278749	0.26396					0.887033	-0.138796	-1.02583
Q9C0H5-2	[K].EDSGSSSPPGVFLEK.[D]	1xPhospho [S7(100)]	0.0361986	1.8622	1.21972	1.90643	1.28712	1.07846	1.69417	1.68922	1.64555	1.85462	0.658993	0.688051	0.282677	0.135403	0.35909					1.25613	1.41545	0.159313
Q9HCM4	[K].EDSLLSHK.[N]	1xPhospho [S3(100)]	-2.19228	-4.14	-2.6305	-4.69091	-3.23439	-3.18898	-0.788832	-3.2398	-1.90911	-0.253252	0.709211	0.0998535	0.240522	0.251368	0.775896					-3.41342	-1.70074	1.71268
O75363	[K].EDSVPTGAEENVVCESPVEIIK.[S]	1xCarbamidomethyl [C14];1xPhospho [S16(100)]	-5.22728	-1.61385	-3.21097	-4.82079	-2.7089	-2.00486	-1.33599	-4.17059	-2.08323	-2.24127	-1.74752	0.10028	0.744566	0.960013	0.171307					-3.71822	-2.32748	1.39075
O75475	[K].EDTDHEEKASNEDVTK.[A]	1xPhospho [S10(100)]	-2.69062	2.03132	1.38477	1.69434	1.30036	2.54971	2.88688	0.603491	3.12634	2.11678	1.65786	0.156715	0.711587	0.555756	0.335557					0.604951	2.03449	1.42954
O75475	[K].EDTDHEEKASNEDVTK.[A]	2xPhospho [T3(100);S10(100)]	-1.77929	-0.0331268	-0.710068	-0.763312	-0.371322	0.912973	-0.127998	-1.4295	-0.179941	-0.389238	-0.52054	0.265603	0.965499	0.906437	0.183524					-0.821449	-0.300795	0.520654
P12036;P12036-2	[K].EEAKSPAEAK.[S]	1xPhospho [S5(100)]	1.66224	0.472231	-0.343006	0.46963	-2.64064	-2.28793	-3.87529	0.299616	-0.703077	-0.967001	-0.535929	0.0279691	0.857014	0.793448	0.839928	*				0.565273	-1.53003	-2.09531
P12036;P12036-2	[K].EEAKSPAEAKSPEK.[EA]	2xPhospho [S5(100);S11(100)]	4.38243	1.51849	3.35504	4.10047	2.46603	3.76564	6.07382	4.05632	5.67318	4.37486	5.11138	0.17205	0.235988	0.808912	0.791958					3.33911	4.50303	1.16392
P12036;P12036-2	[K].EEAKSPAEAKSPEKEEAK.[S]	2xPhospho [S5(100);S11(100)]	-5.04892	-4.03993	-2.20162	-2.29375	-0.660895	-0.78896	2.13647	-3.0487	2.02579	2.50371	0.771519	0.00907855	0.678489	0.8842	0.698402	**				-3.39605	0.419847	3.8159
P12036;P12036-2	[K].EEAKSPAEAKSPVKEEAK.[S]	2xPhospho [S5(100);S11(100)]	2.09441	1.20484	-1.39815	0.731376	-0.415877	1.86594	4.13184	0.58173	2.57867	2.29379	0.884098	0.293069	0.604498	0.625714	0.11722					0.65812	1.70289	1.04477
P12036;P12036-2	[K].EEAKSPAEVK.[S]	1xPhospho [S5(100)]	1.0556	0.407339	0.766577	2.59907	1.56094	1.58372	3.98414	2.65087	4.0828	2.80624	3.39553	0.0279113	0.873586	0.383475	0.892633	*				1.20715	2.86632	1.65917
P12036;P12036-2	[K].EEAKSPAEVKSPEK.[A]	2xPhospho [S5(100);S11(100)]	2.63139	0.962009	0.350685	1.96005	1.89991	0.0170441	3.16262	1.35465	3.05513	-1.8041	3.19081	0.941662	0.663371	0.600616	0.593529					1.47603	1.55372	0.0776894
P12036;P12036-2	[K].EEAKSPPEAK.[S]	1xPhospho [S5(100)]	-4.70035	0.821154	-0.055788	1.79984	0.739495	-3.82736	-2.12354	-3.95906	-1.17315	-5.07482	2.55677	0.47571	0.688899	0.918643	0.324854					-0.533786	-1.83738	-1.3036
P12036;P12036-2	[K].EEAKSPPEAKSPEKEEAK.[S]	2xPhospho [S5(100);S11(100)]	3.14425	1.89683	1.42404	3.77524	0.869666	1.80152	4.22411	3.15955	4.1816	3.62678	3.01826	0.585803	0.539529	0.62308	0.739109					2.56009	2.98307	0.422981
P85037	[K].EEAPASPLRPLYPQISPLK.[I]	1xPhospho [S6(100)]	-1.80302	-1.78644	-0.80953	-1.67058	-1.16315	-0.54244	-1.32739	-1.8172	-1.08715	-1.80757	-2.00663	0.702769	0.903616	0.689989	0.512486					-1.51739	-1.39308	0.124317
P12036	[K].EEARSPADKFPEK.[A]	1xPhospho [S5(100)]	4.83228	-0.942163	4.03214	-1.51958	3.71954	0.170652	2.77923	0.518452	2.43975	-0.364996	5.59914	0.754785	0.63783	0.18464	0.302075					1.60067	2.12311	0.522442
P46821	[K].EECPRPMSISPPDFSPK.[T]	1xCarbamidomethyl [C3];1xPhospho [S15(100)]	0.119302	0.675831	2.08077	1.00232	2.12132	-0.985495	-0.606617	1.59088	0.619274	0.326372	-1.04764	0.359824	0.112667	0.486994	0.689988					0.969556	0.2883	-0.681256
P46821	[K].EECPRPMSISPPDFSPK.[T]	1xCarbamidomethyl [C3];2xPhospho [S10(100);S15(100)]	-0.995429	-1.19156	0.61738	-1.6545	-0.0674238	-3.97287	-4.10731	-1.30644	-3.47414	-4.7907	-2.94409	0.0472159	0.379199	0.782173	0.299329	*				-0.806025	-2.95185	-2.14583
P23588	[K].EEDCHSPTSKPPKPDQPLK.[V]	1xCarbamidomethyl [C4];1xPhospho [S6(100)]	-2.44156	-0.911432	-2.88162	-4.6408	-2.98338	2.62761	1.61139	0.510494	1.78915	0.0440006	-0.267445	0.0170177	0.773324	0.578004	0.098577	*				-2.71885	0.475974	3.19483
Q9H1E3	[K].EEDEEPESPPEK.[K]	1xPhospho [S8(100)]	0.668021	2.08102	0.262829	2.2318	0.814073	2.51214	1.4989	0.813065	0.990767	0.918352	0.872969	0.827201	0.830418	0.439349	0.419753					1.31092	1.2029	-0.108021
Q9H1E3	[K].EEDEEPESPPEKK.[T]	1xPhospho [S8(100)]	3.34424	3.55218	3.82758	4.4869	3.74756	4.13712	4.01862	3.36351	3.79272	3.22858	3.65154	0.70199	0.424878	0.985207	0.555011					3.80272	3.70566	-0.09706
O94856	[K].EEDGSFDYSDEDNKPLQGSQTSLDGTIK.[Q]	1xPhospho [S9(100)]	-0.247931	1.17365	-1.68959	-0.240556	-1.61092	1.11132	1.44634	0.79674	0.913641	1.68458	-3.12498	0.687033	0.655643	0.24031	0.0123025				*	-0.251106	0.173818	0.424924
O94856	[K].EEDGSFDYSDEDNKPLQGSQTSLDGTIK.[Q]	2xPhospho [S5(100);S9(100)]	1.39856	1.12941	-0.170046	0.561862	-0.0375891	0.00744629	0.711851	0.597605	-3.45262	0.155401	-1.72682	0.155273	0.537947	0.732624	0.679947					0.729947	-0.534962	-1.26491
O94856	[K].EEDGSFDYSDEDNKPLQGSQTSLDGTIK.[Q]	3xPhospho [S5(100);S/T/Y];S9(100)	-2.47747	-2.42492	-2.88823	-3.82296	-4.29526	-0.525109	-3.59255	-3.14087	-5.07444	-4.61031	-5.23686	0.334921	0.647019	0.605823	0.551077					-2.9034	-3.7822	-0.878803
Q5VUB5	[K].EEDKSQISFDNLTPSGTLGK.[D]	1xPhospho [T17(99.6)]	-1.74063	-0.658945	-0.824572	-0.537555	-0.652179	-1.09359	0.0216694	-1.33135	-0.535231	1.16652	-3.65584	0.92883	0.844578	0.551437	0.134042					-0.940426	-0.868571	0.0718551
Q8IWB9-2	[K].EEECDSEGDGYGSDSNIPR.[S]	1xCarbamidomethyl [C4];1xPhospho [S6(100)]	-1.58127	-2.05849	-3.6156	-1.74709	-2.95808	-2.21919	-2.11756	-1.60445	-4.58837	-1.33559	-2.80572	0.689483	0.361889	0.920075	0.57539					-2.25061	-2.51842	-0.267809
P07197	[K].EEEEGQEEEEEEDEGAKSDQAEEGGSEK.[E]	2xPhospho [S18(100);S26(100)]	-0.65886	0.43712	-1.006	0.232055	-0.295035	-1.04942	-0.964912	-0.331606	-5.11733	-2.54393	-0.00502396	0.234819	0.659527	0.667714	0.0790711					-0.248921	-1.47246	-1.22354
P07197	[K].EEEGEKEEEEGQEEEEEEDEGAKSDQAEEGGSEK.[E]	1xPhospho [S32(100)]	5.45903	5.23924	4.48661	5.04155	4.46318	4.66577	6.69232	1.1748	6.66296	5.74666	4.40783	0.822244	0.400944	0.505295	0.124863					5.05661	4.8305	-0.226105
P07197	[K].EEEGEKEEEEGQEEEEEEDEGAKSDQAEEGGSEK.[E]	2xPhospho [S24(100);S32(100)]	5.69563	7.40363	4.74493	4.98814	4.3808	4.85396	7.03601	4.79047	4.97572	5.1382	5.31306	0.442512	0.990213	0.822537	0.157209					5.70808	5.2126	-0.495481
P12036;P12036-2	[K].EEEGGEEEEAEGGEEETKSPPAEEAASPEK.[E]	2xPhospho [S19(100);S27(100)]	0.247642	-1.09877	-3.10632	-0.00884151	-3.36573	-2.58036	-0.0677261	-2.80368	-1.48771	-2.22759	-3.43918	0.150004	0.529506	0.891398	0.409011					-0.991573	-2.28171	-1.29014
P12036;P12036-2	[K].EEEGKEEEGGEEEEAEGGEEETKSPPAEEAASPEK.[E]	1xPhospho [S24(100)]	4.46983	3.42424	2.35871	3.73854	2.85029	3.04949	5.04121	3.17004	5.23768	3.68889	3.6021	0.611149	0.952415	0.518865	0.213543					3.49783	3.80567	0.307843
P12036;P12036-2	[K].EEEGKEEEGGEEEEAEGGEEETKSPPAEEAASPEK.[E]	2xPhospho [S24(100);S32(100)]	6.47184	5.89227	4.16314	6.16156	4.47828	4.32458	6.54441	5.84278	5.51849	5.28963	5.94229	0.659867	0.829619	0.611638	0.99158					5.6722	5.42007	-0.252134
P07197	[K].EEEPEAEEEEVAAKKSPVK.[A]	1xPhospho [S16(100)]	1.0736	0.467134	1.05635	1.13063	1.30254	-0.427769	-3.14873	0.573084	2.13965	-0.260139	-0.48247	0.290481	0.157448	0.485264	0.885995					0.931928	-0.0434045	-0.975333
P53985	[K].EEETSIDVAGKPNEVTK.[A]	1xPhospho [S5(99.6)]	-0.941127	-1.05352	-1.84279	-0.931886	-0.995559	-0.274256	-0.262371	-4.46563	-2.44681	-0.537561	0.306883	0.958011	0.0444051	0.136481	0.824677		*			-1.19233	-1.23933	-0.0469996
Q9NRS6	[K].EEGAAPSPTHVAELATMEVESAR.[L]	1xPhospho [T9(99.6)]	-2.61659	-0.982792	-1.7342	-3.21387	-1.72791	-0.194857	-0.22757	-0.98	-0.487961	-1.67666	-3.25458	0.201649	0.269709	0.342001	0.0164688				*	-2.13686	-1.22136	0.9155
Q8TAM6-2	[K].EEGDASEDSPLSSASSQAVTPDEQPTLGK.[K]	1xPhospho [T20(100)]	1.04093	0.226852	-1.08937	0.728068	-2.37772	-0.161236	2.86706	-4.52189	1.26442	-0.240093	1.59714	0.743165	0.114383	0.258901	0.519481					0.22662	-0.224618	-0.451238
P07197	[K].EEGEQEEGETEAEAEGEEAEAK.[E]	1xPhospho [T10(100)]	-4.46738	-2.61058	-2.82677	-2.50969	-5.03204	-2.85371	-2.16166	-2.27614	-4.44473	-2.00799	-4.32248	0.793262	0.439782	0.808	0.763007					-3.1036	-3.29982	-0.196217
Q8N1G4	[K].EEGSLSDTEADAVSGQLPDPTTNPSAGK.[D]	1xPhospho [S4(99.7)]	2.95285	3.12734	2.57442	3.48074	2.70771	3.49351	3.33397	2.71486	2.64925	3.05185	2.38073	0.612788	0.341307	0.755336	0.472297					3.03384	2.90455	-0.129284
P26368	[K].EEHGGLIRSPR.[H]	1xPhospho [S9(100)]	0.276443	1.44287	2.6237	1.5689	2.31987	2.19338	0.942001	-3.86276	0.17594	1.13515	-4.52673	0.277809	0.719774	0.617732	0.291184					1.47798	-0.231879	-1.70986
P07197	[K].EEIAEYR.[R]	1xPhospho [Y6(100)]	-1.73718	-2.42381	-2.56072	-3.92762	-1.75036	-2.88017	-0.712982	-2.04778	-0.570738	-0.789932	-0.728506	0.0448203	0.776375	0.955827	0.46434	*				-2.66233	-1.35435	1.30798
P07900-2	[K].EEKESEDKPEIEDVGSDEEEEKK.[D]	1xPhospho [S16(100)]	-2.74808	-1.65945	1.04625	-1.04911	1.75703	1.09075	-2.86942	0.496485	0.262001	1.65568	-0.329092	0.193975	0.548046	0.737585	0.76948					-1.1026	0.294777	1.39738
Q99442	[K].EELEQQTDGDCEEDEEEENDGETPK.[S]	1xCarbamidomethyl [C11];1xPhospho [T7(100)]	2.02894	2.57774	2.48801	2.66548	2.3247	1.73279	1.81261	1.67785	0.963636	1.68457	1.79165	0.0110985	0.67435	0.417993	0.274956	*				2.44004	1.71254	-0.727495
O00567	[K].EELMSSDLEETAGSTSIPK.[R]	1xPhospho [S5(99.6)]	0.250543	1.68987	2.26513	1.92454	1.96009	1.60555	0.301674	1.20303	-1.17551	0.079813	1.04988	0.230669	0.833525	0.551281	0.117323					1.53252	0.71779	-0.814732
P78559-2	[K].EEMGHLMQAEDTSHHTAPMSVPEPHAATASPPTDGTTR.[Y]	1xPhospho [S30(100)]	-1.44785	-1.11081	-1.89439	-0.656121	0.361186	-2.8204	-0.890188	-0.58935	0.0816154	-0.378708	-4.46004	0.970385	0.0885353	0.0447903	0.278579			*		-1.27729	-1.24227	0.0350236
P29966	[K].EEPAAAGSGAASPSAAEK.[G]	1xPhospho [S12(100)]	-0.116241	1.41762	0.179291	1.81272	1.63223	4.24106	1.19151	2.43355	2.82265	-4.73971	1.47487	0.760905	0.319498	0.275219	0.992322					0.823347	1.29374	0.47039
Q9Y2X3	[K].EEPLSEEEPCTSTAIASPEK.[K]	1xCarbamidomethyl [C10];1xPhospho [S5(100)]	-0.0926104	1.46291	1.17124	1.95371	0.529443	2.05267	0.945713	0.989447	0.824642	1.02592	0.686598	0.780685	0.710233	0.850001	0.784696					1.12381	1.00778	-0.116036
Q9Y2X3	[K].EEPLSEEEPCTSTAIASPEKK.[K]	1xCarbamidomethyl [C10];1xPhospho [S17(100)]	-4.20129	-1.48888	-1.92911	-2.03916	-0.886918	-0.625484	-1.29047	-1.92612	-2.55734	-0.348879	-2.56137	0.167948	0.846775	0.58681	0.626663					-2.41461	-1.45665	0.957955
P46821	[K].EEPSPVKAEVAEK.[Q]	1xPhospho [S4(100)]	4.31646	4.52758	3.90863	4.68949	3.83942	4.98284	5.37613	4.79244	5.93134	4.45451	3.86474	0.370482	0.554807	0.164053	0.0452275				*	4.36054	4.74877	0.388233
P51674	[K].EEQELHDIHSTR.[S]	1xPhospho [S10(99.8)]	2.97479	1.2125	1.13709	1.03412	1.35741	3.64769	0.938826	0.650984	1.00792	0.60026	2.79552	0.979339	0.229588	0.287832	0.712801					1.58963	1.57123	-0.0183975
Q9NZN5	[K].EEQHGISVTGLQSPDR.[D]	1xPhospho [S13(100)]	-1.37654	-3.1561	-3.34999	-4.23029	-2.33945	-0.458702	-1.35582	-2.70055	-1.66954	-0.52742	-2.58107	0.0628871	0.54673	0.922963	0.190157					-3.02823	-1.66179	1.36644
Q96CW1	[K].EEQSQITSQVTGQIGWR.[R]	1xPhospho [T11(100)]	-1.37318	-0.797977	-3.13629	-1.94137	0.710301	-0.618103	-2.07081	-5.67788	-4.1605	-0.878452	0.450531	0.961726	0.384826	0.442392	0.691625					-1.8122	-1.74927	0.0629312
P07196	[K].EESEEAKEEEEGGEGEEGEETK.[E]	1xPhospho [S3(100)]	0.0807886	-0.955788	-1.45047	-0.59319	-0.886586	0.238066	0.268639	-2.87324	-0.416933	-1.02033	0.449089	0.850003	0.101308	0.296294	0.847737					-0.729664	-0.6059	0.123764
P05388	[K].EESEESDEDMGFGLFD.[-]	1xPhospho [S3(100)]	-1.18975	0.243017	1.10925	0.217149	1.18609	1.10824	-0.36842	0.0447445	-0.660965	-2.12235	-1.65772	0.556304	0.412371	0.715904	0.899835					0.0949183	-0.352911	-0.447829
Q99442	[K].EESKKEETPGTPK.[K]	1xPhospho [T11(100)]	0.849372	-5.44557	1.11699	-0.27222	-0.279473	0.731922	0.648563	-0.417763	1.10404	0.0305271	0.709251	0.287175	0.125808	0.363265	0.226751					-0.937857	0.361009	1.29887
Q8IXS6-2	[K].EESLATEPAPGTQK.[K]	1xPhospho [T6(100)]	2.1257	2.13632	1.50311	1.87183	1.24413	2.13575	2.53385	1.35796	2.13766	1.05741	1.72287	0.58997	0.674994	0.871119	0.231678					1.90924	1.74138	-0.167862
Q8IXS6-2	[K].EESLATEPAPGTQK.[K]	2xPhospho [S3(100);T6(100)]	0.94661	0.0668259	-0.513411	-0.425427	-1.15883	-2.02233	-2.62453	-1.40351	-4.52139	-4.10022	-1.53761	0.00749159	0.80113	0.434696	0.257024	**				0.0186496	-2.4812	-2.49985
P11137-3;P11137	[K].EESYESSGEHESLTMESLK.[A]	1xPhospho [S6(99.6)]	-1.97911	-2.56749	-3.8599	-2.39459	-3.06439	0.0197868	-1.0099	-1.30896	-1.23932	-0.828588	-3.34533	0.127056	0.871917	0.285283	0.130809					-2.70027	-1.53953	1.16074
Q8N4C8	[K].EETEYEYSGSEEEDDSHGEEGEPSSIMNVPGESTLR.[R]	1xPhospho [S8(99.2)]	-3.90422	-0.696251	-0.812046	-0.858764	-2.05011	-3.16021	-3.04452	-0.779976	-1.71564	-0.137644	-5.74569	0.481769	0.281969	0.380068	0.352352					-1.56782	-2.37626	-0.808434
Q99442	[K].EETPGTPK.[K]	1xPhospho [T6(100)]	0.347175	0.0590496	0.151678	0.572587	-2.99442	1.2077	-0.215076	0.0918465	0.866085	1.65755	-3.9592	0.510362	0.692651	0.960266	0.0813316					0.282622	-0.477932	-0.760554
P12036	[K].EEVKSPEK.[A]	1xPhospho [S5(100)]	4.46399	3.88204	3.13303	4.93489	2.93805	3.60794	3.71948	4.28884	5.24657	5.31286	4.33846	0.847796	0.814637	0.520266	0.555126					4.10349	4.20746	0.10397
P12036;P12036-2	[K].EEVKSPVKEEEKPQEVK.[V]	1xPhospho [S5(100)]	5.04205	3.60149	2.82777	4.56786	2.89781	3.35793	5.10669	3.79646	5.13788	4.43962	3.54382	0.959063	0.646968	0.597643	0.342435					4.00979	4.04003	0.0302358
Q86WG3-3	[K].EEWQDEDLPRPLPEETGVELLGSPVEDTSSPPNTLNFNGAHR.[K]	1xPhospho [T34(96.9)]	-3.07781	-2.87551	-0.884893	-2.68464	-4.40923	-3.75906	-2.09769	-3.18712	-4.26962	-3.12932	-3.62033	0.0702944	0.141428	0.0274491	0.584766			*		-2.38071	-3.49605	-1.11534
O43426-2	[K].EFGGIGAPPSPGVAR.[R]	1xPhospho [S10(100)]	-3.57133	-4.29321	-3.44594	-4.46422	-0.737456	-1.83727	-0.0530148	-3.18247	-3.74713	-2.78499	-2.30882	0.0270937	0.712921	0.96741	0.654882	*				-3.94367	-2.09302	1.85065
O00139-4	[K].EFGISPSDIPFSQGSGSRPDLSPSYEYDDFSPSVTR.[V]	1xPhospho [S22(99.6)]	2.42633	1.77108	2.91512	0.966699	3.25039	2.97855	-0.656109	1.73495	0.34976	0.894495	-0.150288	0.350596	0.624909	0.838438	0.89947					2.01981	1.20025	-0.819559
O15400	[K].EFGSLPTTPSEQR.[Q]	1xPhospho [T8(99.7)]	5.72152	5.28745	5.08681	5.17795	5.38117	5.38148	5.07499	5.04014	5.62238	4.04895	4.62108	0.341631	0.303727	0.481589	0.455663					5.31843	5.02431	-0.294116
O95164	[K].EFLFSPNDSASDIAK.[H]	1xPhospho [S5(100)]	-2.22712	-1.88186	-2.29414	-1.0813	-2.06633	-1.53415	-2.61641	-1.24256	-3.61245	-1.28808	-2.46863	0.620654	0.587213	0.795897	0.301431					-1.87111	-2.11837	-0.247265
Q8WXH2	[K].EFSPSFQHR.[E]	1xPhospho [S3(100)]	-1.97721	2.21056	2.26448	1.5344	1.45114	2.21385	1.52816	-5.23149	1.598	0.694408	1.44277	0.757531	0.476651	0.30215	0.515386					1.00806	0.528119	-0.479939
Q9Y3X0	[K].EGAASPAPETPQPTSPETSPK.[E]	1xPhospho [S15(99.7)]	1.33111	1.11331	0.582531	1.66081	0.462449	1.19327	1.27045	1.22331	1.32614	0.485699	0.74395	0.422812	0.979607	0.346254	0.645569					1.17194	0.957894	-0.214045
Q9Y3X0	[K].EGAASPAPETPQPTSPETSPK.[E]	2xPhospho [T18(98.9);S19(100)]	-0.327683	-0.462353	-1.66531	-0.577926	-0.686549	-2.25344	-3.11559	-1.26109	-3.36877	-2.4585	-1.67192	0.034298	0.699796	0.938068	0.267027	*				-0.758318	-2.11655	-1.35824
O00264	[K].EGEEPTVYSDEEEPK.[D]	1xPhospho [S9(100)]	2.15328	3.14265	1.25044	2.77924	1.9681	4.16183	1.88058	1.92601	3.0042	2.66435	1.04514	0.938509	0.701152	0.268359	0.0341433				*	2.3314	2.3786	0.0472015
O00264	[K].EGEEPTVYSDEEEPKDESAR.[K]	1xPhospho [S9(100)]	6.4517	7.26115	7.20406	7.06838	7.89849	7.85387	6.67327	6.60543	8.30139	7.38631	6.42766	0.461353	0.215181	0.293421	0.0902786					6.99632	7.30663	0.310311
P49006	[K].EGGGDSSASSPTEEEQEQGEIGACSDEGTAQEGK.[A]	1xCarbamidomethyl [C24];1xPhospho [S6(99.7)]	2.59699	2.25438	1.66356	2.95882	1.95117	0.897972	2.62133	1.75054	1.81271	1.85414	3.22653	0.428652	0.476657	0.710862	0.188091					2.36844	2.01634	-0.352096
P20810-6	[K].EGITGPPADSSKPIGPDDAIDALSSDFTCGSPTAAGK.[K]	1xCarbamidomethyl [C29];1xPhospho [S31(99.5)]	0.793832	0.249256	-3.87899	-2.79369	-1.0025	0.987928	-3.5716	-1.35008	1.20012	-1.14701	-0.580486	0.60308	0.296036	0.327587	0.108898					-1.4074	-0.780517	0.626881
P55011	[K].EGLDISHLQGQEELLSSQEKSPGTK.[D]	1xPhospho [S21(100)]	-0.390361	-0.744976	-3.68953	-0.678697	0.353442	0.0747242	0.520914	-0.375324	0.109976	-1.45813	-3.18619	0.382055	0.228546	0.0107453	0.191336			*		-1.37589	-0.565799	0.810092
P06733	[K].EGLELLKTAIGK.[A]	1xPhospho [T8(100)]	-5.13435	-2.13686	-0.665823	-4.50078	-0.44781	-0.459778	0.603771	-2.49786	-0.295177	1.4342	-0.679974	0.0192436	0.99932	0.829986	0.44159	*				-3.10945	-0.334661	2.77479
Q9NSC5	[K].EGLGQGQSLEQLEALVQTK.[D]	1xPhospho [S8(100)]	-3.18639	-4.41005	-4.86366	-1.59253	-2.42074	-3.39553	-1.93315	-2.12402	-5.36061	-2.54949	-2.9667	0.508939	0.430096	0.485912	0.0635898					-3.51316	-2.96432	0.54884
Q6PHR2-4	[K].EGLSESVR.[S]	1xPhospho [S6(100)]	-0.405711	3.69894	2.66257	-0.879876	-0.104001	-1.01712	-0.941523	-0.684086	-3.86536	-0.28974	-0.259481	0.0576183	0.954064	0.188057	0.89978					1.26898	-1.02305	-2.29203
Q08945	[K].EGMNPSYDEYADSDEDQHDAYLER.[M]	1xPhospho [S13(100)]	-0.348115	1.4615	2.12638	1.26054	0.837216	0.969156	-0.323446	-0.0189323	-1.02583	0.35092	-0.540918	0.071277	0.778919	0.368577	0.732904					1.12508	0.035452	-1.08962
P48634	[K].EGPEPPEEVPPPTTPPVPK.[V]	1xPhospho [T14(99.6)]	-0.255483	-0.2964	-0.158468	0.0810003	-0.269471	-0.210766	-0.262175	0.136194	-0.0643768	-1.10953	-1.04145	0.357734	0.257256	0.231486	0.838763					-0.157338	-0.403081	-0.245744
Q05516	[K].EGPGTPTR.[S]	1xPhospho [T5(100)]	-0.736346	-1.89948	-1.73743	0.221276	-3.002	0.404947	-0.226133	-0.700983	-0.158085	0.563932	-3.02837	0.855779	0.356581	0.739553	0.297972					-1.038	-0.878098	0.1599
Q9H4A3-7	[K].EGPVASPPFMDLEQAVLPAVIPK.[K]	1xOxidation [M10];1xPhospho [S6(100)]	-2.79443	-1.86885	-2.92106	-3.59061	-2.20208	-1.67493	-1.71698	-1.99148	-2.60394	-1.73617	-3.76252	0.261196	0.385742	0.34348	0.0436802				*	-2.79374	-2.24116	0.552582
Q9H4A3-7	[K].EGPVASPPFMDLEQAVLPAVIPK.[K]	1xPhospho [S6(100)]	-1.70376	-1.32045	-0.956127	-1.33685	-0.207189	-1.26842	-4.22164	-1.12822	-3.17949	-3.2825	-4.5878	0.192611	0.285041	0.545635	0.858788					-1.3293	-2.55361	-1.22431
O75351	[K].EGQPSPADEKGNDSDGEGESDDPEK.[K]	1xPhospho [S14(100)]	-4.77618	-3.85022	2.20214	-3.05779	1.85949	-0.176773	-0.24193	-1.76607	0.930361	0.584023	1.11791	0.0646737	0.95774	0.61785	0.645378					-2.37051	0.329574	2.70009
O75351	[K].EGQPSPADEKGNDSDGEGESDDPEKK.[K]	1xPhospho [S14(100)]	-4.04375	-3.67556	0.72023	-1.38123	-0.265292	-1.18017	-1.07587	-4.20694	-0.176086	0.24762	-2.49173	0.504127	0.516508	0.480458	0.905239					-2.09508	-1.30693	0.788152
Q96PV0-2	[K].EGSIGGSGGSGGGGGGGLKPSITK.[Q]	1xPhospho [S3(100)]	-1.0779	2.41902	2.56533	2.33028	2.4361	3.06911	2.76488	1.43089	2.94659	3.20717	2.41152	0.171796	0.875877	0.790592	0.551847					1.55918	2.60947	1.05028
Q96PV0-2	[K].EGSIGGSGGSGGGGGGGLKPSITK.[Q]	2xPhospho [S7(100);S10(100)]	-1.81136	1.20126	1.49485	0.409209	0.865827	0.306252	-0.00994301	0.107149	-0.290873	1.49726	0.986353	0.792716	0.926131	0.622387	0.782794					0.32349	0.494574	0.171084
Q96CX2	[K].EGSLGDELLPLGYSEPEQQEGASAGAPSPTLELASR.[S]	1xPhospho [S3(100)]	2.84554	3.39285	3.9389	2.49374	3.45186	3.25927	2.07078	2.59583	1.90194	1.87714	0.240702	0.137897	0.515967	0.952663	0.535568					3.16775	2.19965	-0.968109
Q96CX2	[K].EGSLGDELLPLGYSEPEQQEGASAGAPSPTLELASR.[S]	2xPhospho [S23(100);S28(99.3)]	0.447312	1.34671	2.0783	0.270598	0.779393	-0.374937	-0.632841	1.26321	-3.95062	-0.514709	-3.30588	0.0890412	0.906462	0.723544	0.658203					1.03573	-0.962341	-1.99807
Q5GH72	[K].EGSPEPGPQPAPSSASAYR.[R]	1xPhospho [S3(100)]	-1.63054	-0.890268	-2.33927	-0.675902	-1.36029	-1.3745	-1.07658	-0.894674	-2.87688	-4.51255	-3.53655	0.299948	0.427742	0.283369	0.896362					-1.384	-2.23315	-0.849151
P07197	[K].EGSSEKEEGEQEEGETEAEAEGEEAEAK.[E]	2xPhospho [S3(100);S4(100)]	3.70556	4.52609	3.23959	3.17424	2.79429	2.64513	4.64829	3.45461	2.28556	3.84589	3.23674	0.427986	0.636739	0.57473	0.67712					3.66137	3.27293	-0.38844
P07197	[K].EGSSEKEEGEQEEGETEAEAEGEEAEAKEEK.[K]	1xPhospho [S4(99.7)]	2.61654	2.97084	2.35184	1.80091	3.06708	1.38672	2.71382	2.3587	4.07724	2.74711	1.8497	0.738399	0.0384147	0.233553	0.04788		*		*	2.43503	2.60005	0.165021
Q8WXG6	[K].EGTHATCASEEGGTESSESGSSLQPLSADSTPDVNQSPR.[G]	1xCarbamidomethyl [C7];1xPhospho [S37(100)]	-1.16229	-0.4825	0.602425	-1.17021	-0.119943	1.02142	0.27302	0.669416	0.00790405	1.17303	-0.331705	0.0543635	0.942258	0.870598	0.560219					-0.553145	0.384734	0.937879
P35080-2	[K].EGVHGGTLNK.[K]	1xPhospho [T7(100)]	-2.97808	-3.49579	-4.96922	-2.20835	-2.78412	-1.76874	0.530756	-2.52889	-1.69007	0.309349	-3.89123	0.0963342	0.663731	0.344275	0.32049					-3.41286	-1.68899	1.72387
P35080-2	[K].EGVHGGTLNKK.[A]	1xPhospho [T7(100)]	-4.66948	-3.3805	-0.378986	-4.18869	-5.1419	-0.501314	1.7755	-3.7678	0.922007	3.04246	1.54243	0.129914	0.220316	0.266852	0.541366					-3.15441	-0.304087	2.85032
Q16143;P37840	[K].EGVLYVGSK.[T]	1xPhospho [S8(100)]	-0.747104	-0.793283	-1.84678	-1.01175	-0.202085	-0.204731	-0.836534	-1.68034	-0.306303	-0.423126	-0.834505	0.196986	0.792417	0.34995	0.188615					-1.09973	-0.641089	0.458641
P16152	[K].EGWPSSAYGVTK.[I]	1xPhospho [S5(99.7)]	0.254806	0.00716591	-0.280386	0.350934	-1.69959	-0.912502	0.627707	-1.03922	0.116613	-0.0779591	0.933891	0.471023	0.112563	0.184957	0.972827					0.0831299	-0.293009	-0.376139
P13521	[K].EHLNQGSSQETDK.[L]	1xPhospho [S8(100)]	2.60108	-5.36529	3.78032	2.68976	3.64124	4.20165	3.79687	4.225	5.14109	3.43604	3.82294	0.0767831	0.406363	0.908713	0.224764					0.926467	4.03783	3.11137
O75179	[K].EHYPVSSPSSPSPPAQPGGVSR.[N]	1xPhospho [S12(100)]	-5.95288	-0.877234	-0.47068	-0.706796	-0.779876	-0.825865	-1.07872	-0.609846	-0.0184307	-0.155327	-2.70516	0.317161	0.313506	0.298363	0.497368					-2.0019	-0.881889	1.12001
Q9H307	[K].EIAIVHSDAEK.[E]	1xPhospho [S7(100)]	-2.65522	-0.965715	-1.76186	-1.03083	-0.714129	1.50681	0.502466	-0.464256	-0.560286	-0.496971	-1.02026	0.0253291	0.965334	0.343084	0.458763	*				-1.6034	-0.17809	1.42531
Q7Z3F1	[K].EIEHSSPPSHSPK.[T]	1xPhospho [S6(99.6)]	0.698407	0.0316277	-0.254271	1.68499	-0.563163	0.327877	0.43936	0.612503	0.308502	0.58209	-0.0455246	0.442807	0.313122	0.636932	0.735043					0.54019	0.237378	-0.302812
Q96CV9	[K].EIKHSPGPTR.[T]	1xPhospho [S5(100)]	2.75032	2.27554	3.48599	2.23376	2.93395	1.82598	0.924631	1.61059	1.85964	1.61776	0.486126	0.0397236	0.650153	0.639026	0.912621	*				2.6864	1.60838	-1.07802
Q9Y3R0	[K].EIMSPTPVELHK.[V]	1xPhospho [S4(100)]	-2.54553	-1.76452	-1.57316	-2.34571	-3.38529	-2.74013	-2.2369	-0.525295	-2.88538	0.375624	-1.87827	0.827142	0.69163	0.692435	0.928835					-2.05723	-1.89652	0.160711
P08238	[K].EISDDEAEEEK.[G]	1xPhospho [S3(100)]	3.11623	4.43178	3.31512	5.02043	3.08983	4.38318	3.24981	4.79034	4.3961	3.85752	4.11543	0.979233	0.50338	0.159219	0.845711					3.97089	3.98317	0.0122829
P08238	[K].EISDDEAEEEKGEK.[E]	1xPhospho [S3(100)]	1.46921	2.59808	1.61481	1.07303	1.60028	3.62894	3.58864	2.33464	3.2385	2.3377	2.41825	0.0470801	0.813985	0.649195	0.0623954	*				1.68878	2.73528	1.0465
P08238	[K].EISDDEAEEEKGEKEEEDKDDEEKPK.[I]	1xPhospho [S3(100)]	5.34303	5.50554	6.05735	5.00117	5.33079	6.76524	5.36307	5.878	5.20615	4.59601	4.19071	0.760256	0.751726	0.983854	0.478229					5.47677	5.33285	-0.143922
Q8IX12	[K].EISTPTHWSK.[L]	1xPhospho [T4(99.7)]	-0.0862894	-2.16559	-0.484056	-0.292377	-0.258939	-0.0360489	-0.25638	-2.13549	-0.55036	-0.490431	0.214195	0.63673	0.0223405	0.146817	0.275674		*			-0.757077	-0.501922	0.255155
P60709;P68032	[K].EITALAPSTMK.[I]	1xPhospho [T3(100)]	0.388751	1.10407	0.729904	0.951034	1.16501	-0.0366879	0.845694	1.13562	0.363632	1.11841	2.54294	0.611977	0.986142	0.845663	0.0983304					0.79344	1.01923	0.22579
Q8NF91	[K].EIVKNSLEELISGSK.[E]	1xPhospho [S6(100)]	-3.68893	-4.23826	-3.41569	-3.12512	-1.72653	-3.33642	-1.20776	-3.74171	-3.49664	-1.24984	-6.07017	0.497972	0.880193	0.605311	0.558553					-3.617	-2.97558	0.641421
Q5THJ4	[K].EKDDLSPQPLMTDFER.[S]	1xPhospho [S6(100)]	-0.960612	-0.491383	-0.145729	-0.815497	-0.292138	-0.286572	-0.555569	-0.867052	-0.68837	-0.635836	-1.55053	0.724601	0.642804	0.96914	0.245564					-0.603305	-0.696581	-0.0932758
P32004	[K].EKEAAGGNDSSGATSPINPAVALE.[-]	1xPhospho [S11(97.4)]	-1.883	-1.68166	-0.0610714	-0.593816	0.803412	0.673758	-1.02988	0.154163	1.47538	-0.658754	-1.20349	0.108683	0.213165	0.186681	0.703741					-1.05489	0.0306567	1.08554
O76070	[K].EKEEVAEEAQSGGD.[-]	1xPhospho [S11(100)]	-1.13895	0.220251	-1.04233	-0.360604	-0.00549412	-1.12691	-0.479082	-1.34869	0.520451	-0.318073	-0.830782	0.870801	0.12082	0.183281	0.0739252					-0.58041	-0.512655	0.0677554
Q92823	[K].EKEPAEGNESSEAPSPVNAMNSFV.[-]	1xOxidation [M20];1xPhospho [S15(98.8)]	-3.15976	-2.94533	-1.9866	-2.69303	-0.645473	0.225058	-2.66875	-2.95334	-0.375223	-1.09388	-3.44544	0.169722	0.653997	0.527341	0.221126					-2.69618	-1.56529	1.13089
Q92823	[K].EKEPAEGNESSEAPSPVNAMNSFV.[-]	1xPhospho [S15(100)]	-1.73266	2.40639	2.13848	1.77975	2.58091	3.06598	0.643871	1.75482	1.87301	1.09757	-0.315086	0.687771	0.184619	0.273939	0.438089					1.14799	1.52872	0.380734
Q9Y2G0	[K].EKESPAELAER.[C]	1xPhospho [S4(100)]	-3.68943	-3.96701	-4.07888	-3.57491	-0.960723	0.978889	-0.723658	-5.01996	0.746334	-1.91215	-5.71877	0.168642	0.809741	0.414956	0.07851					-3.82756	-1.80143	2.02612
Q9Y2H9	[K].EKESPGGAEACTPPR.[A]	1xCarbamidomethyl [C11];1xPhospho [S4(100)]	-0.653871	-0.583632	-0.348942	-0.755174	-0.900831	0.0708771	-0.61821	-1.21455	0.177511	-4.24932	-0.713438	0.54753	0.609254	0.96102	0.898849					-0.585404	-1.06399	-0.47859
Q8WWM7-3	[K].EKEVDGLLTSEPMGSPVSSK.[T]	1xPhospho [S15(100)]	-4.48056	-5.1411	-0.665941	-3.67563	-2.67649	-1.52431	-1.50938	-2.70196	-1.59428	-2.51485	-2.02175	0.0989974	0.451069	0.391568	0.64102					-3.49081	-2.07757	1.41323
Q68DQ2	[K].EKPCVSPTVGEK.[N]	1xCarbamidomethyl [C4];1xPhospho [S6(100)]	-2.14486	-2.81043	-3.33787	-4.01133	-3.65472	-2.37944	-1.15899	-4.7431	-2.07741	-1.20002	-1.89492	0.410247	0.169867	0.247228	0.227759					-3.07612	-2.44408	0.632036
Q9H4A3-7	[K].EKPELSEPSHLNGPSSDPEAAFLSR.[D]	1xPhospho [S16(99.3)]	-0.958747	-3.18576	-2.04949	-2.80609	-3.16865	-2.38686	-6.25608	-2.99142	-3.06952	-3.79296	-4.23641	0.0825274	0.90511	0.681284	0.953668					-2.25002	-3.70027	-1.45025
Q92504	[K].EKQSSEEEEKETR.[G]	2xPhospho [S4(100);S5(100)]	-2.66478	-0.136995	1.92672	0.208405	0.745509	1.74911	1.01197	-0.151785	1.88855	2.73128	-0.315294	0.190526	0.938899	0.954308	0.41546					-0.166663	1.09419	1.26086
P35611-4;P35611-3	[K].EKSPPDQPAVPHPPPSTPIK.[L]	1xPhospho [S3(100)]	5.8651	6.18701	6.32428	6.23504	5.69441	6.38217	6.17841	6.29628	6.78034	6.22424	5.0214	0.819157	0.497131	0.427959	0.041544				*	6.15286	6.08246	-0.0703944
Q14BN4	[K].EKSSDDTTDAQMDEQDLNEPLAK.[V]	1xPhospho [S3(98.8)]	-2.45645	-1.04754	-0.953449	-1.10024	-0.581182	-1.22297	-1.19289	-1.35779	-0.710493	-1.61238	-1.58241	0.541178	0.10432	0.242554	0.614094					-1.38942	-1.18002	0.209405
Q8IYB3	[K].EKTPELPEPSVK.[V]	1xPhospho [T3(100)]	1.88171	2.79331	3.33686	3.08789	2.78127	3.18832	2.51174	2.24302	2.48478	2.38495	2.53869	0.525508	0.659885	0.459655	0.745491					2.77494	2.5904	-0.184547
Q9H1E3	[K].EKTPSPKEEDEEPESPPEK.[K]	1xPhospho [S5(100)]	3.01277	1.24962	1.04949	2.07924	1.18167	2.06237	3.15287	2.34059	3.67664	2.25526	1.80492	0.369475	0.875566	0.454779	0.308055					1.84778	2.35347	0.505695
Q9H1E3	[K].EKTPSPKEEDEEPESPPEK.[K]	2xPhospho [S5(100);S15(100)]	-5.28253	-1.00094	3.994	0.0391817	3.52704	3.66754	4.14408	-4.69959	4.0102	-3.35138	-3.30781	0.662929	0.856213	0.966812	0.483887					-0.562573	0.570013	1.13259
Q9H1E3	[K].EKTPSPKEEDEEPESPPEK.[K]	3xPhospho [T3(100);S15(100)];S5(100)	-1.23914	2.23092	1.57185	1.69641	1.8326	-0.110554	-0.655025	-0.804394	-1.58229	0.205477	1.29379	0.244845	0.978956	0.573387	0.343051					1.06501	0.0256572	-1.03935
Q9H1E3	[K].EKTPSPKEEDEEPESPPEKK.[T]	1xPhospho [T3(100)]	2.02453	2.60867	3.59502	3.10095	3.11017	2.36205	2.11707	2.35329	3.59484	3.42946	-0.203024	0.547213	0.429163	0.547728	0.207372					2.83229	2.39484	-0.437455
Q9H1E3	[K].EKTPSPKEEDEEPESPPEKK.[T]	2xPhospho [S5(100);S15(100)]	2.17769	3.70657	3.87564	3.58651	3.27329	3.25955	3.72918	3.37997	4.20005	3.72415	2.81952	0.694442	0.369446	0.516722	0.182856					3.3366	3.48367	0.14707
Q9H1E3	[K].EKTPSPKEEDEEPESPPEKK.[T]	3xPhospho [T3(100);S15(100)];S5(100)	0.918252	5.03344	4.99173	4.42399	4.48453	2.44596	0.892275	2.5347	0.127163	2.40272	3.21394	0.166478	0.805589	0.642773	0.296795					3.84185	2.30018	-1.54167
P78559-2	[K].ELAPAWEDTSPEQDNR.[Y]	1xPhospho [S10(100)]	5.78319	5.07026	5.03473	5.47861	5.54323	5.31049	5.54489	5.43734	4.638	3.14726	5.26175	0.457843	0.851006	0.831843	0.262696					5.3417	4.98328	-0.358419
Q5T4S7-2	[K].ELASPVSPELR.[Q]	1xPhospho [S7(100)]	0.49303	0.864944	0.231422	0.760503	0.96774	1.06325	-1.88112	-1.21575	-0.660761	1.03386	-0.339912	0.265894	0.76369	0.671817	0.874786					0.587475	-0.147528	-0.735003
Q86T65	[K].ELGSTEDIYLASR.[K]	1xPhospho [S4(99.7)]	3.58486	3.65118	2.75128	3.68156	2.64303	2.09919	4.62596	2.76618	3.89236	3.37416	3.38067	0.732052	0.803203	0.923683	0.470091					3.41722	3.25451	-0.162713
Q9H4G0	[K].ELKPEQETTPR.[H]	1xPhospho [T9(100)]	3.59439	3.34029	4.08474	3.85558	2.41419	4.271	5.1049	4.28367	4.34551	3.97144	4.78499	0.349166	0.168028	0.407042	0.893316					3.71875	4.16796	0.449206
Q9Y217	[K].ELLHSVHPESPNLK.[T]	1xPhospho [S10(100)]	-1.08074	-5.04481	-0.65477	-2.77843	-1.79763	0.0414906	-0.651861	-4.26301	-0.21707	1.10506	-1.79826	0.283342	0.0836514	0.207865	0.771775					-2.38969	-1.08304	1.30665
Q6ZVK1	[K].ELLLARPSPR.[T]	1xPhospho [S8(100)]	1.45932	0.732508	-2.46219	1.40152	1.87568	-1.67185	-0.497025	1.03063	-3.74833	0.929077	-1.69928	0.514838	0.792707	0.365995	0.448253					0.28279	-0.540155	-0.822944
Q9NYI0	[K].ELLSNDESEAAGLK.[K]	1xPhospho [S4(100)]	-0.883416	-2.17105	-1.3696	-2.84086	-2.82055	-0.0428696	-1.39382	-0.631266	-1.34684	-0.618998	-2.40816	0.433469	0.552208	0.69044	0.284775					-1.81623	-1.32322	0.493014
P00558	[K].ELNYFAK.[A]	1xPhospho [Y4(100)]	-1.94929	-2.31608	-2.55143	-3.25389	-1.75087	-2.60415	-2.32781	-3.06567	-2.07671	-2.37329	-1.75374	0.464494	0.763284	0.641314	0.667617					-2.51767	-2.27889	0.238778
P27816;P27816-4;P27816-3	[K].ELPPSPEK.[K]	1xPhospho [S5(100)]	2.07245	1.51583	0.435295	2.84989	-0.680787	1.4907	1.99092	2.49847	2.39719	1.98844	1.41931	0.846667	0.640828	0.539597	0.622868					1.71837	1.58632	-0.132049
P27816;P27816-4;P27816-3	[K].ELPPSPEKK.[T]	1xPhospho [S5(100)]	4.72549	5.10315	4.24828	5.76119	4.12252	3.24638	5.31337	4.99957	4.04763	3.77797	4.23389	0.131451	0.848804	0.579848	0.534345					4.95953	4.24876	-0.710765
P06744-2	[K].ELQAAGKSPEDLER.[L]	1xPhospho [S8(100)]	-1.33545	-1.50521	-0.965042	-1.44293	-0.379949	-0.519949	-1.33611	-1.64188	-0.731653	0.244904	-1.43443	0.208463	0.813581	0.937802	0.441425					-1.31216	-0.828438	0.48372
Q12873-3	[K].ELQGDGPPSSPTNDPTVK.[Y]	1xPhospho [S10(99.6)]	-0.286038	-2.1071	-1.73364	-2.46571	-0.190631	-0.923956	-2.85249	-2.28304	-2.07248	1.75097	-1.66983	0.602456	0.583867	0.65468	0.855936					-1.64812	-1.17735	0.470774
Q9ULP9	[K].ELSCTELQELK.[Q]	1xCarbamidomethyl [C4];1xPhospho [S3(99.5)]	-2.80457	-2.23248	-2.16143	-2.63547	-1.27121	-1.79899	-3.48636	-1.97089	-2.16115	-1.28842	-2.74013	0.420642	0.241014	0.39091	0.672895					-2.45849	-2.10245	0.356039
Q5M775	[K].ELSDLEEENR.[V]	1xPhospho [S3(100)]	-3.77469	-0.711754	-0.437836	-1.17534	-0.98386	-2.7683	-2.11156	-2.5011	-2.12236	-4.91823	-1.24172	0.348048	0.401334	0.939466	0.494444					-1.5249	-2.37816	-0.853258
P51668	[K].ELSDLQR.[D]	1xPhospho [S3(100)]	-1.80136	-2.03319	-2.13129	-1.85789	-1.72722	-2.29612	-1.42203	-0.467279	-2.3226	-0.906614	-0.036768	0.190426	0.779737	0.947625	0.0978273					-1.95593	-1.31123	0.644701
Q96B97	[K].ELSGESDELGISQDEQLSK.[S]	1xPhospho [S3(100)]	-1.08616	-3.95284	-2.16908	-2.79176	-0.0717802	-0.941582	-6.00457	-1.24396	-0.765011	-1.63404	-4.8294	0.821793	0.304329	0.345849	0.75075					-2.49996	-2.21291	0.287053
Q9UQ35	[K].ELSNSPLR.[E]	1xPhospho [S5(100)]	1.35953	2.49764	2.76571	3.08898	2.51133	2.8939	1.54531	1.62625	1.93783	-1.47571	2.76814	0.384918	0.735345	0.96393	0.412674					2.42797	1.68672	-0.741243
O95453	[K].ELSPAGSISK.[N]	1xPhospho [S3(100)]	-0.948045	-0.957361	-0.88578	0.346028	-0.669059	-1.0059	-0.528509	-0.664642	-1.3098	-2.40222	-0.295315	0.410222	0.856331	0.836539	0.0533259					-0.61129	-0.982205	-0.370916
O15488	[K].ELSPEEER.[R]	1xPhospho [S3(100)]	0.488717	-0.37936	0.960836	0.30997	-1.53064	-0.255772	-0.074337	0.779161	-1.00686	0.812607	0.817368	0.452382	0.0513273	0.05696	0.174299					0.345041	-0.0654956	-0.410536
Q17R89	[K].ELSPGSAQK.[G]	1xPhospho [S3(100)]	2.38533	1.72883	0.211077	1.79111	-0.860965	1.10234	1.04151	0.629667	2.21066	0.400253	1.08636	0.242386	0.735189	0.995877	0.258895					1.52909	0.801404	-0.727683
Q7Z4S6;Q7Z4S6-3;Q7Z4S6-4	[K].ELSPPPGLPSK.[I]	1xPhospho [S3(100)]	1.10613	0.779186	-0.206013	1.32651	0.36052	0.994701	0.835598	1.02542	1.15848	0.87011	0.0406685	0.991239	0.711817	0.0629335	0.243262					0.751454	0.755072	0.0036179
P78559-2	[K].ELSSEPQTPPAQK.[G]	1xPhospho [T8(100)]	3.73295	2.69846	3.60125	3.77382	1.51274	1.73262	4.44824	5.41127	1.84104	3.08817	4.38219	0.768555	0.420567	0.594597	0.108937					3.45162	3.20232	-0.249296
P78559-2	[K].ELSSPISPK.[S]	1xPhospho [S7(100)]	6.43547	6.82854	6.51723	6.77716	7.21657	6.67016	6.27414	5.74489	6.84965	4.62312	6.79731	0.488968	0.446426	0.794168	0.823141					6.6396	6.31083	-0.328764
P78559-2	[K].ELSSPISPK.[S]	2xPhospho [S4(100);S7(100)]	3.48435	2.81327	2.40624	0.928145	3.29915	-1.34066	-1.91533	0.717827	-2.15619	-0.516222	3.4333	0.117769	0.87156	0.419451	0.151698					2.408	0.217412	-2.19059
Q86T65	[K].ELSVIDGR.[R]	1xPhospho [S3(100)]	-2.18533	-1.49972	-1.92642	-1.4225	-2.13426	-3.66423	-1.90669	-1.83295	-3.59146	-1.63918	-0.590864	0.468645	0.551843	0.461457	0.0703292					-1.75849	-2.19423	-0.435742
Q01484-7	[K].ELTEELGELEASSDEEAMVTTR.[V]	1xPhospho [S13(99.7)]	0.416018	0.451233	-0.449152	0.0164957	0.399566	-0.457018	-0.209221	0.325813	-1.63065	-0.516884	-2.66632	0.211385	0.500323	0.444473	0.725017					0.108649	-0.679245	-0.787894
P78559-2	[K].ELVPEVPEEQGSKDR.[G]	1xPhospho [S12(100)]	-0.126054	-0.375328	0.0648537	-0.425059	-0.35801	0.047514	0.461845	-0.685299	0.241413	-5.44735	0.160746	0.600293	0.681084	0.995769	0.72931					-0.215397	-0.79702	-0.581623
P53999	[K].ELVSSSSSGSDSDSEVDK.[K]	1xPhospho [S14(100)]	-0.335517	-1.50374	-3.11071	0.00668812	-3.73901	0.104546	0.461149	0.794815	1.1981	0.0722084	-1.8689	0.452812	0.894683	0.277067	0.262941					-1.23582	-0.4253	0.810521
P53999	[K].ELVSSSSSGSDSDSEVDKK.[L]	1xPhospho [S14(99.8)]	2.48162	2.00191	1.39043	3.24938	0.919667	3.08688	4.55543	4.13438	5.10287	3.26179	2.50488	0.193666	0.903086	0.240881	0.323488					2.28083	3.36656	1.08572
P53999	[K].ELVSSSSSGSDSDSEVDKK.[L]	2xPhospho [S12(100);S14(100)]	1.55288	2.50622	0.649199	2.51806	0.616979	0.309576	-0.106129	2.29352	-1.10723	0.378731	1.46134	0.0832176	0.888201	0.855011	0.22828					1.80659	0.549541	-1.25705
P56211	[K].EMEDKVTSPEKAEEAK.[L]	1xPhospho [S8(99.5)]	-3.54677	-3.67023	-1.50059	-2.36944	-1.96251	-2.15282	-5.02512	-2.45999	-1.17755	-4.30698	-2.21675	0.986034	0.383637	0.785749	0.543481					-2.77176	-2.75739	0.0143684
P18583-9	[K].EMEHNTVCAAGTSPVGEIGEEK.[I]	1xCarbamidomethyl [C8];1xPhospho [S13(100)]	-0.505052	0.555431	0.550419	0.595448	-0.0225859	0.575552	0.128096	-0.474686	0.0662346	-0.410049	-0.0530586	0.249198	0.746634	0.556914	0.741736					0.299062	-0.0272139	-0.326276
Q9BPU6	[K].EMGTPLADTPTRPVTR.[H]	1xOxidation [M2];1xPhospho [T9(100)]	2.16143	-1.11978	-0.300411	-1.73938	-0.347819	-0.142694	1.80754	0.0138302	0.428719	-0.740465	3.04312	0.39571	0.38945	0.333564	0.521725					-0.249535	0.580319	0.829853
Q9BPU6	[K].EMGTPLADTPTRPVTR.[H]	1xOxidation [M2];2xPhospho [T4(100);T9(100)]	0.256707	-2.02099	-0.510017	-1.78807	0.661174	-3.24121	0.00871468	-1.4583	-2.62094	-3.38482	2.6827	0.977953	0.686292	0.378591	0.0378724				*	-1.01559	-1.05038	-0.034792
Q9BPU6	[K].EMGTPLADTPTRPVTR.[H]	1xPhospho [T9(100)]	5.00905	1.49284	3.25076	2.64779	2.23636	1.35943	3.24713	2.99759	0.903133	-0.468752	5.07286	0.415938	0.385004	0.25688	0.037787				*	3.10011	2.19254	-0.907574
Q9BPU6	[K].EMGTPLADTPTRPVTR.[H]	2xPhospho [T4(100);T9(100)]	4.50329	0.650822	3.26162	2.15975	1.03093	0.35191	-0.940302	2.35162	-1.96298	-1.37136	4.46926	0.145603	0.398276	0.174023	0.0153289				*	2.64387	0.561296	-2.08257
O43765	[K].EMPQDLRSPARTPPSEEDSAEAER.[L]	1xOxidation [M2];2xPhospho [S8(100);T12(100)]	-4.02454	-2.36534	-1.08866	-3.29397	-0.349368	-2.57997	-2.93375	-3.06215	-1.11765	-1.46151	-3.74265	0.523033	0.194298	0.642571	0.350186					-2.69313	-2.17815	0.51498
O43765	[K].EMPQDLRSPARTPPSEEDSAEAER.[L]	2xPhospho [S8(100);T12(100)]	1.88052	2.12452	2.33173	1.67069	2.31442	1.0108	0.809937	2.10389	0.693861	1.11076	3.16567	0.434606	0.851318	0.463625	0.039975				*	2.00186	1.60133	-0.400531
P08247	[K].EMPVCRQTGNTCK.[E]	1xPhospho [T8(100)];2xCarbamidomethyl [C5;C12]	0.0536318	1.17887	-0.723598	0.736928	0.31494	-2.97696	-1.1298	1.05996	3.39255	1.22979	0.554747	0.972377	0.0689694	0.149884	0.445963					0.311457	0.349318	0.0378611
Q9C0H9	[K].EMSGSNETSSPVSEKPSASR.[T]	1xOxidation [M2];1xPhospho [S10(99.6)]	-2.25574	-3.48998	-2.4073	-4.92374	-0.726504	-0.550922	-2.76541	-4.39451	-2.36987	-3.96805	-0.685917	0.286045	0.81729	0.462041	0.849517					-3.26919	-2.20874	1.06045
Q9C0H9	[K].EMSGSNETSSPVSEKPSASR.[T]	1xPhospho [S10(100)]	2.73194	1.47867	2.17921	1.77878	1.7036	2.40034	1.37763	1.78996	1.24046	-4.01254	2.21923	0.374677	0.800981	0.878718	0.430975					2.04215	0.959812	-1.08234
Q9Y4F5	[K].EMSPSPPAAQDPGGTALVSAR.[E]	1xOxidation [M2];1xPhospho [S5(99.6)]	-1.26769	-1.98755	-3.90252	0.179107	-0.74228	-1.36862	-2.87856	-1.07133	-0.694534	-1.50529	-3.16308	0.890879	0.277263	0.00841058	0.732792			**		-1.74466	-1.63196	0.112709
Q9Y4F5	[K].EMSPSPPAAQDPGGTALVSAR.[E]	1xOxidation [M2];2xPhospho [S3(100);S5(100)]	-1.67815	-1.19388	-1.12797	-1.07543	-0.0481596	-0.52528	-2.11274	-0.940695	-3.84265	-1.41499	-1.5939	0.731121	0.827243	0.880543	0.143715					-1.26886	-1.49692	-0.228057
Q9Y4F5	[K].EMSPSPPAAQDPGGTALVSAR.[E]	1xPhospho [S5(100)]	-0.233088	1.35583	1.12072	1.61169	0.721242	0.213648	0.360935	1.78688	1.26046	0.496019	-0.103258	0.535813	0.0647977	0.11021	0.751876					0.963788	0.676562	-0.287226
Q9Y4F5	[K].EMSPSPPAAQDPGGTALVSAR.[E]	2xPhospho [S3(100);S5(100)]	-4.18268	-0.0529461	-0.116528	-0.874999	0.702262	-1.40221	-0.98085	-0.318708	-0.937666	0.211044	-2.6238	0.562885	0.154053	0.280357	0.615741					-1.30679	-0.764276	0.542513
O75781	[K].ENAAAPSPVR.[A]	1xPhospho [S7(100)]	5.48133	4.60448	5.40355	4.81358	4.59793	5.09799	4.84435	5.11449	4.68286	3.7398	6.55609	0.787267	0.410357	0.195838	0.0814005					5.07573	4.94764	-0.12809
O75781	[K].ENAAAPSPVRAPAPSPAK.[E]	1xPhospho [S7(100)]	-2.31953	-1.00371	2.25108	-1.45945	1.37378	-1.30089	-2.00676	-1.38332	-0.384871	-1.50359	0.302628	0.944745	0.59565	0.432848	0.402002					-0.632904	-0.700432	-0.0675279
O75781	[K].ENAAAPSPVRAPAPSPAK.[E]	2xPhospho [S7(100);S15(100)]	-0.127017	-0.608833	0.626225	-3.59695	-0.113242	-1.28145	-4.72889	-1.69337	-1.23209	-2.92537	0.502428	0.540378	0.52696	0.387928	0.739433					-0.926645	-1.63885	-0.712209
O60285	[K].ENDFAQSGQDAVPESPSK.[L]	1xPhospho [S15(99.5)]	-5.15056	-1.95086	-2.28361	-2.33386	-0.307912	1.02273	-2.04456	-2.08221	-1.30262	-1.37599	-2.00231	0.0531678	0.543576	0.368905	0.591133					-2.92972	-1.15612	1.7736
Q6ZMT1	[K].ENEPDDAATHSPPGTVSALQETK.[L]	1xPhospho [S11(100)]	-0.275367	-1.56635	-1.88052	-3.24808	-1.0298	0.0739975	-1.7406	-0.687588	-1.00063	-4.08114	-2.96825	0.901459	0.266048	0.477549	0.406956					-1.74258	-1.63343	0.109154
Q99700	[K].ENIKPNETSPSFSK.[A]	1xPhospho [S9(99.6)]	-4.30617	-4.10357	-0.967695	-2.833	-1.39297	-1.00289	-2.3113	-1.93825	-0.824472	-1.37583	-2.8982	0.0715297	0.832058	0.813535	0.889776					-3.05261	-1.6777	1.37491
P02663	[K].ENLCSTFCK.[E]	1xPhospho [S5(99.8)];2xCarbamidomethyl [C4;C8]	0.252334	0.243599	-0.502243	0.506049	0.0743399	-1.69452	-0.872322	0.262627	-1.45098	-1.11104	-0.123053	0.0848104	0.577092	0.725469	0.119167					0.124935	-0.702135	-0.82707
P48681	[K].ENQEPLRSPEVGDEEALRPLTK.[E]	1xPhospho [S8(100)]	-2.19573	-3.14221	-2.17898	-3.63802	-2.81833	-1.8756	-1.1458	-3.60803	-4.1753	2.11812	0.121496	0.34212	0.0537759	0.117537	0.686389					-2.78874	-1.62621	1.16253
Q9UN37	[K].ENQSEGKGSDSDSEGDNPEK.[K]	1xPhospho [S9(99)]	-4.59488	-3.77768	-2.00992	-2.59435	-3.09226	-2.21735	-1.09844	-2.30981	-0.130587	0.166712	-3.9189	0.135738	0.997136	0.650283	0.25679					-3.24421	-1.80009	1.44412
P46459	[K].ENRQSIINPDWNFEK.[M]	1xPhospho [S5(100)]	-1.29537	-1.13315	-1.24318	-2.6709	-0.842378	-2.12062	-1.41045	-0.307775	-3.37607	1.28967	0.0816822	0.463777	0.677205	0.535332	0.422296					-1.58565	-0.955134	0.630517
Q13224	[K].ENSPHWEHVDLTDIYK.[E]	1xPhospho [S3(100)]	-1.32581	-1.36628	-1.74167	-1.30596	-0.350038	-2.28625	-1.53554	-1.29927	-2.87977	-0.776016	-3.68702	0.533542	0.599831	0.462259	0.954391					-1.43493	-1.83056	-0.395629
Q9P260-2	[K].ENSPNSFPR.[R]	1xPhospho [S3(100)]	0.256673	-0.684505	0.793924	-0.541015	0.0402136	-0.0244637	-0.826422	-1.20606	-0.644329	-0.720379	0.587917	0.402896	0.176334	0.00932067	0.199487			**		-0.0437307	-0.399075	-0.355344
P21359	[K].ENVELSPTTGHCNSGR.[T]	1xCarbamidomethyl [C12];1xPhospho [S6(100)]	-3.20531	-4.43839	-1.54928	-2.0844	-2.82282	-0.772793	-1.02094	-3.15305	-1.19872	2.9675	-1.60991	0.15828	0.125045	0.454141	0.853762					-2.81935	-1.08724	1.7321
P05129	[K].ENVFPGTTTR.[T]	1xPhospho [T8(99.4)]	-0.653747	-0.197594	-2.39257	0.172957	-1.9935	-1.58913	-1.58134	-2.14934	-2.75856	0.787439	-2.33391	0.246707	0.377757	0.917575	0.693348					-0.767739	-1.65976	-0.892025
P23193	[K].EPAITSQNSPEAR.[E]	1xPhospho [S9(100)]	1.08997	0.81638	0.358114	1.64156	0.203582	0.942776	1.1966	0.563469	1.01817	0.227369	1.27145	0.516606	0.309125	0.961001	0.687409					0.976506	0.774774	-0.201732
Q15311	[K].EPAKPSPSR.[D]	1xPhospho [S]	1.37241	1.29546	0.860012	1.73402	0.953391	2.94994	2.79058	1.81796	3.29663	2.2922	2.20509	0.0399473	0.734115	0.514789	0.235517	*				1.31548	2.3294	1.01392
Q8NCB2-3;Q8NCB2	[K].EPCGTPEYLAPEVVGR.[Q]	1xCarbamidomethyl [C3];1xPhospho [T5(100)]	-5.39186	-1.58655	-3.54067	-4.33468	-1.67355	-2.22863	-2.52447	-1.6561	-2.71357	2.69395	-4.48996	0.165013	0.52157	0.41604	0.227251					-3.71344	-1.7989	1.91454
O00213	[K].EPEEGTLTFPAQSLSPEPLPQEEEK.[L]	1xPhospho [S15(100)]	-0.142097	-1.84335	-2.87111	-2.25484	-2.12115	-0.406597	-0.866228	-0.558187	-1.26854	-0.603001	-2.54888	0.358605	0.922563	0.431902	0.217876					-1.77785	-1.19608	0.581768
O43526	[K].EPEPAPPYHSPEDSR.[E]	1xPhospho [S10(100)]	2.74038	3.58326	3.81064	3.67682	3.25094	3.19593	3.99528	3.74864	4.16594	3.03282	3.20886	0.836629	0.285961	0.415824	0.507246					3.45278	3.51406	0.061283
Q6GYQ0-6	[K].EPEPLHSPDSER.[S]	1xPhospho [S7(100)]	-0.711898	-0.75853	-1.26599	-0.866216	-1.62393	0.253061	1.58442	-0.605227	0.251673	-0.175009	0.241987	0.113826	0.351367	0.907097	0.431965					-0.900658	-0.0104307	0.890227
P00918	[K].EPISVSSEQVLK.[F]	1xPhospho [S4(100)]	0.786767	0.947174	0.388165	1.12781	0.799493	0.687925	1.73111	0.353603	1.28112	0.866875	0.826099	0.64146	0.788325	0.595078	0.322134					0.81248	0.935175	0.122695
P13591	[K].EPIVEVRTEEER.[T]	1xPhospho [T8(100)]	-2.92503	-6.02759	-2.74082	-3.63426	-1.87379	-0.732225	-2.46171	-3.0293	-2.50614	-2.54455	-3.83994	0.0888254	0.453094	0.960891	0.74727					-3.83192	-2.42681	1.40512
Q13634	[K].EPLIISEEDVR.[E]	1xPhospho [S6(100)]	0.192037	-1.93011	-2.63938	-2.49488	-0.703729	-0.280853	-1.7746	-1.77193	-0.850281	-1.53376	-2.46507	0.552299	0.687968	0.4738	0.239045					-1.71808	-1.34003	0.378051
P55285;Q9ULB4;Q9Y6N8	[K].EPLIISK.[ED]	1xPhospho [S6(100)]	0.835355	-0.933126	-2.63841	-1.10378	-2.45972	0.174814	-0.686947	-1.13964	-0.966541	-3.12273	-4.49406	0.404038	0.84659	0.493447	0.182315					-0.959991	-1.81355	-0.853556
P55285;Q9Y6N8	[K].EPLIISKEDIR.[D]	1xPhospho [S6(100)]	-0.0436144	-1.67836	-0.12952	-3.41474	0.962127	1.46463	0.362324	-0.93788	0.629295	0.42985	-0.733711	0.051789	0.966825	0.813282	0.340426					-1.31656	0.310948	1.62751
P61026	[K].EPNSENVDISSGGGVTGWK.[S]	1xPhospho [S11(98.4)]	-1.76554	-1.64814	-1.72852	-1.10177	-1.7268	-0.662342	-1.63346	-0.885475	-1.12501	-1.67662	-2.18702	0.632753	0.535187	0.115937	0.476846					-1.561	-1.41382	0.147176
Q92913-3	[K].EPSLHDLTEFSR.[S]	1xPhospho [S3(100)]	-3.48093	-1.3219	-0.231525	-1.47249	-0.711726	-0.424391	-3.45778	-2.18828	-3.59431	-0.290615	-2.36442	0.792791	0.754479	0.535401	0.676664					-1.62671	-1.86165	-0.234938
O60684	[K].EPSPPIDEVINTPR.[V]	1xPhospho [S3(100)]	0.00967121	-0.018034	-0.695004	-0.391297	-2.37323	-2.12155	-1.3702	0.0777397	0.457928	-0.678438	-3.66064	0.176615	0.33644	0.437695	0.113387					-0.273666	-1.3812	-1.10753
P54105	[K].EPVADEEEEDSDDDVEPITEFR.[F]	1xPhospho [S11(100)]	-0.656718	-0.337139	-3.05182	-0.032403	-1.57237	-0.647129	-0.0838547	-0.841539	-3.53284	-1.28091	-5.69754	0.4311	0.957103	0.370909	0.475666					-1.01952	-1.95088	-0.931363
P08172	[K].EPVANQDPVSPSLVQGR.[I]	1xPhospho [S10(100)]	2.56476	-0.281296	-1.1927	-0.432704	-0.330291	-0.752285	0.276346	0.121796	0.49708	-2.19447	-1.7939	0.367118	0.554641	0.510874	0.533187					0.164516	-0.596531	-0.761048
Q5TC84	[K].EPVEETDRPSPEPSNEAAKPR.[N]	1xPhospho [S10(100)]	0.609107	0.931927	1.30345	1.76982	0.167039	0.969812	1.2391	1.00119	1.19623	0.243061	0.630772	0.225084	0.657601	0.896276	0.92348					1.15358	0.778172	-0.375406
Q9P242	[K].EQAAALGPASATPALSSSPPPPSTLYR.[T]	1xPhospho [S18(100)]	-2.79858	-1.71734	-1.34573	-1.89926	-1.09293	-1.07923	-2.13004	-2.01831	-2.37218	-2.11362	-2.12465	0.797499	0.72521	0.989615	0.746582					-1.94023	-1.84728	0.0929461
Q16143	[K].EQASHLGGAVFSGAGNIAAATGLVK.[R]	1xPhospho [S4(100)]	-2.73583	-1.7859	-3.70666	-2.88246	-2.40534	-2.15066	-3.18743	-3.91028	-3.8226	-3.47635	-5.30215	0.288069	0.578878	0.505159	0.158267					-2.77772	-3.46497	-0.687256
Q9NQ88	[K].EQFSQGSPSNCLETSLAEIFPLGK.[N]	1xCarbamidomethyl [C11];1xPhospho [S4(100)]	-1.08142	-1.30643	-1.09034	-2.65871	-4.10798	-0.882317	-4.07628	-1.63428	-4.48936	-4.77484	-3.60558	0.0512536	0.782316	0.387261	0.899649					-1.53422	-3.36724	-1.83301
P84095	[K].EQGQAPITPQQGQALAK.[Q]	1xPhospho [T8(100)]	-0.57422	-0.657557	-6.16531	0.716994	-2.96141	-3.11974	0.65411	-2.83207	0.164984	-2.07192	-3.06077	0.877331	0.792125	0.157418	0.282192					-1.67002	-1.88955	-0.219523
P53999	[K].EQISDIDDAVR.[K]	1xPhospho [S4(100)]	-4.1767	-2.04701	-1.62602	-2.09457	-4.45234	-2.32502	-2.65702	-2.29254	-3.03848	-1.91197	-2.59541	0.662847	0.433758	0.390817	0.876483					-2.48607	-2.75325	-0.267181
O60939	[K].EQKLSTDDLK.[T]	1xPhospho [S5(99.8)]	1.56537	1.23727	1.3644	1.72594	0.9962	2.66243	2.61271	2.16799	2.12311	2.71407	1.80655	0.0638456	0.268189	0.914083	0.523127					1.47324	2.15472	0.681477
O60939	[K].EQKLSTDDLKTEEEGKTDGEGNPDDGAK.[-]	1xPhospho [S5(99.6)]	-0.239125	1.07984	-3.26983	-0.145356	2.54389	2.55156	2.15523	2.28963	2.69182	2.11481	0.713408	0.00481334	0.170808	0.00692659	0.23789	**		**		-0.643618	2.15148	2.7951
O60939	[K].EQKLSTDDLKTEEEGKTDGEGNPDDGAK.[-]	2xPhospho [T17(100);S/T]	0.555728	-0.0242977	-2.5121	-0.611928	-0.459254	0.792107	0.452541	1.44189	0.262358	0.231434	0.154028	0.0953724	0.518016	0.0686684	0.49117					-0.64815	0.41073	1.05888
Q13107	[K].EQLSETEGSGEDEPGNDPSETTQK.[K]	1xPhospho [T6(100)]	-0.685452	-0.181015	-0.664227	-0.117038	-1.25335	-0.230322	-0.196873	-0.246227	0.106087	-0.989847	-0.699463	0.75159	0.675045	0.412751	0.219592					-0.411933	-0.501427	-0.0894944
Q13107	[K].EQLSETEGSGEDEPGNDPSETTQK.[K]	2xPhospho [S4(99.3);T6(100)]	-1.63119	-2.64414	-5.70269	-2.53548	-5.04265	-1.98742	-1.17227	-2.58728	-5.23905	-4.43542	-2.77934	0.856935	0.342391	0.936073	0.834231					-3.12838	-3.32049	-0.192114
O14910	[K].EQNSPIYISR.[VI]	1xPhospho [S4(100)]	-5.46912	-4.2801	-3.20006	-3.55	0.279103	0.446173	-4.07027	-3.47465	-2.95442	2.03232	-0.21937	0.0405376	0.712422	0.993091	0.740963	*				-4.12482	-1.1373	2.98752
P29475-5	[K].EQPPTSGKQSPTK.[N]	1xPhospho [S10(99.7)]	-3.41086	-2.08559	-0.244226	-1.84962	0.0244284	-1.64724	-0.493448	-0.856335	0.442204	-0.428925	-0.189407	0.034481	0.462662	0.693161	0.88587	*				-1.89757	-0.449818	1.44775
Q9Y3S1	[K].EQQDVGSPDK.[A]	1xPhospho [S7(100)]	1.80769	0.13365	0.51342	1.00364	0.665259	1.56583	0.417393	1.24417	1.82629	1.51224	1.52003	0.32737	0.57642	0.883029	0.962921					0.8646	1.25017	0.385573
Q5JU85	[K].EQQEDSSATSFSDLPLYLDDTVPQQSPER.[L]	1xPhospho [S26(100)]	0.430676	2.13964	1.02485	1.27466	1.90283	2.78149	2.50294	2.30111	2.09457	2.00257	0.0987625	0.18619	0.238466	0.0807537	0.0662677					1.21745	1.9549	0.737446
Q15700-2	[K].EQSEQETSDPER.[G]	1xPhospho [S8(100)]	-1.48239	-2.88713	-3.60735	-2.89899	-3.42341	-1.36319	-1.77411	0.983189	-2.30762	-1.09723	-2.48951	0.200354	0.827015	0.29975	0.885986					-2.71896	-1.63884	1.08012
Q15700-2	[K].EQSEQETSDPERGQEDLILSYEPVTR.[Q]	1xPhospho [S3(100)]	-6.24446	-1.29613	-2.06771	-3.40109	-4.14903	0.368986	-1.1814	-1.90686	-1.42514	-1.08964	-2.76978	0.191294	0.904377	0.829048	0.168258					-3.25235	-1.73612	1.51622
Q7L4I2	[K].EQSEVSVSPR.[A]	1xPhospho [S8(100)]	1.61979	2.09169	2.47235	2.77525	2.3665	2.60768	2.20593	2.24006	2.0143	2.05612	2.0276	0.916248	0.733117	0.839939	0.347123					2.23977	2.21689	-0.0228837
Q7L4I2	[K].EQSEVSVSPR.[A]	2xPhospho [S6(100);S8(100)]	-3.30904	-2.03839	-1.26328	-2.51412	-5.3265	-2.60414	-2.23381	-3.24558	-3.52382	-4.34787	-6.14387	0.0697777	0.737527	0.523782	0.322594					-2.28121	-3.91794	-1.63674
Q92692	[K].EQTLQGAEEDEDLEGPPSYKPPTPK.[A]	1xPhospho [T23(100)]	-2.17245	-2.71144	-1.91175	-3.75035	-2.00763	-2.34996	-1.82541	-6.68131	-1.88189	-0.782148	-2.12613	0.912819	0.235921	0.119352	0.387222					-2.6365	-2.52207	0.11443
P07900-2	[K].ERDKEVSDDEAEEK.[E]	1xPhospho [S7(100)]	-2.1023	1.08313	1.28832	-1.91422	-0.879024	1.76395	1.86123	0.801065	2.04253	1.38375	0.707317	0.108176	0.739678	0.898262	0.112834					-0.411267	1.09726	1.50853
O95886	[K].ERSLDSVDR.[Q]	1xPhospho [S3(100)]	0.0509062	0.402908	0.612022	1.1188	-0.315778	0.170412	1.16455	1.51068	1.14214	-1.87627	-2.16506	0.461	0.30752	0.261791	0.530979					0.546158	-0.0527611	-0.598919
O75069	[K].ERSPEMHR.[V]	1xPhospho [S3(100)]	-0.243211	0.548769	1.09184	1.46944	0.179154	0.697964	0.0372295	-0.371235	-4.10056	-1.27559	-0.305017	0.127223	0.240823	0.275141	0.105447					0.71671	-0.734008	-1.45072
Q5T200	[K].ERTPESEEENVEWETNR.[D]	2xPhospho [T3(100);S6(100)]	-4.42985	-2.84326	-3.29184	-3.73682	-2.36638	-4.35865	-2.72421	-4.04733	-4.8251	-4.02553	-4.93633	0.581723	0.482463	0.764444	0.919609					-3.57544	-3.89765	-0.322204
Q3KQU3	[K].ESAAPASPAPSPAPSPTPAPPQK.[E]	1xPhospho [S15(100)]	2.94843	1.58146	2.03301	0.323388	-0.485387	1.2912	2.10333	1.44625	1.17707	1.06545	0.552702	0.2527	0.381527	0.163404	0.345864					1.72157	1.02152	-0.700054
Q3KQU3	[K].ESAAPASPAPSPAPSPTPAPPQK.[E]	2xPhospho [S7(100);S15(100)]	-3.92901	-3.35929	-5.42638	-2.90711	-2.40294	-3.55291	-0.619987	-2.06906	-1.42525	-2.51734	-1.68527	0.0145912	0.475579	0.0729192	0.818206	*				-3.90545	-2.03896	1.86648
Q3KQU3	[K].ESAAPASPAPSPAPSPTPAPPQK.[E]	3xPhospho [S7(100);S11(100);S15(99.3)]	-2.57145	-1.60447	-1.54022	-3.19481	-3.00727	-3.15948	-5.21703	-5.31338	-3.70349	-2.8932	-5.2515	0.0190642	0.997228	0.326862	0.320031	*				-2.22774	-4.07791	-1.85017
Q14BN4	[K].ESDFSDTLSPSK.[E]	1xPhospho [S9(100)]	0.14264	-0.0918655	-0.643215	0.154494	-0.610551	0.240223	-0.0186596	-0.0622902	-0.507551	-0.492619	0.381733	0.86156	0.233174	0.813051	0.405258					-0.109487	-0.152816	-0.0433298
Q14BN4	[K].ESDFSDTLSPSKEK.[S]	1xPhospho [S9(99.7)]	-4.97525	-5.36817	-1.29939	-3.49224	-0.661292	0.354467	-2.17572	-4.65771	-1.18009	-0.59614	-0.764965	0.051149	0.406051	0.525082	0.79976					-3.78376	-1.38306	2.4007
Q8IVF5-2	[K].ESDILSDEDDDHR.[Q]	1xPhospho [S6(100)]	2.04982	-0.901499	-3.4386	-0.248488	-0.447318	0.0456676	-0.961512	0.401045	-2.64772	-0.504803	-0.198902	0.985108	0.659425	0.590085	0.470486					-0.634691	-0.61622	0.0184709
Q9Y6M7-7	[K].ESDKEDGRESPSYDTPSQR.[V]	1xPhospho [S10(100)]	-1.74772	-1.54862	-1.4895	-1.08151	-1.48375	-0.486486	-1.13206	-2.47805	-0.434738	0.241919	-2.63912	0.647536	0.609565	0.920645	0.0748696					-1.46684	-1.20175	0.265082
P18583-9	[K].ESDQTLAALLSPK.[E]	1xPhospho [S11(100)]	-1.44011	-1.48967	-0.234772	-0.0925913	-0.64704	-0.247349	-0.752192	-0.70887	-2.40569	-2.04166	-0.980253	0.559182	0.331833	0.522135	0.0275542				*	-0.814284	-1.11187	-0.297581
O43719	[K].ESEDDLNKESEEEVGPTK.[E]	1xPhospho [S10(100)]	-1.02748	-1.07094	-1.34682	-0.722547	-0.893262	-0.790733	-0.111202	-0.783739	-3.00887	-0.119007	-0.799158	0.829551	0.132879	0.549029	0.211027					-1.04195	-0.929425	0.112521
P07900-2	[K].ESEDKPEIEDVGSDEEEEK.[K]	1xPhospho [S13(100)]	7.30922	7.45325	6.65246	7.67771	6.5312	8.09668	8.21102	7.51088	7.66581	7.57841	7.27312	0.415131	0.463154	0.573924	0.266497					7.27316	7.55245	0.279287
P07900-2	[K].ESEDKPEIEDVGSDEEEEKK.[D]	1xPhospho [S13(100)]	7.68178	7.80923	6.65724	8.03287	6.32582	9.00047	8.94643	7.37276	8.51213	8.2155	7.50026	0.442351	0.376375	0.794367	0.124168					7.54528	7.98191	0.436631
P07900-2	[K].ESEDKPEIEDVGSDEEEEKKDGDK.[K]	1xPhospho [S13(100)]	8.52805	8.28719	7.82461	8.95846	7.82483	9.14799	8.41828	8.59978	8.50723	7.98757	7.2339	0.679428	0.98951	0.272727	0.345069					8.39958	8.24565	-0.153925
P07900-2	[K].ESEDKPEIEDVGSDEEEEKKDGDKK.[K]	1xPhospho [S13(100)]	6.62849	7.77348	7.41767	7.49742	7.14607	7.92643	7.17028	7.70081	7.57336	7.31217	6.87058	0.831866	0.26135	0.247827	0.189236					7.32926	7.38567	0.056409
Q9BW71	[K].ESEQESEEEILAQK.[K]	1xPhospho [S6(100)]	-2.21369	-1.57419	-1.95701	-1.14264	-1.84054	-1.70443	-1.26596	-2.48165	-1.5932	-1.88346	-1.73847	0.803274	0.505618	0.977039	0.691614					-1.72188	-1.78682	-0.0649364
O14976	[K].ESESALMEDRDESEVSDEGGSPISSEGQEPR.[A]	2xPhospho [S13(100);S16(100)]	-4.30797	-1.81104	-0.81588	-2.69905	-2.74664	-1.2772	-5.0057	-2.15986	-1.65122	-2.81789	-4.1597	0.638728	0.29459	0.81524	0.3772					-2.40848	-2.83117	-0.422689
Q01484-7;Q01484;Q01484-5	[K].ESESDQEQEEEIDMTSEK.[N]	1xOxidation [M14];1xPhospho [S2(100)]	2.46546	1.35914	1.49612	2.10351	2.61438	2.85834	1.80486	1.66562	2.43332	2.42652	0.970299	0.526586	0.999534	0.386241	0.392482					1.85606	2.11048	0.254416
Q01484-7;Q01484;Q01484-5	[K].ESESDQEQEEEIDMTSEK.[N]	1xPhospho [S4(100)]	6.2031	5.89873	5.51644	5.72004	5.21754	5.59256	4.9509	5.62583	4.82251	5.062	5.23756	0.00944839	0.7861	0.613552	0.693096	**				5.83458	5.21556	-0.619021
Q01484-7;Q01484;Q01484-5	[K].ESESDQEQEEEIDMTSEK.[N]	2xPhospho [S2(100);S4(100)]	-1.66784	-1.08744	-1.62994	-2.76626	-3.01944	-2.6294	-4.63755	-3.02345	-1.72934	-2.95394	-2.89394	0.0432969	0.42082	0.652752	0.2612	*				-1.78787	-2.98386	-1.19599
Q01484-7;Q01484-5	[K].ESESDQEQEEEIDMTSEKNPQDEQER.[I]	1xPhospho [S4(100)]	1.63241	2.31531	3.85951	1.60946	3.47922	1.25197	1.20845	1.57813	1.45912	1.40164	1.01568	0.237354	0.429569	0.584668	0.735819					2.35418	1.62774	-0.726434
Q01484-7;Q01484-5	[K].ESESDQEQEEEIDMTSEKNPQDEQER.[I]	2xPhospho [S2(99.2);S16(100)]	0.362092	-0.0540752	0.00831604	-0.428571	-0.824101	-1.92847	-1.21033	-0.304804	-2.02234	-0.604996	-0.29096	0.0297465	0.678297	0.253712	0.192891	*				-0.0280595	-1.02657	-0.998511
Q8N1I0-2;Q8N1I0-3	[K].ESKTPPPYSVYER.[T]	1xPhospho [S2(100)]	-1.05013	-0.406929	-0.188892	-0.0330534	0.0399561	-1.39966	-0.733751	-0.028019	-0.87245	-0.355494	0.473549	0.980987	0.681374	0.928526	0.0322417				*	-0.41975	-0.410839	0.00891154
P25788	[K].ESLKEEDESDDDNM.[-]	1xOxidation [M14];1xPhospho [S9(100)]	1.74048	2.56688	2.88353	2.99132	3.40619	3.1127	3.30827	2.46298	3.94035	3.27438	2.7625	0.0763455	0.559851	0.369252	0.401861					2.54555	3.18105	0.635501
P25788	[K].ESLKEEDESDDDNM.[-]	1xPhospho [S9(100)]	5.13819	6.10456	5.94904	5.94409	5.29155	4.18356	4.71475	5.89159	4.59078	4.86526	5.20659	0.0325097	0.446875	0.989242	0.331167	*				5.78397	4.96344	-0.820528
Q9H1K0	[K].ESLSTHTSPSQSPNSVHGSR.[R]	2xPhospho [S8(99.6);S12(100)]	-0.18529	1.07396	-5.22917	-0.305709	-0.546998	1.53762	0.647438	-0.566666	-2.65696	1.15537	0.338089	0.377994	0.773571	0.390125	0.694353					-1.16155	-0.0131578	1.14839
P01042	[K].ESNEELTESCETK.[K]	1xCarbamidomethyl [C10];1xPhospho [S2(100)]	-2.48798	-2.04658	-4.36338	-1.72	-2.17505	-1.10927	-1.99401	-2.33508	-3.38153	0.186172	-1.01537	0.216933	0.382274	0.73546	0.861663					-2.65448	-1.68916	0.965322
Q8IWQ3-4	[K].ESPAGTPNPTPPSSPSVGGVPWR.[A]	1xPhospho [T10(100)]	1.14759	-1.54038	-0.298954	-0.578448	-1.97904	-1.09779	0.482935	0.817562	-1.99978	-0.4123	0.253698	0.740643	0.108831	0.250106	0.141804					-0.31755	-0.562102	-0.244552
P10636-4;P10636-8;P10636	[K].ESPLQTPTEDGSEEPGSETSDAK.[S]	1xPhospho [T6(100)]	5.20707	4.62494	4.46166	5.1018	4.55551	4.47272	4.62437	5.60537	5.33046	4.38366	3.81458	0.633951	0.175442	0.0675595	0.544687					4.84887	4.68381	-0.165057
P10636-4;P10636-8;P10636	[K].ESPLQTPTEDGSEEPGSETSDAK.[S]	2xPhospho [T6(98.6);S17(100)]	-0.633008	0.231003	0.145857	0.382882	0.392011	-0.666357	-0.888994	1.48892	-0.321417	-0.236448	-1.14051	0.650493	0.052402	0.0951216	0.755807					0.0316834	-0.196113	-0.227797
P11137-3;P11137	[K].ESQPSPPAQEAGYSTLAQSYPSDLPEEPSSPQER.[M]	1xPhospho [S2(100)]	4.90924	6.36609	6.62694	6.91989	7.15008	7.00301	6.12345	7.19792	6.42035	4.88694	5.03927	0.92857	0.134897	0.129195	0.951433					6.20554	6.26015	0.0546047
P11137-3;P11137	[K].ESQPSPPAQEAGYSTLAQSYPSDLPEEPSSPQER.[M]	2xPhospho [S30(99.6);S/Y/T]	3.39012	3.5392	4.17343	4.26273	5.16696	4.31997	2.96477	4.39104	3.08039	1.86735	2.99256	0.627081	0.305338	0.419561	0.292657					3.84137	3.54043	-0.300936
Q13554-2	[K].ESSDSANTTIEDEDAK.[A]	1xPhospho [S5(100)]	5.38434	6.39213	6.03567	6.92619	5.08727	5.3549	6.42337	6.4759	6.12146	6.32747	5.32879	0.439339	0.901552	0.540654	0.654793					6.18458	5.87417	-0.310414
Q13554-2	[K].ESSDSANTTIEDEDAK.[A]	2xPhospho [S5(100);T8(99.6)]	3.4377	5.26911	4.92776	4.76279	3.67502	0.740705	2.42078	4.81147	0.519344	4.20222	3.2863	0.0775851	0.876876	0.705599	0.260591					4.59934	2.80798	-1.79136
Q9Y566-3	[K].ESSEGGGAPQPPPRPPSPR.[Y]	1xPhospho [S17(100)]	-1.41977	-4.20261	-2.45892	-3.83616	-2.02452	-2.06306	-2.18722	-1.50882	-3.6828	-3.06744	-2.51499	0.384917	0.583354	0.668959	0.194158					-2.97936	-2.43555	0.543814
Q9UQM7	[K].ESSESTNTTIEDEDTK.[V]	1xPhospho [T8(100)]	5.95547	7.63214	7.07504	8.14247	6.49488	6.72143	7.7008	8.20448	7.25792	8.08792	6.72076	0.826247	0.697083	0.29881	0.797953					7.20128	7.3126	0.111321
Q9UQM7	[K].ESSESTNTTIEDEDTK.[V]	2xPhospho [T8(100);T9(100)]	4.83656	6.6297	5.74287	6.38449	5.45174	3.66239	4.3602	6.76698	3.44698	6.01525	5.17669	0.21748	0.598316	0.796816	0.320966					5.8984	4.98289	-0.915512
Q9UQM7	[K].ESSESTNTTIEDEDTK.[V]	3xPhospho [S5(100);T8(100);T9(100)]	0.595124	4.89104	3.96136	2.19905	2.12818	-3.50648	-0.441624	3.38076	-1.32159	0.409925	0.928188	0.0778503	0.298602	0.974985	0.509617					2.91165	0.225336	-2.68631
Q9UQM7	[K].ESSESTNTTIEDEDTKVR.[K]	1xPhospho [T9(100)]	-0.144053	1.72268	3.1865	2.46987	2.91593	1.04083	3.32693	2.57413	3.8518	2.78973	1.36857	0.336931	0.325475	0.401048	0.69162					1.80875	2.55256	0.74381
Q9UQM7	[K].ESSESTNTTIEDEDTKVR.[K]	2xPhospho [T8(100);T9(100)]	0.313931	2.92691	4.67863	2.85474	4.30004	0.0473423	1.84294	3.27212	1.88915	2.20859	2.1999	0.648024	0.251058	0.861647	0.346226					2.69355	2.25144	-0.442113
Q8IU85	[K].ESSIENEIAVLR.[K]	1xPhospho [S3(100)]	-1.10197	-2.79133	-5.27438	-1.69304	-3.73202	-1.60039	-0.0312004	1.24655	-2.56428	0.443964	-1.17347	0.172006	0.712355	0.346978	0.898988					-2.71518	-1.05869	1.65649
O43719	[K].ESSPEKEAEEGCPEK.[E]	1xCarbamidomethyl [C12];1xPhospho [S3(100)]	-2.37787	-3.35425	-0.544613	-0.726199	-0.622788	0.133362	0.133547	0.00212669	0.210773	-0.188551	0.219215	0.00807116	0.556592	0.860197	0.347794	**				-1.75073	-0.016045	1.73469
Q9H2X9	[K].ESSPFINSTDTEK.[G]	1xPhospho [S3(100)]	1.3612	-1.21471	0.0605545	-0.793588	0.411496	1.275	-0.869303	-0.728338	-0.841209	-0.605896	0.763571	0.921853	0.20322	0.191094	0.294164					-0.146637	-0.084954	0.0616835
Q01082	[K].ESSPIPSPTSDR.[K]	1xPhospho [S7(100)]	5.6747	6.18922	5.10297	6.37895	5.40996	5.8102	6.21457	6.42817	6.70013	5.90399	5.33524	0.693563	0.216776	0.0156053	0.127775			*		5.83646	5.97175	0.135291
Q01082	[K].ESSPIPSPTSDR.[K]	2xPhospho [S3(100);S7(100)]	5.39762	5.60219	4.46114	5.22345	5.06345	4.75067	4.4552	4.95213	4.3525	3.60214	4.55307	0.0670583	0.338086	0.475995	0.859299					5.1711	4.53274	-0.638363
Q01082	[K].ESSPIPSPTSDRK.[A]	1xPhospho [S7(99.7)]	3.62143	4.24236	4.22052	4.23584	4.88864	3.7207	4.11154	4.46843	5.46199	4.30504	3.44381	0.492822	0.0128455	0.0378296	0.210296		*	*		4.08004	4.34288	0.262841
Q01082	[K].ESSPIPSPTSDRK.[A]	2xPhospho [S3(100);S7(100)]	4.73159	5.18128	4.70524	4.31358	5.13844	4.04014	3.78511	4.28421	4.35133	3.34181	4.05591	0.0903357	0.0844531	0.685132	0.858863					4.73292	4.14242	-0.590499
Q9UPW6	[K].ESSPPREEAPPPPPPTEDSCAK.[K]	1xCarbamidomethyl [C20];1xPhospho [S3(99.6)]	-1.78545	-1.80381	-3.68369	-1.17721	1.64026	0.929937	-1.06879	-0.988108	-0.52607	-1.83925	-2.67503	0.124069	0.221375	0.0203909	0.605744			*		-2.11254	-0.646722	1.46582
Q9P2R3-4	[K].ESSSESFISR.[L]	1xPhospho [S4(100)]	0.444886	0.327482	-0.196577	0.0347338	0.644711	0.772381	-0.0489712	-0.534376	0.767815	0.422579	0.0599384	0.607521	0.754704	0.656498	0.0918442					0.152631	0.297725	0.145094
Q13557-6;Q13557-10;Q13557-8	[K].ESTESSNTTIEDEDVK.[A]	1xPhospho [T9(99.7)]	3.15217	1.98198	1.74346	2.06253	2.08212	2.74394	1.89362	2.54746	2.99752	3.2748	1.81142	0.524287	0.960584	0.520028	0.186143					2.23504	2.4787	0.243662
Q13557-6;Q13557-10;Q13557-8	[K].ESTESSNTTIEDEDVK.[A]	2xPhospho [S6(99.1);T9(100)]	1.1099	0.344242	-2.62179	-0.269807	-0.285792	-2.61917	-3.18416	0.790018	-2.48775	-0.0596733	-0.766047	0.393786	0.440008	0.397628	0.584508					-0.359364	-1.23037	-0.871004
P16949	[K].ESVPEFPLSPPK.[K]	1xPhospho [S9(100)]	9.00162	7.71811	7.06643	7.69016	8.81512	9.1437	7.74939	7.78407	8.6422	6.71156	6.6924	0.913855	0.378085	0.230388	0.342424					7.86908	7.93406	0.0649823
P16949	[K].ESVPEFPLSPPKK.[K]	1xPhospho [S9(100)]	3.30982	2.69754	1.91762	1.99676	3.33098	3.96432	2.60911	2.66502	3.60257	2.00597	1.60362	0.505236	0.244894	0.182233	0.0901907					2.48043	2.82594	0.345509
Q9H2B2	[K].ESVSPESLK.[S]	1xPhospho [S4(100)]	-0.530047	-1.16991	-1.65785	-0.918511	-1.34696	0.219242	0.172586	-1.35955	-0.896984	-3.7249	0.573826	0.840209	0.652944	0.836365	0.592996					-1.06908	-0.908963	0.160116
P35612	[K].ETAPEEPGSPAK.[S]	1xPhospho [S9(100)]	-3.99984	-2.27184	-4.28219	-2.36672	6.89734	-2.84499	-3.52123	-4.62824	-0.880104	2.77717	-5.00777	0.359516	0.28833	0.226095	0.663807					-3.23015	-1.02969	2.20046
P35612	[K].ETAPEEPGSPAKSAPASPVQSPAK.[E]	2xPhospho [S9(100);S13(100)]	-0.0725145	0.258797	-0.319899	-0.0729856	-0.20971	-0.605515	-0.529423	-0.248886	-0.0588169	-1.22102	0.311083	0.261171	0.295813	0.764466	0.681651					-0.0516505	-0.366041	-0.314391
P35612	[K].ETAPEEPGSPAKSAPASPVQSPAK.[E]	3xPhospho [S9(100);S13(100);S17(100)]	1.69679	1.83636	1.40131	2.2885	3.11701	1.10131	0.157255	0.954824	1.11051	0.488129	3.2383	0.595965	0.682986	0.967556	0.109075					1.80574	1.45248	-0.353264
P35612	[K].ETAPEEPGSPAKSAPASPVQSPAK.[E]	4xPhospho [S9(100);S13(100);S17(100);S21(100)]	2.48363	4.19446	3.43669	1.82863	3.42995	-3.16792	-0.555143	1.84934	-2.20261	-0.482925	2.28598	0.0586375	0.546708	0.655588	0.238845					2.98585	0.165238	-2.82061
Q14515	[K].ETAVSTEDDSHHK.[A]	1xPhospho [S5(100)]	0.398868	1.80749	-3.38905	-4.33781	0.725846	2.36746	2.63028	-5.82105	2.34132	1.3659	0.0942478	0.329088	0.955482	0.9364	0.0343549				*	-1.38013	0.529144	1.90927
Q02952	[K].ETCVSGEDPTQGADLSPDEK.[V]	1xCarbamidomethyl [C3];1xPhospho [S16(100)]	4.88892	4.55373	3.0538	4.60773	4.66325	5.02118	4.70022	3.40315	4.98684	2.75069	3.70856	0.858628	0.59282	0.291131	0.327306					4.27605	4.17627	-0.0997744
Q9Y2J2	[K].ETEITPEDGED.[-]	1xPhospho [T5(100)]	4.42376	3.68986	3.21541	3.83187	4.39614	3.99784	3.50663	4.32932	3.94872	2.93515	3.73287	0.889451	0.16247	0.091875	0.698156					3.79023	3.83524	0.0450122
Q6PKG0	[K].ETESAPGSPR.[A]	2xPhospho [S4(100);S8(100)]	0.893023	1.84147	2.61521	0.941606	0.41602	-0.194693	0.450167	1.63268	0.563995	1.15757	2.39404	0.252886	0.911746	0.160945	0.322385					1.57283	0.917112	-0.655716
Q12955	[K].ETESDQDDEIEK.[T]	1xPhospho [S4(100)]	1.23163	1.04329	0.750101	0.9857	0.605088	0.652174	0.683588	0.993145	0.474024	0.597614	0.364967	0.0135002	0.883235	0.876083	0.928825	*				1.00268	0.624372	-0.378308
O95433	[K].ETFLTSPEELYR.[V]	1xPhospho [S6(100)]	-0.20621	-0.923351	-1.72558	-0.912341	-0.693988	-1.13931	-0.688959	-0.0308285	-0.992123	-0.630253	-1.88414	0.840426	0.31926	0.0616059	0.559643					-0.941871	-0.865658	0.0762123
Q02952	[K].ETGTDGILAGSQEHDPGQGSSSPEQAGSPTEGEGVSTWESFK.[R]	1xPhospho [S28(100)]	0.505595	0.502245	-2.04905	-0.892814	-0.547767	0.12805	0.661232	-0.821209	1.66471	0.677958	-3.75763	0.846593	0.383991	0.186188	0.00213282				**	-0.483507	-0.284951	0.198555
Q02952	[K].ETGTDGILAGSQEHDPGQGSSSPEQAGSPTEGEGVSTWESFK.[R]	2xPhospho [T4(99.5);S28(100)]	1.37596	1.32888	0.0967674	0.873157	1.55396	0.96409	0.716217	-0.401245	0.780872	-0.0786915	-2.16476	0.304716	0.431646	0.38467	0.128217					0.918691	0.195778	-0.722912
Q16348	[K].ETLFSPVSIEEVPPRPPSPPK.[K]	1xPhospho [S18(100)]	2.74992	3.03838	1.45275	2.72219	2.37483	1.87638	0.383837	2.17006	-1.05081	1.8636	0.0670834	0.0826327	0.958851	0.885297	0.679307					2.49081	1.09785	-1.39295
P80723	[K].ETPAATEAPSSTPK.[A]	1xPhospho [T12(100)]	7.70383	8.28496	8.31958	8.10508	7.9271	8.40759	8.27372	8.32663	8.9813	7.64153	7.98416	0.640855	0.184875	0.353973	0.163583					8.10336	8.22029	0.116926
Q6JBY9	[K].ETPHSPPGGVK.[G]	1xPhospho [S5(100)]	0.928117	-0.100269	1.34095	0.530225	0.113601	1.37531	-0.480501	0.72917	-0.124174	0.26165	0.916265	0.50426	0.172294	0.0962238	0.143398					0.674756	0.39876	-0.275996
P21359	[K].ETQPWSSPK.[G]	1xPhospho [S7(100)]	-1.47618	-1.29679	-0.493689	-0.658528	-1.43708	0.110775	-0.346945	-0.668718	-0.518545	-1.90873	-6.16742	0.613069	0.61208	0.454601	0.191532					-0.981298	-1.56238	-0.581082
Q9NYF8	[K].ETQSPEQVK.[S]	1xPhospho [S4(100)]	2.0342	1.70428	2.65269	2.33146	1.96079	3.22958	1.99409	1.81326	2.82879	2.32093	-3.37807	0.589987	0.688903	0.548998	0.129308					2.18066	1.53848	-0.642175
O14576-2	[K].ETQTPLATHQSEEDEEDEEMVESK.[V]	1xOxidation [M20];1xPhospho [S11(100)]	1.64807	1.95573	1.47114	2.11918	3.14447	3.13214	2.60735	2.02552	3.59933	2.53315	0.221434	0.279212	0.240801	0.0669005	0.0610431					1.79853	2.4662	0.667667
O14576-2	[K].ETQTPLATHQSEEDEEDEEMVESK.[V]	1xPhospho [S11(100)]	2.02981	1.43371	1.22601	1.85822	5.5692	5.08883	1.72573	2.00663	1.80288	5.63512	5.22833	0.0494236	0.660454	0.944944	0.524119	*				1.63694	3.86524	2.22831
P78559-2	[K].ETSLDVSSK.[Q]	1xPhospho [S7(99.6)]	2.0658	-1.20484	-0.384188	-1.6058	-0.308072	-1.10171	-1.12342	-2.86106	-4.71474	-1.41618	0.431501	0.250141	0.0927576	0.0418186	0.172154			*		-0.282257	-1.58481	-1.30256
P11137-3;P11137	[K].ETSPESSLIQDEIAVK.[L]	1xPhospho [S3(100)]	6.18821	7.4641	7.48263	7.31758	7.94364	8.13326	7.16749	7.18719	7.47756	6.35289	5.47272	0.987916	0.210661	0.252997	0.314184					7.11313	7.10497	-0.00816352
P19634	[K].ETSSPGTDDVFTPAPSDSPSSQR.[I]	1xPhospho [S18(99.3)]	1.16597	0.370995	-0.805624	-0.0830355	-1.67396	0.337601	-0.0169258	-0.347858	-0.793707	-4.47819	-0.874403	0.178758	0.946017	0.964158	0.964157					0.162076	-1.12106	-1.28314
O75475	[K].ETSVSKEDTDHEEK.[A]	1xPhospho [T9(100)]	0.516662	2.80719	2.08525	2.33476	1.92259	2.79828	1.2366	1.68876	2.71437	2.18826	1.44334	0.897177	0.306853	0.396067	0.140374					1.93596	1.99889	0.0629221
O75475	[K].ETSVSKEDTDHEEKASNEDVTK.[A]	1xPhospho [S16(100)]	-3.46249	-0.00699043	0.969931	-0.409343	0.537356	1.22317	1.15652	-3.90268	1.28472	1.13506	1.72234	0.357534	0.509178	0.413915	0.638194					-0.727223	0.450927	1.17815
O75475	[K].ETSVSKEDTDHEEKASNEDVTK.[A]	2xPhospho [T9(100);S16(100)]	-2.9335	0.99169	1.8751	0.752589	1.71582	2.28646	0.846855	-0.440571	1.91352	0.931675	0.216373	0.353941	0.627755	0.792509	0.475809					0.171471	1.06716	0.89569
O75475	[K].ETSVSKEDTDHEEKASNEDVTK.[A]	3xPhospho [T9(99.2);S16(100);T/S]	-3.19714	-1.31817	-0.566893	-1.76229	-0.790122	-3.61383	-3.01208	-3.49444	-5.01918	-1.35884	-1.85932	0.261702	0.624879	0.233437	0.227274					-1.71112	-2.7354	-1.02428
Q9Y4E1;Q641Q2	[K].ETVSEAPPLLFSDEEEKEAQLGVK.[S]	1xPhospho [S12(100)]	-2.28282	-2.8978	-1.6518	-2.71089	-2.14147	-1.32156	-2.72853	-1.95468	-2.33844	-2.97311	-4.0179	0.82374	0.696054	0.840491	0.613147					-2.38583	-2.49653	-0.110699
Q96K76	[K].ETWDTAEEDSGTDSEYDESGK.[S]	1xPhospho [S10(100)]	-2.03131	-1.30155	-0.930637	-1.25378	-3.14175	-3.15035	-3.01047	-4.24022	-3.77884	-3.91944	-5.58756	0.000742559	0.778588	0.443397	0.663447	***				-1.37932	-3.83266	-2.45334
O43491	[K].EVAENQQNQSSDPEEEK.[G]	1xPhospho [S11(100)]	1.62297	1.6672	0.205669	1.80584	0.745317	1.3485	2.36465	1.06864	1.64132	2.12587	1.77268	0.538283	0.429164	0.681435	0.425169					1.32542	1.581	0.255576
O00555-4	[K].EVAEVSPLSAANMSIAVK.[E]	1xPhospho [S6(100)]	-1.12456	-0.301315	-0.472692	-1.82139	-0.239932	0.603966	-0.500612	-0.510948	-0.967167	-3.81872	-5.62817	0.59607	0.269358	0.415466	0.234595					-0.92999	-1.58023	-0.650236
Q00975	[K].EVAEVSPMSAANISIAAR.[Q]	1xPhospho [S6(100)]	-1.64007	-0.040987	0.358545	-1.87379	0.849883	1.22558	-1.05952	-0.461927	-0.676447	0.744709	-1.1552	0.294035	0.567116	0.984378	0.390277					-0.799073	-0.0761336	0.72294
P04350	[K].EVDEQMLSVQSK.[N]	1xPhospho [S11(100)]	-0.70958	-1.09653	-4.13304	-1.34762	-2.02252	-2.34941	-1.04248	-1.14951	-1.62829	-3.51483	-4.92055	0.558929	0.230769	0.0555254	0.242237					-1.82169	-2.37537	-0.553678
Q8WWM7-3	[K].EVDGLLTSEPMGSPVSSK.[T]	1xPhospho [S13(99.3)]	-1.51593	-1.82199	-0.729399	-0.965278	-1.14929	-0.868946	-1.08867	-1.35011	-2.8071	-5.08385	-1.73546	0.363952	0.934757	0.784258	0.223269					-1.25815	-2.01192	-0.753767
O95218-2	[K].EVEDKESEGEEEDEDEDLSK.[Y]	1xPhospho [S7(100)]	0.328488	3.01312	3.52228	3.2121	2.84599	3.08477	2.1271	0.685947	2.18652	2.01823	3.30319	0.783924	0.644337	0.39256	0.721209					2.519	2.32168	-0.197319
P19338	[K].EVEEDSEDEEMSEDEEDDSSGEEVVIPQK.[K]	1xPhospho [S20(99.5)]	1.1264	-0.0491581	-1.70555	0.957723	-0.86596	0.541037	1.71118	1.64222	1.48748	1.09809	-0.702374	0.418128	0.876311	0.117438	0.308566					0.0823536	0.701667	0.619313
P19338	[K].EVEEDSEDEEMSEDEEDDSSGEEVVIPQK.[K]	3xPhospho [S6(100);S];S12(100)	-5.25734	0.1042	-0.157513	-2.61888	-1.50654	-4.91098	-3.47889	-3.69712	-5.10683	-4.75972	-4.94938	0.0976155	0.372508	0.811561	0.990934					-1.98238	-4.05849	-2.07611
P19338	[K].EVEEDSEDEEMSEDEEDDSSGEEVVIPQKK.[G]	3xPhospho [S6(100);S]	-5.75452	-1.54063	-0.660133	-2.54987	-1.93969	-5.33351	-4.61541	-3.72977	-3.96124	-5.42553	-5.43326	0.130567	0.208915	0.900248	0.940485					-2.62629	-4.34834	-1.72205
Q5SYC1	[K].EVEKELSPK.[S]	1xPhospho [S7(100)]	0.442718	2.39227	3.02021	1.77442	3.01395	1.7455	1.7023	1.8644	3.47273	1.97131	2.07115	0.521931	0.0943347	0.545494	0.505874					1.90741	2.26305	0.355643
Q5VWQ8;Q96PV0-2	[K].EVFASWR.[QL]	1xPhospho [S5(100)]	-3.94812	-1.53427	-3.18885	-1.9158	-3.01215	-3.88687	-1.62064	-1.72548	-2.67807	-1.67395	-3.28558	0.884039	0.371881	0.193917	0.53751					-2.64676	-2.55468	0.0920834
Q96EK5	[K].EVGSPPLDPTER.[F]	1xPhospho [S4(100)]	-0.196906	-0.687731	-1.35845	0.652743	-0.355624	-0.602699	-2.3466	-0.138056	0.475534	0.708162	-2.77221	0.679407	0.381289	0.134675	0.36463					-0.397585	-0.718784	-0.321199
P40925-3	[K].EVGVYEALKDDSWLK.[G]	1xPhospho [S12(100)]	-3.49568	-4.25029	-2.5714	-4.14501	-1.66695	-2.27912	-2.37087	-3.6129	-3.20467	-1.23901	-4.95666	0.257365	0.822423	0.971391	0.524872					-3.61559	-2.76145	0.854137
Q8WWM9	[K].EVGWVQQVPNATTPPATLPSSGP.[-]	1xPhospho [T13(99.5)]	-2.42176	0.0427818	-0.360289	-0.687564	-0.350987	0.97485	-2.00257	-0.982466	-0.364189	-3.04111	-0.684237	0.934523	0.320937	0.639294	0.820834					-0.856708	-0.921529	-0.0648214
Q9NQX3-2	[K].EVHDELEDLPSPPPPLSPPPTTSPHK.[Q]	1xPhospho [S17(100)]	1.43507	1.41081	0.381693	0.567912	0.097209	0.433439	0.755444	1.51317	0.795616	1.93608	-0.518755	0.63136	0.618957	0.50231	0.107181					0.948871	0.716029	-0.232842
Q9NQX3-2	[K].EVHDELEDLPSPPPPLSPPPTTSPHK.[Q]	2xPhospho [S11(100);S17(100)]	0.681849	1.4506	1.51781	0.6053	1.29343	2.2857	1.91209	1.84822	1.77521	2.54656	0.057518	0.21096	0.665598	0.557401	0.0601889					1.06389	1.6741	0.610212
Q9NQX3-2	[K].EVHDELEDLPSPPPPLSPPPTTSPHK.[Q]	3xPhospho [S11(100);S17(100);S23(98.9)]	0.711947	1.34126	1.78748	1.00346	1.30344	1.27587	0.413877	1.4641	-4.09564	1.3758	-1.16117	0.319175	0.504067	0.50748	0.362702					1.21104	0.0823258	-1.12871
Q9Y3P9	[K].EVLDEDTDEEKETLK.[N]	1xPhospho [T7(100)]	-0.262162	0.451216	0.648218	0.248794	0.355271	0.565401	0.298697	0.44894	0.412144	-0.0281601	0.0592556	0.869981	0.264266	0.657901	0.598302					0.271516	0.30165	0.0301335
Q8TBG9-2	[K].EVLLLMSACK.[Q]	1xCarbamidomethyl [C9];1xOxidation [M6];1xPhospho [S7(100)]	-2.71162	-1.62424	-1.05388	-0.840678	-1.41367	-1.46845	0.0693321	-1.73257	-1.64972	-0.0167236	-1.7253	0.42776	0.347469	0.794007	0.966582					-1.5576	-1.13387	0.42373
Q8TBG9-2	[K].EVLLLMSACK.[Q]	1xCarbamidomethyl [C9];1xPhospho [S7(100)]	-0.646979	1.01011	1.83456	-0.096137	-0.150748	-0.675901	1.83575	1.15782	-0.989286	1.06048	-1.45123	0.597158	0.991069	0.667658	0.774025					0.525388	0.112411	-0.412977
Q9H6X2	[K].EVPPPPAEESEEEDDDGLPK.[K]	1xPhospho [S10(100)]	-0.099967	0.339233	0.239031	0.351636	-0.471396	0.0877991	-0.450987	-0.234299	-0.131702	0.134197	-0.353621	0.0209237	0.585972	0.448839	0.48143	*				0.207483	-0.202858	-0.410342
P46821	[K].EVPSKEEPSPVK.[A]	1xPhospho [S9(100)]	1.71787	2.65119	2.97879	3.89752	2.66655	3.80822	4.67085	4.02188	5.03485	3.45623	3.39083	0.0756659	0.785231	0.264289	0.585192					2.81134	3.8642	1.05286
P46821	[K].EVPSKEEPSPVKAEVAEK.[Q]	1xPhospho [S9(100)]	4.50982	5.71299	5.3609	5.39321	5.3868	5.586	5.79634	5.04513	7.06995	5.19884	0.127634	0.761791	0.278613	0.245707	0.0365527				*	5.24423	4.88724	-0.35699
Q5THJ4	[K].EVQDKDYPLTPPPSPTVDEPK.[I]	1xPhospho [S14(99.7)]	-0.812739	0.547073	0.531248	-0.287406	0.0964842	0.0778866	-0.410879	-0.671682	0.902319	-0.772066	-1.02191	0.559518	0.139913	0.665395	0.0619498					-0.00545597	-0.257121	-0.251665
Q8NDI1	[K].EVQTPQYLNPFDEPEAFVTIKDSPPQSTK.[R]	1xPhospho [S23(100)]	-1.12762	1.45625	1.04877	-0.901034	-0.0268297	0.748281	0.043457	2.14934	-0.475851	-0.0836487	-4.82146	0.703755	0.205886	0.370072	0.183958					0.119091	-0.352387	-0.471478
P07900-2	[K].EVSDDEAEEK.[E]	1xPhospho [S3(100)]	2.95234	3.35723	2.83262	4.81952	2.22796	4.61032	2.52913	4.0697	4.73734	3.97576	4.36584	0.637846	0.839842	0.519839	0.895466					3.49043	3.78801	0.297578
P07900-2	[K].EVSDDEAEEKEDKEEEK.[E]	1xPhospho [S3(100)]	2.48324	1.63099	-3.07369	1.83407	0.225715	3.32909	3.32136	1.58953	2.55162	3.23171	1.28543	0.21067	0.827183	0.217423	0.224153					0.718653	2.21921	1.50055
P07900-2	[K].EVSDDEAEEKEDKEEEKEK.[E]	1xPhospho [S3(100)]	2.54768	2.74769	1.25803	2.50105	0.977166	3.78912	3.0008	1.58971	2.31657	2.8007	0.971918	0.926571	0.407936	0.909139	0.0570021					2.26361	2.20657	-0.0570431
P05023	[K].EVSMDDHK.[L]	1xPhospho [S3(100)]	3.03922	2.92737	2.61966	2.58419	2.77962	3.6215	3.22248	2.60951	3.60065	3.47441	3.96855	0.072585	0.454707	0.651728	0.485925					2.79261	3.32525	0.532637
P05023	[K].EVSMDDHKLSLDELHR.[K]	1xPhospho [S10(100)]	1.93447	0.753975	0.0352802	1.04833	1.07851	0.61784	0.768671	1.2866	0.786406	1.14169	0.455154	0.841455	0.72004	0.225273	0.940494					0.943014	0.876409	-0.0666043
Q5T200	[K].EVSPEVVR.[S]	1xPhospho [S3(100)]	0.49668	0.67606	0.829401	1.18186	0.965802	0.885881	0.921061	0.240459	0.671726	0.789448	1.21098	0.932882	0.144789	0.358865	0.226846					0.796	0.812194	0.0161941
Q15878	[K].EVSPMSAPNMPSIER.[DE]	1xPhospho [S3(100)]	0.0575686	2.09617	1.98639	1.91537	1.0273	1.26619	-2.6166	2.63548	0.213369	1.21737	0.584959	0.34486	0.363686	0.696307	0.671812					1.51387	0.618295	-0.895579
Q02952	[K].EVSSLEGSPPPCLGQEEAVCTK.[I]	1xPhospho [S8(99.7)];2xCarbamidomethyl [C12;C20]	2.10551	2.74389	1.54061	2.32675	2.91681	2.79342	2.34411	1.74746	2.59986	0.418152	0.805468	0.676509	0.162459	0.153802	0.26924					2.17919	1.94647	-0.232724
P02671	[K].EVVTSEDGSDCPEAMDLGTLSGIGTLDGFR.[H]	1xCarbamidomethyl [C11];1xPhospho [S5(99.6)]	-2.92304	-3.51042	-4.4096	-3.7939	-3.53264	-2.68893	-3.39072	-1.82868	-3.95443	-3.59481	-6.06785	0.91263	0.37226	0.130209	0.377755					-3.65924	-3.57972	0.0795139
Q8WYA6	[K].EYAENIGDGRSPEFR.[E]	1xPhospho [S11(100)]	-2.30103	-1.28578	-0.563017	-1.04968	-0.167632	-1.47905	-0.759945	-1.86455	-1.11223	-0.6429	-1.09727	0.487564	0.961303	0.828992	0.764146					-1.29988	-1.01765	0.282224
Q96PV0-2	[K].EYEEEIHSLK.[E]	1xPhospho [S8(100)]	-0.46156	3.06035	2.48104	3.10234	0.949677	2.96759	3.01496	3.30659	2.89576	2.13898	0.875683	0.752561	0.514026	0.333359	0.3391					2.04554	2.30703	0.261491
Q96PV0-2	[K].EYEEEIHSLKER.[L]	1xPhospho [S8(100)]	-0.977651	1.94017	1.36787	2.32791	0.653916	1.07096	1.30082	1.56685	1.80549	1.95222	0.770987	0.820945	0.535401	0.362541	0.532551					1.16458	1.30304	0.138459
P07814	[K].EYIPGQPPLSQSSDSSPTR.[N]	1xPhospho [S16(99.5)]	2.66495	3.10997	3.29279	3.63164	3.28663	3.08492	2.89966	2.9649	3.43872	2.49112	1.7287	0.33833	0.280478	0.26721	0.424664					3.17484	2.84209	-0.332744
Q5THJ4	[K].EYLSQSCPSVSNVEYPDMPR.[S]	1xCarbamidomethyl [C7];1xPhospho [S4(99.7)]	0.356057	1.13749	0.922857	0.85423	0.650544	0.142477	0.0647297	0.83008	0.339914	0.275217	-0.369286	0.0462025	0.142926	0.482717	0.661621	*				0.817658	0.27624	-0.541418
Q9HCD6-2	[K].EYPSPPPSPLR.[R]	1xPhospho [S4(100)]	-3.79718	-4.67234	-3.97465	-2.77379	2.40646	1.80165	2.18525	-4.37446	1.98412	2.75385	1.59265	0.00399427	0.6952	0.745064	0.775035	**				-3.80449	1.19279	4.99728
Q9HCD6-2	[K].EYPSPPPSPLR.[R]	2xPhospho [S4(100);S8(100)]	0.0340929	-1.48247	-2.34171	-0.45865	-1.17165	-3.07996	-2.15844	-0.777157	-1.91135	-1.22747	-2.77461	0.199916	0.562746	0.309011	0.761798					-1.06218	-1.87152	-0.809336
Q12955	[K].EYSSQSPTSSSPEK.[V]	1xPhospho [S6(99.6)]	0.0541201	1.4549	1.44791	1.39968	0.384892	0.285177	0.968735	1.50235	1.19624	2.40899	0.602324	0.932956	0.812524	0.844128	0.5699					1.08915	1.04981	-0.0393391
Q12955	[K].EYSSQSPTSSSPEK.[V]	2xPhospho [S6(100);S11(99.6)]	-1.92845	-0.756346	0.122547	-0.258763	-0.247193	-1.22951	-0.748682	0.0523643	-5.89336	0.116333	-1.02742	0.619115	0.380226	0.447314	0.0818601					-0.705253	-1.2825	-0.577242
Q5JSH3	[K].EYVSNDAAQSDDEEK.[L]	1xPhospho [S10(100)]	1.26286	2.3736	0.785837	2.39977	0.687327	1.91147	1.74792	1.90872	1.62992	1.28999	1.14273	0.551736	0.712832	0.208293	0.321778					1.70552	1.47401	-0.231506
Q5JSH3	[K].EYVSNDAAQSDDEEKLQSQPTDTDGGR.[L]	1xPhospho [S10(100)]	2.59239	3.90778	3.80402	3.85632	3.74901	3.30236	3.02466	3.57039	3.9744	2.80503	3.18039	0.603806	0.0479262	0.243279	0.72694		*			3.54013	3.37232	-0.167808
P50747	[K].FASAENIPDLPYDYSSSLESVADETSPER.[E]	1xPhospho [S26(100)]	0.394067	0.878464	1.21807	-0.177184	1.38591	0.920435	1.50417	0.987761	1.04863	1.04828	-0.489384	0.422914	0.283605	0.586134	0.122274					0.578354	0.915114	0.33676
P05455	[K].FASDDEHDEHDENGATGPVK.[R]	1xPhospho [S3(100)]	2.1255	1.85428	2.33634	2.48963	1.47536	2.93821	2.32612	0.683907	2.41123	2.07739	1.80487	0.547074	0.0584544	0.164418	0.423466					2.20144	1.95958	-0.241853
Q8TCA0	[K].FDMLMSPEGAR.[A]	1xPhospho [S6(100)]	-1.98281	-1.29032	-1.6638	-1.36524	-3.07199	-2.88402	-2.62211	-1.86516	-3.13984	-3.43076	-3.14805	0.00136555	0.850794	0.814909	0.790427	**				-1.57554	-2.88028	-1.30474
P46821	[K].FEDEGAGFEESSETGDYEEK.[A]	1xPhospho [S12(100)]	5.5124	5.27253	4.07959	5.42142	4.11759	5.08831	4.65305	4.79926	4.16094	3.62701	4.30896	0.083537	0.846558	0.755841	0.981668					5.07148	4.39359	-0.677894
P54105	[K].FEEESKEPVADEEEEDSDDDVEPITEFR.[F]	1xPhospho [S17(100)]	2.67302	2.89216	3.49126	2.75256	3.12689	2.25098	1.4872	2.25883	0.655788	3.4096	1.73152	0.137896	0.597334	0.32031	0.443742					2.95225	2.13155	-0.820706
Q14DG7	[K].FEPSSDEHQGGSNDIEGINR.[E]	1xPhospho [S5(99.5)]	0.0600939	-0.94013	-1.21953	-1.40157	-1.39603	-0.68536	-1.02502	-0.505232	-0.781639	-1.19864	-1.72765	0.609732	0.714658	0.699478	0.216667					-0.875284	-1.04565	-0.170368
P52272	[K].FESPEVAER.[A]	1xPhospho [S3(100)]	-1.19354	-0.589172	-1.19545	0.145854	-0.20922	-0.950144	-1.16464	-1.48226	-2.11404	-1.92949	-3.57308	0.153242	0.649512	0.437645	0.842966					-0.708076	-1.63184	-0.923762
Q05193;Q05193-2	[K].FFLSHPSYR.[H]	1xPhospho [S7(100)]	-1.12021	-2.3662	-3.48059	-3.50308	-2.95125	-2.21962	-0.512802	1.00251	-3.32392	2.88286	-0.123602	0.160531	0.588598	0.993277	0.847911					-2.61752	-0.749404	1.86811
Q15459	[K].FGESEEVEMEVESDEEDDKQEK.[A]	1xOxidation [M9];1xPhospho [S13(100)]	-4.91257	-2.41611	-3.45771	-2.01968	-2.13056	-0.585949	-1.17352	-3.43025	-0.945253	-0.652843	-2.88486	0.0730061	0.990984	0.398316	0.192663					-3.20152	-1.68618	1.51534
Q15459	[K].FGESEEVEMEVESDEEDDKQEK.[A]	1xPhospho [S13(100)]	0.338504	0.802637	1.11379	0.72387	1.22343	0.285173	-0.287453	-0.057972	-0.15584	0.472921	-1.64758	0.131847	0.565112	0.873169	0.588948					0.7447	-0.0239029	-0.768603
Q99719-2;Q99719	[K].FGIHVYQFPECDSDEDEDFK.[Q]	1xCarbamidomethyl [C11];1xPhospho [S13(100)]	2.47629	1.4629	1.85404	-0.838611	2.06024	2.7626	-2.4735	0.108147	-0.879011	2.2537	-4.45774	0.391878	0.769701	0.92075	0.326641					1.23865	-0.0893679	-1.32802
Q99719-2;Q99719	[K].FGIHVYQFPECDSDEDEDFKQQDR.[E]	1xCarbamidomethyl [C11];1xPhospho [S13(100)]	2.88951	1.84957	4.45591	-0.40224	4.26999	3.60208	-2.01723	1.43789	-0.00118065	4.05798	-2.39379	0.585759	0.798641	0.688631	0.643713					2.19819	1.27939	-0.918795
O75069	[K].FGSADNIAHLK.[DN]	1xPhospho [S3(100)]	-1.73144	-5.7796	-1.77332	-4.10088	-2.08792	-2.78047	-0.744329	-4.63845	-3.1936	0.546316	-0.0720959	0.239494	0.0406736	0.0872903	0.390294		*			-3.34631	-1.85294	1.49337
O75069	[K].FGSADNIAHLKDPLEDGPPEEAAR.[A]	1xPhospho [S3(100)]	-3.43667	-3.42042	-4.53404	-2.75825	-4.26246	-1.46307	-2.53552	-2.4402	-4.87839	-4.53582	-1.71236	0.599134	0.335168	0.951001	0.272099					-3.53734	-3.11826	0.419083
O94876	[K].FGSADNIPNLK.[D]	1xPhospho [S3(100)]	-1.32043	-2.07335	-2.19202	-1.45483	-2.17155	-2.57802	-1.86259	-2.60259	-3.113	-1.91766	-0.464956	0.476953	0.068998	0.136622	0.0471755				*	-1.76016	-2.10148	-0.341324
Q8N6T3-2	[K].FGSQASQK.[AF]	1xPhospho [S6(100)]	-1.50812	-2.98457	-2.78823	-3.32597	-2.01664	-2.27238	-1.73941	-2.40874	-3.33245	1.2254	1.22363	0.207451	0.187872	0.311254	0.405229					-2.65172	-1.33151	1.32021
Q969V6	[K].FGSTGSTPPVSPTPSER.[S]	1xPhospho [S3(99.4)]	-0.111405	0.758791	0.24255	0.930263	0.320342	0.563669	0.316166	0.749708	0.726118	0.293715	-0.545053	0.710085	0.150639	0.0471166	0.204983			*		0.45505	0.346381	-0.108669
Q09666	[K].FGTFGGLGSK.[S]	1xPhospho [S9(100)]	-3.909	0.627218	-0.389421	0.150983	1.11831	-1.98542	-2.46728	-3.80491	-3.117	0.548613	1.98061	0.875154	0.764018	0.527077	0.379446					-0.880055	-1.10387	-0.223812
P40763	[K].FICVTPTTCSNTIDLPMSPR.[T]	1xPhospho [T5(97.7)];2xCarbamidomethyl [C3;C9]	-2.76884	-4.94141	-4.25155	-4.0101	-1.34574	-4.36202	-4.28159	-4.19315	-4.36097	-3.77306	-2.88176	0.567701	0.941525	0.895213	0.113827					-3.99297	-3.59976	0.393217
P78352-2	[K].FIEAGQYNSHLYGTSVQSVR.[E]	1xPhospho [S9(100)]	-4.47179	-2.1591	-5.0537	-4.99141	-3.84063	-2.42188	-2.54763	-4.13334	-1.53734	-0.871231	-4.14275	0.129671	0.546398	0.40569	0.00314314				**	-4.169	-2.78497	1.38403
P17612	[K].FKGPGDTSNFDDYEEEEIRVSINEK.[C]	1xPhospho [S21(100)]	-5.22107	-3.21847	-3.78491	-6.21291	-2.55029	-2.63645	-2.48992	-5.38557	-6.15027	-4.78274	-3.29388	0.459432	0.784959	0.450374	0.979436					-4.60934	-3.89845	0.710892
P00352	[K].FKSLDDVIK.[R]	1xPhospho [S3(100)]	-6.45768	-2.06132	-2.11067	-4.23339	-2.98523	-3.59677	-1.79627	-3.018	-3.6832	-1.68905	-2.06538	0.268259	0.835824	0.781729	0.875132					-3.71577	-2.69056	1.02521
O75746	[K].FKSPSVAVVQPK.[A]	1xPhospho [S3(99.7)]	-0.213782	-1.01459	-0.0446472	-1.09192	-0.488193	-0.0462036	-0.324955	-0.868513	0.00202179	0.854818	-0.600176	0.300213	0.297913	0.291435	0.373611					-0.591233	-0.210171	0.381062
P69905	[K].FLASVSTVLTSK.[Y]	1xPhospho [T7(99.7)]	-2.28242	-1.28405	-4.5132	-2.56733	-6.88872	-1.40481	-0.587931	-2.87814	-2.89807	-1.7066	-1.81027	0.956359	0.234705	0.651506	0.321749					-2.66175	-2.59636	0.0653862
P15374	[K].FLEESVSMSPEER.[A]	1xOxidation [M8];1xPhospho [S9(100)]	-3.77857	-3.08266	-2.72155	-2.24658	-2.22172	-1.92968	-0.706751	-1.80357	-0.967041	-4.74348	-4.35783	0.515635	0.288423	0.151437	0.489312					-2.95734	-2.39001	0.567332
P15374	[K].FLEESVSMSPEER.[A]	1xPhospho [S9(100)]	0.720464	1.24953	0.232822	0.666392	-0.814509	0.302744	1.09143	1.06116	0.0876789	0.501881	0.387627	0.369353	0.678198	0.876964	0.560373					0.717303	0.374001	-0.343302
O43815	[K].FLESAAADFSDEDEDDDVDGR.[E]	1xPhospho [S10(100)]	0.297423	-0.163452	-5.5069	0.29605	0.309146	-1.13093	-0.812756	0.740618	-3.71853	-1.9761	-0.931429	0.881777	0.597481	0.101785	0.512598					-1.26922	-1.07428	0.194935
P63104	[K].FLIPNASQAESK.[V]	1xPhospho [S7(100)]	1.82876	1.0504	0.643961	0.778462	1.24206	1.29507	1.59105	1.66856	1.52608	1.53026	0.75787	0.263621	0.538043	0.211269	0.205064					1.0754	1.37299	0.297596
Q8N336	[K].FLKPNTPLESR.[I]	1xPhospho [T6(100)]	-3.10577	-2.76731	-3.13892	-3.113	-3.26312	-3.01789	-3.03184	-3.40565	-3.65957	-0.43515	-2.93522	0.715124	0.290204	0.495345	0.70342					-3.03125	-2.82121	0.210044
Q96S38	[K].FLNRSPEESFDIK.[E]	1xPhospho [S5(100)]	-4.95476	0.526844	0.385033	-0.265807	-0.349166	0.555468	0.482138	-1.04573	1.27577	0.446289	-2.66275	0.461819	0.426484	0.455667	0.151009					-1.07717	-0.185427	0.891745
P19367	[K].FLSQIESDR.[L]	1xPhospho [S7(100)]	1.86087	0.138496	-0.284151	0.0506716	-0.505853	0.412579	0.870008	0.558397	-0.291111	0.963488	-0.253885	0.689906	0.240532	0.639112	0.683628					0.441473	0.250518	-0.190955
O43491;Q9Y2J2-4;Q9Y2J2	[K].FLTLGSK.[F]	1xPhospho [T3(100)]	0.823442	2.09669	0.5606	1.17156	1.52064	0.437359	1.25293	0.108387	0.4179	0.996853	3.05839	0.931466	0.795541	0.594364	0.482002					1.16307	1.11321	-0.0498627
Q96JG6	[K].FMEQSRSPSVSPSK.[Q]	1xPhospho [S7(99.5)]	-3.60701	-1.23022	0.633371	-0.767194	0.354037	-2.49022	-1.39153	-3.86193	-0.645449	-2.20605	-2.48695	0.561103	0.67776	0.764803	0.895037					-1.24277	-1.8183	-0.575533
Q99623	[K].FNASQLITQR.[A]	1xPhospho [S4(100)]	1.51749	0.899651	-0.11035	0.864514	-0.0800085	0.4702	0.902788	-0.38969	0.749836	1.35637	-0.954874	0.324688	0.58403	0.974792	0.0676029					0.792825	0.293517	-0.499308
Q9NYF8	[K].FNDSEGDDTEETEDYR.[Q]	1xPhospho [S4(100)]	0.377625	2.38918	2.43054	2.72003	2.16536	2.18468	0.568485	1.14426	1.1671	0.850027	1.73687	0.285492	0.768652	0.908759	0.53666					1.97934	1.4024	-0.576946
Q96Q05-2	[K].FNFESFPESPGEK.[G]	1xPhospho [S9(100)]	0.964877	1.62608	1.2409	1.33942	1.62778	0.892181	1.04398	1.76162	1.12634	1.17238	0.801907	0.680682	0.00908315	0.0520737	0.883504		**			1.29282	1.20374	-0.0890805
P36404	[K].FNGEDIDTISPTLGFNIK.[T]	1xPhospho [S10(100)]	-5.14413	-0.317158	-0.732883	-1.42793	0.268998	0.0901585	-4.705	-0.958155	-0.429575	-0.870886	-3.22416	0.695628	0.106253	0.258473	0.464365					-1.90553	-1.40409	0.501438
Q9NZ32	[K].FNIDGNNERPSPPPNVDYPLDGEK.[I]	1xPhospho [S11(100)]	-1.83576	-1.85882	-3.13234	-3.16692	-2.36649	-1.23169	-1.47251	-2.60184	-1.8173	-1.4922	-6.43907	0.992182	0.597362	0.395899	0.0179642				*	-2.49846	-2.48873	0.00973398
P19367	[K].FNTSDVSAIEK.[N]	1xPhospho [T3(100)]	3.81537	2.43244	2.42242	2.51718	2.00819	2.5257	2.34811	3.00968	2.00529	2.95914	1.93603	0.269113	0.441354	0.664197	0.973636					2.79685	2.39888	-0.397974
Q9Y6T7	[K].FPHSSPMVK.[S]	1xOxidation [M7];1xPhospho [S5(100)]	-0.661454	-4.4022	-2.78523	-4.78926	-0.251491	2.31049	-0.0507889	-2.07105	1.43695	2.15639	-1.77403	0.0150654	0.751235	0.867564	0.28879	*				-3.15954	0.250925	3.41046
Q9Y6T7	[K].FPHSSPMVK.[S]	1xPhospho [S5(100)]	0.950116	1.29438	3.01336	1.26199	2.12672	3.60881	0.943552	2.2171	1.19994	1.59432	1.71908	0.6232	0.783373	0.506548	0.596879					1.62996	1.91565	0.285683
O14681	[K].FPSPHPSPAK.[L]	1xPhospho [S7(100)]	-1.61025	-4.48802	0.0329151	-5.56413	-0.569251	-0.293171	-2.43448	-3.48189	-1.0743	-0.739565	-1.42936	0.212776	0.577698	0.218881	0.87812					-2.90737	-1.43172	1.47565
P62070-4	[K].FQEQECPPSPEPTR.[K]	1xCarbamidomethyl [C6];1xPhospho [S9(100)]	3.07996	3.53052	2.38426	3.29366	2.95424	3.43361	4.03518	3.39157	3.93953	3.38365	2.81259	0.263833	0.43115	0.0624257	0.0332448				*	3.0721	3.42148	0.349384
Q7Z478	[K].FQSPQIQATISPPLQPK.[T]	1xPhospho [S11(100)]	-2.51905	-0.292736	0.0939426	-0.00929165	-0.419831	-0.142975	0.328617	-0.628906	-0.210373	-0.890491	-2.14696	0.878797	0.549577	0.489083	0.413688					-0.681783	-0.587274	0.0945098
P22694-9;P22694-7;P22694	[K].FRGSGDTSNFDDYEEEDIR.[V]	1xPhospho [S4(100)]	-0.187087	-1.47898	-1.20196	-1.28883	-0.306056	-0.546305	0.197985	0.0036583	0.0538082	0.51038	-4.60714	0.700783	0.538842	0.274392	0.144477					-1.03921	-0.670524	0.36869
P10451-5;P10451;P10451-3	[K].FRISHELDSASSEVN.[-]	1xPhospho [S4(100)]	-0.672719	-1.43465	-4.30502	0.97704	-1.04556	-0.248484	2.59023	-1.43478	-0.00307274	-1.48732	-0.792553	0.371225	0.718243	0.24667	0.795008					-1.35884	-0.345934	1.0129
P10451-5;P10451;P10451-3	[K].FRISHELDSASSEVN.[-]	2xPhospho [S4(100);S9(100)]	-2.34154	-3.72137	-1.35493	-1.62543	-0.638177	-0.264551	3.18278	-2.74308	-0.342361	-2.00265	-0.931896	0.129309	0.354418	0.795025	0.901491					-2.26082	-0.534277	1.72654
Q7L099-3	[K].FRVSMDGEWLCLR.[E]	1xCarbamidomethyl [C11];1xOxidation [M5];1xPhospho [S4(100)]	-3.4879	-3.88479	-3.32584	-4.24169	-2.9144	-1.66411	-1.46424	-3.25154	-1.75328	-0.704082	-4.27923	0.053074	0.797486	0.781738	0.106527					-3.73506	-2.29013	1.44493
Q9Y696	[K].FSAYIK.[N]	1xPhospho [S2(100)]	-0.722699	-2.49769	-1.22532	-1.80029	-2.55005	-3.41645	0.601318	-3.34027	-2.40187	-1.46694	1.22329	0.952946	0.0610478	0.0615095	0.268454					-1.5615	-1.62157	-0.0600683
P48634	[K].FSDEEDGRDSDEEGAEGHR.[D]	1xPhospho [S10(100)]	-4.14127	-0.15233	0.36215	-0.183356	-0.94959	0.431107	-0.776205	-0.1122	-0.723902	-1.85911	-1.5439	0.787192	0.478772	0.605095	0.867564					-1.0287	-0.790542	0.238161
Q9Y2K6	[K].FSEQDSPPPSHPLK.[A]	1xPhospho [S6(100)]	-0.572146	-3.44658	-0.81881	-3.32224	-1.46533	-0.71106	-1.05804	-0.72954	-0.674126	0.33814	-1.55392	0.0968037	0.536921	0.568382	0.829878					-2.03994	-0.836267	1.20368
P12277	[K].FSEVLK.[R]	1xPhospho [S2(100)]	4.59473	3.02336	2.80745	3.14691	2.67873	3.16121	3.87344	2.66045	3.06762	3.91556	5.51303	0.793127	0.0718245	0.153808	0.422367					3.39311	3.55286	0.159751
Q9Y2W1	[K].FSGEEGEIEDDESGTENR.[E]	1xPhospho [S13(100)]	-1.76537	-0.00717735	-0.920921	0.428599	-1.50373	0.491209	-0.55205	-0.967289	-1.15488	-0.725912	-0.190557	0.855909	0.36425	0.857764	0.93798					-0.566217	-0.657602	-0.0913847
Q9Y2W1	[K].FSGEEGEIEDDESGTENREEK.[D]	1xPhospho [S13(99.7)]	-1.20581	0.494581	0.524542	0.78913	0.752362	0.750128	-0.0972195	-0.508686	0.292171	0.665977	0.28801	0.713559	0.976286	0.9352	0.916372					0.150611	0.306106	0.155495
P48751-3	[K].FSIGSDEDDSPGLPGR.[A]	1xPhospho [S5(100)]	1.4669	2.46469	2.0399	2.27692	2.99752	2.2502	2.51707	3.02434	2.26263	1.97469	2.32243	0.1392	0.0314729	0.0235707	0.693994		*	*		2.0621	2.47841	0.416306
P0DI81-3	[K].FSMNPFYEPNSPIR.[S]	1xPhospho [S11(100)]	-2.67461	-1.77354	-1.89357	-2.64515	-2.01576	-2.89407	-2.21659	-2.27537	-2.58077	-1.82736	-2.20175	0.874849	0.492695	0.66826	0.880049					-2.24672	-2.28738	-0.0406623
Q9UPA5	[K].FSPIEEAK.[D]	1xPhospho [S2(100)]	2.38149	2.83058	1.3668	2.04974	1.23277	3.38778	0.930048	1.65835	0.557198	-1.01486	2.03773	0.248106	0.978842	0.863875	0.785372					2.15715	1.25557	-0.901578
Q9Y6V0	[K].FSPIQESR.[D]	1xPhospho [S7(100)]	2.2694	1.68228	1.01976	1.77423	0.288846	1.57431	2.03314	2.2338	1.4801	1.52652	1.39939	0.633889	0.534275	0.899578	0.681253					1.68642	1.50516	-0.18126
O14827	[K].FSSPPPLAVSR.[T]	1xPhospho [S3(100)]	-2.5615	-0.650246	0.0696869	-0.624116	-1.7416	0.385639	-0.82889	-1.5718	-0.303284	-1.4383	-1.90714	0.849518	0.895816	0.768433	0.276817					-0.941544	-1.05791	-0.116367
Q13972	[K].FSSPPPLSITK.[T]	1xPhospho [S3(100)]	-1.26486	-0.623648	-2.03135	-0.896165	-1.30763	-2.17278	-1.24533	-1.11104	-1.27221	-1.70098	-2.82111	0.270542	0.100068	0.0570073	0.225658					-1.20401	-1.66158	-0.457575
O95359	[K].FSSPTEELDYR.[N]	1xPhospho [S3(100)]	0.278171	0.0199852	-0.858107	0.141458	-0.350141	-0.709286	-0.533937	0.589846	-0.404531	-1.30767	-0.943544	0.270071	0.156058	0.0974668	0.918078					-0.104623	-0.522753	-0.418129
Q9P2U7	[K].FSTPWR.[R]	1xPhospho [S2(100)]	-1.47232	-0.173403	-0.410221	-0.491496	-0.109372	-0.37722	-0.00978279	0.535929	-1.42894	0.308283	-0.985415	0.430474	0.653049	0.457729	0.79961					-0.636859	-0.295217	0.341641
Q9UPT9	[K].FSTWEPTK.[R]	1xPhospho [T3(100)]	-0.683434	-0.538466	-0.87253	-0.55507	-1.90714	-0.6996	-0.686678	0.0599766	-1.13396	-0.41361	-0.896431	0.652057	0.55643	0.930593	0.907825					-0.662375	-0.811063	-0.148688
Q8IZU2	[K].FSVQSPTK.[N]	1xPhospho [S5(99.7)]	-3.55491	-3.66412	-2.60364	-4.64293	4.17449	3.25014	-4.71584	-3.25329	-3.66448	3.2741	3.20303	0.0871663	0.756532	0.825194	0.547568					-3.6164	0.324022	3.94042
P13639	[K].FSVSPVVR.[V]	1xPhospho [S4(100)]	-2.24166	-2.9271	-1.38072	-1.62764	-3.25815	-2.03165	-3.50085	-1.01011	-2.16686	-0.454866	-2.51667	0.887915	0.551892	0.725931	0.704614					-2.04428	-2.13417	-0.0898858
P06733	[K].FTASAGIQVVGDDLTVTNPK.[R]	1xPhospho [T2(99.3)]	-2.76709	-4.31848	-3.35599	-3.9383	-3.73496	-2.95998	-2.97442	-2.14604	-3.72038	-3.20159	-4.85093	0.66188	0.931523	0.706604	0.845886					-3.59496	-3.36976	0.225206
Q9NXG2	[K].FTDKDQQPSGSEGEDDDAEAALKK.[E]	1xPhospho [S11(99.6)]	-1.52241	-1.15433	-0.0782242	-1.06483	-4.73331	-1.14722	0.19282	-1.3453	-0.426199	-4.84955	-1.5827	0.353263	0.672208	0.489109	0.758848					-0.954948	-1.98449	-1.02955
Q59EK9	[K].FTQSYDYLTDEEER.[H]	1xPhospho [T9(100)]	-0.422793	-1.36452	-1.10459	-1.44483	-0.802079	-0.654062	-1.54684	-0.895006	-1.27414	-1.38416	-1.65331	0.741636	0.740539	0.853823	0.923872					-1.08418	-1.1728	-0.0886153
P34932	[K].FVSEDDRNSFTLK.[L]	1xPhospho [S9(100)]	-3.70274	-1.44953	-1.92679	0.314904	-1.62488	-1.36858	-0.965847	-1.61155	-0.903383	-1.8968	-2.71923	0.878028	0.607319	0.163709	0.737028					-1.69104	-1.58432	0.106717
Q8N5V2-3	[K].FVSFTSR.[L]	1xPhospho [S3(100)]	0.693421	1.26168	1.00604	2.05172	0.527514	1.42278	1.15425	0.122702	0.980387	0.548409	1.19674	0.234921	0.2017	0.503878	0.88431					1.25322	0.850396	-0.402819
Q3V6T2	[K].FYDPSPPR.[R]	1xPhospho [S5(100)]	-1.5327	-0.827299	-1.73274	-1.03585	-1.34651	-1.97787	-0.948595	-1.49643	-0.901781	-1.73813	-1.39693	0.647694	0.173215	0.174877	0.36791					-1.28215	-1.40089	-0.118745
Q93050-3	[K].FYSGTGFK.[F]	1xPhospho [S3(100)]	-0.625367	-0.996901	-1.32724	-0.965089	-1.07639	-0.709532	-0.780964	-0.55946	-1.78157	-0.633253	-1.78383	0.820298	0.665349	0.704861	0.911573					-0.97865	-1.04643	-0.0677793
P19367	[K].GAAMVTAVAYR.[L]	1xPhospho [Y10(100)]	-0.795707	-2.95614	-0.628996	-1.38351	-1.39999	-0.945166	-1.54513	-5.4159	-2.12561	-0.582552	-1.01708	0.659955	0.0145627	0.0212974	0.727143		*	*		-1.44109	-1.86163	-0.420548
P34903	[K].GAAPSASSTPTIIASPK.[A]	1xPhospho [S15(100)]	-0.00785732	-0.958172	-1.42479	-0.666095	-0.96013	0.504253	0.620874	2.37715	0.00313759	1.78595	-1.23384	0.124292	0.834219	0.229945	0.588634					-0.764229	0.442484	1.20671
Q9BY67-3	[K].GADDAADADTAIINAEGGQNNSEEKK.[E]	1xPhospho [S22(100)]	-2.06151	-1.33963	-0.568695	-1.60841	-1.19336	-0.265152	-1.89064	-0.485569	-0.794727	-0.323385	-1.29774	0.220116	0.651755	0.855155	0.637125					-1.39456	-0.89294	0.501622
Q7Z417	[K].GADNDGSGSESGYTTPK.[K]	1xPhospho [S7(100)]	-1.2343	-0.960636	0.00290871	0.0643778	-0.904991	-0.15107	-1.20798	-0.256016	-0.707863	-1.02789	-1.87695	0.394409	0.86818	0.737798	0.933887					-0.531913	-0.87611	-0.344196
Q7Z417	[K].GADNDGSGSESGYTTPK.[K]	2xPhospho [S7(100);S9(100)]	-2.53914	-2.63678	-1.48304	-3.20291	-4.44148	-5.93208	-3.44347	-2.85931	-6.5217	-4.3044	-1.65084	0.0938929	0.407588	0.0949426	0.0732393					-2.46546	-4.16475	-1.69929
Q9BVG4	[K].GADSGEEKEEGINR.[E]	1xPhospho [S4(100)]	2.01826	2.71472	2.41228	2.30764	2.06944	3.08434	3.38762	2.32701	3.67031	2.90096	2.89858	0.109149	0.955589	0.848242	0.0755873					2.36323	2.90547	0.542238
Q9BVG4	[K].GADSGEEKEEGINREDK.[T]	1xPhospho [S4(100)]	1.19856	1.46575	-3.52728	0.951533	1.53904	1.66018	1.76737	0.598837	2.77328	1.56158	0.625301	0.149358	0.352707	0.0224983	0.145392			*		0.0221398	1.50366	1.48152
P49006	[K].GAEASAASEEEAGPQATEPSTPSGPESGPTPASAEQNE.[-]	1xPhospho [T21(99.5)]	3.06177	3.36725	2.86189	3.63035	3.32149	2.37086	3.58553	2.96381	2.06383	3.06798	3.87942	0.594163	0.439479	0.637666	0.0641333					3.23031	3.03613	-0.194184
Q8N3J6-3	[K].GAEDAPDADTAIINAEGSQVNAEEK.[K]	1xPhospho [S18(100)]	-1.07859	-1.47315	-0.471544	-1.49559	-1.39485	-2.31159	-2.39156	-2.18592	-2.51717	-1.46943	-1.05817	0.0508928	0.322898	0.0236581	0.141025			*		-1.12972	-1.9041	-0.774379
Q9H7N4	[K].GAEETSWSGEER.[A]	1xPhospho [S8(100)]	-1.7703	-0.820248	-0.167662	-0.392901	0.601254	-0.606152	-3.23756	-1.18933	-4.1021	-1.36094	-0.479052	0.449557	0.802853	0.570539	0.0656606					-0.787779	-1.48198	-0.694202
O75363-2	[K].GAEKSPTTSADLK.[S]	1xPhospho [S5(100)]	1.24585	0.86175	0.464741	1.90361	2.16161	1.57599	3.06052	0.284163	2.51671	1.43977	3.51648	0.143722	0.533054	0.950696	0.690082					1.11899	2.07932	0.960332
Q9NVE7	[K].GAEQDNPNQYSWGENYAGSSGLMSASPELGPAQR.[A]	1xPhospho [S26(100)]	-0.972304	-0.00558281	-0.183821	-0.974032	-0.862931	-0.80645	-1.0786	-0.736328	-2.19159	-2.35607	-3.57084	0.0856098	0.502203	0.867879	0.578373					-0.533935	-1.65755	-1.12361
Q9UHC6	[K].GAESAESADAAIMNNDPNFTETIDESK.[K]	1xPhospho [S4(100)]	-0.976331	-1.26773	-1.71372	-2.70545	-1.50178	-0.469744	-0.738625	-0.555418	-1.48358	-2.86577	-2.98426	0.806954	0.340459	0.442976	0.257452					-1.66581	-1.51417	0.15164
Q9UHC6	[K].GAESAESADAAIMNNDPNFTETIDESK.[K]	2xPhospho [S4(100);S7(100)]	-1.74258	-1.49148	-1.41039	-1.72833	-1.81706	-6.38176	-5.19144	-1.98781	-3.76554	-4.87352	-5.16032	0.0173543	0.209824	0.72238	0.678758	*				-1.5932	-4.16821	-2.57501
Q9UHC6	[K].GAESAESADAAIMNNDPNFTETIDESKK.[E]	1xPhospho [S7(100)]	1.00427	1.67796	-0.121315	1.4037	-0.321067	0.379068	-0.468945	-0.629404	0.261955	-0.0648708	-5.89222	0.127698	0.563448	0.475943	0.102003					0.991155	-0.962212	-1.95337
Q13557-6;Q13557-4;Q13557-10;Q13557-8;Q9UQM7;Q13555-11;Q13555-5;Q13555-10;Q9UQM7-2;Q13555-7;Q13554-3;Q13554-2	[K].GAFSVVR.[R]	1xPhospho [S4(100)]	1.66908	0.731739	0.749552	0.992869	0.247529	0.0157032	3.09975	3.24808	0.794455	4.8095	4.73348	0.225181	0.371795	0.669525	0.401908					1.03581	2.42121	1.3854
P16455	[K].GAGATSGSPPAGR.[N]	1xPhospho [S8(100)]	-2.65945	-0.637194	-1.25974	-0.468257	-1.20521	-0.266167	-0.458857	-0.863274	-1.2238	-0.557793	-0.531569	0.229216	0.832687	0.639729	0.976957					-1.25616	-0.729524	0.526637
P35579	[K].GAGDGSDEEVDGK.[A]	1xPhospho [S6(100)]	1.60711	2.30389	2.29569	2.92552	1.17547	3.47555	2.90693	2.64969	3.35527	3.14897	1.97737	0.42853	0.614929	0.724344	0.199665					2.28305	2.66989	0.386838
Q13367-4	[K].GAGSEETAAAAAPSR.[K]	1xPhospho [S4(100)]	1.78615	1.69603	3.48119	4.59542	2.78306	5.94881	4.62639	5.27006	6.02202	1.13642	1.05333	0.457785	0.579368	0.222312	0.630095					2.8897	3.8343	0.944601
Q99490	[K].GAGSRLSWPESEGKPR.[V]	1xPhospho [S7(99.6)]	-3.58328	-1.77465	0.683117	-3.14517	-0.785073	-1.04116	-1.12851	-0.221439	-0.14608	-1.23939	-1.02453	0.147802	0.355671	0.965541	0.819296					-1.955	-0.798026	1.15697
Q13557-6;Q13557-4;Q13557-10;Q13557-8;Q9UQM7;Q9UQM7-2;Q13554-3;Q13554-2	[K].GAILTTMLATR.[N]	1xOxidation [M7];1xPhospho [T6(100)]	-1.3811	-1.08499	-0.82725	-0.463536	-0.58027	-3.15017	-0.829069	-1.91799	-1.79519	0.453871	-0.0537815	0.78166	0.49476	0.459844	0.292062					-0.939217	-1.12466	-0.185439
Q13557-6;Q13557-4;Q13557-10;Q13557-8;Q9UQM7;Q9UQM7-2;Q13554-3;Q13554-2	[K].GAILTTMLATR.[N]	1xPhospho [T6(100)]	0.422429	0.725317	0.042244	0.11073	-0.0376692	-0.490221	1.52221	1.87386	-0.312071	0.176895	-2.7533	0.68535	0.378228	0.276473	0.386627					0.32518	-0.00289876	-0.328079
Q9Y6T7	[K].GAITPPR.[T]	1xPhospho [T4(100)]	-1.391	2.91806	4.08831	2.41087	3.30445	4.44333	2.48978	3.59838	3.06527	2.89465	3.09521	0.200599	0.528144	0.717838	0.98569					2.00656	3.27015	1.26359
Q08AD1	[K].GALSPITDNTEVDTGIHVPSEDIPETMDEDSSLR.[D]	1xPhospho [S4(100)]	-3.30751	-3.9816	-3.24328	-3.99152	-1.81696	-1.22836	-4.94648	-3.1262	-2.64444	-4.56612	-3.27731	0.461067	0.401815	0.563763	0.942566					-3.63098	-3.08655	0.544426
Q9H4G0	[K].GAPSQDDESGGIEDSPDR.[G]	1xPhospho [S15(100)]	5.51628	5.74312	4.96217	5.70113	5.49157	6.02501	5.39418	5.59133	5.73342	5.51755	4.89987	0.854759	0.340476	0.0441281	0.0659884			*		5.48067	5.52185	0.0411741
Q9H4G0	[K].GAPSQDDESGGIEDSPDRGACSTPDMPQFEPVK.[T]	1xCarbamidomethyl [C21];1xPhospho [S15(100)]	1.04107	1.7666	3.15658	1.57903	2.36441	1.95651	1.03614	1.73476	2.10563	1.91154	-0.100128	0.577405	0.38559	0.911367	0.418251					1.88582	1.5727	-0.313125
P02795	[K].GASDKCSCCA.[-]	1xPhospho [S7(100)];3xCarbamidomethyl [C6;C8;C9]	-1.94059	0.0120144	0.371689	-2.77222	-5.60133	-3.87591	-5.86955	-1.21795	-4.90004	-3.88674	-3.73575	0.0112498	0.904095	0.32486	0.940781	*				-1.08228	-4.15533	-3.07305
Q8WUY3-3	[K].GASPDMAPILEPVDR.[R]	1xPhospho [S3(100)]	-2.01888	-3.79928	-2.21507	-1.96308	-0.133691	0.270166	-0.466803	-3.99278	-0.834267	-1.90576	-1.54602	0.147189	0.389531	0.842801	0.994929					-2.49907	-1.22988	1.2692
O75061	[K].GASSPDMEPSYGGGLFDMVK.[G]	1xPhospho [S4(99.7)]	3.09544	2.33888	2.61787	1.73229	1.89149	1.96863	1.79534	2.89504	1.13602	-0.460882	-0.184629	0.112758	0.470615	0.827151	0.92149					2.44612	1.29157	-1.15455
P12236;P05141;P12235	[K].GAWSNVLR.[G]	1xPhospho [S4(100)]	-0.838567	-4.61886	-5.82105	-5.07193	-2.09873	-2.21531	-1.55597	-4.48989	-1.65009	-3.98961	-2.99614	0.201487	0.998771	0.621462	0.465877					-4.0876	-2.71368	1.37392
P07947;P06241	[K].GAYSLSIR.[D]	1xPhospho [S4(100)]	-0.247209	-0.600239	-2.16467	-0.942121	-0.438029	2.70122	4.73456	0.381847	4.92129	0.169477	0.344887	0.0434781	0.793473	0.329631	0.126725	*				-0.988559	1.83075	2.81931
Q9UBI4	[K].GCLSPER.[G]	1xCarbamidomethyl [C2];1xPhospho [S4(100)]	-2.91168	-2.356	-1.25468	-1.74546	-1.39491	-1.42329	-2.0974	-1.86706	-1.92787	-0.796515	-2.29015	0.32884	0.807029	0.946798	0.879175					-2.06695	-1.68531	0.381641
O14490	[K].GCSQDDECVSLR.[S]	1xPhospho [S10(100)];2xCarbamidomethyl [C2;C8]	1.10884	2.83721	3.0013	3.58777	3.3132	3.30672	2.87047	3.22687	3.6349	3.30702	2.18113	0.312864	0.312224	0.136862	0.604503					2.63378	3.12004	0.486264
O43395	[K].GDDDEESDEEAVK.[K]	1xPhospho [S7(100)]	-2.32376	-1.96266	-2.01731	-1.57959	-2.36775	-1.21808	-2.90115	-1.85921	-4.59575	-0.664249	-1.38013	0.808411	0.141611	0.321728	0.190124					-1.97083	-2.1409	-0.17007
O43395	[K].GDDDEESDEEAVKK.[T]	1xPhospho [S7(100)]	0.322776	0.692383	0.239988	0.607898	-0.0969458	1.14547	0.768717	0.284082	0.441704	1.56077	0.346619	0.584416	0.200307	0.710489	0.217809					0.465761	0.635773	0.170012
P35612	[K].GDEDTKDDSEETVPNPFSQLTDQELEEYKK.[E]	1xPhospho [S9(100)]	-0.287793	0.0792599	0.878813	-1.17892	1.15788	-1.06188	-0.269703	-0.289713	-0.241989	-2.10078	-2.38106	0.400949	0.116474	0.680199	0.629644					-0.127159	-0.741034	-0.613875
Q8IWW6	[K].GDFQNPGDQELLSSEENYYSTSYSQSDSQCGSPPR.[G]	1xCarbamidomethyl [C30];1xPhospho [S32(100)]	-1.59063	-1.36523	-1.93686	-1.22833	-2.59587	-3.42438	-1.16075	-0.53002	-1.74163	-1.69978	-2.66111	0.413729	0.463189	0.37922	0.850606					-1.53026	-1.97336	-0.4431
P22059	[K].GDMSDEDDENEFFDAPEIITMPENLGHK.[R]	1xOxidation [M];1xPhospho [S4(100)]	-2.16871	-3.18808	-0.618441	-2.81352	0.795594	0.93301	-0.636402	-2.47134	-2.15127	1.03557	-3.83379	0.260323	0.614294	0.819504	0.679964					-2.19719	-0.904089	1.2931
P22059	[K].GDMSDEDDENEFFDAPEIITMPENLGHK.[R]	1xPhospho [S4(100)]	0.812081	0.992552	2.27761	-0.208591	2.38338	1.15603	-2.67336	0.568407	-4.08747	-0.221861	-2.96822	0.196617	0.877869	0.687224	0.60697					0.968413	-0.834727	-1.80314
P13861	[K].GDSESEEDEDLEVPVPSR.[F]	1xPhospho [S3(100)]	3.35038	3.19776	2.69709	3.57048	3.30198	3.64247	3.38692	3.62026	3.68366	3.32455	2.56422	0.527811	0.343857	0.0134016	0.199663			*		3.20393	3.36058	0.156652
P13861	[K].GDSESEEDEDLEVPVPSR.[F]	2xPhospho [S3(100);S5(100)]	3.28202	3.75187	3.56309	2.71009	3.64302	1.87966	0.487852	3.10954	-2.00519	1.87456	0.703861	0.078486	0.964809	0.662249	0.33931					3.32677	1.38476	-1.94201
Q5JTH9	[K].GDSIEEILADSEDEEDNEEEER.[S]	1xPhospho [S11(100)]	-1.90615	-0.690577	-0.071661	-0.867764	-0.365541	-1.40428	-2.72286	-2.27867	-3.95405	-1.55789	-2.25282	0.095633	0.715237	0.342164	0.348525					-0.884038	-2.07659	-1.19255
Q5VWQ8	[K].GDSPELKPR.[A]	1xPhospho [S3(100)]	2.17712	1.91202	1.98676	2.90812	2.49037	3.23455	3.75702	2.8401	4.1053	2.87251	2.88415	0.0225719	0.990656	0.260958	0.502221	*				2.24601	3.16914	0.923139
P14618-2;P14618	[K].GDYPLEAVR.[M]	1xPhospho [Y3(100)]	-0.652658	-0.837553	-1.64919	-1.59553	-1.58676	-1.6454	-1.50195	-2.02579	-2.16682	-1.3867	-1.09448	0.12551	0.333058	0.175309	0.961229					-1.18373	-1.6297	-0.445967
P29966	[K].GEAAAERPGEAAVASSPSK.[A]	1xPhospho [S16(100)]	3.05431	5.34955	5.23663	5.07321	6.65708	8.34725	5.5494	5.42166	7.40829	5.3005	5.19759	0.0609547	0.374009	0.265892	0.308411					4.67842	6.26882	1.5904
P46821	[K].GEAEQSEEEADEEDK.[A]	1xPhospho [S6(100)]	2.51869	2.55215	1.3545	3.05575	0.585368	4.11377	2.0313	2.37701	1.90446	-3.68231	1.64196	0.413786	0.837365	0.764125	0.911375					2.37027	1.28165	-1.08862
P46821	[K].GEAEQSEEEADEEDKAEDAR.[E]	1xPhospho [S6(100)]	6.60368	5.61498	4.64714	6.07335	4.29922	6.70271	6.19474	5.34126	5.60321	4.56251	5.11617	0.546615	0.37201	0.997093	0.519107					5.73479	5.40283	-0.331956
P46821	[K].GEAEQSEEEADEEDKAEDAREEEYEPEK.[M]	1xPhospho [S6(100)]	5.67018	6.02951	5.21614	5.82047	4.69112	6.73212	6.01949	5.26797	5.86312	4.67072	4.64929	0.549637	0.866419	0.785894	0.118147					5.68407	5.41341	-0.270668
P46821	[K].GEAEQSEEEADEEDKAEDAREEEYEPEKMEAEDYVMAVVDK.[A]	1xPhospho [S6(100)]	0.840449	0.85779	1.97714	1.17343	2.48206	1.41981	-2.40054	-0.0962162	-2.86906	-1.30614	-5.2724	0.120006	0.709877	0.924257	0.980935					1.2122	-1.14893	-2.36113
Q08378	[K].GEASSSNPATPIK.[I]	1xPhospho [S6(100)]	-2.45121	-1.79202	-0.866304	-1.57363	-1.37656	-1.08726	-3.12346	-1.98906	-2.33075	-0.9307	-1.91433	0.749184	0.725921	0.465716	0.642183					-1.67079	-1.82173	-0.150941
Q12906-7	[K].GEDSAEETEAKPAVVAPAPVVEAVSTPSAAFPSDATAENVK.[Q]	1xPhospho [S4(100)]	-3.61502	-0.419197	-0.557858	-1.23024	-0.401273	0.648279	-0.105825	-2.2335	-0.838949	-0.6485	-1.60117	0.349266	0.956748	0.951903	0.331718					-1.45558	-0.740134	0.715446
Q12906	[K].GEDSAEETEAKPAVVAPAPVVEAVSTPSAAFPSDATAEQGPILTK.[H]	1xPhospho [S4(100)]	-4.69313	1.44349	1.46882	1.02549	1.42481	2.66393	1.55724	0.664522	1.26696	0.73641	0.545063	0.238493	0.5673	0.548025	0.696461					-0.188834	1.26556	1.4544
P58546	[K].GEDVNRTLEGGR.[K]	1xPhospho [T7(100)]	0.50722	3.01505	2.62147	2.55909	3.19256	2.91218	3.61058	2.34271	3.65648	3.53715	2.93651	0.0666872	0.516383	0.447333	0.367317					2.17571	3.16974	0.994033
Q6PD62	[K].GEEGSDDDETENGPKPK.[K]	1xPhospho [S5(100)]	-2.70819	-0.554985	0.297537	-0.206429	-0.197497	-0.174461	-0.402098	-1.6125	-0.235323	-0.282185	-0.905315	0.662607	0.966341	0.837449	0.733473					-0.793018	-0.544197	0.248821
Q9Y2J2-4;Q9Y2J2	[K].GEEVTPISAIR.[H]	1xPhospho [T5(100)]	0.709077	0.340055	-0.683258	0.262635	-0.0529737	-0.938883	-0.59651	-2.01214	-0.488909	-2.52693	0.82519	0.147858	0.854694	0.57821	0.587889					0.157127	-0.827308	-0.984435
O94826	[K].GEKSDEDKDKEGEALEVK.[E]	1xPhospho [S4(100)]	-5.01995	0.757877	1.03351	-2.016	1.25839	1.32611	0.541496	1.33911	0.705935	2.21492	-0.6821	0.0741524	0.304142	0.490161	0.419072					-1.31114	0.957694	2.26884
P29966	[K].GEPAAAAAPEAGASPVEK.[E]	1xPhospho [S14(100)]	5.59091	6.83546	6.58847	6.98384	8.62367	9.0993	7.20451	7.79411	8.71837	7.62136	6.92668	0.012199	0.212618	0.0695348	0.415609	*				6.49967	7.99828	1.49861
Q5SSJ5	[K].GEPENEEKEENKSSEETK.[K]	1xPhospho [S13(99.5)]	-4.28977	-3.66462	-4.69028	-3.87572	-1.57053	0.0820789	0.263498	-4.08184	0.403046	1.10749	-1.24918	0.00469627	0.778333	0.645432	0.27014	**				-4.1301	-0.720777	3.40932
O95466-3	[K].GEPPAPKSPPK.[A]	1xPhospho [S8(100)]	-2.02231	-5.05719	-0.550686	-0.807351	-0.422732	-0.873293	-0.741385	-0.084919	-0.510775	-0.95299	-1.19055	0.0975248	0.58913	0.849376	0.134722					-2.10938	-0.682378	1.42701
Q01082	[K].GEQVSQNGLPAEQGSPR.[VM]	1xPhospho [S15(100)]	3.69762	4.15459	4.32388	4.24879	4.45688	4.6644	4.03518	4.39932	4.70724	3.39208	3.85761	0.688311	0.120951	0.197169	0.645076					4.10622	4.2161	0.10988
P00918	[K].GERQSPVDIDTHTAK.[Y]	1xPhospho [S5(100)]	-3.74749	-3.68189	-0.776944	-3.28732	-1.21069	-1.4929	-0.221119	-5.46117	0.618034	-4.54511	-4.1811	0.701845	0.898189	0.852235	0.337453					-2.87341	-2.35629	0.517116
Q7Z4V5-3	[K].GESAEDKEHEEGRDSEEGPR.[C]	1xPhospho [S15(100)]	-2.34292	-0.293085	0.779144	1.18562	0.612636	1.66511	0.2943	0.392807	1.00278	1.23175	0.571199	0.14701	0.940059	0.663774	0.896217					-0.167809	0.824368	0.992177
Q15185	[K].GESGQSWPR.[L]	1xPhospho [S6(100)]	-2.74522	-3.77206	-3.90183	-2.62435	-4.88498	-1.63735	-1.32106	-1.27488	-2.55166	-0.746244	-2.06577	0.142896	0.24266	0.943986	0.904079					-3.26086	-2.06885	1.19201
Q02952	[K].GESSASSPEEPEEITCLEK.[G]	1xCarbamidomethyl [C16];1xPhospho [S4(98)]	-1.6303	-2.83771	-2.46496	-2.39171	-2.53286	-1.52335	-1.58027	-3.41436	-1.38206	-0.929663	-2.97331	0.590928	0.2279	0.610715	0.134219					-2.33117	-2.04798	0.283185
P63215	[K].GETPVNSTMSIGQAR.[K]	1xPhospho [T3(100)]	2.36613	3.99639	1.70739	1.53644	3.23957	4.01074	3.1454	0.0184155	3.82037	2.51824	-1.22832	0.872224	0.500269	0.54886	0.00384837				**	2.40159	2.21778	-0.18381
P49006	[K].GEVPPKETPK.[K]	1xPhospho [T8(100)]	6.01749	4.91667	4.96052	5.48443	4.81263	4.1671	5.32891	4.37659	5.08285	4.24096	5.7246	0.174161	0.402385	0.363333	0.358873					5.34478	4.81909	-0.525686
P49006	[K].GEVPPKETPKK.[K]	1xPhospho [T8(100)]	3.40938	2.91703	2.52487	2.84949	2.42725	1.31595	2.50237	2.3183	2.09193	1.23487	3.22839	0.0755957	0.998775	0.598913	0.267696					2.92519	2.15987	-0.765326
P21291	[K].GFGFGQGAGALVHSE.[-]	1xPhospho [S14(100)]	2.73632	3.12797	2.86597	2.81397	2.4559	2.58075	2.89752	1.79357	2.14378	1.7479	3.03849	0.0904085	0.362878	0.134564	0.659803					2.88606	2.3797	-0.506355
P00367	[K].GFIGPGIDVPAPDMSTGER.[E]	1xPhospho [S15(99.6)]	-0.756938	-1.99191	-2.78796	-3.25632	-3.13046	-2.73524	-6.4996	-2.43979	-4.0443	-3.06065	-3.89478	0.0974387	0.692242	0.855062	0.946727					-2.19828	-3.6864	-1.48812
P78559-2	[K].GFKSPPCEDFSVTGESEK.[R]	1xCarbamidomethyl [C7];1xPhospho [S4(100)]	3.62912	5.58559	5.35191	5.26274	4.72688	6.17509	5.0302	5.06179	5.3911	3.77791	4.44648	0.979741	0.454158	0.565465	0.433802					4.95734	4.94421	-0.0131356
Q9H4G0	[K].GFLVMGSK.[F]	1xPhospho [S7(100)]	-1.2436	-2.566	-1.33085	-2.8716	-2.94269	-1.96275	-1.97665	-2.90484	-2.99474	-2.01626	0.882256	0.98455	0.0536676	0.0117406	0.189973			*		-2.00301	-1.98795	0.0150586
Q9UJ99	[K].GGDGGGSAGGGAGGGSGGGAGSPPQAHLPSER.[H]	1xPhospho [S22(100)]	-2.79049	-5.27612	-2.04166	-1.68483	-0.465545	-0.369045	-3.49566	-3.47308	-0.981783	-1.88504	-3.39746	0.344602	0.759394	0.793218	0.783206					-2.94827	-2.00966	0.938614
Q86UU1	[K].GGHERPPSPGLR.[G]	1xPhospho [S8(100)]	-3.25897	-0.255814	-0.442093	-5.52994	-4.63223	-0.113396	1.67984	-0.675659	1.71809	1.56206	-2.68019	0.245474	0.864676	0.876496	0.0223723				*	-2.3717	-0.448784	1.92292
Q13017	[K].GGIDNPAITSDQELDDKK.[M]	1xPhospho [S10(100)]	-0.220723	-1.91149	-0.783892	-1.29835	-0.610999	-0.730263	-0.181202	-0.0599823	-1.41406	0.0973568	-0.350721	0.145226	0.221348	0.550642	0.175774					-1.05361	-0.464267	0.589347
O60264	[K].GGPEGVAAQAVASAASAGPADAEMEEIFDDASPGK.[Q]	1xPhospho [S32(100)]	-2.49921	-1.72737	-0.723368	-3.03009	-0.871703	-1.32751	-4.32426	-2.36674	-2.40725	-3.3181	-3.50255	0.433801	0.26365	0.956287	0.784791					-1.99501	-2.5883	-0.593289
P00918	[K].GGPLDGTYR.[L]	1xPhospho [T7(100)]	-1.58	-2.33291	-3.16834	-2.09389	-1.29339	-2.51565	-1.40124	-3.9078	-0.846975	-1.85582	-1.15619	0.475381	0.837746	0.907004	0.6188					-2.29379	-1.85387	0.43992
Q13228-4	[K].GGPVQVLEDEELKSQPEPLVVK.[G]	1xPhospho [S14(100)]	-2.42321	-4.57589	-2.58138	-3.6542	-2.55959	-2.57594	-2.00442	-3.21555	-2.43149	-1.80165	-2.88413	0.0981763	0.211303	0.430455	0.880729					-3.30867	-2.49611	0.812563
Q8N9I0	[K].GGQDDDDAETGLTEGEGEGEEEKEPENLGK.[L]	1xPhospho [T13(100)]	3.23274	-1.31678	-1.04793	-1.74852	0.394364	1.21106	-0.326334	-0.961967	-1.56254	-4.12949	2.34804	0.879582	0.566519	0.467386	0.335375					-0.220123	-0.43241	-0.212287
Q9Y6V0	[K].GGSLGCQTEADSDTQSPQYLSATSPPK.[D]	1xCarbamidomethyl [C6];1xPhospho [S24(100)]	1.23789	0.537371	0.467037	0.908952	0.785338	1.2323	0.834356	0.975092	0.561855	0.289253	-0.151924	0.612653	0.924432	0.409563	0.735385					0.787812	0.64661	-0.141202
Q9Y6V0	[K].GGSLGCQTEADSDTQSPQYLSATSPPKDK.[K]	1xCarbamidomethyl [C6];1xPhospho [S24(100)]	1.87289	2.13811	2.09499	2.51478	1.71643	1.47686	1.89559	2.44333	1.94004	1.85147	0.729883	0.16393	0.379559	0.298457	0.613518					2.15519	1.72194	-0.433248
Q14195-2	[K].GGTPAGSAR.[G]	2xPhospho [T3(100);S7(100)]	1.64621	-0.930618	0.144375	-4.42439	-5.04972	-2.39718	-2.31246	-1.5863	-4.91758	-4.95744	1.5236	0.24505	0.34547	0.0481175	0.425569			*		-0.891105	-2.81387	-1.92276
Q14195-2	[K].GGTPAGSARGSPTRPNPPVR.[N]	2xPhospho [S7(100);S11(100)]	-3.16686	-3.29357	2.11706	-3.64223	1.26396	-0.664234	-1.96666	-3.22528	-1.10695	-1.69471	-2.66339	0.664663	0.951927	0.38598	0.925686					-1.9964	-1.43675	0.559649
Q14195-2	[K].GGTPAGSARGSPTRPNPPVR.[N]	3xPhospho [T3(100);S11(100)];S7(100)	1.69875	1.54046	3.52478	0.393977	1.95811	0.339613	1.3746	0.636852	0.183744	0.140112	3.19338	0.391987	0.57624	0.0338673	0.154882			*		1.78949	1.11806	-0.671433
Q09666	[K].GGVTGSPEASISGSK.[G]	1xPhospho [S6(100)]	1.09421	0.660063	0.265039	1.66797	0.128533	-0.0517559	2.0694	1.96111	-0.30608	0.703356	2.95334	0.837505	0.355106	0.76653	0.050473					0.921822	1.06541	0.143592
Q9Y4F5	[K].GHKHEDGTQSDSEDPLAK.[A]	1xPhospho [S10(100)]	-3.79835	-5.19688	-5.32036	-3.0106	-1.43725	-0.685625	-1.94602	-5.01563	-0.733969	0.880402	-0.746387	0.0176533	0.482551	0.794871	0.791073	*				-4.33155	-1.3835	2.94805
Q15149-4;Q15149-8;Q15149-2	[K].GHLSGLAK.[R]	1xPhospho [S4(100)]	-2.77006	-0.978516	-0.602898	-3.59838	-1.92583	-0.890617	0.25182	-5.48996	-0.749651	1.21617	0.127174	0.474624	0.270824	0.129972	0.324068					-1.98746	-1.06584	0.921621
P05060	[K].GHPQEESEESNVSMASLGEK.[R]	2xPhospho [S7(100);S13(100)]	-4.92657	-2.23784	-0.889046	-1.7402	-3.96652	-5.13856	-4.76721	-1.80482	-2.54456	-2.71177	-4.2886	0.231835	0.384672	0.861214	0.953998					-2.44841	-3.60315	-1.15473
Q6ZVL6	[K].GHSETSTLSSQPSIDEVR.[Q]	1xPhospho [S10(99.7)]	2.67727	1.80271	1.17636	1.60085	1.37579	1.16159	1.82062	1.13055	1.77745	0.00166702	-0.651804	0.133519	0.502401	0.543244	0.251019					1.8143	0.945124	-0.869173
Q6ZVL6	[K].GHSETSTLSSQPSIDEVR.[Q]	2xPhospho [S10(100);S13(100)]	-1.71452	-1.64642	-2.1151	-3.38882	-0.715339	-1.01266	-1.23038	-1.40847	-1.7681	-1.40077	-2.48498	0.090151	0.282866	0.427517	0.199327					-2.21621	-1.43153	0.784684
Q14966	[K].GHSPAQKPK.[T]	1xPhospho [S3(100)]	-3.41687	-3.49907	-1.21742	-2.11771	-2.80696	-4.48389	-2.71328	-1.9925	-1.81905	-4.74536	-4.33735	0.365585	0.3293	0.678377	0.741604					-2.56277	-3.2712	-0.708432
Q12955	[K].GHSPEDDWIEFSSEEIR.[E]	1xPhospho [S3(100)]	-1.98474	-0.330492	-0.574049	-1.71915	-1.59502	-1.03516	-1.42834	-0.736738	-1.25667	-1.71339	-4.04537	0.419692	0.212124	0.49935	0.0901531					-1.15211	-1.68724	-0.535134
Q96I15	[K].GHTGGHHSPVK.[G]	1xPhospho [S8(100)]	-5.50554	0.757774	-0.0452118	0.067359	-1.8199	-1.59093	-1.24697	-4.27681	0.17761	-0.0211334	-5.13288	0.5977	0.678642	0.817743	0.109521					-1.1814	-1.98729	-0.805882
Q6U841	[K].GHTSPCGMK.[Q]	1xCarbamidomethyl [C6];1xPhospho [S4(100)]	1.09316	2.79046	1.95803	1.89357	2.24148	3.02689	2.53202	2.23729	3.42859	2.29426	2.49549	0.0802018	0.224352	0.254544	0.0689715					1.93381	2.608	0.674196
Q09666	[K].GHYEVTGSDDETGK.[L]	1xPhospho [S8(100)]	-4.03476	-3.09245	-2.11915	-3.2323	-1.69057	-0.922928	1.49886	-1.20283	-2.33879	0.940506	0.989521	0.00899285	0.372909	0.710951	0.656712	**				-3.11966	-0.389461	2.7302
Q9UBC2-2	[K].GIDPPQVLSPDMVPPSER.[G]	1xPhospho [S9(100)]	1.03691	0.773983	0.0224018	0.91171	0.570039	0.328569	-0.197771	1.37157	-0.325809	-0.706779	-0.855137	0.162395	0.28155	0.22527	0.819802					0.686251	0.0263834	-0.659867
Q96GY0	[K].GIEGHSPGNLPK.[F]	1xPhospho [S6(100)]	-2.24269	-3.29251	-3.04505	-2.69971	-4.0317	-5.09137	-5.08543	-5.2001	-5.06458	-5.50094	-4.97099	3.32032e-05	0.700632	0.357734	0.594069	***				-2.81999	-4.99216	-2.17217
P04075-2	[K].GILAADESTGSIAK.[R]	1xPhospho [S8(99.8)]	7.28291	6.30001	5.93653	6.42345	6.3279	6.65164	6.61074	6.72408	6.53751	6.37652	5.93941	0.896382	0.961816	0.391789	0.463165					6.48573	6.45254	-0.0331836
P04075-2	[K].GILAADESTGSIAKR.[L]	1xPhospho [S11(100)]	2.03948	1.94855	3.18918	1.50527	3.22101	1.90441	1.88946	1.84986	3.89639	2.22228	1.69792	0.682578	0.179472	0.78492	0.305314					2.17062	2.38305	0.212426
P09972	[K].GILAADESVGSMAK.[R]	1xOxidation [M12];1xPhospho [S11(100)]	1.69529	1.21299	1.61458	2.31547	2.733	2.30967	2.86687	1.37501	2.99179	2.63903	2.10583	0.0565469	0.733078	0.542937	0.754218					1.70958	2.4316	0.722019
P09972	[K].GILAADESVGSMAK.[R]	1xPhospho [S11(100)]	5.52801	5.51243	5.54848	5.72107	5.01788	4.96087	5.36708	5.69213	5.01843	4.72106	4.44486	0.0295758	0.659132	0.734542	0.974364	*				5.5775	5.03176	-0.545735
P09972	[K].GILAADESVGSMAK.[R]	2xPhospho [S8(100);S11(100)]	-0.748841	-0.968374	-0.130503	-1.3414	-2.02699	-3.60279	-2.79718	-0.701315	-2.38182	-2.1317	-1.81628	0.0186311	0.692192	0.504845	0.392269	*				-0.797278	-2.2083	-1.41102
Q00610	[K].GILRTPDTIR.[R]	1xPhospho [T5(100)]	-1.36661	3.28271	3.67607	2.07693	3.37772	3.03974	1.69741	1.12149	3.14594	2.49993	4.42331	0.42343	0.679744	0.818442	0.986635					1.91728	2.75793	0.840656
O75925-2	[K].GILSLPHQASPVSR.[T]	1xPhospho [S10(100)]	-2.25244	-3.77685	-1.58828	-3.04034	-1.42051	-1.2151	-1.73166	-5.17338	-1.72378	-0.765568	-2.65879	0.5122	0.172486	0.213626	0.629417					-2.66448	-2.0984	0.566076
O75821	[K].GIPLATGDTSPEPELLPGAPLPPPK.[E]	1xPhospho [S10(99.5)]	1.70887	2.91811	2.82142	2.81318	2.86208	2.69445	2.54781	2.16934	2.62774	2.42661	2.19236	0.80489	0.454311	0.67588	0.502371					2.5654	2.50291	-0.0624836
P27816	[K].GISEDSHLESLQDVGQSAAPTFMISPETVTGTGK.[K]	1xPhospho [S25(99.6)]	-1.3277	0.154184	-1.07524	-0.73986	-0.204064	-1.86832	-0.830374	0.303362	-1.33071	-5.19642	-3.9042	0.316856	0.0747455	0.193367	0.800781					-0.747155	-1.86153	-1.11438
Q9Y2J2-4;Q9Y2J2	[K].GISQTNLITTVTPEK.[K]	1xPhospho [T12(100)]	1.7138	1.4463	0.71483	1.22184	1.15502	2.33883	0.198595	2.0506	1.85786	-0.0318317	1.57365	0.949831	0.286281	0.304046	0.876578					1.27419	1.30611	0.0319142
Q9Y2J2-4;Q9Y2J2	[K].GISQTNLITTVTPEKK.[A]	1xPhospho [T12(100)]	4.90779	3.38087	3.8643	3.48134	4.28445	4.51172	3.41447	2.82727	4.40173	1.85956	3.49442	0.52529	0.896525	0.819765	0.84144					3.90858	3.54195	-0.366629
Q9Y2J2-4;Q9Y2J2	[K].GISQTNLITTVTPEKK.[A]	2xPhospho [S3(99.1);T12(99.1)]	-2.77204	-0.896263	-2.76025	-2.97021	-3.12966	-3.01828	-4.3061	-2.09811	-3.3159	-4.49021	-5.25595	0.0756533	0.0801176	0.36483	0.267932					-2.34969	-3.65917	-1.30948
O15075;O15075-2	[K].GIVYAISPDR.[F]	1xPhospho [S7(100)]	-0.246881	-0.647991	-1.09013	-0.818585	-0.8233	-0.106569	-0.584856	-1.33477	-0.830015	-0.349943	-1.26502	0.838178	0.302766	0.718649	0.124043					-0.700897	-0.756354	-0.0554568
Q8TB72	[K].GKASPFEEDQNR.[D]	1xPhospho [S4(100)]	-1.21235	-2.54018	0.532396	-3.73639	-0.676105	-0.722206	-0.994377	-2.49554	-0.660208	-0.685577	-0.262331	0.313264	0.476315	0.0791597	0.949419					-1.73913	-0.928049	0.811082
P55087	[K].GKDQSGEVLSSV.[-]	1xPhospho [S10(100)]	-3.54609	-2.20659	-2.55072	-0.417422	-2.67235	-3.55725	-3.00964	-0.768816	-3.09384	-2.81289	-2.24851	0.545281	0.553392	0.290241	0.138369					-2.1802	-2.59476	-0.414553
O43526	[K].GKGSPQAQTVR.[R]	1xPhospho [S4(100)]	-0.987063	0.063282	0.891722	-1.4138	-0.75604	-0.774242	1.29691	-1.26423	0.0564175	-0.747917	2.74076	0.608073	0.467513	0.120446	0.674918					-0.361466	0.0788082	0.440274
Q14978-2	[K].GKGSPRPQAPK.[A]	1xPhospho [S4(100)]	-0.202069	0.978651	1.58546	0.885171	1.16222	1.62596	0.934111	0.606802	1.75475	1.48663	0.461454	0.391243	0.692412	0.87339	0.203364					0.811804	1.14742	0.335614
P09543	[K].GKPVPTQGSR.[K]	1xPhospho [S9(100)]	3.139	4.51453	3.14421	4.44594	3.19975	3.5729	6.14926	3.15932	5.4083	4.74533	5.3089	0.329035	0.693433	0.888617	0.429463					3.81092	4.50625	0.695329
P09543	[K].GKPVPTQGSRK.[G]	1xPhospho [S9(99.7)]	0.747472	1.25542	-3.24945	0.782599	-0.681451	-2.54791	0.663815	0.035656	1.81637	1.95725	0.965977	0.705362	0.534751	0.211804	0.400107					-0.115991	0.315672	0.431663
Q7RTP6	[K].GKSEEELEASK.[S]	1xPhospho [S3(100)]	0.320067	-1.99285	-0.93824	-3.98004	-1.19635	-0.0115452	0.549711	-0.254143	-0.519943	-1.15861	0.472534	0.106958	0.727059	0.504925	0.853924					-1.64776	-0.302621	1.34514
P07197	[K].GKSPVPK.[S]	1xPhospho [S3(100)]	8.46409	7.01168	6.80497	6.99271	7.3676	3.92238	3.35544	6.33344	7.39702	1.72379	8.16143	0.18408	0.328356	0.893942	0.430273					7.31836	5.46587	-1.85249
P07197	[K].GKSPVPKSPVEEK.[G]	1xPhospho [S8(100)]	2.45539	4.75589	2.12554	3.26074	5.33071	3.42844	5.04955	-1.49425	3.00781	4.94844	4.22869	0.790817	0.571449	0.651625	0.519778					3.14939	3.49991	0.350526
P07197	[K].GKSPVPKSPVEEK.[G]	2xPhospho [S3(100);S8(100)]	10.3552	9.83849	9.80958	9.20387	10.3898	9.68604	11.4507	8.48872	11.4207	7.83618	11.2752	0.727942	0.910945	0.78074	0.810177					9.80178	10.0782	0.276409
P07197	[K].GKSPVPKSPVEEKGK.[S]	2xPhospho [S3(100);S8(100)]	-8.32975	-2.99132	-5.6203	-4.86179	-2.73888	-2.92756	-2.11328	-2.99878	-0.563721	-5.29629	-3.63421	0.04341	0.0674432	0.0526248	0.266148	*				-5.45079	-2.8961	2.55469
P07197	[K].GKSPVSKSPVEEK.[A]	1xPhospho [S8(100)]	-0.205289	1.4422	3.82148	1.25813	4.58733	0.725428	3.0125	1.43045	4.96505	4.74923	0.723783	0.287053	0.377269	0.64232	0.40049					1.57913	2.88483	1.3057
P07197	[K].GKSPVSKSPVEEK.[A]	2xPhospho [S3(100);S8(100)]	9.62531	8.7307	9.33664	9.14827	9.88984	9.51754	11.628	9.15074	11.5313	8.88049	10.7339	0.129949	0.985059	0.862232	0.794774					9.21023	10.1903	0.98004
P63208	[K].GKTPEEIRK.[T]	1xPhospho [T3(100)]	3.58301	5.25548	5.13003	4.55845	4.56088	5.44901	5.37305	3.36112	6.48564	4.52787	5.43679	0.50844	0.933884	0.782909	0.171699					4.63174	5.02777	0.396023
Q9NR46-2	[K].GKVPVTYLELLS.[-]	1xPhospho [S12(100)]	-1.58646	-0.331173	0.359182	-2.08442	0.848825	0.265221	-0.743204	-1.11412	0.687065	-0.479948	-3.24766	0.664052	0.177339	0.532311	0.0620422					-0.910717	-0.540546	0.370172
P41227	[K].GLAAEDSGGDSK.[D]	1xPhospho [S7(100)]	0.792123	0.98597	0.942125	1.21825	0.465861	1.84036	0.741592	0.926115	2.09233	2.34525	1.36588	0.298165	0.616599	0.995284	0.22778					0.984616	1.39677	0.412155
Q02952	[K].GLAEVQQDGEAEEGATSDGEK.[K]	1xPhospho [S17(100)]	4.62097	4.23897	2.98248	4.2839	4.61435	4.53643	3.90006	3.42116	4.16833	1.943	3.38459	0.563892	0.419374	0.299753	0.731332					4.03158	3.7097	-0.321877
O60784-2	[K].GLEFPMTDLDMLSPIHTPQR.[T]	1xOxidation [M];2xPhospho [T17(99.7);T/S]	-3.35985	-1.59214	-2.58419	-1.80832	-1.65059	-3.81307	-4.16615	-0.879288	-4.16874	-1.67563	-3.31767	0.548536	0.247545	0.326236	0.474161					-2.33612	-2.81016	-0.47404
O60784-2	[K].GLEFPMTDLDMLSPIHTPQR.[T]	1xPhospho [S13(100)]	1.94889	-1.95255	-0.321218	-1.3615	0.00318813	-0.0271988	-2.85274	0.0793285	-2.27224	-0.863331	-3.60902	0.371195	0.98278	0.931262	0.841444					-0.421594	-1.36314	-0.94155
O60784-2	[K].GLEFPMTDLDMLSPIHTPQR.[T]	1xPhospho [S13(100)];2xOxidation [M6;M11]	-2.71838	-4.8258	-3.05214	-5.40415	-2.31908	-2.96672	-4.56335	-2.02063	-2.41018	-1.59484	-4.38324	0.179344	0.459249	0.635152	0.623385					-4.00012	-2.89401	1.10611
Q9HCE9	[K].GLEPGVFTLAEEDDEAEGAPGSPER.[E]	1xPhospho [S22(100)]	-3.05877	-2.81299	-4.97452	-5.45736	-2.83164	-1.75756	-3.88088	-3.3268	-3.68997	-3.49504	-2.90977	0.15203	0.486318	0.545727	0.333983					-4.07591	-3.12738	0.948529
Q5T5C0	[K].GLFGGGAQSLDREELFGESSSGK.[A]	1xPhospho [S9(100)]	-3.94602	-3.37835	-2.91832	-1.85599	-3.65685	-2.14529	-1.36079	-0.851448	-1.75217	-1.99961	-4.58899	0.381517	0.728557	0.186221	0.496032					-3.02467	-2.33645	0.688221
P41440	[K].GLGGLQPAQSPPLSPEDSLGAVGPASLEQR.[Q]	1xPhospho [S10(100)]	-2.74618	-2.91165	-3.74813	-1.19159	-0.320598	-0.850475	-0.0255985	-0.241926	-0.800732	-0.89743	-1.84844	0.003537	0.507884	0.0186035	0.982796	**		*		-2.64939	-0.712171	1.93722
O94885	[K].GLGSLSHGR.[T]	1xPhospho [S4(100)]	-2.46113	-4.55951	-2.9157	-2.72628	-3.05415	-3.2154	-4.06386	-2.60195	-4.1238	-2.95294	-0.197578	0.720747	0.209644	0.299988	0.00341654				**	-3.16565	-2.8871	0.278556
Q15149-4;Q15149-8;Q15149-2	[K].GLLSAEVAR.[L]	1xPhospho [S4(100)]	-5.38713	-3.55681	-3.10628	-2.75802	-4.57872	-2.46877	-4.70418	-3.69323	-3.08389	-2.39468	-5.57925	0.913502	0.955669	0.714522	0.279418					-3.70206	-3.7861	-0.0840448
Q969J3	[K].GLLSGQTSPTNAK.[L]	1xPhospho [S8(100)]	1.01276	0.89406	0.711792	1.02108	1.49565	1.93643	0.673082	0.160757	1.69446	0.57411	0.610182	0.759005	0.724684	0.590667	0.24971					0.909923	1.02067	0.110746
Q9H329	[K].GLLSPGAK.[S]	1xPhospho [S4(100)]	-2.37119	-2.41744	-1.03636	-1.83303	0.823184	1.23188	-3.11585	-0.549227	-1.09174	-1.14968	-1.05421	0.150078	0.554513	0.532365	0.64357					-1.9145	-0.700807	1.2137
Q9UK58	[K].GLNPDGTPALSTLGGFSPASKPSSPR.[E]	2xPhospho [S17(99.3);S24(100)]	-3.86958	-1.62825	-0.680262	-1.48999	-1.02754	-1.06217	-1.75059	-2.91518	-2.68111	-1.87824	-2.5826	0.916271	0.803947	0.618131	0.903866					-1.91702	-1.98535	-0.068329
Q9NUI1	[K].GLPDFASFSAK.[L]	1xPhospho [S7(100)]	-2.07188	-2.48349	-2.74925	-2.62796	-2.17764	-1.28438	-2.25216	-2.9197	-1.65483	-1.97447	-2.96194	0.379335	0.923689	0.67402	0.0413137				*	-2.48315	-2.17502	0.30813
Q6PKG0	[K].GLSASLPDLDSENWIEVK.[K]	1xPhospho [S5(100)]	-0.569804	-0.519661	1.52913	-2.68547	1.3257	0.626356	-1.67838	-0.568752	-2.22614	-3.19201	-3.10885	0.542073	0.483811	0.762122	0.983507					-0.561453	-1.26029	-0.698842
P60201	[K].GLSATVTGGQK.[G]	1xPhospho [T5(100)]	4.66135	4.63408	2.19202	5.41364	2.98598	2.91147	5.52255	3.34127	5.36071	3.27836	3.72191	0.655171	0.875979	0.337192	0.377542					4.22527	3.87461	-0.350665
P19338	[K].GLSEDTTEETLK.[E]	1xPhospho [S3(100)]	-0.0220118	-0.877052	0.456161	1.80052	-0.273147	0.917562	0.0359249	2.49421	-1.02161	-1.52276	-5.47345	0.459824	0.657712	0.343417	0.912336					0.339403	-0.691896	-1.0313
Q9BQG1	[K].GLSEKENSE.[-]	1xPhospho [S8(100)]	-1.36132	-0.129635	-3.19155	0.226626	-2.73681	0.194508	-3.26651	0.945944	-4.66781	-3.38359	-0.557526	0.521651	0.98307	0.643052	0.308588					-1.11397	-1.92454	-0.810572
P11532	[K].GLSPLPSPPEMMPTSPQSPR.[D]	1xPhospho [S7(100)]	-1.03688	-1.57426	-1.10497	-4.19207	-0.965246	-1.90062	-2.74099	-1.28062	-4.04214	-3.20887	-2.0405	0.67702	0.660471	0.495468	0.558942					-1.97705	-2.31129	-0.33424
Q8TC05	[K].GLSPVKEPK.[L]	1xPhospho [S3(100)]	-3.63627	-3.73583	-1.22428	-2.99916	-1.06768	-1.14526	-2.20488	-2.54243	-2.17039	-2.72446	-0.438152	0.0945811	0.658181	0.484952	0.185749					-2.89889	-1.75618	1.14271
P35612	[K].GLSQMTTSADTDVDTSKDKTESVTSGPMSPEGSPSKSPSK.[K]	1xPhospho [S37(98.5)]	-2.84918	-3.38333	-1.59433	-3.44497	-0.011941	-3.52053	-2.78882	-6.07342	-0.846485	-2.61082	-5.97083	0.812383	0.590026	0.947036	0.275057					-2.81795	-3.11755	-0.2996
Q5BKX6-3	[K].GLSSPLAGEGR.[A]	1xPhospho [S4(100)]	0.53482	0.403782	-1.01081	0.45913	0.12217	0.267456	-3.42265	0.768814	-4.81997	-0.425777	-0.606834	0.288416	0.818244	0.906515	0.202982					0.0967307	-1.15954	-1.25627
Q99569	[K].GLYPGSSKPSPIYISSYSSPAR.[E]	1xPhospho [S10(100)]	-4.11016	-5.16389	-0.849274	-1.26849	-0.640677	-0.625944	-1.84166	-3.53928	-0.352446	-0.915514	-2.68622	0.209411	0.544175	0.911814	0.789679					-2.84795	-1.51453	1.33342
Q99569	[K].GLYPGSSKPSPIYISSYSSPAR.[E]	2xPhospho [S10(100);S/Y]	-4.53043	-1.64473	-0.643532	-1.57663	-0.823344	-0.50659	-1.40641	0.148275	-1.51131	-1.79949	-1.57086	0.178686	0.333156	0.387026	0.722722					-2.09883	-1.0671	1.03173
P49407	[K].GMKDDKEEEEDGTGSPQLNNR.[-]	1xPhospho [S15(100)]	0.244325	1.34532	1.63117	-0.696212	1.08166	1.66547	1.37811	0.693747	1.80021	-0.274605	1.24917	0.412441	0.376703	0.797141	0.277728					0.631151	1.08482	0.453671
Q15417	[K].GMSVYGLGR.[Q]	1xPhospho [S3(100)]	-1.58243	-0.805933	-0.70796	-0.734937	-1.14807	-3.05007	-1.91989	-2.04768	-4.03138	-1.18574	1.81269	0.484736	0.330234	0.167512	0.0327876				*	-0.957815	-1.65288	-0.695062
P51858-3	[K].GNAEGSSDEEGKLVIDEPAK.[E]	1xPhospho [S7(100)]	1.02286	0.848633	1.3162	0.638597	0.668439	1.40785	2.23424	1.30182	2.39808	2.17642	1.71627	0.0528964	0.641993	0.792407	0.274969					0.956573	1.70045	0.743874
P51858-3	[K].GNAEGSSDEEGKLVIDEPAK.[E]	2xPhospho [S6(100);S7(100)]	0.498967	3.51142	4.16599	2.37884	2.81567	0.502903	0.116261	1.59322	0.931896	1.79915	2.19442	0.14392	0.531592	0.525742	0.536516					2.6388	1.42193	-1.21687
P30086	[K].GNDISSGTVLSDYVGSGPPK.[G]	1xPhospho [S5(99.8)]	1.40614	0.350391	-0.0610218	-0.328252	0.655414	0.268908	0.257399	-0.0297222	0.372194	0.418968	-0.307972	0.742678	0.759946	0.920888	0.220897					0.341815	0.233598	-0.108217
O75351	[K].GNDSDGEGESDDPEK.[K]	1xPhospho [S4(100)]	0.79499	1.23754	1.58222	1.24052	-0.036912	1.97116	1.87107	1.55799	2.17778	1.79149	1.68302	0.386247	0.431477	0.615927	0.329973					1.21382	1.57366	0.359838
O75351	[K].GNDSDGEGESDDPEKK.[K]	1xPhospho [S4(100)]	-1.98854	-1.33706	-0.298271	-0.304601	-1.52914	0.615269	1.07198	-0.49861	0.838282	1.56199	0.374842	0.0582524	0.301443	0.784457	0.638274					-0.982116	0.347802	1.32992
O00499	[K].GNKSPSPPDGSPAATPEIR.[V]	1xPhospho [S4(100)]	1.48193	2.60367	1.63622	2.60689	1.76977	1.48486	3.16113	1.0547	2.95507	1.15308	3.28028	0.942464	0.972853	0.986429	0.860129					2.08218	2.1227	0.040521
O00499	[K].GNKSPSPPDGSPAATPEIR.[V]	2xPhospho [S4(100);S6(100)]	4.43068	6.4636	5.98701	5.21507	5.98022	5.04425	5.08814	5.66203	4.8942	5.10151	4.75582	0.456515	0.0848527	0.595865	0.698672					5.52409	5.21802	-0.306067
O00499	[K].GNKSPSPPDGSPAATPEIR.[V]	3xPhospho [S4(100);S11(100)];S6(100)	0.980182	3.2813	3.51981	1.49654	2.44671	-4.47921	-2.88425	1.56338	-2.09658	-1.87624	1.10839	0.0484146	0.36564	0.790798	0.27026	*				2.31946	-0.88826	-3.20772
Q9BYV8	[K].GNPGEQSPSPEQFINNAGAGDSSR.[S]	1xPhospho [S7(99.5)]	0.856429	1.59481	-0.798922	1.55702	0.108621	0.219675	1.59057	1.67682	1.35527	-1.18514	-2.16296	0.518973	0.168477	0.050708	0.230135					0.802336	0.22898	-0.573356
Q92623	[K].GNPSPPAAGEGQRPPPPLCVPGGGGGAPAR.[G]	1xCarbamidomethyl [C19];1xPhospho [S4(100)]	0.14737	1.18084	-0.763567	0.0617056	0.355876	-0.219849	-0.94478	-0.854633	0.37479	-0.756212	-3.06349	0.214119	0.130821	0.203683	0.0424581				*	0.156586	-0.729757	-0.886343
Q00341	[K].GNSLQEILER.[T]	1xPhospho [S3(100)]	-3.39273	-3.15067	-1.87812	-1.60402	-4.74621	-1.45172	-1.09967	-0.848907	-1.85947	-0.940702	-2.80308	0.507932	0.340487	0.899773	0.805755					-2.50638	-1.96425	0.542134
P41227	[K].GNSPPSSGEACR.[E]	1xCarbamidomethyl [C11];1xPhospho [S3(100)]	0.0908175	0.644312	0.307158	1.07018	-0.533761	0.602343	0.608297	1.22522	1.23758	1.3522	0.458248	0.639987	0.995824	0.460522	0.391806					0.528117	0.707161	0.179045
O14525	[K].GNSPSDESEER.[E]	1xPhospho [S8(100)]	-4.46692	-2.23053	-2.90434	-2.10978	-2.12328	-3.4397	-2.74516	-2.37161	-3.97643	-2.46242	-4.15106	0.851013	0.378731	0.265636	0.868306					-2.92789	-3.03852	-0.110629
Q6DN14	[K].GPAAASGAAGGTPPGGR.[S]	1xPhospho [T12(100)]	2.22736	1.50212	0.637209	0.700694	-0.900085	0.030302	-6.31063	0.74893	-3.10795	-0.678459	0.385462	0.0719489	0.995335	0.599153	0.455055					1.26685	-1.40463	-2.67148
P46821	[K].GPAESPDEGITTTEGEGECEQTPEELEPVEK.[Q]	1xCarbamidomethyl [C19];1xPhospho [S5(100)]	7.25338	6.85931	6.51695	7.05932	6.97556	7.11604	6.70074	6.79928	6.76322	5.69901	5.6765	0.260966	0.436379	0.318764	0.592941					6.92224	6.53291	-0.389335
P46821	[K].GPAESPDEGITTTEGEGECEQTPEELEPVEK.[Q]	1xCarbamidomethyl [C19];2xPhospho [S5(100);T22(100)]	5.09363	4.13247	4.00142	4.29199	4.36726	3.55723	2.54673	4.82081	0.985043	2.0741	2.72983	0.0844854	0.902592	0.945625	0.194091					4.37988	3.01157	-1.3683
P46821	[K].GPAESPDEGITTTEGEGECEQTPEELEPVEK.[Q]	1xCarbamidomethyl [C19];3xPhospho [S5(100);T13(100);T22(100)]	2.3129	0.105961	1.03225	0.0588827	0.887874	-3.46541	-4.18825	1.35798	-5.03007	-4.97636	-1.50589	0.0469228	0.639423	0.828405	0.13969	*				0.877498	-2.41716	-3.29466
Q96ST2	[K].GPASDSETEDASR.[H]	1xPhospho [S4(100)]	-2.00577	-2.87027	-2.15222	-4.59445	1.86971	0.245703	-0.638693	-2.23394	-0.627451	1.45522	1.16221	0.00578875	0.980908	0.975263	0.960211	**				-2.90568	0.176108	3.08179
Q8N111	[K].GPGDGAEEDEAASGGPGGR.[G]	1xPhospho [S13(100)]	3.58618	2.20931	1.72419	2.17069	1.8273	2.01342	2.00973	2.62112	2.16842	2.46034	1.58152	0.369575	0.969194	0.751949	0.569421					2.42259	2.09741	-0.325183
O95400	[K].GPGQPSSPQR.[L]	1xPhospho [S7(99.7)]	-3.70283	-0.870277	-0.859888	-1.16974	-1.15274	0.231018	-0.342115	-0.736076	0.362009	-3.56336	-2.83509	0.597814	0.210303	0.246419	0.324775					-1.65068	-1.14805	0.502634
P49753	[K].GPGVGLLGISK.[G]	1xPhospho [S10(100)]	-1.85861	-1.56357	-1.16526	-1.99037	-0.896816	-1.38022	-1.34275	-1.03171	-2.06813	-1.19088	-1.61659	0.268046	0.659179	0.976121	0.519224					-1.64445	-1.36101	0.283439
P42166	[K].GPPDFSSDEEREPTPVLGSGAAAAGR.[S]	1xPhospho [T14(100)]	2.61263	3.01624	2.067	3.27301	2.97322	2.54341	2.56919	2.0321	2.28642	1.07426	2.41716	0.224799	0.598456	0.496929	0.728479					2.74222	2.27082	-0.471396
Q12979	[K].GPPEGSETMPYIDESPTMSPQLSAR.[S]	1xOxidation [M];1xPhospho [S15(100)]	1.55789	-0.656713	0.247028	-0.204055	0.859574	1.80922	1.45407	-0.391966	1.7799	1.27179	0.42753	0.172027	0.367606	0.721803	0.359401					0.236039	1.03002	0.793977
Q12979	[K].GPPEGSETMPYIDESPTMSPQLSAR.[S]	1xPhospho [S15(100)]	3.00843	3.15405	2.49986	2.54581	2.02855	2.39199	1.81331	3.02175	1.80238	1.59989	1.30009	0.0296504	0.419801	0.696798	0.683603	*				2.80204	1.99399	-0.808045
Q12979	[K].GPPEGSETMPYIDESPTMSPQLSAR.[S]	1xPhospho [S15(100)];2xOxidation [M9;M18]	-2.78189	-4.4806	-3.71425	-3.48504	-2.03243	-1.22911	-0.655323	-4.08328	0.0693989	-0.469156	-1.49111	0.015969	0.536659	0.933007	0.442377	*				-3.61544	-1.413	2.20244
Q12979	[K].GPPEGSETMPYIDESPTMSPQLSAR.[S]	2xPhospho [S15(100);S19(100)]	0.0832338	0.541105	0.208807	-0.103806	-1.08932	-1.37626	-1.2483	0.837791	-2.71022	-0.533289	-1.19336	0.0532467	0.988192	0.673258	0.414688					0.182335	-1.04471	-1.22704
Q8WWM7-3	[K].GPPQSPVFEGVYNNSR.[M]	1xPhospho [S5(100)]	-1.01964	-2.07767	0.716272	-1.53172	-0.648253	0.618238	-0.342319	-1.31671	-0.150192	-0.498133	0.732765	0.222445	0.155427	0.0738219	0.520539					-0.978192	-0.229229	0.748963
Q9BY11	[K].GPQYGSLER.[A]	1xPhospho [S6(100)]	3.46594	1.82401	2.1766	2.29678	3.41022	2.12111	2.22012	3.14432	1.94402	3.03358	4.65004	0.394123	0.642711	0.726329	0.0340349				*	2.44083	2.93192	0.491082
P78559-2	[K].GPSPPLNGNILSCSPDR.[R]	1xCarbamidomethyl [C13];1xPhospho [S3(100)]	-4.22528	-0.528959	-0.844339	-0.235061	-0.91212	-0.785839	-0.468512	-0.522264	-1.44368	-1.43575	-2.29947	0.666637	0.419049	0.294352	0.848993					-1.45841	-1.12395	0.334461
Q9H2X9	[K].GPSPVSSEGIK.[D]	1xPhospho [S3(100)]	0.540135	-0.862333	-2.5942	-0.617204	-0.549167	1.08475	-1.18222	-0.625399	0.189333	-0.846184	0.063818	0.338939	0.945366	0.328561	0.625394					-0.8834	-0.266438	0.616961
P35813-3	[K].GPTEQLVSPEPEVHDIER.[S]	1xPhospho [S8(100)]	-1.24517	-1.60017	-4.2289	-2.28425	-2.6591	-1.05038	-2.99748	-3.56738	-1.74817	-1.38343	-2.1289	0.861043	0.764812	0.719806	0.148466					-2.33962	-2.21926	0.12036
Q15904	[K].GPTISLTQIV.[-]	1xPhospho [T3(99.6)]	0.896047	1.56855	-0.0210266	0.740369	1.19483	2.14753	1.10806	0.815704	1.22931	0.841682	-0.764837	0.783613	0.328807	0.124531	0.0223211				*	0.795985	0.938897	0.142911
Q9NZM1	[K].GPVGTVSEAQLAR.[R]	1xPhospho [S7(99.6)]	-2.95358	-1.36739	-3.28392	-1.56564	-1.4845	-1.43224	-3.42519	-2.39654	-3.99205	-1.23337	-1.45695	0.895784	0.864067	0.765236	0.491674					-2.29263	-2.20298	0.0896545
Q13023	[K].GQASSPSHVTR.[N]	1xPhospho [S5(99.7)]	-0.905173	-4.43698	-1.91393	-2.77341	-3.49287	-2.44501	-3.41597	-2.23115	-4.38981	-2.02281	-3.35354	0.453998	0.0650685	0.140436	0.204095					-2.50737	-3.05017	-0.542794
Q8NBF6	[K].GQEPNDTNQYLKPPSRPSPDSSESDWETLDPSVLEDPNLK.[E]	1xPhospho [S18(100)]	1.73264	1.63998	2.29064	0.790988	2.17938	2.42293	1.01149	1.70173	1.14169	-0.940443	-0.521622	0.401685	0.338902	0.780124	0.69832					1.61356	0.999308	-0.614253
Q9Y2H2	[K].GQESPLKK.[S]	1xPhospho [S4(100)]	0.321563	-1.66213	-0.993292	-0.814219	-1.03481	-0.417585	-0.274893	-2.40872	-0.532614	-0.253296	0.0115337	0.871634	0.0192291	0.101629	0.898391		*			-0.787019	-0.701484	0.0855355
Q8N4C8	[K].GQSPPSKDGSGDYQSR.[G]	1xPhospho [S3(100)]	-2.08607	-4.97345	-0.485056	-0.118905	-0.510468	-1.40572	-0.725618	0.396736	0.690149	-0.112667	-0.944942	0.115625	0.805098	0.622947	0.257222					-1.91587	-0.373218	1.54265
Q13367-4	[K].GRGSESEQSEEDGKR.[K]	1xPhospho [S4(100)]	-2.7283	-0.0391178	-4.75739	-3.88581	-1.9211	-4.32793	-0.821715	-3.19236	-4.22598	-4.19978	-4.64399	0.657667	0.220629	0.321217	0.271505					-2.85266	-3.33326	-0.480608
Q02779	[K].GRTWGPSSTLQK.[E]	1xPhospho [T3(100)]	-1.78798	-0.78652	-4.55381	-1.29227	-0.807899	-0.863073	-1.18649	-1.72371	-0.573208	-1.31081	-2.16526	0.227028	0.207264	0.00663863	0.132602			**		-2.10515	-1.23292	0.872224
Q9Y285	[K].GSAFSTSISK.[Q]	1xPhospho [S7(100)]	1.74481	-0.918413	0.0695324	0.375163	0.0774717	1.25397	0.596302	1.90031	0.903397	1.40469	1.10827	0.184181	0.424652	0.910111	0.507351					0.317772	1.03492	0.717146
Q9NX95	[K].GSDCSPIMR.[R]	1xCarbamidomethyl [C4];1xPhospho [S5(100)]	-0.864451	-1.34925	-0.154625	-1.04663	-1.44008	-1.64909	-2.76375	-1.64581	-2.62391	-3.64126	-0.71587	0.050135	0.753279	0.225552	0.0945285					-0.853739	-2.06854	-1.2148
Q8N126-2	[K].GSDDAPDADTAIINAEGGQSGGDDKK.[E]	1xPhospho [S20(100)]	0.954118	1.75554	1.5932	0.875524	1.65945	2.92023	1.92255	1.972	2.0122	2.56955	1.14118	0.0581645	0.745366	0.605754	0.0906727					1.2946	2.02817	0.733571
Q02779	[K].GSDGASPPASPSIIPR.[L]	1xPhospho [S6(100)]	-2.41313	-3.57094	-4.54874	-2.46509	-0.885831	-0.584255	-0.644421	-3.35546	-0.833723	-0.978643	-1.62234	0.0112036	0.773351	0.383171	0.583609	*				-3.24948	-1.2721	1.97738
Q9UN37	[K].GSDSDSEGDNPEK.[K]	1xPhospho [S4(100)]	-1.91232	-1.23579	-0.0444508	-0.718387	-3.37823	-1.12064	-2.26234	-0.14826	0.648575	0.555145	0.250715	0.818875	0.747914	0.632426	0.82434					-0.977738	-0.779291	0.198447
Q9UN37	[K].GSDSDSEGDNPEKK.[K]	1xPhospho [S4(100)]	-2.11453	-1.54658	-1.54119	-1.51918	-0.603061	-3.42788	-5.51642	-1.87843	-2.89741	0.289429	-3.9643	0.409025	0.454056	0.695852	0.999244					-1.68037	-2.57115	-0.890785
O15079-2	[K].GSDSSPTPR.[R]	1xPhospho [S5(99.8)]	-1.41746	0.0137806	1.64433	-1.78555	-2.26788	-2.10402	-3.82576	0.0357742	-3.36456	-2.56114	1.76916	0.266834	0.868104	0.164672	0.161717					-0.386225	-1.75977	-1.37355
P35611-4;P35611-3	[K].GSEENLDEAR.[E]	1xPhospho [S2(100)]	3.60295	3.19472	2.7881	3.02435	3.14181	3.21445	3.42087	2.96922	2.69356	1.51712	3.45634	0.533343	0.99246	0.903658	0.476189					3.15253	2.9162	-0.236335
Q8WXI2	[K].GSESPNSFLDQEYR.[K]	1xPhospho [S4(100)]	1.42865	4.03244	3.59464	4.03814	1.97918	2.02005	3.95455	4.22708	3.5103	1.01288	-1.97723	0.351378	0.249237	0.272956	0.289268					3.27347	2.10383	-1.16964
Q9Y2W1	[K].GSFSDTGLGDGK.[M]	1xPhospho [S4(100)]	-1.67086	-0.936419	-0.382366	-0.502208	-0.752742	-0.953566	-2.14944	-1.68042	-1.84178	-1.97245	-0.865501	0.143108	0.834241	0.413577	0.170021					-0.872963	-1.45941	-0.58645
P14618-2;P14618	[K].GSGTAEVELK.[K]	1xPhospho [S2(100)]	2.26365	1.72809	0.93712	1.81702	0.796914	1.94739	2.28561	2.00452	1.72297	1.85365	2.40243	0.618498	0.277299	0.927793	0.969766					1.68647	1.85907	0.1726
P14618-2;P14618	[K].GSGTAEVELKK.[G]	1xPhospho [S2(100)]	-0.346927	-0.415688	-0.0458088	-0.0170794	0.0148745	-0.285126	-0.299831	-1.10308	-0.384241	-0.174042	0.139349	0.680867	0.123604	0.105289	0.343304					-0.206376	-0.298871	-0.0924954
Q9Y6V0	[K].GSHVHSGPTSAGSSSVPSPGQPGSPSVSK.[K]	2xPhospho [S18(100);S24(100)]	0.0404158	-1.16539	1.25897	-2.09907	0.653384	-1.06688	-1.42144	1.78512	-2.44921	-1.14628	-3.1573	0.648729	0.448765	0.949185	0.63788					-0.491269	-0.9718	-0.480531
Q16799	[K].GSISEDELITAIK.[E]	1xPhospho [S4(99.8)]	0.461751	0.0368958	-0.214954	0.149194	1.00014	-0.773064	0.238497	-2.55945	-2.34765	-1.02276	0.484074	0.280782	0.249669	0.196225	0.256116					0.108222	-0.711458	-0.81968
Q9Y6R1	[K].GSLDSDNDDSDCPYSEK.[V]	1xCarbamidomethyl [C12];1xPhospho [S5(100)]	1.3531	1.44727	1.1962	0.75731	1.59398	1.18189	0.769613	1.71683	0.769686	0.951809	1.00071	0.835714	0.0993866	0.466885	0.809639					1.18847	1.14065	-0.0478241
Q15049	[K].GSMSDSANILDEVPFPAR.[V]	1xPhospho [S2(100)]	-1.1314	-0.855631	-1.74148	-3.30745	-1.71738	-4.53509	-1.92352	-1.176	-3.8872	-1.97403	-2.74415	0.306577	0.476371	0.866517	0.860454					-1.75899	-2.56534	-0.806351
Q96QE2	[K].GSNYHLSDNDASDVE.[-]	1xPhospho [S7(100)]	1.47674	2.85976	3.01437	2.52008	3.2308	3.39728	1.52868	1.95805	2.25692	1.62112	1.84482	0.667078	0.424524	0.839852	0.831456					2.46774	2.26252	-0.205212
Q8IYB4	[K].GSPGLTR.[R]	1xPhospho [S2(100)]	3.94902	2.97933	2.58192	4.03705	2.28077	2.10472	2.58854	3.55974	3.68736	2.59801	3.3021	0.249547	0.822274	0.55527	0.668712					3.38683	2.87446	-0.512366
Q17R89	[K].GSPGSSQGTACAGTQPGAQPGAQPGASPSPSQPPADQSPHTLR.[K]	1xCarbamidomethyl [C11];1xPhospho [S38(100)]	2.58202	2.01779	2.07132	1.58976	1.25714	1.3144	2.09023	1.19329	2.25163	0.764713	1.67402	0.102633	0.899471	0.373333	0.486889					2.06522	1.50649	-0.558733
O60551	[K].GSPGGYLGAK.[K]	1xPhospho [S2(100)]	-0.0492048	0.48587	0.305916	0.88131	-0.0417547	0.763424	0.636766	0.257059	0.121958	-0.9046	0.381229	0.479239	0.805341	0.965488	0.624673					0.405973	0.17344	-0.232533
Q9BXW6	[K].GSPPASILSEDEFYDALSDSESER.[S]	1xPhospho [S2(100)]	-0.813296	-0.686853	-0.682093	-1.10004	-0.411647	-0.280457	-0.714409	-1.26863	-1.44502	-2.10231	-3.20166	0.351325	0.579714	0.697193	0.379301					-0.82057	-1.3463	-0.525733
Q13884	[K].GSPQAGVDLSFATR.[T]	1xPhospho [S2(100)]	-0.0584059	-0.0470791	-1.22302	-4.31175	-2.71599	0.302799	-2.87389	-3.57677	-0.710678	-2.17167	-3.37731	0.487464	0.857676	0.48847	0.0147343				*	-1.41007	-2.1605	-0.750436
O15075;O15075-2	[K].GSPSEVR.[E]	1xPhospho [S2(100)]	0.143588	0.685577	1.59552	0.661798	0.949199	-3.22668	-3.00289	0.71932	-4.71912	-1.48723	2.7447	0.203299	0.887239	0.400832	0.0189208				*	0.771621	-1.1461	-1.91772
Q6ZRV2	[K].GSPTSAYPER.[KR]	1xPhospho [S2(100)]	-3.02955	-3.45522	-2.47607	-2.1545	-1.74828	-0.777704	-2.38098	-2.69674	-2.09931	-1.78899	-0.951014	0.0401131	0.290002	0.764063	0.34414	*				-2.77883	-1.77757	1.00126
Q9NYV4	[K].GSPVFLPR.[K]	1xPhospho [S2(100)]	-1.08932	-1.939	-2.14051	-0.993098	-1.77082	-1.38271	-0.988173	-1.29999	-0.886282	-2.61158	-1.9935	0.955901	0.744132	0.220738	0.828567					-1.54048	-1.56187	-0.0213829
Q13884	[K].GSPVSEIGWETPPPESPR.[L]	1xPhospho [S16(100)]	4.23444	2.04112	0.97954	2.96764	1.04008	0.961693	1.85895	2.99889	1.40454	1.44729	1.65148	0.161118	0.838636	0.739111	0.601059					2.55569	1.62327	-0.932413
Q7L9B9	[K].GSSAQHSPSSLR.[R]	1xPhospho [S7(100)]	-1.81064	-1.11307	-1.04193	-0.571698	-0.358869	0.387041	-0.580952	-0.784582	0.00802803	0.427822	-0.53167	0.0147469	0.946109	0.445861	0.55731	*				-1.13433	-0.20474	0.929593
Q01484	[K].GSSEESLGEDPGLAPEPLPTVK.[A]	1xPhospho [S3(99.6)]	1.86635	0.545589	-0.1984	0.0664339	0.862761	1.69146	0.680099	1.11572	0.654829	-2.24506	-0.214586	0.785642	0.454486	0.454932	0.822323					0.569994	0.363603	-0.206391
Q01484	[K].GSSEESLGEDPGLAPEPLPTVK.[A]	2xPhospho [S6(99.6);S/T]	-1.56505	-4.05689	-4.36126	-3.97488	-2.88141	-3.1091	-3.62398	-2.62168	-4.16948	-4.45856	-5.01649	0.757292	0.657047	0.435986	0.989511					-3.48952	-3.69724	-0.207723
O43865	[K].GSSNFCVK.[N]	1xCarbamidomethyl [C6];1xPhospho [S3(100)]	-1.84127	-1.80072	-1.82106	-1.88237	-1.36372	-1.89848	-1.85234	-2.24442	-1.36832	-2.25174	-1.27493	0.698357	0.531783	0.965577	0.837334					-1.83636	-1.75056	0.0857935
Q13555-11;Q13555-5;Q13555-10;Q13555-7	[K].GSTESCNTTTEDEDLK.[GV]	1xCarbamidomethyl [C6];1xPhospho [T3(100)]	2.85241	2.70682	2.31927	3.2284	1.9456	3.74349	3.81066	3.46598	3.47926	2.02613	2.1858	0.711881	0.968789	0.344759	0.38748					2.77673	2.95099	0.174263
Q13555-11;Q13555-5;Q13555-10;Q13555-7	[K].GSTESCNTTTEDEDLK.[GV]	1xCarbamidomethyl [C6];2xPhospho [S5(100);S/T]	-1.06107	1.08676	0.807308	0.286595	0.225816	-2.15092	-0.988739	1.15834	-3.23387	1.06837	0.489569	0.429796	0.975483	0.684841	0.174251					0.279897	-0.490205	-0.770102
O14490	[K].GSVNGGKASPDEAQAAR.[Y]	1xPhospho [S9(100)]	-4.93186	-2.4857	-5.396	-1.14406	-1.41889	-2.27523	-1.43441	-1.9116	-0.236504	-0.631763	-2.6216	0.0446657	0.296833	0.0115636	0.425097	*		*		-3.4894	-1.50429	1.98512
Q8NFZ8	[K].GSYLTHEASGLDEQGEAR.[E]	1xPhospho [S9(100)]	4.1701	5.17971	4.21113	5.21427	4.66321	4.25414	5.10304	3.49544	4.67034	4.95657	4.60637	0.656658	0.688338	0.996217	0.459089					4.6938	4.53559	-0.158215
P55087	[K].GSYMEVEDNR.[S]	1xOxidation [M4];1xPhospho [S2(100)]	1.71658	2.28313	2.24553	2.08099	3.41269	2.39182	1.26906	-0.106121	2.75167	2.42286	4.25811	0.730007	0.735962	0.455491	0.768895					2.08156	2.34287	0.261314
P55087	[K].GSYMEVEDNR.[S]	1xPhospho [S2(100)]	4.81299	5.86746	5.51488	5.53564	4.0254	4.13512	3.04542	3.75441	4.12539	3.90532	6.65811	0.0776722	0.627131	0.191483	0.357533					5.43274	4.2356	-1.19715
P55087	[K].GSYMEVEDNRSQVETDDLILKPGVVHVIDVDR.[G]	1xOxidation [M4];1xPhospho [S11(100)]	-3.93583	-3.09467	-4.10895	-2.97884	0.572711	-0.193193	-0.334652	-5.85366	-3.46966	2.11535	-3.67764	0.20855	0.503954	0.97792	0.555672					-3.52957	-1.54868	1.98089
P55087	[K].GSYMEVEDNRSQVETDDLILKPGVVHVIDVDR.[G]	1xPhospho [S11(100)]	-0.115232	1.37956	1.6255	-0.907502	1.8116	2.06013	-2.44205	-0.142033	-3.41214	-0.3162	-4.88342	0.304013	0.68698	0.950059	0.691318					0.495581	-1.0463	-1.54188
P55087	[K].GSYMEVEDNRSQVETDDLILKPGVVHVIDVDRGEEK.[K]	1xPhospho [S11(100)]	-0.613624	-3.29017	-1.2816	-2.12678	-0.465068	-0.625607	-3.15125	-1.33467	-3.26262	0.00338364	-1.00607	0.604131	0.295827	0.416049	0.141612					-1.82804	-1.40598	0.422058
Q9GZM8-2	[K].GTENTFPSPK.[A]	1xPhospho [S8(100)]	0.619782	0.282026	0.580626	-0.080018	1.29604	1.15867	-0.0956593	-0.472092	0.691788	-0.432894	0.983768	0.818138	0.888609	0.627344	0.893909					0.350604	0.447088	0.096484
O15484	[K].GTPGPAVR.[W]	1xPhospho [T2(100)]	0.295369	0.404947	0.286825	0.619306	0.0267458	1.94813	1.31841	1.6387	2.0577	2.31863	0.986071	0.0265778	0.887375	0.477756	0.256802	*				0.401612	1.47063	1.06902
P52594-4	[K].GTPSQSPVVGR.[S]	1xPhospho [S6(100)]	3.28368	1.57039	2.21788	1.78078	-0.19873	0.590176	2.40421	2.46456	1.6309	0.239201	2.38484	0.216596	0.504268	0.345949	0.539621					2.21318	1.35931	-0.853873
P52594-4	[K].GTPSQSPVVGR.[S]	2xPhospho [T2(100);S6(100)]	0.715535	-1.94442	-3.82838	-3.13389	-2.1019	-2.58973	-0.883308	-1.40327	-3.72268	-1.41006	0.496258	0.705321	0.44542	0.651617	0.435962					-2.04779	-1.65924	0.388546
Q66K14	[K].GTSSPDYR.[H]	1xPhospho [S4(100)]	0.565347	0.330763	1.27407	1.30186	0.0250349	1.28998	0.89187	1.61802	1.41478	1.64305	1.61715	0.348385	0.302044	0.654489	0.555999					0.868009	1.21427	0.34626
Q16555	[K].GTVVYGEPITASLGTDGSHYWSK.[N]	1xPhospho [S22(100)]	-0.074214	-0.839199	-0.382755	-1.55272	-0.355344	0.114077	0.140802	-1.19723	0.0571194	-0.213533	-2.71955	0.846732	0.886046	0.924922	0.0397775				*	-0.712222	-0.596237	0.115985
Q8N126-2	[K].GTYLTHEAKGSDDAPDADTAIINAEGGQSGGDDKK.[E]	1xPhospho [S11(100)]	-2.95045	-0.0161667	-2.04787	0.423308	0.794259	1.58735	0.156414	0.251133	-0.897995	1.89399	-0.126877	0.0578849	0.849647	0.206522	0.878506					-1.1478	0.52261	1.67041
O75038-4	[K].GVADDVVPPGPGPAPEAPAQEGPGSGSPR.[GD]	1xPhospho [S27(99.5)]	-3.33015	0.608782	-0.25242	-0.0568132	-0.422366	-0.303072	0.888697	0.733921	0.0445709	0.0437069	-0.399561	0.254459	0.328727	0.275289	0.626189					-0.757651	0.0836995	0.841351
P02686-3;P02686-6	[K].GVDAQGTLSK.[I]	1xPhospho [S9(100)]	5.50168	4.82983	4.29077	5.73607	4.72369	3.57871	1.07593	3.14235	-1.75629	5.08266	7.79136	0.306775	0.230276	0.218071	0.0431693				*	5.08959	3.37692	-1.71267
P02686-3;P02686-6	[K].GVDAQGTLSKIFK.[L]	1xPhospho [S9(100)]	-4.32603	-4.80353	-2.99313	-2.37823	-3.87031	-4.9735	-1.6019	-5.3216	-0.0183754	-2.78962	-0.948666	0.473844	0.583088	0.710079	0.954504					-3.62523	-2.78914	0.836091
Q96S38	[K].GVDLLLEGVQGESSPTR.[R]	1xPhospho [S14(99.4)]	0.193528	-1.40387	-1.86498	-1.00717	-0.59405	-0.174894	-0.683941	-1.12502	-1.00262	-0.950659	-2.62326	0.997797	0.976388	0.41518	0.338839					-1.02062	-1.02206	-0.00144386
Q6ZVM7	[K].GVEFPMADLDALSPIHTPQR.[SI]	1xOxidation [M6];1xPhospho [S13(100)]	-1.16131	-2.74584	-3.27454	-2.66801	-2.21698	-0.66729	0.990334	-1.92269	-0.698917	0.353718	-2.22465	0.0630502	0.466334	0.774435	0.237052					-2.46243	-0.912353	1.55007
Q6ZVM7	[K].GVEFPMADLDALSPIHTPQR.[SI]	1xPhospho [S13(100)]	-4.20676	-2.99213	-3.28942	-4.24676	1.93142	1.73371	1.58103	-3.21138	-4.94803	-2.09721	0.35397	0.0635934	0.632863	0.910532	0.564273					-3.68377	-0.665214	3.01855
P13637-3;P50993;P05023	[K].GVGIISEGNETVEDIAAR.[L]	1xPhospho [T11(100)]	2.11449	0.174568	0.836214	0.717311	1.90489	1.12021	0.599689	1.41847	1.08361	1.09937	-0.678896	0.961634	0.544262	0.401796	0.764074					0.960646	0.935337	-0.0253092
Q8N122	[K].GVHIHQAGGSPPASSTSSSSLTNDVAK.[Q]	1xPhospho [S10(100)]	-1.50997	1.34011	1.21522	1.0918	1.1607	1.79151	-3.36535	0.812737	-3.12147	1.22824	1.08461	0.640869	0.893313	0.717541	0.282696					0.534289	-0.058433	-0.592722
O95248-4	[K].GVIDLAEVEAVAPGTPTMGAPK.[T]	1xOxidation [M18];1xPhospho [T15(99.5)]	-3.64772	-3.85428	-4.08993	-2.98674	-4.77209	-4.49385	-2.28898	-2.93022	-2.76598	-1.85182	-3.05618	0.431166	0.536876	0.832057	0.806837					-3.64467	-3.16559	0.479079
P30044	[K].GVLFGVPGAFTPGCSK.[VT]	1xCarbamidomethyl [C14];1xPhospho [T11(99.6)]	-3.09363	-3.06275	-2.25549	-3.8295	-1.7304	-2.78888	-1.57685	-2.40528	-0.981033	-0.889032	-2.48488	0.023186	0.546079	0.704426	0.284448	*				-3.06034	-1.83662	1.22372
P31323	[K].GVNFAEEPMQSDSEDGEEEEAAPADAGAFNAPVINR.[F]	1xOxidation [M9];1xPhospho [S13(99.6)]	-2.60721	-1.96149	-4.25321	-1.4536	0.687015	0.00957108	0.426924	-0.577608	0.705387	0.526833	-2.29992	0.00645529	0.316332	0.0160833	0.281999	**		*		-2.56888	-0.0745426	2.49433
P31323	[K].GVNFAEEPMQSDSEDGEEEEAAPADAGAFNAPVINR.[F]	1xPhospho [S13(100)]	3.13262	3.42667	2.17967	2.68325	2.52735	2.21732	2.84084	3.3157	2.65831	2.2987	0.724466	0.317793	0.146336	0.138448	0.137424					2.85555	2.36895	-0.486599
P31323	[K].GVNFAEEPMQSDSEDGEEEEAAPADAGAFNAPVINR.[F]	2xPhospho [S11(100);S13(100)]	0.836368	2.3056	2.68967	0.78358	2.39106	0.246004	-2.58489	1.76008	-2.69772	-0.186472	-1.93351	0.0933675	0.468462	0.938439	0.60843					1.6538	-0.429348	-2.08315
Q9Y2X7-3	[K].GVSASAVPFTPSSPLLSCSQEGSR.[H]	1xCarbamidomethyl [C18];1xPhospho [S13(99.5)]	-4.19627	-4.41966	-6.31471	-2.16608	-1.78908	-2.66399	-2.32524	-0.173473	-1.95856	1.08477	-1.17437	0.0097567	0.744763	0.0999039	0.756915	**				-4.27418	-1.28571	2.98847
O15018	[K].GVTVPHSPPQPK.[T]	1xPhospho [S7(100)]	-3.52483	-3.83508	-5.19267	-3.80832	-1.96511	-1.69388	-4.57922	-3.42581	-3.04561	-3.27903	-3.82971	0.129748	0.343693	0.0860335	0.594659					-4.09023	-3.11691	0.973315
P09972	[K].GVVPLAGTDGETTTQGLDGLSER.[C]	1xPhospho [S21(100)]	-2.24992	-2.15115	-2.27037	-2.54511	-2.34046	-2.19353	-3.19558	-2.16482	-5.43365	-1.00717	-3.08857	0.522311	0.365208	0.436146	0.426303					-2.30414	-2.77482	-0.470686
P07197	[K].GVVTNGLDLSPADEK.[K]	1xPhospho [S10(100)]	6.06913	2.94825	4.42422	3.28315	4.17468	3.60215	5.08699	4.10752	4.47103	3.43949	3.46708	0.830469	0.657637	0.569994	0.972531					4.18119	4.04985	-0.13134
P07197	[K].GVVTNGLDLSPADEKK.[G]	1xPhospho [S10(100)]	3.11008	0.113361	2.1298	0.472459	1.81381	0.664743	2.61996	1.19358	2.06902	0.67753	1.00242	0.973261	0.727362	0.488107	0.890635					1.45642	1.43444	-0.0219834
Q14240-2	[K].GYDVIAQAQSGTGK.[T]	1xPhospho [T12(99.7)]	0.102132	-0.128923	-1.68712	0.530354	-0.920157	-1.23938	0.918322	-0.226519	0.800987	-2.54953	-4.21532	0.465245	0.312458	0.137757	0.209232					-0.295889	-1.06166	-0.765768
P31152	[K].GYLSEGLVTK.[W]	1xPhospho [S4(100)]	-1.07151	-1.00291	-1.0162	-1.06192	-1.5486	-1.25584	-1.11624	-3.40664	-1.76573	-2.02733	-0.868515	0.152982	0.118641	0.0493697	0.928691			*		-1.03814	-1.7127	-0.674565
Q9BZF1	[K].GYSSPEPDIQDSSGSEAQSVKPSTR.[R]	1xPhospho [S12(99.6)]	-0.0740366	1.18088	1.15868	0.982491	1.3141	1.85575	1.18524	1.0031	2.14286	1.22629	0.871229	0.114418	0.301976	0.292625	0.140456					0.812004	1.37122	0.55922
Q9BZF1	[K].GYSSPEPDIQDSSGSEAQSVKPSTR.[R]	2xPhospho [S15(99.6);S/Y/T]	-0.139386	1.34408	1.98336	-0.10122	0.801217	-2.48545	-2.89563	0.494932	-2.54647	-4.15579	-0.63805	0.0446281	0.347858	0.795184	0.300541	*				0.771709	-1.63218	-2.40388
Q9BZF1	[K].GYSSPEPDIQDSSGSEAQSVKPSTR.[R]	3xPhospho [S12(100);S13(100);S15(100)]	-3.48468	-1.7023	0.361017	-4.30151	-3.10343	-3.58138	-2.60256	-2.55585	-2.5848	-4.52148	-2.87596	0.342612	0.565863	0.25244	0.844					-2.28187	-3.11792	-0.836055
Q15149-4;Q15149-8;Q15149-2	[K].GYYSPYSVSGSGSTAGSR.[T]	1xPhospho [S17(100)]	2.23429	2.42621	2.94206	2.70709	1.55444	0.893251	1.39136	1.9331	0.959257	0.741575	2.05078	0.00220575	0.793989	0.288007	0.15763	**				2.57741	1.36054	-1.21688
Q15149-4;Q15149-8;Q15149-2	[K].GYYSPYSVSGSGSTAGSR.[T]	2xPhospho [S13(100);S17(100)]	0.863521	1.10993	0.780584	1.24341	1.17733	-1.09731	0.0558605	0.883682	-1.93288	-0.368473	0.502569	0.0850251	0.969747	0.775263	0.066759					0.99936	-0.111319	-1.11068
Q7L9L4-2	[K].HAEATLGSGNLR.[MQ]	1xPhospho [T5(100)]	-2.82715	-2.30021	-2.02354	-5.48641	-0.817058	-2.38133	-2.51274	-1.87586	-2.04021	-1.15062	-0.397169	0.0550582	0.473644	0.849743	0.901018					-3.15933	-1.59643	1.5629
P21554	[K].HANNAASVHR.[A]	1xPhospho [S7(100)]	-2.22144	3.05961	1.40002	-4.04317	-0.106183	-0.9734	-1.33753	-4.56792	-4.80393	-3.20277	2.70835	0.488186	0.789176	0.115775	0.81062					-0.451244	-1.75477	-1.30352
Q8TB92	[K].HCLSYQQLLR.[E]	1xCarbamidomethyl [C2];1xPhospho [S4(100)]	-1.34566	-0.636057	-3.04977	-3.77598	-1.77795	0.555201	-2.32159	0.51823	-2.9673	0.19323	-2.442	0.308216	0.609608	0.496921	0.374463					-2.20187	-1.17745	1.02441
Q9UPA5	[K].HDATASSSSAAATVR.[A]	1xPhospho [T4(99.5)]	-2.23014	-4.8695	-2.30997	-3.21801	-2.72011	-3.02315	-1.99301	-3.63241	-1.33328	-0.922302	-2.90027	0.264315	0.283044	0.503004	0.831575					-3.1569	-2.36065	0.79626
Q5SW79	[K].HDDGTQSDSENAGAHR.[R]	1xPhospho [S7(100)]	0.970157	1.29545	1.57725	1.79568	0.881011	-0.0606442	-2.73012	1.06821	-0.0196152	-2.1716	0.291199	0.043462	0.383773	0.901964	0.38304	*				1.40963	-0.391652	-1.80129
Q9H115	[K].HDSATSFVDAGNAYK.[K]	1xPhospho [S6(100)]	-3.09326	-2.044	-4.26996	-2.77562	-3.4347	-1.42975	-0.674047	0.876072	-1.48737	1.91594	-4.5234	0.169215	0.662312	0.184536	0.212723					-3.04571	-1.25104	1.79467
O95671	[K].HDSIPAADTFEDLSDVEGGGSEPTQR.[D]	1xPhospho [S14(100)]	-2.80287	-2.30622	-3.17402	-2.8191	-1.72692	-1.59609	-1.00435	-1.04455	-2.01599	-0.197948	-1.20611	0.00133627	0.92932	0.388341	0.841816	**				-2.77555	-1.25599	1.51956
O75376	[K].HEAPSSPISGQPCGDDQNASPSK.[L]	1xCarbamidomethyl [C13];1xPhospho [S6(99.6)]	-1.84915	-1.72697	-0.775957	-1.21421	-0.560954	-0.525644	-0.773045	-2.54086	-0.621349	-0.101004	-1.13923	0.289601	0.33908	0.470295	0.624859					-1.39157	-0.894584	0.496987
Q9Y4F5	[K].HEDGTQSDSEDPLAK.[A]	1xPhospho [S7(100)]	1.03564	1.42272	2.0379	1.95045	1.9344	2.91877	2.53079	2.26596	3.15682	3.1267	2.26849	0.00883645	0.874514	0.628815	0.469162	**				1.61168	2.60028	0.988598
Q01484	[K].HEGLAETPETSPESLSFSPK.[K]	1xPhospho [S18(100)]	3.2686	3.36367	2.04997	2.79709	2.44476	4.0688	3.73729	3.35728	4.68931	4.16498	2.13321	0.2513	0.61707	0.208513	0.00485164				**	2.86983	3.51366	0.64383
Q01484	[K].HEGLAETPETSPESLSFSPK.[K]	2xPhospho [T7(99);S18(100)]	1.864	1.97404	1.64513	1.54034	1.41866	2.64926	1.35249	1.97833	1.5327	1.49859	0.803099	0.630087	0.741041	0.6729	0.200809					1.75588	1.60473	-0.151142
P12277	[K].HEKFSEVLK.[R]	1xPhospho [S5(100)]	2.83422	2.35417	2.25382	1.69429	1.6749	2.80601	3.54249	1.4889	2.61182	3.80641	3.98694	0.324225	0.0733721	0.125718	0.728726					2.28412	2.84535	0.561229
Q96JQ2	[K].HEPHQDSGEEAEGCPSAPEETPVDK.[K]	1xCarbamidomethyl [C14];1xPhospho [S7(100)]	1.54432	-0.764137	-1.84025	0.033742	-4.02968	-0.794447	1.19393	-1.38579	0.559038	-0.618563	-2.58721	0.445765	0.376277	0.853862	0.183924					-0.256582	-1.09467	-0.838093
Q01082	[K].HEVSASTQSTPASSR.[A]	1xPhospho [S9(100)]	3.74842	1.47306	1.84241	2.71426	0.415414	2.68466	3.85764	2.26588	1.70939	-0.335581	4.17549	0.727367	0.188118	0.37485	0.306429					2.44454	2.11041	-0.334125
Q01082	[K].HEVSASTQSTPASSR.[A]	2xPhospho [S9(99.5);T10(100)]	0.930919	0.810217	0.996124	-0.769214	-1.9526	-0.737383	0.960106	-1.16746	-3.04177	-4.69016	2.25014	0.205319	0.385326	0.120413	0.296822					0.492012	-1.19702	-1.68903
P02511	[K].HFSPEELK.[V]	1xPhospho [S3(100)]	-0.189849	0.13451	-0.691383	0.709508	-0.458537	-0.263466	1.16094	-0.870934	0.957865	0.488821	0.126846	0.703467	0.577701	0.748097	0.2933					-0.00930357	0.163076	0.17238
P06744-2	[K].HFVALSTNTTK.[V]	1xPhospho [T10(100)]	-1.13819	-1.1041	-3.19178	-2.17165	-0.187066	0.0526505	-1.53375	-2.08734	-1.059	1.17606	-1.07426	0.0986593	0.983669	0.517268	0.290652					-1.90143	-0.673245	1.22819
Q9Y2W1	[K].HGLAHDEMKSPR.[E]	1xPhospho [S10(100)]	-2.6226	-0.78565	-0.797857	-4.18574	-2.46704	-0.339325	-0.442974	-2.02195	-2.04165	0.0198421	-2.72043	0.441959	0.781091	0.429527	0.0786076					-2.09796	-1.4305	0.66746
O94929	[K].HGQSLLALDK.[Q]	1xPhospho [S4(100)]	-2.82654	-3.23283	-2.70271	-3.60781	-3.49658	-2.76392	-3.91973	-1.82163	-3.90931	-0.782333	-2.20145	0.541471	0.50465	0.514289	0.573287					-3.09247	-2.69928	0.393195
Q2Y0W8	[K].HGQTVSPQSVPTTNLEVK.[N]	1xPhospho [S6(99.5)]	-3.0818	-4.20106	-1.86717	-3.07688	-1.81805	-0.81411	-1.43651	-3.03011	-1.06207	-5.10881	-1.71627	0.301988	0.92623	0.896885	0.739606					-3.05673	-2.14085	0.915882
P17987	[K].HGSYEDAVHSGALND.[-]	1xPhospho [S3(100)]	1.18893	1.40728	1.20298	0.357217	-0.119138	1.25109	1.90205	1.49253	0.577168	1.44284	0.472647	0.929651	0.494844	0.47098	0.261639					1.0391	1.00274	-0.0363596
O95197	[K].HIDDSSPEDLIAAFTETR.[D]	1xPhospho [S6(100)]	1.42775	0.734285	1.88348	-0.801036	2.41263	2.22862	-0.00296974	0.0863533	-1.17327	-0.12142	-2.04511	0.530306	0.880967	0.681535	0.766517					0.811121	0.197833	-0.613288
Q9Y2X3	[K].HIKEEPLSEEEPCTSTAIASPEK.[K]	1xCarbamidomethyl [C13];1xPhospho [S8(100)]	-2.80288	0.248215	1.04181	0.291938	-0.0298395	0.772007	-0.880196	-0.704454	0.863907	0.324492	-1.02412	0.783596	0.577427	0.806009	0.395325					-0.30523	-0.0968869	0.208343
Q96PR1	[K].HIPPAPQASSPTFCK.[T]	1xCarbamidomethyl [C14];1xPhospho [S10(100)]	-0.942508	-0.717464	0.394478	-0.926873	-0.116326	1.00468	-1.62351	-1.39235	-0.848963	0.316359	-2.28623	0.809751	0.774797	0.609866	0.387482					-0.548092	-0.70662	-0.158528
P48547-2	[K].HIPRPPQLGSPNYCK.[S]	1xCarbamidomethyl [C14];1xPhospho [S10(100)]	0.602412	0.87978	1.07331	0.214589	1.0163	0.69182	0.246111	1.07306	0.966871	1.51994	-1.29623	0.858683	0.26088	0.443193	0.112185					0.692523	0.602553	-0.0899707
Q14515	[K].HIQETEWQSQEGK.[T]	1xPhospho [S9(100)]	0.142079	0.958105	0.0826778	0.572845	0.436456	2.60275	2.07755	-2.7136	2.40705	1.13176	0.141665	0.663508	0.479688	0.718038	0.0763167					0.438927	0.869092	0.430165
P26232-5	[K].HISPVQALSEFK.[A]	1xPhospho [S3(100)]	-0.486581	0.0123138	-1.98452	-1.18176	1.54269	1.50683	0.940042	-0.378859	1.36534	0.242081	-0.289145	0.0140817	0.278374	0.0868648	0.130794	*				-0.910135	0.704138	1.61427
P40227	[K].HKSETDTSLIR.[G]	1xPhospho [S8(100)]	-1.73209	-2.39853	-1.48281	-4.2619	-0.282989	-2.24768	-3.50951	-1.42863	-1.11077	-0.199919	0.129019	0.159691	0.516228	0.874671	0.847029					-2.46883	-1.23578	1.23305
O75363-2	[K].HLDSPR.[L]	1xPhospho [S4(100)]	2.79368	1.91217	1.24194	1.95902	0.420688	1.59451	4.49749	1.31595	3.79972	1.85983	6.01794	0.463612	0.366438	0.510072	0.877491					1.9767	2.78659	0.809888
Q15878	[K].HLLSPDVSR.[C]	1xPhospho [S4(100)]	-6.61525	-1.94892	-0.193113	-3.36945	-0.0820723	0.757193	0.114016	-2.42561	-0.143177	1.93197	0.0416965	0.0300839	0.949316	0.894216	0.640617	*				-3.03168	0.0277165	3.0594
Q01484	[K].HLPVSPSGK.[T]	1xPhospho [S5(100)]	3.4364	1.9882	2.54862	1.88567	3.20018	3.48482	2.38567	1.65589	3.28221	0.334679	3.47016	0.90585	0.970503	0.72538	0.804469					2.46472	2.5448	0.0800777
Q8IXS8	[K].HLSLPAGQVVPK.[I]	1xPhospho [S3(100)]	-2.64007	-4.02676	-3.77393	-1.30885	-2.71944	-2.81533	-1.48886	-4.60694	-0.73753	-0.758816	-3.70739	0.56035	0.463495	0.729347	0.403316					-2.9374	-2.4049	0.532502
Q15878	[K].HMQMSSQEALNR.[E]	1xPhospho [S6(100)]	0.260629	3.13185	1.25545	2.48423	0.547799	1.68053	0.368277	2.72148	0.37196	1.95389	1.17686	0.444559	0.579752	0.517264	0.944782					1.78304	1.26011	-0.522926
Q5T5U3	[K].HNKSPTLSCR.[F]	1xCarbamidomethyl [C9];1xPhospho [S4(100)]	0.546647	0.776768	0.216549	0.723327	0.573546	-0.0315285	0.673315	-0.787708	0.707357	0.718639	0.677435	0.52225	0.560916	0.561163	0.519045					0.565823	0.361579	-0.204243
Q13017	[K].HNLDVVSPIPANK.[D]	1xPhospho [S7(100)]	-4.77433	-2.31235	-2.92169	-3.66701	-3.42291	-1.15359	-3.50755	-3.22174	-3.20495	-0.59572	-3.21904	0.299302	0.795154	0.887325	0.271027					-3.41884	-2.61793	0.800916
Q9UHI5	[K].HPGGGESDASPEAGSGGGGVALK.[K]	1xPhospho [S10(100)]	0.913365	1.54433	0.914734	1.37412	0.527987	2.24848	1.91125	1.90591	1.53448	1.92073	1.07322	0.2504	0.780274	0.513559	0.195072					1.18664	1.58887	0.402227
Q9UHI5	[K].HPGGGESDASPEAGSGGGGVALK.[K]	2xPhospho [S10(99.4);S15(100)]	-1.40447	-0.173384	0.522707	-0.940196	-1.82549	-0.359564	-0.813133	0.199026	0.29406	-2.05188	-2.28347	0.468518	0.30185	0.755741	0.235262					-0.498835	-0.977207	-0.478372
Q01484	[K].HPPVSPGR.[T]	1xPhospho [S5(100)]	4.32436	3.33795	2.68532	-3.45104	2.51381	2.39282	2.7222	2.61422	3.45064	-5.39008	-3.57869	0.649229	0.169003	0.661659	0.208413					1.72415	0.674989	-1.04916
O95996	[K].HQAAATAVSPGSCVPSLYVR.[K]	1xCarbamidomethyl [C13];1xPhospho [S9(99.4)]	-5.55244	-2.31691	-4.3955	-4.45794	-3.63393	-2.53932	-1.71783	-3.4302	-2.28386	-0.856256	-3.73492	0.0605097	0.661342	0.438851	0.0552311					-4.1807	-2.59947	1.58123
Q9H4G0	[K].HQASINELKR.[T]	1xPhospho [S4(100)]	1.31505	1.31882	2.34693	1.29898	2.04953	-3.09037	0.403492	0.128672	-0.243923	-2.44566	3.26814	0.215838	0.777883	0.52361	0.111478					1.56994	0.00998334	-1.55996
O14617-2;O14617-5	[K].HRPSEADEEELAR.[R]	1xPhospho [S4(100)]	-1.03144	-6.23008	-3.4267	-2.16898	-2.32012	0.195122	-2.37427	-1.58019	-0.916454	1.02322	0.210203	0.0505249	0.195801	0.84871	0.489082					-3.2143	-0.823212	2.39109
Q16623	[K].HSAILASPNPDEK.[T]	1xPhospho [S7(100)]	5.80157	2.78092	3.38853	2.45417	5.09942	6.37076	4.69983	2.93092	5.58292	4.70996	4.28147	0.155439	0.629351	0.848665	0.379769					3.6063	4.81075	1.20446
Q9UJV8	[K].HSAPSPPVSVGSEEHPHSVLK.[T]	1xPhospho [S5(100)]	-4.17511	-1.47862	-2.89994	0.644406	-2.1094	-1.37762	-0.394686	0.435387	0.373991	1.32941	-2.39479	0.214593	0.586835	0.0818175	0.522467					-1.97732	-0.5911	1.38622
Q7Z4S6;Q7Z4S6-4	[K].HSDSGTSEASLSPPSSPPSRPR.[N]	1xPhospho [S16(99.7)]	2.59184	2.08234	1.23182	-2.64526	1.20376	2.06432	2.76974	2.20737	3.4427	3.4798	0.774189	0.182028	0.500321	0.891664	0.027354				*	0.815186	2.27741	1.46223
Q7Z4S6;Q7Z4S6-4	[K].HSDSGTSEASLSPPSSPPSRPR.[N]	2xPhospho [S12(100);S16(100)]	4.01873	4.54096	4.10208	3.93621	4.02516	4.30466	4.28165	4.16543	4.69125	3.99924	3.07327	0.797544	0.134	0.226074	0.00224157				**	4.1495	4.07724	-0.0722594
Q5ZPR3	[K].HSDSKEDDGQEIA.[-]	1xPhospho [S4(100)]	-4.04085	-3.31174	-2.85832	-4.46916	-4.68774	-0.47093	-0.822683	-4.62134	-0.455341	1.28622	-0.903452	0.103818	0.270041	0.434063	0.241369					-3.67002	-1.52504	2.14498
P10645	[K].HSGFEDELSEVLENQSSQAELK.[E]	1xPhospho [S16(99.7)]	-0.414893	-1.95397	-1.35964	-3.98786	-0.161628	-2.01177	-4.25327	-1.84301	-2.71748	-2.07318	-4.44592	0.556509	0.303208	0.878554	0.615049					-1.92909	-2.50089	-0.571803
O95400	[K].HSLDSDEEEDDDDGGSSK.[Y]	1xPhospho [S5(100)]	-1.13809	0.458584	0.918865	0.312535	0.266591	0.547373	0.0869331	-0.593182	0.4018	0.544163	0.325575	0.822786	0.808631	0.481231	0.678341					0.137972	0.225608	0.0876352
Q6IMN6	[K].HSLTSQSQISPK.[S]	1xPhospho [S10(100)]	-1.57722	-2.80114	-0.358246	-4.14637	-1.7602	-0.0238743	-1.57059	-4.32485	0.368799	-2.34983	-1.95102	0.583737	0.684546	0.265689	0.228202					-2.22075	-1.6588	0.56195
P46821	[K].HSPTEDEESAK.[A]	1xPhospho [S2(100)]	6.62647	5.4189	5.36498	5.52042	5.29558	6.84222	6.23093	5.96697	6.91175	6.10265	5.72711	0.280873	0.68903	0.777528	0.148748					5.73269	6.15389	0.421197
P46821	[K].HSPTEDEESAK.[A]	2xPhospho [S2(100);S9(100)]	-2.23742	-1.60015	-1.88042	-3.37936	-3.41242	-0.300068	-4.96045	-1.80946	-1.41175	-1.14555	-2.25461	0.918183	0.773689	0.847561	0.257846					-2.27434	-2.1849	0.0894352
P46821	[K].HSPTEDEESAKAEADAYIR.[E]	1xPhospho [S2(100)]	2.10368	2.27917	2.59674	2.2511	3.37312	1.10639	0.987438	1.99671	2.46125	1.80294	-0.0516071	0.293393	0.0885415	0.319866	0.555454					2.30767	1.66803	-0.639637
P46821	[K].HSPTEDEESAKAEADAYIR.[E]	2xPhospho [S2(100);S9(100)]	2.04528	1.85682	1.76608	1.6229	1.98487	1.56621	0.916069	1.88066	1.26894	0.974569	0.895048	0.0879651	0.219955	0.581475	0.923394					1.82277	1.3552	-0.467571
Q01484	[K].HSPVSPSAK.[T]	1xPhospho [S2(100)]	3.63895	3.09533	2.07509	2.95373	3.14672	4.06849	3.22385	3.29872	4.15549	2.81843	3.26965	0.193819	0.477738	0.135007	0.202096					2.94078	3.42591	0.485132
Q01484	[K].HSPVSPSTK.[T]	1xPhospho [S5(100)]	5.33854	3.28555	2.84773	3.54029	4.1074	4.17358	2.96337	3.24192	3.74916	3.84456	4.48003	0.933573	0.556788	0.817572	0.716282					3.75303	3.79429	0.0412624
Q01484	[K].HSPVSPSTK.[T]	2xPhospho [S2(100);S5(100)]	-3.70995	-5.24473	-2.46812	-4.33565	-4.07131	-0.176125	-1.97704	-4.27558	-1.21942	-5.49016	-3.66281	0.389226	0.603614	0.683461	0.56822					-3.93961	-2.98178	0.957835
Q5VZ89-7	[K].HSQPSPEPHSPTEPPAWGSSIVK.[V]	1xPhospho [S10(100)]	-3.19985	-2.39953	-2.69449	-0.528649	-3.07393	-1.81099	-2.22834	-3.32597	-1.95186	-0.524443	-4.43578	0.730994	0.538761	0.721388	0.318923					-2.20563	-2.47876	-0.273129
Q15435	[K].HSSGIVADLSEQSLK.[D]	1xPhospho [S13(100)]	1.34596	1.68875	1.25611	1.8643	1.72775	2.56312	2.49696	1.77138	2.66234	1.28207	1.19681	0.239015	0.497794	0.13454	0.12721					1.53878	1.95721	0.418426
Q8TF74	[K].HSSSAPPPPPPGR.[R]	1xPhospho [S4(100)]	-0.389569	0.644547	1.51816	0.436442	1.75247	2.24858	1.13502	0.865225	2.4479	0.614597	0.930752	0.09295	0.364947	0.540505	0.403781					0.552396	1.42779	0.875396
P49354	[K].HSTENDSPTNVQQ.[-]	1xPhospho [S7(100)]	0.683608	0.665226	0.646826	1.26431	0.250644	0.87163	1.24259	1.14991	1.67406	0.733377	0.877449	0.551484	0.90358	0.352611	0.518684					0.814993	0.971379	0.156386
Q6ZWB6	[K].HSTLLSVPDSTLASMFSPSSPR.[G]	1xOxidation [M15];1xPhospho [S20(100)]	-2.0392	-3.27645	-2.68024	-2.1732	-1.79242	-0.693289	-1.14304	-3.75125	-0.112341	-5.38089	-4.11767	0.914239	0.727559	0.567514	0.376057					-2.54227	-2.42727	0.115004
Q6ZWB6	[K].HSTLLSVPDSTLASMFSPSSPR.[G]	1xPhospho [S20(100)]	-0.947362	-0.961901	-1.22484	-1.6047	0.999963	1.33782	-4.12836	-1.16741	-2.61199	-0.455887	-4.94305	0.766564	0.544415	0.558536	0.582717					-1.1847	-1.56699	-0.382289
Q9Y5S2	[K].HSTPSNSSNPSGPPSPNSPHR.[S]	1xPhospho [S15(100)]	0.644713	1.21584	0.787497	1.68172	1.27217	1.42628	1.2556	1.01477	3.38586	1.79867	0.327625	0.439534	0.262078	0.10934	0.043578				*	1.08244	1.49728	0.414841
Q9Y5S2	[K].HSTPSNSSNPSGPPSPNSPHR.[S]	2xPhospho [S15(100);S18(100)]	-1.63877	0.0553284	0.243195	-1.49775	0.0577993	-0.117573	-0.942648	-1.84998	0.197189	0.301668	-0.844627	0.651219	0.644935	0.647425	0.111167					-0.7095	-0.456882	0.252619
P49792	[K].HSTPSPTR.[Y]	1xPhospho [S5(100)]	-4.65062	-0.199293	-2.89983	-4.07995	-2.86441	-1.61681	-2.25708	-5.54864	-0.335876	-4.09714	0.608715	0.62565	0.72405	0.758369	0.320717					-2.95742	-2.30161	0.655818
Q9UPA5	[K].HSYSLGFADGR.[Y]	1xPhospho [S4(100)]	-3.20296	-2.36884	-1.51255	-3.38526	-1.1662	-4.5251	-3.7086	-3.74337	-2.64799	-1.69347	-2.89085	0.678436	0.469299	0.669956	0.987772					-2.6174	-2.9108	-0.293395
P55795	[K].HTGPNSPDTANDGFVR.[L]	1xPhospho [S6(100)]	2.15705	2.17556	2.76708	3.12599	2.66675	4.01587	3.55149	2.39664	3.69444	3.77185	2.51361	0.115598	0.378781	0.906924	0.355441					2.55642	3.23009	0.673671
Q01484	[K].HTGSGEDESGVPVLVTSESR.[K]	1xPhospho [S4(100)]	4.5174	3.98109	4.10627	4.13476	4.73403	5.37068	3.89326	4.1433	4.43155	2.94384	3.41368	0.905294	0.534727	0.498938	0.697404					4.18488	4.13291	-0.051971
Q9H7U1-3	[K].HTSGNNLVSPDTDYR.[A]	1xPhospho [S9(100)]	-2.11219	-3.89991	-3.03791	-1.2116	-1.65989	-2.05396	-2.04255	-2.88705	-2.41772	-1.95568	-1.80841	0.36611	0.152103	0.922435	0.0967729					-2.5654	-2.11789	0.44751
P04216	[K].HVLFGTVGVPEHTYR.[S]	1xPhospho [T13(100)]	-0.250068	0.167095	-0.727806	-1.47972	-0.908131	0.372261	0.434776	0.712482	0.158358	1.55766	-3.88711	0.719249	0.53373	0.395541	0.0305435				*	-0.572626	-0.222814	0.349812
Q96PX6	[K].HVLSGSPEHFQK.[H]	1xPhospho [S6(100)]	-0.457513	-1.51921	-0.547821	-3.40856	-3.47354	0.527576	-1.49738	-0.149002	-0.363787	-0.805832	-5.07055	0.956449	0.84332	0.988083	0.058743					-1.48328	-1.5475	-0.0642255
Q7L1W4	[K].HVSTSSDEGSPSASTPMINK.[T]	1xPhospho [S10(100)]	-5.55858	-0.153513	-0.248663	-0.141816	-4.5842	-2.1225	-0.970688	-0.419903	-3.08904	-0.450842	-1.97757	0.743978	0.741798	0.787424	0.965513					-1.52564	-1.94496	-0.41932
Q7L1W4	[K].HVSTSSDEGSPSASTPMINK.[T]	2xPhospho [T4(98);S10(100)]	-4.56738	-1.36275	-1.64452	-2.05367	-2.44615	-4.19269	-3.23692	-1.91244	-3.36321	-5.25983	-4.70504	0.180491	0.10545	0.434056	0.979771					-2.40708	-3.58804	-1.18096
Q99961	[K].IAASSSFR.[S]	1xPhospho [S4(100)]	0.961854	2.07264	2.11903	2.27602	2.44901	1.36204	1.38159	1.88898	1.44719	1.68001	3.85645	0.772353	0.975282	0.742742	0.0577918					1.85739	2.00932	0.151939
P42330	[K].IADGSVK.[R]	1xPhospho [S5(100)]	-2.43031	-1.08628	-3.7764	-2.17245	4.5685	-4.34576	-2.8872	-2.64227	-3.50227	-2.27847	5.81723	0.472501	0.640141	0.824075	0.144598					-2.36636	-0.752892	1.61347
Q05209	[K].IADGVNEINTENMVSSIEPEKQDSPPPKPPR.[T]	1xPhospho [S24(100)]	-2.20471	-1.58499	-4.4581	-0.427598	-2.29535	-2.93189	-3.30397	-0.555016	-5.1216	-2.45169	-3.35974	0.478181	0.726453	0.211406	0.370051					-2.16885	-2.85989	-0.691042
P46821	[K].IAELEEEQSQGSTTNSDWMK.[N]	1xOxidation [M19];1xPhospho [S9(100)]	2.25953	1.96594	1.28916	2.02748	3.14945	2.55175	3.48455	1.68401	4.37666	3.72871	1.91507	0.0658568	0.61466	0.245572	0.0888683					1.88553	2.98431	1.09879
P46821	[K].IAELEEEQSQGSTTNSDWMK.[N]	1xOxidation [M19];2xPhospho [S9(100);S16(100)]	2.0823	3.04818	3.19278	3.71058	3.79589	2.99524	2.44733	3.49475	2.2589	2.82945	1.91918	0.666291	0.337644	0.252875	0.512103					3.00846	2.82011	-0.188351
P46821	[K].IAELEEEQSQGSTTNSDWMK.[N]	1xPhospho [S9(100)]	5.32417	5.10724	4.50355	5.14037	4.71401	4.78614	5.32624	5.40548	5.61772	4.67172	3.98483	0.78263	0.206493	0.0674264	0.107891					5.01883	4.92945	-0.089382
P46821	[K].IAELEEEQSQGSTTNSDWMK.[N]	2xPhospho [S12(100);S16(100)]	4.10982	4.64979	4.11979	3.97711	3.3946	1.98319	2.32492	4.38846	0.961031	2.73405	1.99739	0.0174027	0.702654	0.883137	0.480227	*				4.21413	2.54052	-1.67361
Q01484	[K].ICDGHGCEAMSPSSSAAPVSSGLQSPTGDDVDEQPVIYK.[E]	1xPhospho [S25(100)];2xCarbamidomethyl [C2;C7]	2.28884	0.921587	1.16884	2.24508	2.1915	1.70181	-0.153238	0.713606	0.318548	-4.20744	-2.83072	0.142864	0.477724	0.555035	0.955171					1.65609	-0.323706	-1.97979
Q02156	[K].ICEAVSLKPTAWSLR.[H]	1xCarbamidomethyl [C2];1xPhospho [S13(99.7)]	-5.02766	-4.65813	-3.78962	-1.72445	-3.73894	-3.13037	-2.42541	-3.08093	-3.87955	0.724518	-5.2777	0.467736	0.433927	0.743416	0.903406					-3.79996	-2.97263	0.827337
P40855	[K].ICEQFEAETPTDSETTQK.[A]	1xCarbamidomethyl [C2];1xPhospho [T9(100)]	0.260884	-0.645132	-0.215675	-0.267793	0.690518	0.521732	-0.488356	0.293293	0.831459	-0.31625	-1.1343	0.503874	0.181248	0.127094	0.398258					-0.216929	0.0568713	0.2738
Q14103	[K].IDASKNEEDEGHSNSSPR.[H]	1xPhospho [S16(99.8)]	-2.28985	-0.0618095	2.56756	0.538278	2.28802	0.676985	0.500349	-0.361143	2.23737	0.406399	-0.305494	0.534952	0.441309	0.837186	0.778046					0.188545	0.777497	0.588952
Q8TDD1-2	[K].IDDRDSDEEGASDR.[R]	1xPhospho [S6(100)]	-2.83963	-1.18144	-0.889448	-0.792068	-0.476617	-0.642683	-1.63181	-1.72146	-1.24876	-0.442543	-1.12527	0.405621	0.93627	0.850981	0.903732					-1.42565	-1.04131	0.384341
Q8N3X1-2	[K].IDENSDKEMEVEESPEK.[I]	1xPhospho [S5(100)]	-3.72659	-1.09321	-1.35942	-1.54239	-0.392512	-1.84048	-1.70319	-2.91414	-2.02031	1.80912	-1.39057	0.440892	0.824261	0.866423	0.778172					-1.9304	-1.20744	0.722959
P63096	[K].IDFGDSAR.[A]	1xPhospho [S6(100)]	0.220735	-0.236231	-1.14174	-0.290786	-0.127311	-0.0761566	0.482458	0.469461	0.08288	0.840742	0.156134	0.0481821	0.955065	0.225034	0.641891	*				-0.362006	0.261173	0.623179
Q8NI27	[K].IDTHPSPSHSSTVK.[D]	1xPhospho [S6(100)]	-1.50119	-2.20283	-1.11986	-4.38549	-2.5022	0.0897026	-0.355438	-3.07458	-1.43561	-0.849627	-2.68989	0.382008	0.380498	0.243639	0.108771					-2.30234	-1.54538	0.756967
P08238	[K].IEDVGSDEEDDSGK.[D]	1xPhospho [S6(100)]	7.43122	7.54293	6.94582	7.84815	6.64299	7.75698	7.61993	7.98536	7.25599	6.96358	6.82856	0.624403	0.961444	0.318981	0.658865					7.44203	7.29334	-0.148689
P08238	[K].IEDVGSDEEDDSGKDK.[K]	1xPhospho [S6(100)]	7.97884	7.82153	8.19038	8.10755	8.08948	8.67829	8.46554	8.38108	8.42329	7.89704	7.8995	0.185012	0.978974	0.52831	0.667835					8.02458	8.26203	0.237457
P08238	[K].IEDVGSDEEDDSGKDK.[K]	2xPhospho [S6(100);S12(100)]	2.57035	3.24651	3.18455	2.26252	2.69837	-1.77633	-2.09567	2.99866	-3.72844	1.04094	1.84769	0.0819115	0.858438	0.609704	0.121131					2.81598	0.140745	-2.67524
P08238	[K].IEDVGSDEEDDSGKDKK.[K]	1xPhospho [S6(100)]	6.1267	6.43125	4.65473	7.23085	6.43359	8.29373	7.87025	7.66389	8.50717	7.69886	6.59796	0.0279768	0.66094	0.0459399	0.239232	*		*		6.11088	7.58078	1.46989
P08238	[K].IEDVGSDEEDDSGKDKK.[K]	2xPhospho [S6(100);S12(100)]	3.14765	4.53677	5.20241	2.76932	4.58269	2.98745	3.30964	3.76094	2.35707	3.33361	3.33085	0.351077	0.524508	0.409269	0.66539					3.91404	3.38032	-0.533716
Q6MZT1	[K].IEESAETPALEDSSSSPVDSQQHSWQVSTDIENTER.[D]	1xPhospho [S16(100)]	0.235171	-0.526539	0.518528	-3.81195	0.763953	1.01325	0.360804	-0.778063	-0.127932	-4.03645	-5.04124	0.879101	0.340917	0.784485	0.221263					-0.896199	-1.12081	-0.224612
Q9UEY8	[K].IEEVLSPEGSPSK.[S]	1xPhospho [S6(100)]	2.89666	3.92891	3.63537	3.86266	2.28723	3.10597	3.71308	4.05638	2.73166	3.11135	3.51612	0.328445	0.684182	0.714601	0.609387					3.5809	3.2174	-0.363501
Q9UEY8	[K].IEEVLSPEGSPSK.[S]	2xPhospho [S6(100);S10(100)]	1.21267	-0.469738	0.781527	0.559651	-0.334712	-2.04732	0.0281544	1.21762	-4.25702	-0.223148	0.693651	0.248044	0.301038	0.28282	0.016937				*	0.521028	-0.703253	-1.22428
Q9UEY8	[K].IEEVLSPEGSPSKSPSK.[K]	1xPhospho [S14(99.8)]	5.9202	5.14153	6.02254	5.62401	5.11902	5.70281	6.5903	5.46397	5.01339	5.43747	6.47375	0.980558	0.0081819	0.0269845	0.118053		**	*		5.67707	5.68582	0.00874608
Q9UEY8	[K].IEEVLSPEGSPSKSPSK.[K]	2xPhospho [S10(99.7);S14(99.7)]	3.16817	2.50118	2.77283	2.23496	1.29423	1.90696	3.39226	2.45325	1.63093	2.1427	3.29491	0.419867	0.0859085	0.0539208	0.400719					2.66928	2.30218	-0.367108
Q9UEY8	[K].IEEVLSPEGSPSKSPSK.[K]	3xPhospho [S6(100);S10(100);S14(100)]	1.41993	-0.868158	0.206018	-1.51958	-1.5246	-6.8174	-1.81933	-0.10598	-4.39401	-0.856825	0.321424	0.1879	0.786238	0.351463	0.16233					-0.190447	-2.17096	-1.98051
Q9UEY8	[K].IEEVLSPEGSPSKSPSKK.[K]	1xPhospho [S14(99.4)]	2.75524	2.56039	3.63061	2.47806	2.98441	3.19405	3.43313	2.11814	2.43181	3.28902	3.53459	0.679954	0.0274944	0.00460708	0.464114		*	**		2.85607	2.99788	0.141804
Q9UEY8	[K].IEEVLSPEGSPSKSPSKK.[K]	2xPhospho [S14(99.6);S]	-0.808101	-0.828857	1.00103	-1.15661	-0.835633	-0.217106	1.17669	-0.70344	-0.357941	-0.0915356	1.53206	0.400315	0.13387	0.0364316	0.469929			*		-0.448135	0.0718701	0.520005
Q14004	[K].IEHAPSPSSGGTLK.[N]	1xPhospho [S6(100)]	-3.05859	-2.49539	-2.07837	-2.08819	-2.4249	-1.17554	-1.42628	-2.49571	-1.42578	-2.45373	-1.72362	0.132374	0.591042	0.932239	0.687208					-2.43014	-1.87508	0.555054
Q9H4Z3	[K].IEIPVTPTGQSVPSSPSIPGTPTLK.[M]	1xPhospho [S15(100)]	-3.11001	-2.06141	-2.35351	-2.35276	-2.33668	-2.56447	-1.43121	-3.63688	-4.0161	-3.22309	-2.26347	0.535819	0.271364	0.255499	0.465954					-2.46942	-2.7817	-0.312275
P48637	[K].IEPEPFENCLLRPGSPAR.[V]	1xCarbamidomethyl [C9];1xPhospho [S15(100)]	-0.212102	0.170668	-0.681051	-0.894403	-0.000197411	0.165613	0.788351	-0.972538	0.560444	0.272499	-1.26346	0.449355	0.65953	0.565212	0.0032516				**	-0.404222	-0.0641846	0.340037
O60841	[K].IEPIPGESPK.[M]	1xPhospho [S8(100)]	-0.99936	0.223423	-0.513287	0.131213	-0.345681	-0.358267	0.488979	0.207331	0.144699	-0.342287	-0.386236	0.478527	0.226572	0.0754011	0.415465					-0.289503	-0.0844946	0.205008
Q92598	[K].IESPKLER.[T]	1xPhospho [S3(100)]	4.16708	5.75261	6.32915	6.19261	6.8328	5.509	5.55096	4.72301	7.2522	5.94759	5.92709	0.547214	0.408847	0.642736	0.66897					5.61036	5.96324	0.352874
P13521	[K].IESQTQEEVRDSKENIEK.[N]	1xPhospho [S12(100)]	0.383903	0.249275	2.86129	-0.0886526	-3.34522	6.44979	3.54078	2.99179	5.05068	5.53289	2.93035	0.187553	0.331772	0.539948	0.316475					0.851454	3.30729	2.45584
Q15818	[K].IETALTSLHQR.[I]	1xPhospho [S7(100)]	-2.59341	-3.79954	-2.90099	-4.00849	-3.39949	-1.86616	-2.68298	-6.62966	-4.78648	-1.75548	-5.57582	0.636838	0.0960993	0.156445	0.406794					-3.32561	-3.81372	-0.488116
Q8IXJ6	[K].IFSEVTPK.[C]	1xPhospho [T6(100)]	0.0612669	0.126616	-1.67907	1.01918	-0.382905	-1.18904	1.06182	-1.18861	0.654387	-0.359028	-0.325142	0.833772	0.995067	0.35754	0.526445					-0.118003	-0.246931	-0.128928
O14827	[K].IGALDLTTSSSPTTTTQSPAASPPPHTGQIPLDLSR.[G]	1xPhospho [S22(100)]	-0.0927191	0.699959	0.92107	0.108506	0.783319	1.59513	0.825005	0.741516	0.6397	0.0662861	-0.357037	0.585369	0.454049	0.623882	0.259478					0.409204	0.613417	0.204213
Q00535	[K].IGEGTYGTVFK.[A]	1xPhospho [T8(100)]	-0.693959	-0.316334	-1.73572	-0.522519	-1.6973	-0.807411	-0.845482	0.952469	-0.222832	0.465679	-0.485897	0.406954	0.525296	0.168232	0.557878					-0.817132	-0.377254	0.439878
Q9Y4I1-3	[K].IGELEVGQMENISPGQIIDEPIRPVNIPR.[K]	1xPhospho [S13(100)]	1.35377	0.04953	0.0682678	-5.08326	0.718137	0.495506	-3.21556	0.300444	-3.99471	-2.65238	-4.76044	0.552926	0.44534	0.931717	0.648452					-0.902924	-1.87271	-0.96979
Q05639;P68104	[K].IGGIGTVPVGR.[V]	1xPhospho [T6(100)]	-2.05862	-0.520136	-1.19331	-0.827281	0.169488	-0.804838	-1.85417	-2.70788	-0.365339	-0.24855	0.0793686	0.59541	0.834935	0.978937	0.796719					-1.14984	-0.818846	0.330989
P30050	[K].IGPLGLSPK.[K]	1xPhospho [S7(100)]	-3.06602	-3.1234	-2.81183	-2.3544	-2.52413	-2.4333	-2.323	-2.68402	-2.62055	-4.28936	-3.19902	0.940421	0.623526	0.41423	0.663584					-2.83891	-2.86762	-0.0287107
P10636-6;P10636-2;P10636-4;P10636-8;P10636	[K].IGSTENLK.[H]	1xPhospho [S3(100)]	1.46192	2.39926	1.76443	3.36311	5.96068	3.2306	7.13534	4.12579	3.65807	5.00674	5.76746	0.006567	0.951759	0.397236	0.532987	**				2.24718	4.98353	2.73635
Q86UU1	[K].IGTLQDRPPSPFR.[E]	1xPhospho [S10(100)]	-2.20696	-3.72595	-3.1253	-4.33908	-3.17373	-2.16474	-0.820936	-2.35269	-2.2145	-1.22051	-1.44006	0.0229248	0.340084	0.580138	0.794866	*				-3.34932	-1.91245	1.43687
P42566	[K].IGTPTRPCPLPPGK.[R]	1xCarbamidomethyl [C8];1xPhospho [T3(100)]	1.26636	0.15559	-0.744192	-0.179917	-0.502395	-1.20711	0.107119	-0.421663	-0.635601	-0.0834618	2.52405	0.825816	0.393947	0.353891	0.268					0.12446	-0.0312943	-0.155754
Q9NQ86-4	[K].IHHPWGTIK.[A]	1xPhospho [T7(100)]	-2.66931	-3.4613	-1.73662	-3.95614	-4.15601	-2.58676	-4.03907	-0.162247	-3.68718	-1.39015	-3.05095	0.788283	0.915874	0.709174	0.70131					-2.95584	-2.72462	0.231215
P22314	[K].IHVSDQELQSANASVDDSR.[L]	1xPhospho [S4(100)]	-0.337668	-0.201977	-1.70178	-0.727933	-0.089118	0.300829	-0.824112	-0.230146	-0.442835	-0.451614	-1.4484	0.465506	0.188019	0.0261002	0.135526			*		-0.74234	-0.455057	0.287283
Q9HCS5	[K].IIAPSPVK.[S]	1xPhospho [S5(100)]	-2.32444	-2.47134	-4.18066	-2.5892	-2.72409	-2.21266	-1.57112	-1.38667	-3.44712	-4.48247	-1.22715	0.525648	0.838251	0.43835	0.350357					-2.89141	-2.4359	0.455511
P24588	[K].IIEDSDCSIK.[V]	1xCarbamidomethyl [C7];1xPhospho [S5(100)]	-2.84924	-0.918272	0.98938	-0.805711	-3.32731	-1.49961	-0.895458	-1.9471	-2.60054	-5.25806	0.734501	0.30719	0.494047	0.165	0.271518					-0.89596	-2.11337	-1.21741
Q06481	[K].IIGSVSKEEEEEDEEEEEEEDEEEDYDVYK.[S]	2xPhospho [S4(100);S6(100)]	-1.3228	-4.64087	-1.92798	-1.10392	-1.06308	-0.810682	-0.572559	-0.565018	-1.08373	-4.43339	-2.49154	0.48985	0.976492	0.499493	0.316184					-2.24889	-1.57429	0.674605
Q93009	[K].IIGVHQEDELLECLSPATSR.[T]	1xCarbamidomethyl [C13];1xPhospho [S15(100)]	-1.7107	-3.27945	-4.67195	-3.72833	-1.15249	-1.88092	-3.16411	-1.73132	-3.61044	-1.92745	-4.80998	0.380589	0.416914	0.129129	0.624094					-3.34761	-2.61096	0.73665
P09471;P09471-2	[K].IIHEDGFSGEDVK.[Q]	1xPhospho [S8(100)]	-0.886338	-1.64393	-1.05637	-1.33335	-0.813508	0.502579	-0.453333	-1.04078	-0.148188	0.0681591	-0.617077	0.0170473	0.37427	0.878056	0.478256	*				-1.23	-0.35745	0.872549
P51178-2	[K].IIHHSGSMDQR.[Q]	1xPhospho [S7(100)]	-0.699777	-3.8678	-1.11041	-3.38844	-4.03774	-2.14505	-0.541645	-1.92016	-1.89849	-0.178459	1.184	0.405092	0.0498342	0.0603311	0.467147		*			-2.26661	-1.36251	0.904099
O94826	[K].IISECSK.[E]	1xCarbamidomethyl [C5];1xPhospho [S3(100)]	-1.24719	-1.36682	-2.57235	-3.06465	-5.19112	-1.4863	-1.45799	-4.02234	-1.81454	-1.4272	-1.81182	0.648582	0.132459	0.137343	0.124327					-2.06275	-2.45876	-0.396011
P04406	[K].IISNASCTTNCLAPLAK.[V]	1xPhospho [T8(99.8)];2xCarbamidomethyl [C7;C11]	3.12055	2.96308	2.31465	2.45322	2.58774	3.0314	3.25402	2.44036	3.23845	2.74781	1.74871	0.978864	0.653965	0.443769	0.00397094				**	2.71288	2.72121	0.00833573
Q2M3C7	[K].IIVDDAEEADTEPVSGGSPSQAEK.[C]	1xPhospho [S18(99.6)]	-3.29705	0.00125122	-0.459145	0.394374	-0.289247	-1.768	-0.029047	-0.0436687	0.483036	-0.735481	-1.03919	0.63627	0.143432	0.146657	0.754243					-0.840143	-0.4888	0.351343
Q8NI08-2	[K].IKDALPSPGEWEDLASEK.[D]	1xPhospho [S7(100)]	0.873321	-1.34745	-2.37284	-2.39722	-0.774177	-2.13726	-1.90199	-1.38775	-3.17905	-2.36603	-2.717	0.304	0.803962	0.931907	0.87251					-1.31105	-2.06618	-0.755134
Q8TEA7	[K].IKPTGLLTIPSPQI.[-]	1xPhospho [S11(100)]	-0.217994	-0.392204	0.147591	-1.50292	0.394773	0.171324	-0.033308	-1.59105	-0.295017	-1.64269	-0.93063	0.892002	0.842422	0.503212	0.469459					-0.491383	-0.560943	-0.0695598
Q13813-3;Q13813-2	[K].IKSMAASR.[R]	1xPhospho [S3(100)]	-0.0107946	0.00795746	-0.884312	-4.62103	-0.739558	-1.13523	-5.01443	0.0760269	0.670998	0.140133	0.128059	0.68242	0.194482	0.875924	0.400162					-1.37704	-0.839144	0.5379
P46060	[K].ILDPNTGEPAPVLSSPPPADVSTFLAFPSPEK.[L]	1xPhospho [S22(99.4)]	-1.35198	-0.831978	0.586124	-1.226	1.27216	1.06508	-0.706299	-0.473717	-1.63391	-1.20791	-3.0289	0.969715	0.620844	0.829787	0.856431					-0.705958	-0.673358	0.0325995
P45985-2	[K].ILDQMPATPSSPMYVD.[-]	1xOxidation [M];1xPhospho [S11(99)]	0.491473	-1.56403	-2.45727	-2.70431	-0.421882	-2.08666	-1.12645	-2.32906	-3.63927	-0.147635	-0.629229	0.929452	0.367932	0.410571	0.546059					-1.55854	-1.48288	0.0756523
P45985-2	[K].ILDQMPATPSSPMYVD.[-]	1xPhospho [S11(99.5)]	1.87595	1.51577	1.1432	0.704082	-0.605182	-0.107105	0.615715	1.4141	-1.66002	-1.28717	-0.433252	0.0206127	0.810679	0.515404	0.578869	*				1.30975	-0.294702	-1.60445
P45985-2	[K].ILDQMPATPSSPMYVD.[-]	2xPhospho [T8(100);S/Y]	-1.67996	-2.66553	-2.34349	-2.70937	-1.82487	-4.86138	-3.5778	-2.5398	-2.53673	-4.43343	-3.87759	0.117603	0.147076	0.578754	0.77396					-2.34959	-3.3788	-1.02921
Q9H1V8	[K].ILGYLNTNVLSR.[D]	1xPhospho [S11(100)]	-3.00405	-3.0698	-2.20246	-5.68912	-2.52418	-1.58621	-2.50531	-2.26823	-3.75508	-1.31264	-2.09303	0.112368	0.732452	0.373829	0.819415					-3.49136	-2.2921	1.19926
O60238	[K].ILLDAQHESGQSSSR.[G]	1xPhospho [S9(100)]	1.31848	1.65019	1.77567	1.86586	0.897243	2.16261	2.42395	1.7332	2.30319	-0.988192	1.73618	0.770893	0.783409	0.860248	0.968353					1.65255	1.46688	-0.185667
Q709C8	[K].ILLENLGEASSQPSPTQSVQETVR.[V]	1xPhospho [S14(100)]	0.535922	-0.00853538	-0.281055	-0.250567	0.313977	0.468809	0.129084	0.379713	0.572845	-0.0895061	-1.22652	0.822451	0.219401	0.133441	0.0798001					-0.00105906	0.0783431	0.0794022
P61160-2	[K].ILLTEPPMNPTKNR.[E]	1xPhospho [T11(100)]	-3.07347	-0.0828972	-1.16978	-1.24028	-1.23661	-2.22553	-1.01924	-0.462574	-1.40705	-0.560062	-1.41153	0.717308	0.169173	0.329992	0.644518					-1.39161	-1.18894	0.202665
Q9UKN8	[K].ILLVDSPGMGNADDEQQEEGTSSK.[Q]	1xPhospho [S6(100)]	-2.73938	-1.04716	-1.94509	-1.43976	-2.00709	-2.88269	-1.91663	-1.86859	-2.59796	-1.23778	-2.22675	0.4326	0.663878	0.737733	0.947805					-1.79285	-2.10535	-0.312508
Q9Y478	[K].ILMDSPEDADLFHSEEIK.[A]	1xPhospho [S5(100)]	-1.36342	-1.65768	-1.4799	-2.58026	-2.38319	-1.58626	-3.86684	-0.951689	-5.02268	-0.896095	-3.51467	0.343979	0.722281	0.578827	0.682182					-1.77031	-2.60306	-0.832747
O00330	[K].ILMPSLSPTMEEGNIVK.[W]	1xPhospho [S7(100)]	-4.89942	-2.47371	-2.50933	-2.20463	-3.26934	-3.16472	-2.81801	-2.92428	-4.58057	-3.64655	-4.00754	0.426693	0.987318	0.958454	0.590695					-3.02177	-3.48729	-0.465513
P48637	[K].ILSNNPSK.[G]	1xPhospho [S3(100)]	0.412822	-0.210228	-0.884521	-0.472325	-0.127368	-0.762403	-0.50392	-0.421068	-4.70617	-3.64872	0.0963001	0.279407	0.619268	0.550012	0.0804158					-0.288563	-1.43905	-1.15049
Q6P995	[K].ILYLEDLDLSSSESGTTVCSPEDPALR.[H]	1xCarbamidomethyl [C19];1xPhospho [S20(100)]	-0.315335	-2.27107	-1.69604	-3.9163	0.547791	-0.280693	-2.30433	-1.08096	-3.21115	-3.37906	-3.22343	0.840174	0.508499	0.811278	0.895375					-2.04969	-1.84741	0.202281
O43741	[K].IMVGSTDDPSVFSLPDSK.[L]	1xPhospho [S5(99.6)]	-2.41074	-4.48763	-3.18801	-3.54785	-3.51252	-2.87821	-3.1634	-2.38527	-4.30675	-1.48408	-3.8327	0.581925	0.193905	0.585715	0.539608					-3.40856	-3.08042	0.328144
Q9P2R7	[K].INFDSNSAYR.[Q]	1xPhospho [S5(100)]	2.45149	1.89021	1.56568	1.6947	1.71666	1.64058	1.50624	1.67336	1.93384	1.57348	1.28297	0.140183	0.518828	0.661004	0.229492					1.90052	1.61816	-0.282357
Q9H0W5	[K].INWASFR.[R]	1xPhospho [S5(100)]	-5.29097	-1.60073	-2.37733	-2.37267	-2.75143	-3.43657	-2.57844	-3.64272	-3.93064	-3.00618	-1.20182	0.974143	0.910567	0.617486	0.486203					-2.91042	-2.9354	-0.0249772
P27338	[K].IPEDEIWQSEPESVDVPAQPITTTFLER.[H]	1xPhospho [S9(100)]	1.30179	-0.35565	1.23678	-0.607423	0.503127	0.537855	-0.31485	-0.420099	-0.988554	0.0507069	-1.28209	0.225252	0.427804	0.156473	0.929216					0.393874	-0.273416	-0.66729
O43491	[K].IPGEKSVHEGALK.[Q]	1xPhospho [S6(100)]	1.32291	0.887684	-4.33298	0.281619	0.280061	-3.8859	-4.15602	-3.70965	-4.04974	-5.47452	-1.81072	0.0690468	0.578453	0.670507	0.65368					-0.460193	-3.25807	-2.79788
P50395	[K].IPGSPPESMGR.[G]	1xOxidation [M9];1xPhospho [S4(100)]	-3.65665	-2.31776	-3.39597	-5.10463	0.122045	-0.861965	-1.87084	-2.5996	-1.44471	-0.42067	-2.72091	0.010595	0.314461	0.363491	0.205764	*				-3.61875	-1.39952	2.21923
P50395	[K].IPGSPPESMGR.[G]	1xPhospho [S4(100)]	-5.63917	2.07072	1.50785	2.42549	0.924752	1.13178	1.63194	2.11983	1.09012	0.522924	2.13794	0.394264	0.498662	0.465609	0.792637					0.0912254	1.36561	1.27439
P42658	[K].IPHGDPQSLDPPEVSNAK.[L]	1xPhospho [S15(100)]	-0.545093	-0.337994	-1.60983	-1.42748	-0.512544	-0.0679913	0.0775242	-1.18495	-0.328672	1.08567	-2.30019	0.401985	0.883025	0.510822	0.0203669				*	-0.980099	-0.461593	0.518506
Q8TAM6-2	[K].IPLSGSNQEIR.[R]	1xPhospho [S6(99.7)]	4.96733	3.84367	2.90194	3.39433	3.38397	4.67539	3.41991	3.38969	4.4121	0.147236	-3.07125	0.352968	0.363815	0.345864	0.155283					3.77682	2.33672	-1.44009
Q9H2J7	[K].IPSEMPSPNFGK.[N]	1xPhospho [S7(100)]	-0.510367	-0.743851	0.178341	-0.159678	0.888896	0.413218	-0.118078	-0.0908566	0.401827	0.0939922	-0.38118	0.0999585	0.558811	0.454678	0.923677					-0.308889	0.172545	0.481434
P16389	[K].IPSSPDLK.[K]	1xPhospho [S4(100)]	4.16732	0.890295	0.621407	2.18466	0.898587	2.99942	3.25495	1.79471	0.131161	1.19198	3.11395	0.951583	0.0465556	0.383296	0.280981		*			1.96592	1.91211	-0.053813
P16389	[K].IPSSPDLK.[K]	2xPhospho [S3(100);S4(100)]	0.683784	0.82428	-1.02041	-0.183459	-0.419532	-1.52593	-0.133369	-0.233044	-2.38471	-0.52228	-5.00046	0.141605	0.620387	0.557037	0.389041					0.0760484	-1.4599	-1.53595
P16389	[K].IPSSPDLKK.[S]	1xPhospho [S4(100)]	3.14966	2.91958	2.33033	2.77913	3.55954	2.95306	2.87634	2.65758	3.5305	2.63145	2.99826	0.334721	0.135813	0.097279	0.419471					2.79467	3.02953	0.234858
P16389	[K].IPSSPDLKK.[S]	2xPhospho [S3(100);S4(100)]	1.07135	0.336676	-0.294279	-3.40938	0.867772	1.11786	0.348801	1.2857	1.46832	-0.562906	1.95561	0.103721	0.322095	0.826792	0.519746					-0.573909	0.92588	1.49979
P12036;P12036-2	[K].IPSVSTHIK.[V]	1xPhospho [S5(99.8)]	-1.63991	-1.79392	-2.12104	-2.13672	-0.241986	-2.31166	-1.89978	-1.92918	-0.840267	-1.41019	0.0497169	0.173403	0.40891	0.635309	0.591073					-1.9229	-1.22619	0.696709
Q9HCM3	[K].IQLIAMQPIPAPPVQRPSPADR.[V]	1xPhospho [S18(100)]	-2.63787	-1.05819	0.399649	-2.06166	-0.0759916	-0.515047	-2.94126	-1.36926	-2.86832	-2.76008	-2.46805	0.523369	0.527802	0.72562	0.639847					-1.33952	-1.85686	-0.517341
Q06124	[K].IQNTGDYYDLYGGEK.[F]	1xPhospho [Y7(99.5)]	-2.94672	-0.125208	-0.981798	-1.11062	-0.485145	-0.592104	-2.76461	-3.51495	-0.826691	-0.510206	-1.68683	0.806206	0.724334	0.924314	0.283383					-1.29109	-1.48293	-0.191847
Q9Y2E4	[K].IQQLVNTLK.[R]	1xPhospho [T7(100)]	-0.452691	-0.11729	-0.343748	-0.953301	-1.57247	-0.907568	0.0784416	-1.04592	-0.493589	-0.626064	0.917295	0.902887	0.266221	0.0935785	0.951751					-0.466758	-0.52141	-0.0546522
O75116	[K].IQQNQSIR.[R]	1xPhospho [S6(100)]	-3.56552	0.607384	0.347891	0.31039	-0.0543299	-0.920414	-2.08557	-2.00832	-2.23402	-4.20825	1.67008	0.50538	0.821317	0.688984	0.24486					-0.574965	-1.40583	-0.830867
P49588-2	[K].IQSLGDSK.[T]	1xPhospho [S3(100)]	-0.447309	-1.32909	-2.84305	-0.998321	-1.83253	-1.39325	-2.63054	-2.45191	-2.09806	-0.243811	-2.33641	0.44252	0.528812	0.90312	0.529544					-1.40444	-1.85522	-0.450773
P62820	[K].IQSTPVK.[Q]	1xPhospho [T4(99.7)]	3.05207	2.8299	3.53844	3.61311	2.87138	4.13259	-5.0231	3.09278	-3.69164	2.78915	3.1831	0.279595	0.665669	0.513365	0.181557					3.25838	1.05061	-2.20777
P16435	[K].IQTLTSSVR.[E]	1xPhospho [S7(100)]	-1.78628	-3.32461	-0.896378	-2.42078	-4.42551	-0.623852	-0.115875	-2.02713	-1.55147	0.0973587	0.65674	0.339259	0.0175794	0.0671311	0.739565		*			-2.10701	-1.14139	0.965619
O95573	[K].IRLSPEPWTPETGLVTDAFK.[L]	1xPhospho [S4(100)]	-2.66197	-2.78231	-1.80324	-3.7123	-1.45687	-1.45862	-3.46959	-2.674	-2.75955	-1.58348	-3.43874	0.55201	0.761912	0.798825	0.552105					-2.73995	-2.40584	0.334116
P12532	[K].IRSGYFDER.[Y]	1xPhospho [S3(100)]	1.72083	1.64686	1.17724	1.29496	1.17395	2.31209	2.70613	1.71263	3.03039	2.97209	1.31549	0.114521	0.938646	0.570378	0.0232669				*	1.45997	2.17468	0.714707
Q15121-2	[K].ISEEDELDTK.[L]	1xPhospho [S2(100)]	-1.03225	-1.22727	-1.6504	-1.3381	-1.54835	-0.450169	-3.2509	-0.487658	-2.18347	-0.554449	-3.21264	0.591934	0.676212	0.533726	0.618045					-1.31201	-1.66966	-0.357655
Q96PE5	[K].ISENPRRSPTHEK.[N]	1xPhospho [S8(100)]	-4.02066	-4.0156	-3.02805	-4.92086	-3.34447	-1.89171	-1.1933	-1.28445	0.45351	0.0402088	-2.77325	0.00817886	0.673662	0.521	0.185645	**				-3.99629	-1.42764	2.56866
P51649-2	[K].ISFTGSTTTGK.[I]	1xPhospho [S6(99.4)]	-0.463916	-0.203608	-1.16954	-0.225238	-1.65777	-1.83469	-1.63349	-0.487141	-0.845152	-3.94461	-2.45116	0.0559957	0.233757	0.409003	0.83111					-0.515576	-1.83629	-1.32071
Q9UPA5	[K].ISKFSPIEEAK.[D]	1xPhospho [S5(100)]	-1.11245	0.255878	0.77953	-0.854356	2.16717	3.72795	0.8964	-0.940176	1.54995	-2.25799	0.438263	0.35833	0.644508	0.847147	0.599698					-0.232849	0.797366	1.03021
Q5BKZ1	[K].ISLSKSPTK.[T]	1xPhospho [S6(100)]	-5.36366	-0.699081	0.190487	-1.57024	0.887965	-0.887537	-1.67392	-2.05784	-0.973349	-0.886007	-0.719818	0.364316	0.424985	0.829032	0.963417					-1.86062	-0.901501	0.959123
O14490	[K].ISNEHSPKLQIR.[S]	1xPhospho [S6(100)]	-2.26865	-5.68363	-4.23587	-2.41203	-3.87394	-3.14374	-2.02145	-2.8796	0.38011	-4.95743	-1.54233	0.338363	0.948716	0.587746	0.821948					-3.65004	-2.57691	1.07313
P45985-2	[K].ISPEQHWDFTAEDLK.[D]	1xPhospho [S2(100)]	-1.32874	-2.28477	-2.93508	-3.66504	-3.23595	-1.49169	-1.34149	-2.9177	-2.23576	-2.17497	-2.96122	0.687835	0.455485	0.563739	0.0656714					-2.55341	-2.33697	0.216442
P28482;P27361	[K].ISPFEHQTYCQR.[T]	1xCarbamidomethyl [C10];1xPhospho [T8(100)]	-3.98062	-3.84636	-1.36087	-4.19854	-2.07897	-0.945211	-1.17385	-5.98326	-1.63244	0.315655	-1.74467	0.224266	0.203705	0.189012	0.542105					-3.3466	-1.89182	1.45478
O14974	[K].ISPKEEER.[K]	1xPhospho [S2(100)]	-3.27843	-4.69788	0.348705	0.187947	0.720674	-1.1577	-0.628813	0.207668	1.16024	-0.011404	0.562487	0.0793025	0.945613	0.724325	0.177344					-1.85991	0.121878	1.98179
P33402-2	[K].ISSESFSSLGSDYLETSPEEEGECPLSR.[L]	1xCarbamidomethyl [C24];1xPhospho [S17(100)]	-0.966388	-1.09062	-0.214947	-0.942044	-0.0166464	0.845829	-1.22868	-0.329758	-1.1668	-3.48369	-3.40518	0.611582	0.43205	0.542009	0.806058					-0.803501	-1.25499	-0.451489
P52757-9	[K].ISSLVR.[R]	1xPhospho [S3(100)]	-2.13595	-2.53433	-1.39136	-1.75411	-5.24684	-2.38181	0.941212	0.356443	-1.32497	1.1131	0.835556	0.37425	0.23132	0.488785	0.775207					-1.95394	-0.815329	1.13861
P11586	[K].ITIGQAPTEK.[G]	1xPhospho [T8(100)]	-2.92904	-1.83725	-2.25791	-3.48976	-3.15229	-2.92125	-2.95172	-1.78164	-3.87941	-2.74519	-1.12062	0.968533	0.954046	0.379429	0.34652					-2.62849	-2.6503	-0.0218124
Q16799	[K].ITLTEIEPSVETTTQEKTPEK.[Q]	1xPhospho [T18(100)]	1.02684	0.247326	-1.3894	-1.1073	0.242936	1.64369	0.382677	-1.76882	0.133259	-1.45307	-0.111071	0.816366	0.848271	0.947357	0.283264					-0.305634	-0.132914	0.172721
O75955	[K].ITLVSSGSGTMGAAK.[V]	1xPhospho [S8(99.7)]	-0.307933	0.124895	0.136724	-0.34559	-0.0208559	-0.616255	-0.953201	-0.0115395	-1.04316	-0.635788	-1.07305	0.065783	0.317663	0.930137	0.786372					-0.0979757	-0.621978	-0.524002
Q12955	[K].ITMASSLSSPVK.[Q]	1xPhospho [S9(99.4)]	-1.25459	-0.588488	-0.300022	-1.63868	-2.86944	-2.24498	-0.287804	-1.221	-3.75333	-3.42214	-3.34599	0.0578176	0.711853	0.398897	0.911383					-0.945444	-2.44924	-1.5038
Q15811	[K].ITPTEPPK.[S]	1xPhospho [T2(100)]	2.96886	1.20169	1.48969	0.90068	0.878848	1.70811	1.52701	1.57844	1.2625	0.443665	2.46008	0.631539	0.38664	0.236579	0.485926					1.64023	1.40838	-0.23185
Q14982-4	[K].ITVNYPPYISK.[A]	1xPhospho [Y5(100)]	-1.30019	-0.715025	-1.90313	-0.589915	-1.48626	-1.19534	-1.5723	0.53385	-2.75369	-0.420147	-3.48849	0.634664	0.601979	0.252009	0.85135					-1.12707	-1.4832	-0.356132
P38606	[K].ITWSIIR.[E]	1xPhospho [S4(100)]	-1.14848	-1.14921	-0.788774	-1.35537	-0.808515	-0.440325	-0.658625	-0.641321	-1.4124	-0.505724	-2.0405	0.575898	0.971277	0.830707	0.481781					-1.11046	-0.92963	0.180827
P07195	[K].IVADKDYSVTANSK.[I]	1xPhospho [S8(100)]	-3.41895	-3.43569	-1.73742	-5.39041	-1.40453	-1.94737	-1.50908	-1.58144	-1.1356	-1.06651	-1.47112	0.0052699	0.599357	0.999844	0.640432	**				-3.49562	-1.44509	2.05053
Q9Y6V0	[K].IVDSGVQTDDEDATDR.[S]	1xPhospho [T8(100)]	2.6655	0.164047	0.656973	0.758666	0.529851	0.780519	1.01315	1.81652	0.27578	1.29178	0.441496	0.714873	0.428828	0.791922	0.560441					1.0613	0.878443	-0.182853
P05023	[K].IVEIPFNSTNK.[Y]	1xPhospho [S8(99.8)]	1.99685	0.844948	-0.109751	0.706702	0.792737	1.35574	1.39701	0.607407	1.01375	0.648735	1.27583	0.678488	0.54242	0.885903	0.675379					0.859688	1.01303	0.153343
P63241-2	[K].IVEMSTSK.[T]	1xPhospho [S7(100)]	-1.01353	-1.69061	-1.08977	-3.21646	-3.60006	-4.225	0.474112	-0.314512	-1.27445	0.584949	2.06989	0.505949	0.532483	0.363833	0.686211					-1.75259	-0.897867	0.854723
P55081	[K].IVEPEVVGESDSEVEGDAWR.[M]	1xPhospho [S10(100)]	-2.73333	-0.840487	-0.857082	-0.711785	-0.983883	-0.299181	-2.22052	-1.10726	-0.880144	-1.59232	-3.13738	0.77791	0.241676	0.27296	0.326924					-1.28567	-1.4601	-0.174428
Q16555	[K].IVLEDGTLHVTEGSGR.[Y]	1xPhospho [T11(100)]	0.711255	-1.09766	-2.4516	-2.44324	-0.428309	0.789938	0.540543	-1.39769	0.523819	0.198946	-5.33101	0.642819	0.671739	0.387407	0.0254318				*	-1.32031	-0.729109	0.591203
Q8NFP9	[K].IVPNIDAGSIISDTERSDDGK.[E]	1xPhospho [T14(99.2)]	-2.51038	-1.47248	-5.80671	-3.04403	-3.94048	-0.309732	-1.50634	-1.21451	-2.84594	-0.0164909	-0.696312	0.118848	0.742397	0.513232	0.519407					-3.2084	-1.50426	1.70414
Q8NFP9	[K].IVPNIDAGSIISDTERSDDGKESGK.[E]	1xPhospho [T14(99.6)]	-3.40261	-2.00951	0.403902	-5.4017	-0.62857	0.447525	-1.37348	-0.748402	-2.7783	0.682781	-2.98802	0.210909	0.925842	0.623006	0.556743					-2.60248	-1.05521	1.54727
Q01082	[K].IVSSSDVGHDEYSTQSLVK.[K]	1xPhospho [S13(99.5)]	-4.42028	-1.08143	-1.63525	-1.02792	-0.875073	-0.211464	0.169767	-1.11651	0.634504	-0.0215511	-1.05613	0.0342867	0.529647	0.265384	0.336795	*				-2.04122	-0.353779	1.68744
Q8N350-4;Q8N350	[K].IVTIHECDSGEASSATTPHPATSPK.[A]	1xCarbamidomethyl [C7];1xPhospho [S23(99.7)]	0.637836	-5.51833	-3.40482	-2.25019	-0.779649	-1.28314	-2.53439	-5.55033	-1.31615	-0.640062	-3.14896	0.732296	0.246253	0.652211	0.950871					-2.63388	-2.17895	0.454922
P48163	[K].IWLVDSK.[G]	1xPhospho [S6(100)]	-0.605369	-0.915596	-1.70984	-1.30647	-1.09377	-0.0802765	-0.781631	-0.683392	-1.13374	-0.96072	-1.18831	0.300721	0.974729	0.405935	0.344435					-1.13432	-0.845977	0.28834
Q16181	[K].IYEFPETDDEEENK.[L]	1xPhospho [T7(100)]	1.81465	0.941158	0.0311985	0.729823	0.852181	1.1109	0.808952	0.48719	0.837351	1.05801	0.0512218	0.686718	0.949907	0.565218	0.156989					0.879208	0.743687	-0.135522
Q16181	[K].IYEFPETDDEEENKLVK.[K]	1xPhospho [T7(100)]	-1.74873	0.0517445	0.400133	-0.936996	0.65261	-0.827835	-0.371262	-0.719366	-0.611229	-0.902613	-1.45662	0.92519	0.147562	0.698657	0.633198					-0.558463	-0.605188	-0.0467254
Q15019-2	[K].IYHLPDAESDEDEDFK.[E]	1xPhospho [S9(100)]	3.34151	2.55605	3.13857	3.81164	2.70815	4.60931	4.76031	3.14579	3.36862	4.62749	3.01327	0.301887	0.0454489	0.646164	0.731297		*			3.21194	3.74756	0.535619
Q15019-2	[K].IYHLPDAESDEDEDFKEQTR.[L]	1xPhospho [S9(100)]	6.19962	6.47934	7.13676	6.69982	6.68893	7.21337	7.37727	5.90327	6.49734	7.73861	5.95879	0.728322	0.180965	0.359444	0.438211					6.62888	6.76823	0.139343
Q9NY59	[K].IYIDSPTNTSISAASFSSLVSPQGGDGVAR.[A]	1xPhospho [S5(99.6)]	0.77023	2.29046	2.43847	1.43819	2.44867	1.32629	2.42111	2.98125	1.8071	2.0765	-0.0456123	0.834183	0.107671	0.242066	0.409016					1.73434	1.85933	0.12499
O43236-4	[K].IYQFPDCDSDEDEDFK.[L]	1xCarbamidomethyl [C7];1xPhospho [S9(100)]	4.07444	4.21753	2.03084	3.73866	2.79553	2.73638	3.86764	2.81126	1.6822	3.8472	2.66029	0.287579	0.484319	0.97932	0.806392					3.51537	2.91436	-0.601011
O43236-4	[K].IYQFPDCDSDEDEDFKLQDQALK.[E]	1xCarbamidomethyl [C7];1xPhospho [S9(100)]	3.38713	4.04506	3.76496	3.00176	4.38391	2.51316	3.20782	2.82931	2.67115	3.81799	1.46867	0.296716	0.401715	0.833359	0.401163					3.54973	2.98457	-0.565155
O75746	[K].IYSTLAGTR.[K]	1xPhospho [S3(99.6)]	-1.34918	-2.76679	-2.94149	-1.55258	-3.08555	-4.61902	-3.38483	-4.06542	-3.41897	-3.16956	-5.30639	0.00942071	0.854814	0.9347	0.819666	**				-2.15251	-3.86425	-1.71174
Q8IYB3	[K].KAASPSPQSVR.[R]	2xPhospho [S4(100);S6(100)]	-2.42997	0.258478	1.36949	-0.311875	-0.0581808	-0.170702	-0.912956	-0.371416	-0.256472	2.0041	-1.21212	0.863269	0.871063	0.779898	0.560466					-0.27847	-0.139677	0.138792
Q15032-3	[K].KAASTDLGAGETVVGK.[V]	1xPhospho [S4(100)]	-4.21719	-5.98038	-0.729031	-2.0875	-0.117696	-1.2601	-4.60969	-3.1833	0.0439548	-2.22819	-3.28444	0.366488	0.806955	0.807952	0.699441					-3.25352	-2.09135	1.16217
Q9Y6R0	[K].KAEAAAAPTVAPGPAQPGHVSPTPATTSPGEK.[G]	1xPhospho [S21(100)]	1.7135	3.28252	2.70295	1.51725	2.049	3.17127	2.71614	2.59368	3.66747	2.19885	0.706451	0.812514	0.151469	0.39257	0.00180572				**	2.30406	2.44327	0.13921
Q9Y6R0	[K].KAEAAAAPTVAPGPAQPGHVSPTPATTSPGEK.[G]	2xPhospho [S21(100);S28(99.2)]	1.20779	2.62531	2.72	1.43824	2.14512	3.6937	2.31454	1.70954	2.67378	0.30295	1.67838	0.90223	0.534985	0.985724	0.335817					1.99783	2.074	0.0761664
O43633	[K].KAEAAASALADADADLEER.[L]	1xPhospho [S7(100)]	-4.5663	-2.35426	-3.15131	-1.98747	-1.09241	-2.48768	-1.7584	-2.57594	-2.82898	-4.34826	-2.67103	0.488337	0.243595	0.156489	0.630082					-3.01483	-2.53753	0.477306
P80723	[K].KAEGAATEEEGTPK.[E]	1xPhospho [T12(100)]	7.18766	6.60077	5.56133	6.48287	6.26099	7.84807	7.29883	7.03559	7.9844	7.26934	6.23059	0.150733	0.792798	0.199872	0.0444135				*	6.45816	7.13255	0.674388
P80723	[K].KAEGAATEEEGTPK.[E]	2xPhospho [T7(100);T12(100)]	1.12945	1.20844	1.52491	0.338946	0.426644	2.42802	1.52555	1.16944	1.61172	0.582371	1.34414	0.540673	0.688236	0.436863	0.290193					1.05044	1.29827	0.247832
P80723	[K].KAEGAATEEEGTPKESEPQAAAEPAEAK.[E]	1xPhospho [T12(100)]	4.86338	5.67824	5.50003	5.50517	6.44151	6.35792	5.01542	5.99082	7.2555	6.1854	4.46166	0.279118	0.0601244	0.0572433	0.0834602					5.38671	5.95832	0.571611
P80723	[K].KAEGAATEEEGTPKESEPQAAAEPAEAK.[E]	2xPhospho [T7(100);T12(100)]	0.138949	1.44007	2.75899	1.29878	3.85789	2.4257	1.06794	1.50007	3.03716	1.5763	1.36964	0.304781	0.163728	0.473295	0.764284					1.4092	2.11924	0.710046
Q9NYF8-4;Q9NYF8	[K].KAEGEPQEESPLK.[S]	1xPhospho [S10(100)]	2.39733	2.46005	3.37876	3.64205	2.77084	4.10537	3.70311	2.84566	3.70044	3.64125	3.18783	0.219178	0.177489	0.7286	0.871603					2.96955	3.42207	0.452525
Q9BY11	[K].KAEGVALTNATGAVESTSQAGDR.[G]	1xPhospho [S18(100)]	-5.04034	-2.32609	-3.82142	-0.297702	-0.745317	-1.32617	-2.89277	-1.43384	-2.57111	-0.617558	-3.59788	0.322121	0.461409	0.0535571	0.979081					-2.87139	-1.88352	0.987872
Q14515	[K].KAENSSNEEETSSEGNMR.[V]	2xPhospho [S12(99.4);S/T]	-5.25935	-0.916134	-2.25306	-2.38179	-0.426906	-1.8856	-1.88082	-2.09389	-1.61395	-3.4515	-2.9815	0.449931	0.0397277	0.121806	0.500015		*			-2.70258	-2.04774	0.654844
Q8NE71	[K].KAEQGSEEEGEGEEEEEEGGESK.[A]	1xPhospho [S6(100)]	0.925881	3.14265	2.0819	1.97531	1.17508	1.82302	1.69038	1.46883	1.75021	1.4192	1.23134	0.17222	0.46375	0.955161	0.12779					2.03143	1.50829	-0.523138
Q9C0H9	[K].KAESEELEVQKPQVK.[L]	1xPhospho [S4(100)]	0.755244	1.37494	0.962475	2.10823	0.5129	2.00715	1.63413	1.43308	2.13418	0.628325	0.696646	0.985051	0.797306	0.285615	0.309984					1.30022	1.29235	-0.00787592
P07197	[K].KAESPVKEEAVAEVVTITK.[S]	1xPhospho [S4(100)]	7.3528	7.04819	6.87918	6.674	7.84564	7.01305	7.93069	6.90774	7.98654	7.74178	5.20737	0.649081	0.367868	0.281153	0.0528735					6.98854	7.23326	0.244717
Q6F5E8	[K].KAGSDGDIMDSSTEAPPISIK.[S]	1xPhospho [S4(100)]	-0.57397	-4.82488	0.939075	0.23013	0.38926	-0.196259	0.610313	-2.69395	-0.441881	-0.671309	0.32098	0.554378	0.0555054	0.193786	0.113767					-1.05741	-0.383263	0.674147
P27816	[K].KCSLPAEEDSVLEK.[L]	1xCarbamidomethyl [C2];1xPhospho [S3(100)]	-0.487567	-1.10313	-0.191292	-0.831742	1.00131	1.41437	-1.04255	-0.0960274	-3.53423	1.54871	1.79591	0.435703	0.216693	0.344939	0.0986379					-0.653432	0.155354	0.808786
Q13642-4	[K].KCSVNLANK.[R]	1xCarbamidomethyl [C2];1xPhospho [S3(100)]	-4.60571	-1.88647	-2.04185	-2.98241	-1.46157	-3.35389	0.822594	-4.44296	-2.36668	0.378681	4.04771	0.235053	0.396303	0.361764	0.529253					-2.87911	-0.910873	1.96824
P13637-3	[K].KDDKDSPKK.[N]	1xPhospho [S6(100)]	6.54516	4.6584	5.65181	6.75776	6.3236	-0.773811	0.00147629	5.94033	0.452444	3.68666	5.9838	0.119823	0.850813	0.798668	0.0429296				*	5.90328	3.08778	-2.81549
Q9H1E3	[K].KDDSHSAEDSEDEKEDHK.[N]	1xPhospho [S10(100)]	1.25354	3.08431	0.724371	3.29068	3.27625	1.12384	-0.21648	2.14652	1.7764	2.19913	2.1207	0.676502	0.12877	0.102279	0.759572					2.08823	1.77519	-0.313031
Q9H1E3	[K].KDDSHSAEDSEDEKEDHK.[N]	2xPhospho [S4(100);S6(100)]	-2.42424	2.77226	3.7349	0.407052	1.92699	0.111425	-2.80745	-0.40238	-4.46906	0.381201	-0.0682526	0.236289	0.974962	0.374384	0.430463					1.12249	-0.761075	-1.88357
O75056	[K].KDEGSYTLEEPK.[Q]	1xPhospho [S5(99.7)]	-2.34008	-4.22604	-2.42598	-3.7358	-1.39635	-0.763702	-3.35559	-4.53107	-0.657665	-3.74799	-1.28576	0.316452	0.850561	0.684095	0.929171					-3.18197	-2.24831	0.933669
O94856	[K].KDKEETEGNESSEATSPVNAIYSLA.[-]	1xPhospho [S16(100)]	-1.86562	-0.687132	-1.62365	-0.714931	-3.32037	1.28053	-1.5373	-1.25803	-0.0112648	1.40097	-2.77876	0.740621	0.629076	0.867463	0.0693938					-1.22283	-0.889173	0.333661
O75363-2	[K].KDPEDTASKAESVCDGQAGQK.[T]	1xCarbamidomethyl [C14];2xPhospho [S12(100);T/S]	-0.972045	1.173	-0.851097	0.653901	-0.925963	-0.955301	1.65562	-1.39888	1.34542	1.73259	0.70669	0.708767	0.777574	0.932191	0.213743					0.000940323	0.308597	0.307657
Q96JQ2	[K].KDSPEPQVK.[M]	1xPhospho [S3(100)]	-4.84402	-3.60699	-2.12176	-0.0206251	0.456071	-1.99336	1.31563	-2.17527	0.943493	0.706379	0.239433	0.0357488	0.922076	0.501369	0.734802	*				-2.64835	-0.0725166	2.57583
P19338	[K].KEDSDEEEDDDSEEDEEDDEDEDEDEDEIEPAAMK.[A]	1xOxidation [M34];1xPhospho [S4(100)]	-4.92925	-1.91494	-1.51788	-2.42741	-0.723807	-3.37413	-3.71333	-1.32111	-4.37822	-3.62842	-4.74884	0.663954	0.135043	0.37649	0.622687					-2.69737	-3.12684	-0.429465
P19338	[K].KEDSDEEEDDDSEEDEEDDEDEDEDEDEIEPAAMK.[A]	1xPhospho [S4(100)]	-0.338338	2.96572	2.86605	3.28007	2.5428	1.77371	0.813883	2.28702	0.157305	1.18558	-0.13555	0.26475	0.467911	0.613165	0.736596					2.19338	1.23211	-0.961271
Q16352	[K].KEEEEEEASKVASK.[K]	1xPhospho [S9(100)]	-0.926404	-2.2901	-0.0847721	-0.785579	0.32503	0.402891	0.943003	0.35269	1.49579	0.830297	1.74482	0.00207839	0.6731	0.977536	0.557403	**				-1.02171	0.870646	1.89236
P05387	[K].KEESEESDDDMGFGLFD.[-]	1xOxidation [M11];1xPhospho [S4(100)]	0.0663595	1.52505	1.77681	1.65649	2.57846	2.73903	1.70566	1.32719	2.09121	2.57362	0.466297	0.222732	0.584048	0.390298	0.313968					1.25618	1.92593	0.669747
P05387	[K].KEESEESDDDMGFGLFD.[-]	1xOxidation [M11];2xPhospho [S4(100);S7(100)]	0.336555	1.42952	3.55718	0.885623	3.09023	0.960724	-1.40052	0.0893402	-4.16208	1.05319	-0.663702	0.214551	0.692527	0.306963	0.264831					1.55222	-0.147545	-1.69976
P05387	[K].KEESEESDDDMGFGLFD.[-]	1xPhospho [S4(100)]	2.49364	4.37129	4.19229	4.19938	4.45934	3.65908	2.57047	3.39264	2.69431	3.38947	1.59075	0.245401	0.352714	0.565622	0.764032					3.81415	3.10801	-0.706139
P05387	[K].KEESEESDDDMGFGLFD.[-]	2xPhospho [S4(100);S7(100)]	1.89221	3.32397	6.01818	2.0081	3.77668	1.36123	-1.18844	2.43563	-2.29071	1.66611	-0.687178	0.07985	0.886528	0.424679	0.46641					3.31062	0.724759	-2.58586
Q99442	[K].KEETPGTPK.[K]	1xPhospho [T7(100)]	1.47973	1.84901	2.14656	1.57577	1.70648	3.47628	3.31996	1.31609	3.25374	2.82475	2.91115	0.0673216	0.354307	0.560643	0.283146					1.76277	2.68692	0.924153
P12036;P12036-2	[K].KEEVKSPVK.[E]	1xPhospho [S6(100)]	-4.72692	-4.51231	-5.16772	-0.0482798	-1.3739	0.386913	0.925285	-0.450712	2.37278	0.508265	0.898794	0.00377629	0.981547	0.177476	0.960973	**				-3.61381	0.466775	4.08058
P12036;P12036-2	[K].KEEVKSPVKEEEKPQEVK.[V]	1xPhospho [S6(100)]	4.90657	6.28052	5.46972	5.64651	4.69637	5.58957	7.65334	6.53084	7.0068	6.30119	6.54875	0.188461	0.852843	0.623016	0.34224					5.57583	6.33241	0.756578
Q8IYB3	[K].KEKTPELPEPSVK.[V]	1xPhospho [T4(100)]	-6.5631	-1.79882	-0.40744	-1.10325	-0.102986	0.0468941	-0.806997	-3.52747	-1.0824	0.00455284	-0.690344	0.216172	0.841651	0.903585	0.972174					-2.46815	-0.879822	1.58833
Q13634	[K].KEPLIISEEDVR.[E]	1xPhospho [S7(100)]	-2.87089	-2.50394	-3.37604	-5.23843	-3.91495	-0.554893	-1.56963	-1.12949	-0.715593	-0.794695	-4.56775	0.12592	0.561982	0.467632	0.0175057				*	-3.49732	-1.89243	1.60489
O14576-2	[K].KEPVQDDSDLDR.[K]	1xPhospho [S8(100)]	0.0885477	-0.114014	-0.628368	-0.265117	-2.17482	0.170588	0.296162	-0.573002	0.415333	-0.592808	-1.30165	0.551162	0.57082	0.876417	0.0582982					-0.229738	-0.537171	-0.307434
P53985	[K].KESKEEETSIDVAGKPNEVTK.[A]	1xPhospho [S3(100)]	2.28861	0.897724	1.58817	2.22577	3.15862	3.46939	3.58312	0.857931	2.88248	3.85863	2.51862	0.0722483	0.211318	0.836259	0.80233					1.75007	2.90411	1.15404
Q12955	[K].KETESDQDDEIEK.[T]	1xPhospho [S5(100)]	-1.59917	-1.28315	-0.998335	-2.04677	-1.13774	-1.23291	-1.327	-1.52078	-1.25633	-1.69079	-2.49813	0.889308	0.253596	0.790285	0.0898841					-1.48186	-1.52338	-0.0415271
Q8IYB3	[K].KETESEAEDNLDDLEK.[H]	1xPhospho [S5(100)]	0.164836	1.00188	1.67323	1.32875	1.70044	1.86371	0.133562	0.119732	0.448338	0.247175	0.785204	0.536589	0.88479	0.590342	0.566168					1.04217	0.75688	-0.285292
P46821	[K].KETPPKEVK.[K]	1xPhospho [T3(100)]	2.07817	3.18996	2.89429	3.62413	3.67091	3.80736	4.47863	3.1537	5.68586	4.36759	2.90081	0.078149	0.464339	0.177954	0.10229					2.94664	4.00927	1.06263
P11137-3;P11137	[K].KETSPESSLIQDEIAVK.[L]	1xPhospho [S4(100)]	1.06667	4.39603	4.32213	2.56022	4.09464	5.14115	4.4891	3.84035	5.14783	3.93087	2.31023	0.200248	0.241943	0.418316	0.071016					3.08626	4.13631	1.05005
Q5T200	[K].KEVSPEVVR.[S]	1xPhospho [S4(100)]	-3.74465	-4.62429	-1.06131	-4.36351	-1.38833	-0.469513	-0.811958	-3.26259	-0.697645	0.436789	-1.10651	0.0175516	0.437476	0.47454	0.803316	*				-3.44844	-1.04282	2.40562
P26373	[K].KGDSSAEELK.[L]	1xPhospho [S5(100)]	-5.89809	-5.76181	-4.0092	-5.09827	-3.74744	-0.279964	-0.371346	-4.53952	-0.450666	0.303036	-1.19934	0.00524841	0.436846	0.862537	0.526879	**				-5.19184	-1.46932	3.72252
Q9UQE7	[K].KGDVEGSQSQDEGEGSGESER.[G]	1xPhospho [S9(100)]	-2.40908	-4.73606	-1.2868	-1.64368	-1.69604	-1.175	-1.47392	-1.30256	-4.82173	-0.789747	-1.35132	0.443063	0.0466026	0.291793	0.0130184		*		*	-2.5189	-1.80147	0.717431
P17677	[K].KGEGTTTAEAAPATGSKPDEPGK.[A]	1xPhospho [S16(100)]	1.25016	1.05251	0.0722981	0.0604162	3.18596	2.39487	2.05717	1.24734	2.45054	2.24334	0.527405	0.0205362	0.267572	0.123249	0.154969	*				0.608845	2.01523	1.40639
P17677	[K].KGEGTTTAEAAPATGSKPDEPGKAGETPSEEK.[K]	1xPhospho [T27(99.6)]	-5.70598	-0.916945	0.290018	-2.46132	2.1982	0.68277	-0.566521	-2.35363	-1.6677	-5.18708	-5.55017	0.814803	0.258818	0.500986	0.625059					-2.19856	-1.77773	0.420825
P51858-3	[K].KGNAEGSSDEEGKLVIDEPAK.[E]	2xPhospho [S7(100);S8(100)]	-5.30409	0.528521	2.05404	-1.36444	1.40882	-0.527597	-0.8419	-2.35008	-1.28498	1.72507	0.0160275	0.594041	0.898944	0.58817	0.96234					-1.02149	-0.264949	0.756544
P48634	[K].KGNSPNSEPPTPK.[T]	1xPhospho [S4(100)]	-1.30305	-1.5807	-0.205801	-0.419936	-0.361056	-0.109505	0.191717	-1.37634	-0.225294	-2.26053	-1.57411	0.910636	0.891192	0.970717	0.978459					-0.877372	-0.816445	0.0609268
Q9Y6R1	[K].KGSLDSDNDDSDCPYSEK.[V]	1xCarbamidomethyl [C13];1xPhospho [S3(100)]	0.37816	0.821396	2.0349	0.429099	1.80886	0.965977	1.05624	0.701824	1.82947	1.83693	1.3416	0.256374	0.728655	0.585029	0.724337					0.915888	1.36299	0.447097
Q9Y6R1	[K].KGSLDSDNDDSDCPYSEK.[V]	1xCarbamidomethyl [C13];2xPhospho [S3(100);S6(100)]	0.93817	1.77949	1.74637	-1.02348	1.66375	-0.246996	0.29689	0.719271	-1.57317	0.763813	-0.311718	0.367737	0.656385	0.465048	0.949019					0.860137	0.187406	-0.67273
Q70EL1	[K].KGSLIER.[K]	1xPhospho [S3(100)]	-4.82564	-4.71955	-3.53815	-3.39758	-1.53021	0.573483	0.642071	-4.7217	-1.36999	-1.43166	1.20085	0.0157575	0.302166	0.706199	0.826442	*				-4.12023	-0.948164	3.17206
Q15904	[K].KGSLLVAR.[T]	1xPhospho [S3(100)]	2.02779	2.50502	2.20864	1.8616	2.34044	3.69065	3.36777	2.53033	2.85946	3.61657	2.27109	0.0352861	0.707166	0.842134	0.108451	*				2.15076	2.95376	0.802996
Q15049	[K].KGSMSDSANILDEVPFPAR.[V]	1xPhospho [S3(99.7)]	-0.0406923	-0.328093	-0.576122	-1.43199	-1.83933	-2.01093	-1.9639	-0.887774	-1.86844	-0.0597954	-1.90336	0.067981	0.86973	0.403079	0.624913					-0.594224	-1.50479	-0.910565
Q8IYB4	[K].KGSPGLTR.[R]	1xPhospho [S3(100)]	4.73921	4.5961	3.87374	4.51801	4.17441	4.71975	5.96443	4.9303	6.46626	5.19069	5.16606	0.0875875	0.752149	0.343304	0.160735					4.43176	5.23027	0.798507
Q13884	[K].KGSPVSEIGWETPPPESPR.[L]	1xPhospho [S17(100)]	1.45576	0.429716	-0.275515	0.237298	-0.669408	-0.195431	0.494566	0.409525	0.312487	1.41361	0.130545	0.66164	0.422685	0.755807	0.437589					0.461816	0.270841	-0.190974
Q12959-9	[K].KGSSDELQAEPEPSR.[W]	1xPhospho [S3(100)]	2.53958	0.700609	1.35768	0.798409	2.01528	1.72496	2.80124	1.45201	2.34197	0.78602	1.9572	0.277797	0.86867	0.948264	0.992136					1.34907	1.86838	0.519314
Q01484	[K].KGSSEESLGEDPGLAPEPLPTVK.[A]	2xPhospho [S3(100);S4(100)]	2.40407	3.14818	4.45219	1.47293	3.76024	3.84936	1.21403	2.18343	-0.25308	0.709631	0.879089	0.261467	0.945773	0.419767	0.681133					2.86934	1.76324	-1.1061
O14818	[K].KGSTAVGVR.[G]	1xPhospho [S3(100)]	-1.53775	-1.11854	-2.06959	-0.817391	0.0811453	-0.412514	0.177559	-0.887836	0.135674	-0.405962	1.17621	0.00648192	0.86017	0.374663	0.778512	**				-1.38582	-0.0193886	1.36643
Q96D71	[K].KGSVSHDTVQPR.[T]	1xPhospho [S3(100)]	-2.00729	-3.31874	0.16913	-0.27966	-0.63268	-0.298908	0.000370026	0.399591	-0.912388	0.801825	0.0948219	0.0825249	0.245077	0.701681	0.100989					-1.35914	-0.0781954	1.28094
P26232-5	[K].KHISPVQALSEFK.[A]	1xPhospho [S4(100)]	0.0781336	-0.12068	-0.431871	0.121484	-0.544061	-2.1963	-3.8213	0.0608063	-3.57166	-0.84561	-1.96988	0.0485553	0.799913	0.935587	0.298071	*				-0.0882335	-1.84114	-1.75291
Q9UHI5	[K].KHPGGGESDASPEAGSGGGGVALK.[K]	1xPhospho [S11(100)]	1.89399	2.8846	2.14947	2.53225	1.65662	3.13809	2.72478	3.08171	2.63628	2.76962	1.71366	0.643931	0.682757	0.303949	0.0968598					2.36508	2.53154	0.166459
Q9UHI5	[K].KHPGGGESDASPEAGSGGGGVALK.[K]	2xPhospho [S11(100);S16(100)]	-2.37846	0.0579071	0.164307	-0.708524	-0.107596	1.53178	0.705893	-0.520578	-0.412088	1.54628	-0.0792923	0.110873	0.626979	0.813871	0.507569					-0.716193	0.380627	1.09682
A2A3N6	[K].KIPLKPSPSK.[K]	1xPhospho [S7(99.8)]	0.212241	-0.0331078	0.0847759	0.748544	0.736403	-1.28334	-1.3455	0.851345	-2.06863	1.46108	0.375864	0.55289	0.823719	0.882428	0.0821149					0.253113	-0.181827	-0.43494
P07197	[K].KKAESPVKEEAVAEVVTITK.[S]	1xPhospho [S5(100)]	-2.12557	-1.14093	-4.10876	-1.00644	-0.636104	-1.55618	1.21311	0.30435	3.07699	1.51418	-2.89597	0.0841622	0.213299	0.0214368	0.082954			*		-2.09542	0.14577	2.24119
P46100	[K].KKDELSDYAEK.[S]	1xPhospho [S6(100)]	-2.00573	-0.687374	-0.395172	-2.47308	-3.63256	-1.05752	0.958599	-1.15408	-0.134556	-2.30479	-3.13957	0.911424	0.927094	0.816641	0.0753763					-1.39034	-1.49493	-0.104586
Q96JQ2	[K].KKDSPEPQVK.[M]	1xPhospho [S4(100)]	-0.151196	-0.497526	-3.54588	-0.0941839	-0.846602	-3.08078	1.33046	-2.07152	1.98915	0.0690174	0.942503	0.47728	0.806954	0.41737	0.520888					-1.0722	-0.238252	0.833944
P23193	[K].KKEPAITSQNSPEAR.[E]	1xPhospho [S11(100)]	-0.34258	-2.12646	1.44036	-3.17631	1.01824	1.27249	0.487549	-0.0958328	1.18483	0.663803	-3.16153	0.279155	0.738014	0.969762	0.278795					-1.05125	0.195651	1.2469
Q9Y6R1	[K].KKGSLDSDNDDSDCPYSEK.[V]	1xCarbamidomethyl [C14];1xPhospho [S4(100)]	-5.31876	0.965391	0.783802	-2.51339	0.767829	1.08861	0.0271206	-0.235487	0.604156	1.42818	0.123276	0.100196	0.385825	0.743683	0.375086					-1.52074	0.543383	2.06412
P36873-2	[K].KKPNATRPVTPPR.[GV]	1xPhospho [T10(100)]	-4.48121	-3.08875	-3.2456	-4.40411	-4.09163	-1.42632	-0.993032	-2.79493	0.126472	0.626907	-4.9571	0.124858	0.857267	0.599912	0.0226258				*	-3.80492	-1.92995	1.87497
Q99747	[K].KKSPATPQAKPDGVTATAADEEEDEYSGGLC.[-]	1xCarbamidomethyl [C31];1xPhospho [S3(100)]	1.93491	2.37511	1.24649	1.693	3.27115	3.06189	2.80035	1.27529	3.99202	3.31937	1.41564	0.126494	0.412612	0.222745	0.0218946				*	1.81238	2.73367	0.921294
Q99747	[K].KKSPATPQAKPDGVTATAADEEEDEYSGGLC.[-]	1xCarbamidomethyl [C31];2xPhospho [S3(100);T6(100)]	-3.54338	0.603397	1.5215	-4.30478	2.23689	1.87903	0.344288	-0.86862	1.20486	2.94993	-0.0413132	0.0763988	0.532441	0.938289	0.246356					-1.43082	1.10072	2.53154
Q9NYI0	[K].KKSPSESTEEK.[A]	1xPhospho [S3(100)]	3.24323	3.68047	3.52927	-0.0617838	3.16566	-0.717911	-4.04109	-5.89696	0.820047	-2.37212	2.78508	0.0938784	0.963115	0.235374	0.985524					2.5978	-0.893898	-3.49169
Q9Y496	[K].KLEEGEEISGSDISGSEEDDDEEGEVGEDGEK.[R]	2xPhospho [S11(99.3);S16(99.3)]	-3.53556	-1.09262	-2.04097	-1.80001	-3.68429	-2.73405	-3.91911	-1.12844	-3.38575	-4.59687	-4.24465	0.10417	0.242884	0.498387	0.870579					-2.11729	-3.38474	-1.26745
P17096	[K].KLEKEEEEGISQESSEEEQ.[-]	1xPhospho [S14(99.7)]	-2.24404	1.08048	2.18907	0.869893	2.51858	1.55344	0.657795	-2.20328	2.49675	1.71688	1.17391	0.556626	0.90977	0.7714	0.543124					0.473851	1.13058	0.65673
P35612	[K].KLELDGEKETAPEEPGSPAK.[S]	1xPhospho [S17(100)]	4.53162	5.22124	5.70173	5.99914	6.06265	6.84885	6.81329	6.29129	7.3345	6.35264	4.88587	0.0573311	0.545264	0.169721	0.248983					5.36343	6.36987	1.00644
P35612	[K].KLELDGEKETAPEEPGSPAKSAPASPVQSPAK.[E]	3xPhospho [S17(100);S21(100);S25(100)]	-1.90274	0.26487	2.90739	-2.66931	1.66612	0.998915	-0.683512	-2.69991	0.0367393	0.551807	-1.44072	0.91814	0.910921	0.29468	0.391575					-0.349946	-0.224365	0.125581
Q5VIR6-4	[K].KLESPPPSTNPFLEDEPTPEMEELATEK.[G]	1xPhospho [S4(100)]	0.934352	1.74407	1.31028	1.31309	1.35416	1.52554	1.76573	1.34211	1.80906	0.187511	-1.97512	0.52558	0.240568	0.253434	0.0967476					1.32545	0.858427	-0.467021
Q8NEY1	[K].KLEYDSGSLK.[M]	1xPhospho [S8(100)]	-4.04331	0.0227795	-0.615765	-3.05581	-0.934742	-1.08437	0.408186	-0.81765	-0.186295	-4.41341	-7.95563	0.899999	0.124179	0.280068	0.0944026					-1.92303	-2.14056	-0.217535
P51178-2	[K].KLGGLLPPGGEGGPEATVVSDEDEAAEMEDEAVR.[S]	1xPhospho [S20(100)]	-0.902509	-0.505667	1.39206	-0.627742	-0.107427	0.543388	-1.4885	-2.28704	-4.06808	-2.78193	-0.842539	0.151374	0.291255	0.0809569	0.222483					-0.160964	-1.57602	-1.41505
Q02156	[K].KLIAGAESPQPASGSSPSEEDR.[S]	1xPhospho [S16(100)]	0.022872	0.669067	0.910954	0.651404	-0.00741672	0.0790215	1.24923	0.693607	1.03235	-0.459967	-1.27287	0.447495	0.384297	0.492217	0.233436					0.563574	0.187708	-0.375867
Q15111	[K].KLPSDPDVLEGEVTDEDEEAEMSR.[R]	1xPhospho [T14(100)]	1.77884	2.2356	2.21021	2.539	2.10112	1.63811	1.41119	1.51874	0.886612	2.18225	0.804522	0.0459595	0.775456	0.775612	0.825133	*				2.19091	1.50608	-0.684837
Q9NQC3	[K].KLPSDTEK.[E]	1xPhospho [S4(100)]	0.440043	0.886055	-0.722546	0.819682	0.0474901	2.17786	0.967318	0.400005	0.299637	-0.0916882	0.593809	0.582054	0.702689	0.513067	0.545564					0.355809	0.627776	0.271967
Q9NQC3	[K].KLPSDTEKEDR.[S]	1xPhospho [S4(100)]	1.20501	2.53413	1.72198	2.36004	2.46002	2.32311	1.6473	1.76488	2.00006	1.19088	1.43312	0.709996	0.113769	0.129699	0.55259					1.95529	1.83134	-0.123953
Q9NQC3	[K].KLPSDTEKEDRSPSAIFSAELSK.[T]	1xPhospho [S12(100)]	-1.21942	-0.578724	-0.83927	-1.68894	1.26034	1.35431	1.22707	-0.603594	1.39465	0.976294	-1.44089	0.0222676	0.47249	0.314657	0.0797516	*				-1.08159	0.595455	1.67704
Q12756-2	[K].KLPSPAR.[A]	1xPhospho [S4(100)]	3.02231	2.18942	-4.62817	-1.20413	2.3144	2.48028	2.07812	-3.8513	2.48596	1.08264	2.2938	0.43206	0.977312	0.673656	0.201957					-0.155143	1.26913	1.42427
O00750	[K].KLSPPPLPPR.[A]	1xPhospho [S3(100)]	-6.39751	-2.83529	-3.88546	-2.63396	-1.92719	-3.28308	-2.47333	-2.89516	-2.26098	-2.22028	-2.40111	0.0588509	0.300964	0.148279	0.901113					-3.93806	-2.49445	1.44361
Q8NE71	[K].KLSVPTSDEEDEVPAPKPR.[G]	1xPhospho [S3(100)]	-3.41948	-4.52412	-1.6137	-5.07009	-0.414443	-1.34028	-3.07529	-4.51595	-1.70213	-0.934858	-2.92733	0.131287	0.879815	0.603951	0.672084					-3.65685	-2.13004	1.52681
Q8WVC0	[K].KLTSDEEGEPSGK.[R]	1xPhospho [S4(100)]	-2.3668	-4.95614	-6.93925	-3.79825	-4.43048	-1.60141	-1.69681	-4.14111	-1.71091	-1.09425	-1.39821	0.0523255	0.371923	0.737636	0.596725					-4.51511	-2.29617	2.21894
Q12879	[K].KMPSIESDV.[-]	1xPhospho [S4(100)]	-5.41981	-0.306805	0.55971	1.04853	-0.686231	-0.776133	-1.19584	1.20237	-0.929483	-0.985197	-3.1008	0.935058	0.326864	0.29806	0.964717					-1.02959	-0.924475	0.105119
Q6DN90	[K].KNSVTYSFR.[Q]	1xPhospho [S3(100)]	-2.56125	-5.98248	-0.760698	-2.78237	-4.59719	-0.774448	-1.20776	-0.667728	-4.23478	-5.42239	-1.75698	0.789817	0.183551	0.305732	0.102011					-3.0217	-2.66589	0.355806
P29692-2	[K].KPATPAEDDEDDDIDLFGSDNEEEDKEAAQLR.[E]	1xPhospho [S19(100)]	3.16162	3.46359	3.18497	3.1891	3.58515	3.17277	-1.32518	1.95642	-3.91445	3.11112	-0.36377	0.137922	0.658238	0.572909	0.44779					3.24982	0.888864	-2.36096
P29692-2	[K].KPATPAEDDEDDDIDLFGSDNEEEDKEAAQLR.[E]	2xPhospho [T4(100);S19(100)]	-3.77674	-1.3139	1.142	-3.12155	-1.00042	-0.571758	-3.21986	-3.36568	-2.39791	-3.04441	-5.56773	0.426302	0.641676	0.626878	0.402036					-1.76755	-2.73825	-0.970706
Q9UN70	[K].KPGAASPLASR.[Q]	1xPhospho [S6(100)]	-4.66509	-2.77522	-2.05267	-4.9183	-1.3128	-2.30389	-1.31748	-2.61628	-2.58767	-0.690277	-0.639174	0.0169664	0.961509	0.726339	0.997549	*				-3.60282	-1.63822	1.96459
O60641	[K].KPGNNEGSGAPSPLSK.[S]	1xPhospho [S12(100)]	2.89331	3.93876	-4.22918	2.51055	4.09017	5.29758	3.1999	-3.16208	4.44263	2.71726	3.80727	0.427732	0.994849	0.460962	0.255527					1.27836	2.91325	1.63489
O60641	[K].KPGNNEGSGAPSPLSK.[S]	2xPhospho [S8(100);S12(99.6)]	-5.9403	-3.91972	-1.35283	-4.90901	1.54717	1.64365	-1.07823	-0.364779	-0.855991	-0.453398	0.949724	0.00133384	0.687729	0.709672	0.767001	**				-4.03046	0.198306	4.22877
Q05519	[K].KPIETGSPK.[T]	1xPhospho [S7(100)]	2.42857	3.42907	3.23543	3.37022	2.90379	4.16989	3.73456	2.77603	3.95822	3.8028	3.52497	0.202458	0.57476	0.919718	0.189245					3.11582	3.55289	0.437071
Q8IYB3	[K].KPPAPPSPVQSQSPSTNWSPAVPVK.[K]	1xPhospho [S7(100)]	-2.10191	-0.144854	-0.168831	-0.238828	-1.25216	-0.210159	-0.356989	-0.680338	0.600241	1.11934	-2.28562	0.746071	0.733837	0.591169	0.0614082					-0.663605	-0.437954	0.225651
Q8IYB3	[K].KPPAPPSPVQSQSPSTNWSPAVPVK.[K]	2xPhospho [S7(100);S13(100)]	-0.556499	1.55724	1.37234	1.35157	0.862201	1.17846	0.172892	0.626057	0.440697	0.726755	-0.54236	0.367027	0.482865	0.673524	0.48782					0.931163	0.494957	-0.436206
Q8IYB3	[K].KPPAPPSPVQSQSPSTNWSPAVPVK.[K]	3xPhospho [S7(100);S13(100);S19(100)]	-2.23703	-0.441996	0.409876	-0.378501	-1.16176	-0.293669	-2.24365	-0.680843	-1.87955	-2.91724	-1.76908	0.178501	0.663158	0.83122	0.593431					-0.661914	-1.56368	-0.901771
Q13425	[K].KPSLVSDLPWEGAAPQSPSFSGSEDSGSPK.[H]	1xPhospho [S28(99.6)]	1.29755	0.0936737	-0.417965	-1.40413	-0.763167	0.293005	-0.0237122	-0.138374	-0.847424	-2.36007	-3.24488	0.279138	0.621965	0.832497	0.264332					-0.107718	-1.01209	-0.904372
O00423-3	[K].KPTGSLPSPSGVR.[K]	1xPhospho [S8(100)]	0.0522127	-0.0658741	1.16942	0.265407	0.0120687	0.422808	0.806755	0.453077	0.112389	-0.973078	1.68497	0.992315	0.43697	0.197942	0.0944291					0.35529	0.359855	0.00456456
P25054	[K].KPTSPVKPIPQNTEYR.[T]	1xPhospho [S4(99.7)]	-0.0853243	-1.18578	-0.674547	-2.67901	-0.732642	-0.371801	-1.24678	-1.40144	-0.51375	-1.02204	-1.74084	0.756383	0.745776	0.615194	0.127056					-1.15617	-1.00419	0.15198
Q684P5	[K].KQELANSSDATLPDRPLSPPLTAPPTMK.[S]	1xPhospho [S18(100)]	1.58616	0.780912	0.164064	0.557647	1.08812	0.878536	-0.0262871	0.687822	0.32658	-0.048399	-2.68831	0.30932	0.368065	0.322775	0.261076					0.772197	0.0311512	-0.741046
Q02156	[K].KQETPDQVGSQR.[F]	1xPhospho [S10(100)]	-0.573112	-3.49799	-0.52821	-1.83555	-1.25972	-0.906496	1.01184	1.38954	-0.618921	2.59729	1.90553	0.0413761	0.292388	0.616348	0.327703	*				-1.60871	0.588437	2.19715
P61266	[K].KQHSAILAAPNPDEK.[T]	1xPhospho [S4(100)]	0.53625	-0.318398	0.1847	-4.24339	0.621581	1.73862	1.12665	0.986311	1.06124	1.60728	-0.00848389	0.0463157	0.682161	0.950487	0.199002	*				-0.96021	1.01903	1.97924
Q6P1N0	[K].KQNSPVAPTAQPK.[A]	1xPhospho [S4(100)]	0.0109072	0.575504	0.511032	-0.101054	0.752147	1.39532	0.602402	-0.117901	1.57954	-0.16564	0.190361	0.368368	0.379465	0.63091	0.07362					0.249097	0.605175	0.356078
Q2Y0W8	[K].KQSDPHLMDK.[H]	1xPhospho [S3(100)]	0.970483	-0.644339	-0.484802	0.223718	-1.73577	-1.20086	0.00554275	0.078289	-0.85634	0.47077	0.362177	0.425751	0.0963026	0.294493	0.396332					0.0162649	-0.410885	-0.42715
O60841	[K].KQSFDDNDSEELEDKDSK.[S]	1xPhospho [S3(100)]	-1.88725	0.363607	0.384964	0.637553	0.336802	-0.637274	0.672493	0.526468	0.844698	-4.20705	-0.4174	0.780769	0.185606	0.360586	0.828625					-0.125282	-0.411609	-0.286327
Q01484	[K].KRFTPEEEMFK.[M]	1xOxidation [M9];1xPhospho [T4(100)]	-3.77166	-3.38471	-4.11064	-3.84827	-3.3072	-1.28996	-2.45775	-4.49047	-0.369268	-2.66105	-4.38439	0.206557	0.709129	0.440969	0.0122903				*	-3.77882	-2.70858	1.07023
Q01484	[K].KRFTPEEEMFK.[M]	1xPhospho [T4(100)]	1.42088	1.02725	0.627243	0.467694	1.59667	0.993637	1.29115	1.82944	1.23751	-1.87569	-0.104649	0.801912	0.119765	0.233887	0.870396					0.885767	0.709724	-0.176042
O43294	[K].KRPSLPSSPSPGLPK.[A]	1xPhospho [S4(100)]	0.147517	0.803558	-1.17983	-0.202853	-0.137118	-0.226105	-0.349276	-2.18243	-0.890095	-0.327988	-1.69528	0.190768	0.926024	0.999991	0.121759					-0.107903	-0.829756	-0.721853
Q9UQM7	[K].KSDGVKESSESTNTTIEDEDTK.[V]	1xPhospho [S8(100)]	-0.313663	2.69101	1.72151	3.22628	2.22583	3.39108	3.61346	3.09899	3.70226	3.4676	2.58212	0.0658565	0.608673	0.176856	0.468395					1.83128	3.15448	1.3232
Q9UQM7	[K].KSDGVKESSESTNTTIEDEDTK.[V]	2xPhospho [S8(100);S9(100)]	-1.749	2.89119	2.53452	2.42828	1.90534	1.50974	2.18662	2.87184	2.19399	3.37535	1.46478	0.448874	0.384606	0.41992	0.685556					1.52625	2.21538	0.689132
Q01484	[K].KSDSNASFLR.[A]	1xPhospho [S7(100)]	-0.596221	1.27445	0.61727	-1.43074	1.58623	2.00867	-1.60026	-4.05031	2.08718	1.05448	0.665989	0.824318	0.92436	0.574799	0.173428					-0.0338097	0.250283	0.284093
Q6PID6	[K].KSEAPAEVTHFSPK.[S]	1xPhospho [S12(100)]	2.0579	-3.73723	-4.97556	-2.37716	-4.02225	-1.68711	-4.65268	-3.28193	-3.77172	-3.20194	-5.46969	0.276537	0.561962	0.992874	0.746152					-2.25801	-3.72676	-1.46875
Q92932-3	[K].KSEHPESSLSSEEETAGVENVK.[S]	1xPhospho [S11(100)]	-2.13988	-1.69482	-2.20882	-1.89476	-0.506848	1.27607	-3.99509	-3.12484	2.18526	0.756861	-3.32266	0.445683	0.522781	0.440411	0.069613					-1.98457	-0.961606	1.02297
Q9NQ66	[K].KSEPSSPDHGSSTIEQDLAALDAEMTQK.[L]	1xPhospho [S6(100)]	-4.91575	0.305132	-0.518948	-2.39414	-0.299661	0.0784531	-0.761818	-0.290031	-3.5797	0.267708	-4.43005	0.655126	0.522148	0.621845	0.477645					-1.88093	-1.28787	0.593055
Q15555-3	[K].KSHHANSPTAGAAK.[S]	1xPhospho [S7(100)]	-3.75232	2.19389	2.38831	2.78688	2.06178	-0.548443	-1.37971	1.98149	-0.184546	2.29241	0.857624	0.897854	0.404574	0.599761	0.535331					0.904189	0.725801	-0.178389
Q9NYI0	[K].KSHSSPSLNPDTSPITAK.[V]	2xPhospho [T12(99.3);S/T]	-2.36892	-2.95477	0.16366	-1.77664	2.71127	-0.112379	-1.35721	-2.46583	-0.601995	-1.57997	-5.19651	0.711327	0.496718	0.591405	0.720421					-1.73417	-1.22895	0.50522
Q9NYI0	[K].KSHSSPSLNPDTSPITAK.[V]	3xPhospho [S4(99.4);S13(98.9)];S5(99.4)	-3.06902	-0.988092	0.61375	-1.43665	-1.36962	-1.55651	-3.3183	-2.12859	-2.75447	-3.33241	-2.59421	0.107334	0.721703	0.448418	0.635129					-1.22	-2.4363	-1.2163
Q14194	[K].KSIPHITSDR.[L]	1xPhospho [S2(100)]	1.32557	1.67992	2.26591	1.69931	0.427293	2.54348	2.25609	1.2977	2.38556	-0.64958	-4.48438	0.374953	0.590974	0.588539	0.131755					1.74268	0.539452	-1.20323
Q16891	[K].KSIQSGPLK.[I]	1xPhospho [S2(100)]	-2.89851	-4.83623	-4.10356	-0.99388	-0.665307	-1.26471	-1.80209	-2.2292	-1.85273	-0.686722	0.00645065	0.023557	0.473497	0.536614	0.177049	*				-3.20805	-1.21347	1.99457
Q13442	[K].KSLDSDESEDEEDDYQQK.[R]	1xPhospho [S5(100)]	-4.04413	-0.659845	0.141459	-0.0545683	1.55889	0.383251	0.475275	-3.14895	1.46931	-0.343435	0.461514	0.266388	0.846249	0.889687	0.752578					-1.15427	0.122266	1.27654
Q96BY7	[K].KSPGADVTCSLPR.[H]	1xCarbamidomethyl [C9];1xPhospho [S2(100)]	2.19678	0.595425	0.613024	0.303086	1.00033	0.954275	0.960285	-0.986326	-0.452515	0.770538	1.47964	0.493861	0.0581234	0.0487249	0.577918			*		0.92708	0.532319	-0.394761
Q8IXJ6	[K].KSPPPAKDEAR.[T]	1xPhospho [S2(100)]	2.03342	2.50752	2.9068	4.16284	2.78932	1.12299	2.88923	2.80299	3.45876	3.40652	2.26551	0.676427	0.704458	0.449996	0.783931					2.90264	2.67647	-0.22617
P02724	[K].KSPSDVKPLPSPDTDVPLSSVEIENPETSDQ.[-]	1xPhospho [S29(99.3)]	-3.66631	-5.67685	-2.1468	-3.33111	-3.50431	-2.75262	-0.572472	-4.46831	-1.21774	0.619461	-5.7264	0.373771	0.366166	0.740892	0.374211					-3.70527	-2.51748	1.18778
P07197	[K].KSPVKATAPEVK.[E]	1xPhospho [S2(100)]	-3.29	-1.12766	-5.5133	-2.61997	-0.868682	-0.446508	0.636534	-1.92571	0.758307	-1.20651	-0.961107	0.012762	0.345846	0.0621871	0.158554	*				-3.13773	-0.573383	2.56435
O60462-5	[K].KTDHSITYK.[T]	1xPhospho [S5(100)]	-3.36735	-0.297764	-0.913925	-0.477162	2.76985	3.87298	-5.63022	-0.705494	-2.69469	3.92109	2.6171	0.368116	0.911324	0.996663	0.581125					-1.26405	0.592944	1.857
P80723	[K].KTEAPAAPAAQETKSDGAPASDSKPGSSEAAPSSK.[E]	1xPhospho [S15(100)]	0.288981	2.61595	3.96308	-2.52918	3.92324	2.62802	1.7993	2.48647	3.97647	3.52005	1.09141	0.183521	0.176998	0.888544	0.152901					1.08471	2.77499	1.69029
P80723	[K].KTEAPAAPAAQETKSDGAPASDSKPGSSEAAPSSK.[E]	2xPhospho [S15(100);S21(100)]	-2.93781	-1.41615	-1.05393	-2.15995	-1.25805	-1.72105	-0.133265	-2.53363	-0.0219498	-5.87217	-5.26793	0.68981	0.246709	0.459397	0.270226					-1.89196	-2.40115	-0.509188
P11137-3;P11137	[K].KTEVQAHSPSR.[K]	1xPhospho [S8(100)]	0.0659132	6.76722	7.59204	6.80522	6.81282	2.8593	1.31666	6.82099	3.08541	2.55799	2.54477	0.371953	0.149434	0.489774	0.554447					5.3076	3.71399	-1.59361
P11137-3;P11137	[K].KTEVQAHSPSRK.[F]	1xPhospho [S8(100)]	-1.42874	3.54898	5.23606	2.7262	5.11435	2.32262	-0.95046	1.98601	3.13776	1.38111	3.75082	0.929712	0.260617	0.93205	0.637124					2.52062	2.39175	-0.128879
Q9P1A6;Q9Y2H0;O14490	[K].KTPPPVPPR.[T]	1xPhospho [T2(100)]	-3.50725	-1.46934	-1.39096	-1.3526	-0.3891	-0.792046	-2.85616	-1.18519	-0.271526	-2.60614	-1.82476	0.453417	0.0504553	0.125054	0.779687					-1.93004	-1.41785	0.51219
Q9Y6V0	[K].KTQPHEVSPEQPK.[D]	1xPhospho [S8(100)]	0.652566	0.723486	0.051403	0.713355	-0.283742	1.19609	1.17692	0.733412	0.937956	0.997	-0.126259	0.714829	0.689594	0.545245	0.0547748					0.535203	0.661626	0.126424
[truncated: 6,256 more rows]

## Sheet: CA1
Protein Accessions	Annotated Sequence	Modifications	CA1_0_.260	CA1_0_.271	CA1_0_.276	CA1_0_.283	CA1_0_.266	CA1_3_.185	CA1_3_.280	CA1_3_.277	CA1_3_.282	CA1_3.5_.230	CA1_4_.279	CA1_4_.267	CA1_4_.203	CA1_4_.281	p.value..Condition	p.value..Sex	p.value..Age	p.value..PMI	Sig.p.value..Condition	Sig.p.value..Sex	Sig.p.value..Age	Sig.p.value..PMI	Average_Control	Average_AD	Fold_change (Log2)
[truncated: 7,207 more rows]

[truncated: 2 more sheets: EC, PRC]
