# Supplementary material for: Topological Dissection of Proteomic Changes Linked to the Limbic Stage of Alzheimer’s Disease
Source: Front Immunol. 2021 Oct 12;12:750665. doi: 10.3389/fimmu.2021.750665 (PMC8546208; doi:10.3389/fimmu.2021.750665)
Supplement: Supplementary Table 5 — Summary of the phosphorylation status analysis. [file Table_5.xlsx]

## Sheet: HP
Protein Accessions	Annotated Sequence	Modifications	HP_0_.213	HP_0_.283	HP_0_.194	HP_0_.164	HP_3_.280	HP_3_.277	HP_3_.185	HP_3_.282	HP_4_.267	HP_4_.279	HP_4_.281	p.value..Condition	p.value..Sex	p.value..Age	p.value..PMI	Sig.p.value..Condition	Sig.p.value..Sex	Sig.p.value..Age	Sig.p.value..PMI	Average_Control	Average_AD	log2FC(mean)	log2FC(median)	Global-log2FC(median)	log2FCdiff(P-G)
O95831	[R].SLSAIDR.[A]	1xPhospho [S3(100)]	1.71768	1.63042	1.23041	1.6828	1.57101	1.09633	1.53528	1.46574	1.50104	1.39787	1.33311	0.227085	0.369105	0.22346	0.853789					1.56533	1.41434	-0.150989	-0.190876	-0.190769	-0.000106334
Q9Y6V0	[K].FSPIQESR.[D]	1xPhospho [S7(100)]	2.2694	1.68228	1.01976	1.77423	0.288846	1.57431	2.03314	2.2338	1.4801	1.52652	1.39939	0.633889	0.534275	0.899578	0.681253					1.68642	1.50516	-0.18126	-0.201734	-0.20155	-0.000184535
O60939	[K].LSTDDLKTEEEGKTDGEGNPDDGAK.[-]	2xPhospho [T3(99.5);T14(100)]	-1.56762	-0.57827	-0.0548592	-1.25357	-0.557961	-1.15983	-5.23973	-0.2785	-1.46898	-0.629467	-1.48485	0.468541	0.329494	0.88285	0.807562					-0.86358	-1.54562	-0.682037	-0.243909	-0.244128	0.000218869
Q9C0H5-2	[R].AFSEDEALAQQENR.[H]	1xPhospho [S3(100)]	-0.529862	0.511761	0.434935	1.24948	0.031642	-0.419489	1.10101	0.916229	0.300541	-0.135433	0.22201	0.746509	0.676787	0.429406	0.519641					0.416578	0.288073	-0.128506	-0.251338	-0.251617	0.000279427
Q92598	[K].IESPKLER.[T]	1xPhospho [S3(100)]	4.16708	5.75261	6.32915	6.19261	6.8328	5.509	5.55096	4.72301	7.2522	5.94759	5.92709	0.547214	0.408847	0.642736	0.66897					5.61036	5.96324	0.352874	-0.0455194	-0.045208	-0.000311375
P13637-3;P50993;P05023	[R].QGAIVAVTGDGVNDSPALK.[K]	1xPhospho [S15(100)]	0.94608	0.659491	0.376595	1.03494	0.590888	1.11529	1.00084	0.910141	0.820215	0.760687	-0.853132	0.719353	0.748485	0.251928	0.185263					0.754276	0.620703	-0.133573	0.0174298	0.0177994	-0.000369549
Q96GY0	[K].LQTLSPSHK.[G]	1xPhospho [S5(99.7)]	-0.449662	0.429657	1.60062	0.360288	-0.00127506	0.0213814	1.64063	0.142994	0.795481	-0.356733	2.03053	0.827368	0.537286	0.208995	0.449351					0.485226	0.610429	0.125203	-0.251978	-0.251215	-0.000763416
P07197	[R].GSPSTVSSSYK.[R]	1xPhospho [S2(100)]	3.45231	3.56253	2.60111	2.52136	2.43389	1.60857	4.31774	3.264	3.25514	1.50757	3.97879	0.838847	0.654621	0.963586	0.927569					3.03432	2.90939	-0.124938	0.228434	0.226938	0.00149584
O75083	[R].YTSLMLR.[D]	1xPhospho [S3(100)]	-0.560891	-1.10911	-0.11067	-1.36548	-3.0954	-2.73926	0.15918	-1.08235	-3.38685	0.0669956	2.02659	0.738523	0.0689692	0.0411112	0.169391			*		-0.786538	-1.15016	-0.36362	-0.247352	-0.248875	0.00152254
Q8IZU2	[R].SLEDSPYTPPSDSQR.[M]	2xPhospho [S5(100);T8(100)]	-0.825099	-0.737738	-1.13165	-2.25055	-0.215817	-1.36863	-1.067	-1.08242	-1.46398	-1.47118	-1.25251	0.763195	0.158792	0.810783	0.694903					-1.23626	-1.13165	0.104611	-0.274139	-0.272259	-0.00188017
P41236	[R].IQEQESSGEEDSDLSPEER.[E]	1xPhospho [S15(100)]	0.6422	2.36524	1.93243	2.37294	2.66915	2.41523	1.57892	0.664515	1.44821	-1.11044	1.88313	0.533078	0.593157	0.848841	0.694219					1.8282	1.3641	-0.4641	-0.569916	-0.571842	0.00192642
Q13404-1	[K].LPQPPEGQCYSN.[-]	1xCarbamidomethyl [C9];1xPhospho [S11(100)]	0.0590715	0.193733	-0.215378	0.151908	-0.297132	-0.356771	-0.0517578	-0.126698	0.00421715	-0.321482	-0.41984	0.0321522	0.444598	0.42893	0.275949	*				0.0473337	-0.224209	-0.271543	-0.402621	-0.400642	-0.00197887
O95487-3	[R].DSRPLSPILHIVK.[D]	1xPhospho [S6(100)]	-1.13197	-1.00456	-1.47799	-1.08735	-0.484706	-0.612188	-0.450764	-0.221117	-0.80481	-0.149853	-1.36327	0.0261253	0.370547	0.0453295	0.437606	*		*		-1.17547	-0.583815	0.591653	0.624954	0.622324	0.00263023
P07197	[K].EGSSEKEEGEQEEGETEAEAEGEEAEAKEEK.[K]	1xPhospho [S4(99.7)]	2.61654	2.97084	2.35184	1.80091	3.06708	1.38672	2.71382	2.3587	4.07724	2.74711	1.8497	0.738399	0.0384147	0.233553	0.04788		*		*	2.43503	2.60005	0.165021	0.229632	0.226938	0.00269365
Q9Y2W1	[K].SPVGKSPPSTGSTYGSSQK.[E]	1xPhospho [S6(100)]	-2.21402	-0.100193	0.261166	0.482318	0.000645638	0.108257	-0.116682	-0.152142	0.26894	-0.53281	0.436588	0.428673	0.649501	0.652627	0.667447					-0.392683	0.00182819	0.394511	-0.0798407	-0.0770397	-0.00280094
P22059	[R].SLSELESLK.[L]	1xPhospho [S3(100)]	2.38913	1.68939	1.09369	2.71031	2.3974	2.35272	2.11738	1.72165	2.14972	1.87582	1.31588	0.953855	0.975635	0.129373	0.771421					1.97063	1.99008	0.0194542	0.0781207	0.0809679	-0.0028472
Q86VM9	[R].QLSPQSK.[S]	1xPhospho [S3(100)]	-0.607059	0.107594	0.862406	0.688493	0.400296	-1.42362	-2.5586	0.216202	0.0329304	-5.78567	1.25114	0.299192	0.343859	0.864619	0.273904					0.262858	-1.1239	-1.38676	-0.365113	-0.362244	-0.00286913
Q9H6K5	[R].GYDSGPEGGAAASPPPDAELAACHPAAWSR.[G]	1xCarbamidomethyl [C23];1xPhospho [S13(100)]	-0.578664	0.0875683	1.69905	0.796939	0.849635	1.34004	1.34708	0.898403	1.54447	-0.771593	-0.216684	0.719205	0.575164	0.71204	0.853978					0.501224	0.71305	0.211827	0.45615	0.45286	0.0032897
O75363-2;O75363	[K].SGPTSLPLGK.[L]	1xPhospho [S5(100)]	-0.495152	0.727798	-1.99701	1.05171	-0.601066	-1.19642	0.73885	-0.480913	1.08438	-0.564796	0.152319	0.935499	0.436052	0.110735	0.430444					-0.178163	-0.123949	0.0542136	-0.597236	-0.593809	-0.00342703
P25054	[R].SKTPPPPPQTAQTK.[R]	1xPhospho [T3(99.8)]	0.785377	0.292761	0.830982	0.531795	0.438762	0.707933	0.955074	0.373188	1.51435	0.371655	1.22221	0.468413	0.652757	0.530981	0.840353					0.610229	0.797595	0.187367	0.0493479	0.0455885	0.00375938
P05129	[R].SPTSPVPVPVM.[-]	1xOxidation [M11];2xPhospho [S1(99.5);S4(99.5)]	0.234426	0.054512	0.247395	0.727799	1.65118	-1.65547	-0.148485	1.37158	-0.0708771	3.3806	0.746086	0.609231	0.77407	0.659285	0.476085					0.316033	0.753516	0.437483	0.505176	0.501389	0.00378752
Q9C0C2	[R].WLDDLLASPPPSGGGAR.[R]	1xPhospho [S8(100)]	-3.63996	-2.11502	-1.21663	-2.75457	-1.5588	-2.07748	-5.00202	-2.32169	-3.42944	-2.6839	-3.25277	0.509359	0.405744	0.933723	0.715642					-2.43154	-2.90373	-0.472188	-0.249112	-0.252935	0.00382328
P45974	[R].SAADSISESVPVGPK.[V]	1xPhospho [S5(100)]	4.62881	3.33213	3.34277	3.46093	3.66479	3.38361	3.79479	3.88029	3.56613	3.32338	3.05277	0.552335	0.884747	0.689279	0.917199					3.69116	3.52368	-0.16748	0.164281	0.168318	-0.00403643
P04406	[R].GALQNIIPASTGAAK.[A]	1xPhospho [S10(99.7)]	4.52677	4.5783	4.32116	3.86139	4.32829	4.47946	5.12578	4.6261	4.78068	4.55653	4.39322	0.144954	0.594706	0.72189	0.0744991					4.32191	4.61287	0.29096	0.132563	0.136927	-0.00436354
Q9HCD6-2	[R].FSPPPVGGQGK.[E]	1xPhospho [S2(100)]	1.02457	2.22546	1.63824	2.78985	1.44326	1.73306	2.02616	2.80005	1.79278	-0.467953	-3.60358	0.364566	0.267732	0.192168	0.340155					1.91953	0.817683	-1.10185	-0.198792	-0.203199	0.00440693
Q8IWW6	[R].ATTPPNQGRPDSPVYANLQELK.[I]	2xPhospho [S12(100);T/Y]	1.72341	1.71307	2.03374	1.89542	1.56043	1.90714	1.93988	2.0624	1.12352	1.4366	1.69812	0.373305	0.304295	0.359314	0.111171					1.84141	1.67544	-0.165971	-0.111299	-0.11591	0.00461102
Q9Y2J2-4;Q9Y2J2	[K].QLEYQQLEDDKLSQK.[S]	1xPhospho [S13(100)]	2.72571	-1.37413	-0.587664	-2.32572	-0.664483	-1.06769	0.713299	0.140554	-3.28217	-1.24239	2.725	0.995064	0.243777	0.178967	0.132297					-0.39045	-0.382556	0.00789397	0.316415	0.321039	-0.00462437
Q9H4G0	[R].DKSDSDTEGLLFSR.[D]	2xPhospho [S3(100);S5(100)]	-1.43626	1.73075	3.73899	-0.13721	1.58586	1.79243	-1.02297	1.20015	-0.57584	0.663416	-0.303156	0.629944	0.617736	0.547944	0.938279					0.974067	0.477127	-0.49694	-0.133353	-0.128521	-0.00483179
Q93045-2	[R].ASGQAFELILKPPSPISEAPR.[T]	2xPhospho [S2(100);S14(100)]	-0.298594	-2.42997	-2.21912	-3.31127	-0.755607	-0.066021	-2.25296	-1.69992	-2.30437	-2.60762	-5.94893	0.87741	0.587712	0.558203	0.290385					-2.06474	-2.23363	-0.168894	0.0715876	0.0666571	0.0049305
Q6P995	[K].STVEDFEANTSPTK.[R]	1xPhospho [S11(99.7)]	3.00933	3.26447	2.47019	3.38245	3.45251	3.64565	3.62523	3.96878	4.06673	3.49833	2.81769	0.0592955	0.108755	0.000902335	0.170416			***		3.03161	3.58213	0.550521	0.488326	0.49352	-0.00519419
Q7Z4S6;Q7Z4S6-3;Q7Z4S6-4	[R].EKELSPPPGLPSK.[I]	1xPhospho [S5(100)]	3.51424	3.75701	2.13236	3.8337	3.64025	3.37044	1.78787	3.91345	2.65171	3.87047	3.17361	0.828282	0.422633	0.167203	0.799661					3.30933	3.20112	-0.10821	-0.26518	-0.25956	-0.00562048
O75899	[K].DPIEDINSPEHIQR.[R]	1xPhospho [S8(100)]	1.52517	0.833633	0.780737	1.6403	-0.328792	1.70215	1.25993	2.05251	-0.335846	-0.598475	1.0258	0.399055	0.418407	0.784756	0.278554					1.19496	0.682468	-0.512493	-0.153602	-0.147844	-0.00575781
O95562	[K].VLSGQDTEDR.[S]	1xPhospho [T7(100)]	-3.19803	-2.2063	-1.23538	1.01209	-1.74128	-1.79652	-0.869663	0.155979	-2.06633	-4.72044	-3.58452	0.535063	0.591629	0.302166	0.416599					-1.40691	-2.08897	-0.682061	-0.0756788	-0.0816393	0.00596046
Q8N414	[R].SSQTTHGLYK.[V]	1xPhospho [S2(98.7)]	-2.09001	-1.96852	-1.89561	-1.14862	-1.02993	-1.24559	-1.74306	-2.20394	-2.36542	-1.2375	-3.01394	0.88764	0.763764	0.624862	0.912841					-1.77569	-1.8342	-0.0585064	0.189003	0.182896	0.00610733
P35612	[K].TESVTSGPMSPEGSPSKSPSK.[K]	1xOxidation [M9];2xPhospho [S14(100);S20(99.5)]	1.03732	0.597544	0.833479	0.21041	2.32853	1.35442	-0.233747	0.773201	2.25835	0.0869656	0.652782	0.510004	0.0667277	0.264735	0.554015					0.669687	1.0315	0.361814	0.0576897	0.0638056	-0.00611591
Q9UDT6	[K].QSSGPSSSPAAAAAPEKPGPK.[A]	1xPhospho [S3(100)]	-0.235398	-0.83493	-0.0377159	0.496133	-0.691739	-0.467884	0.601007	1.04094	0.124754	-0.565767	0.627583	0.552371	0.721743	0.784389	0.113232					-0.152978	0.0955561	0.248534	0.261311	0.267723	-0.00641203
Q6F5E8	[R].TSPSPDSLGLPEDPCLGPR.[N]	1xCarbamidomethyl [C15];1xPhospho [S4(100)]	0.00523663	-1.15553	-0.694855	-1.16205	-0.567836	-1.12142	-2.68864	-1.36491	-4.37569	-4.37742	-1.07147	0.11602	0.781205	0.456209	0.0998853					-0.751801	-2.22391	-1.47211	-0.439716	-0.433277	-0.00643921
Q9C0C9	[K].SEAESASPEETPDGSASPVEMQDEGAEEPHEAGEQLPPFLLK.[E]	1xPhospho [S7(99.4)]	0.363843	1.95669	-0.141396	0.78235	0.384887	1.04766	1.17825	1.50247	0.999237	0.818064	-2.70814	0.735644	0.198704	0.10419	0.0357996				*	0.740371	0.460348	-0.280023	0.426141	0.419657	0.00648403
Q9BWH6	[R].EFLPTSWSPVGAGPTPSLYK.[V]	1xPhospho [S8(100)]	0.1941	-0.820807	-0.18359	-2.22357	-0.567504	0.0411816	-0.00556374	-1.26786	0.217999	-1.93263	-3.00332	0.817212	0.583385	0.982421	0.0773928					-0.758466	-0.9311	-0.172634	-0.0653057	-0.0586891	-0.00661659
Q9UPT6	[K].QLSPNGGQEDTR.[M]	1xPhospho [S3(100)]	-0.130769	-0.302065	-0.434561	-0.902703	-0.339921	-0.540049	0.0565472	-1.48536	-4.53975	-2.91141	-0.377651	0.279417	0.326329	0.240552	0.156669					-0.442524	-1.44823	-1.0057	-0.171736	-0.164957	-0.00677872
Q9Y2K5	[K].ASSFSGISILTR.[G]	1xPhospho [S3(100)]	-1.47854	-1.08088	-0.506979	-2.09445	-0.0555429	0.26321	-2.89512	-2.85626	-0.301613	-2.74108	-1.99639	0.779694	0.472368	0.914103	0.406471					-1.29022	-1.51183	-0.221613	-0.716674	-0.723515	0.00684035
P31323	[K].GVNFAEEPMQSDSEDGEEEEAAPADAGAFNAPVINR.[F]	1xPhospho [S13(100)]	3.13262	3.42667	2.17967	2.68325	2.52735	2.21732	2.84084	3.3157	2.65831	2.2987	0.724466	0.317793	0.146336	0.138448	0.137424					2.85555	2.36895	-0.486599	-0.380587	-0.373729	-0.00685787
Q9UPN3	[R].LLDAEDVDVPSPDEK.[S]	1xPhospho [S11(100)]	3.43421	3.14983	2.76278	3.03957	3.05976	3.0945	3.19628	3.11119	3.02764	2.38368	2.31483	0.346763	0.383384	0.292202	0.376758					3.0966	2.88398	-0.212614	-0.0349441	-0.0430508	0.00810671
Q9UQ35	[R].TSPAPWK.[R]	1xPhospho [S2(100)]	-0.680303	0.196625	-0.0482998	0.703784	-0.297975	0.504259	-0.173456	0.246807	-0.327179	0.0533371	0.00556946	0.876703	0.713286	0.679701	0.605569					0.0429516	0.00162329	-0.0413283	-0.068593	-0.0767622	0.00816917
Q15036	[R].VTSSVPLPSGSTSSPGR.[G]	1xPhospho [S14(99.3)]	2.80075	2.4223	2.71991	2.5147	2.5835	3.12439	2.98159	2.49064	3.07924	2.34767	2.18155	0.739383	0.911666	0.912389	0.167304					2.61441	2.68408	0.0696699	-0.0338006	-0.0256004	-0.00820017
Q9H0B6	[R].KLDEDASPNEEK.[G]	1xPhospho [S7(100)]	2.07132	1.78163	1.20074	1.46924	1.19952	2.6886	2.89254	1.70252	2.89174	2.11104	1.82684	0.159449	0.731502	0.717295	0.0552461					1.63073	2.18754	0.556814	0.485607	0.477359	0.00824785
Q03001	[R].SESNSSITTTQPTIAK.[G]	1xPhospho [S3(100)]	1.60595	0.563993	0.851717	0.666049	0.421166	0.822704	0.937563	0.482113	0.202745	-1.87576	0.80879	0.239505	0.827894	0.59352	0.466409					0.921927	0.257046	-0.664881	-0.27677	-0.285197	0.00842714
P07355-2	[K].LSLEGDHSTPPSAYGSVK.[A]	1xPhospho [S16(100)]	-3.92083	-1.47718	-1.8445	-0.952218	0.217906	-2.07295	-1.0417	-3.65552	-1.18554	1.03205	2.65863	0.238406	0.615406	0.704578	0.504147					-2.04868	-0.578162	1.47052	0.619138	0.627651	-0.00851345
Q9Y2H9	[R].SPITIQR.[S]	1xPhospho [S1(100)]	-0.252858	-0.683634	-0.981518	-0.878394	-0.913672	-0.148167	-0.844578	-0.533289	-0.605555	0.297098	0.214043	0.253496	0.291002	0.559473	0.99826					-0.699101	-0.362017	0.337084	0.247725	0.256413	-0.0086875
P20702	[K].YAVYTVVSSHEQFTKYLNFSESEEKESHVAMHR.[Y]	1xOxidation [M31];1xPhospho [T14(100)]	1.97628	3.16395	3.65349	3.0288	4.32494	3.30886	2.71052	3.89372	3.79134	3.91343	-0.152023	0.852713	0.146272	0.175771	0.239458					2.95563	3.11297	0.157339	0.694962	0.686057	0.00890541
Q9UPA5	[R].YSSVSNIYSDHR.[Y]	1xPhospho [S3(100)]	0.259984	0.517719	0.237116	-0.219295	-0.247308	0.742908	0.416361	2.08442	-0.154261	2.22114	0.159399	0.331055	0.993427	0.751124	0.752056					0.198881	0.746094	0.547212	0.167811	0.176908	-0.00909758
Q15019-2	[K].IYHLPDAESDEDEDFKEQTR.[L]	1xPhospho [S9(100)]	6.19962	6.47934	7.13676	6.69982	6.68893	7.21337	7.37727	5.90327	6.49734	7.73861	5.95879	0.728322	0.180965	0.359444	0.438211					6.62888	6.76823	0.139343	0.0993485	0.108501	-0.00915289
Q8WWI1	[K].TSTTGVATTQSPTPR.[S]	1xPhospho [S11(99.7)]	-4.27095	-2.29186	-0.315207	-1.71364	-1.64357	-1.05878	-2.02179	-1.99923	-1.63227	-0.878164	-6.39632	0.941887	0.674163	0.680424	0.297039					-2.14791	-2.23287	-0.0849605	0.359179	0.349926	0.0092535
O15085-2	[R].NSHELGPCPEDGSDAPLEDSTADAAASPGP.[-]	1xCarbamidomethyl [C8];1xPhospho [S27(100)]	-5.40329	-1.55333	-1.1318	-1.73998	-1.97474	-1.1734	-4.23031	-1.43695	-1.31586	-2.59534	-3.6211	0.900222	0.166139	0.34784	0.575861					-2.4571	-2.33539	0.121714	-0.328081	-0.318724	-0.00935745
Q8WYL5	[K].SEAAPASLEGGSLKSPPPFFYR.[L]	1xPhospho [S15(100)]	-1.4923	-1.89086	-1.27832	-3.3908	-1.17034	-1.01495	-1.96563	-1.89634	-1.56706	-1.59171	-3.41127	0.70107	0.472865	0.976276	0.108519					-2.01307	-1.80247	0.210599	0.0998712	0.0904541	0.00941706
Q9BYB0	[R].LAGPSGLASPRPLQR.[S]	1xPhospho [S9(100)]	-3.68973	-3.00768	-3.53607	-3.33952	-3.37146	-2.94752	-3.69371	0.137077	-4.57761	0.614618	-2.43963	0.318323	0.989949	0.671853	0.643445					-3.39325	-2.32546	1.06779	0.490276	0.499821	-0.00954509
Q8NFP9	[R].QFSPGPR.[T]	1xPhospho [S3(100)]	1.64638	1.7883	2.35339	1.98758	1.5118	2.01163	1.71	2.1519	1.69938	1.58843	2.23156	0.597309	0.441652	0.201473	0.124834					1.94391	1.84353	-0.100383	-0.177944	-0.168192	-0.0097518
Q8WVR3	[R].SQSFSHQQPSR.[S]	1xPhospho [S3(100)]	-2.31846	-1.05113	0.066824	-1.27368	-0.79671	-0.935547	-0.741238	-0.57873	0.163647	-1.3159	0.523592	0.233246	0.587669	0.851982	0.688862					-1.14411	-0.525841	0.61827	0.421164	0.431313	-0.0101485
P29323	[R].FLEDDTSDPTYTSALGGK.[I]	1xPhospho [S7(99.5)]	-2.09772	-1.99993	-1.1481	-1.67082	-2.03019	-2.15441	-1.28806	-1.23479	-6.15215	-1.54507	-2.5498	0.456499	0.236356	0.316757	0.125025					-1.72914	-2.42207	-0.692926	-0.194814	-0.184654	-0.0101595
Q9UDY2	[R].SIDQDYER.[A]	1xPhospho [S1(100)]	0.592956	1.14216	0.800585	0.646333	0.769256	-1.39726	1.47345	-0.516912	-0.953058	0.727938	3.38436	0.732806	0.360588	0.193949	0.156149					0.795508	0.498253	-0.297255	0.00447893	-0.00588226	0.0103612
O75363-2	[K].TSEIQAR.[G]	1xPhospho [S2(99.6)]	-3.44476	-1.30073	-3.64869	-1.65371	-3.70068	-4.21933	-2.88187	-2.21944	-3.13259	-3.71712	-1.88481	0.357703	0.466763	0.455966	0.718744					-2.51197	-3.10798	-0.596005	-0.583348	-0.593809	0.0104609
P46821	[K].AAEAGGAEEQYGFLTTPTK.[Q]	1xPhospho [T16(100)]	4.85118	3.78967	4.49523	3.91994	4.35866	4.1685	3.66808	3.84335	4.14264	1.82214	4.10672	0.295604	0.743594	0.751238	0.517683					4.264	3.73001	-0.533992	-0.100859	-0.0903721	-0.0104871
Q9Y6R1	[R].SLADIGK.[ST]	1xPhospho [S1(100)]	-3.56253	-0.986807	-0.8615	-0.172549	2.31933	-1.09377	-2.55611	-1.33104	-3.76404	-0.513182	0.0393829	0.724542	0.793571	0.817367	0.112944					-1.39585	-0.985632	0.410214	-0.169618	-0.158862	-0.0107555
Q9Y3X0	[K].EGAASPAPETPQPTSPETSPK.[E]	1xPhospho [S15(99.7)]	1.33111	1.11331	0.582531	1.66081	0.462449	1.19327	1.27045	1.22331	1.32614	0.485699	0.74395	0.422812	0.979607	0.346254	0.645569					1.17194	0.957894	-0.214045	-0.0289435	-0.0399151	0.0109715
Q9UHB6-4	[R].ETPHSPGVEDAPIAK.[V]	1xPhospho [S5(100)]	1.04913	1.22513	1.43405	1.89656	1.41764	2.02634	1.81775	0.837524	1.13421	1.75429	2.7222	0.449819	0.0421092	0.216568	0.20287		*			1.40122	1.67285	0.271632	0.424698	0.435734	-0.0110359
Q15435	[R].VESEESGDEEGKK.[H]	2xPhospho [S3(100);S6(100)]	-0.594073	1.21608	1.42977	-1.07934	-1.10884	1.61817	0.387182	0.329885	0.605738	-0.189182	0.441813	0.931925	0.966324	0.318384	0.200286					0.243108	0.297824	0.0547158	0.07618	0.0651407	0.0110393
Q9NQX3-2	[K].EVHDELEDLPSPPPPLSPPPTTSPHK.[Q]	1xPhospho [S17(100)]	1.43507	1.41081	0.381693	0.567912	0.097209	0.433439	0.755444	1.51317	0.795616	1.93608	-0.518755	0.63136	0.618957	0.50231	0.107181					0.948871	0.716029	-0.232842	-0.23392	-0.222472	-0.0114474
Q9Y2J2-4;Q9Y2J2	[R].VVHASGDASYSAGDSGDAAAQPAFTGIK.[G]	1xPhospho [S9(99.5)]	-0.299884	0.309044	-1.76351	-0.676084	-0.513444	0.325871	-0.195015	0.221304	0.356411	-0.155161	-1.67918	0.458236	0.128149	0.0175795	0.0108251			*	*	-0.607607	-0.234174	0.373433	0.332823	0.321039	0.0117836
P31323	[R].ASVCAEAYNPDEEEDDAESR.[I]	1xCarbamidomethyl [C4];1xPhospho [S2(100)]	-0.0439444	1.912	-0.783226	1.71138	0.759822	1.50095	-0.0423946	-1.07184	1.72436	0.448174	0.350933	0.803008	0.58267	0.321551	0.136176					0.699052	0.524286	-0.174765	-0.385545	-0.373729	-0.011816
Q9NZL4-3	[K].LLQTCFSSPADDSMDR.[-]	1xCarbamidomethyl [C5];1xPhospho [S8(100)]	1.22575	1.45986	1.59266	1.97707	1.2317	1.20569	1.24517	1.7984	1.55203	0.801926	0.920158	0.168298	0.326017	0.311502	0.794407					1.56384	1.25073	-0.31311	-0.294559	-0.306601	0.012042
Q9UBS5	[R].HPPTPPEPSGGLPR.[G]	1xPhospho [T4(100)]	4.36458	4.13441	3.96555	4.37704	3.94379	4.01477	3.20132	4.00676	3.874	3.34641	2.69836	0.0460197	0.417039	0.465726	0.584271	*				4.2104	3.58363	-0.626765	-0.375496	-0.363422	-0.012074
Q66K74	[R].LSLSPLR.[G]	1xPhospho [S4(100)]	2.6782	2.26292	2.11845	1.71099	2.84275	2.73878	1.88395	0.810579	2.27404	0.10813	2.4685	0.577961	0.876465	0.679117	0.993371					2.19264	1.87525	-0.317391	0.0833597	0.0712271	0.0121326
Q8WXE9-3	[R].GASFGSTSVSGSEPVMR.[V]	1xPhospho [S3(100)]	-2.17809	-1.936	-2.36036	-2.38683	-2.52309	-2.82656	-1.66308	-2.32094	-3.37811	-4.23637	-0.309656	0.707438	0.696975	0.46214	0.131661					-2.21532	-2.4654	-0.25008	-0.253857	-0.241374	-0.0124831
P13637-3;P05023	[R].LNIPVSQVNPR.[D]	1xPhospho [S6(100)]	1.25347	1.13249	0.731127	1.01517	1.34572	1.40726	1.1045	0.991619	1.42533	1.00169	0.280483	0.836899	0.243397	0.0988608	0.0416589				*	1.03306	1.07951	0.0464491	0.0306687	0.0177994	0.0128694
Q8IVF2	[K].LGFSSSPTK.[K]	1xPhospho [S6(99.4)]	3.20456	2.33483	1.92323	1.47827	2.95059	2.43343	1.15194	1.17998	1.99156	-0.19981	2.66908	0.44729	0.643008	0.806392	0.766258					2.23523	1.73954	-0.495687	-0.137469	-0.124516	-0.0129538
P55196-5	[R].SSPNVANQPPSPGGK.[S]	1xPhospho [S11(100)]	1.58729	1.10269	1.68532	1.12863	1.37803	1.40291	0.102678	0.808889	0.367022	0.554897	1.06221	0.072987	0.639771	0.208598	0.271381					1.37598	0.810949	-0.565034	-0.549071	-0.535633	-0.0134382
Q08209;P09543;P48454-3	[K].TLFLLR.[G]	1xPhospho [T1(100)]	-2.70697	-3.0884	-4.8708	-3.57929	-2.98854	-3.02607	-0.510956	-3.9735	-1.84357	-1.52813	-2.76566	0.116305	0.746609	0.614535	0.201038					-3.56136	-2.37663	1.18473	0.568177	0.581654	-0.0134764
Q9UQ35	[R].ENSFGSPLEFR.[N]	1xPhospho [S6(100)]	-0.999284	-0.161932	0.271048	0.894286	0.223571	0.720629	-1.11572	-0.00860023	-1.665	-1.71454	0.0328026	0.404951	0.833339	0.873613	0.0831581					0.00102949	-0.503836	-0.504866	-0.063158	-0.0767622	0.0136042
Q14558-2	[R].LGLAVIHGEAQCTELDMDDGRHSPPMVK.[N]	1xCarbamidomethyl [C12];1xPhospho [S23(100)]	-0.16434	0.195253	0.792707	-0.0242739	0.373181	0.0716305	-2.90841	0.0599022	0.0327625	-0.711937	-2.74174	0.192955	0.219952	0.591848	0.533844					0.199837	-0.832087	-1.03192	-0.0527272	-0.0665588	0.0138316
Q14203	[R].QSQIQVFEDGADTTSPETPDSSASK.[V]	1xPhospho [S15(100)]	3.30565	2.79358	2.02739	3.10226	3.17472	3.328	2.82834	3.09729	3.41508	2.23331	1.0849	0.8852	0.225893	0.0493752	0.184938			*		2.80722	2.73738	-0.0698442	0.149368	0.135462	0.013906
P07196	[K].AEEAKDEPPSEGEAEEEEK.[D]	1xPhospho [S10(100)]	5.22677	0.20808	3.71972	2.87551	3.4712	4.09015	4.38604	2.60441	3.10744	2.94905	4.17222	0.541331	0.0462512	0.182421	0.189509		*			3.00752	3.54007	0.532551	0.173579	0.159424	0.0141549
Q15773	[R].LAIQGPEDSPSR.[Q]	1xPhospho [S9(99.8)]	-4.24798	0.297348	0.0557213	0.86176	-1.26028	4.64724	5.89133	-0.352219	6.04843	-3.05575	-1.97879	0.34682	0.712302	0.455827	0.18276					-0.758288	1.41999	2.17828	-0.528753	-0.51431	-0.0144434
Q8NFH8;Q8NFH8-4	[R].GEDPPTPPPRPQK.[T]	1xPhospho [T6(100)]	-3.49087	-0.818106	-1.09904	-0.000878334	-0.125567	0.16357	0.146954	0.371786	0.438097	-2.96405	0.272701	0.211443	0.284258	0.180416	0.721136					-1.35222	-0.242359	1.10986	1.12214	1.13716	-0.0150175
P04406	[K].LVINGNPITIFQER.[D]	1xPhospho [T9(100)]	-0.025775	-1.17831	-1.2765	-4.40493	-1.15833	-0.976717	-0.610514	-1.08075	-2.53117	-1.10569	-2.114	0.655173	0.985079	0.52248	0.437942					-1.72138	-1.36817	0.35321	0.121712	0.136927	-0.0152149
Q96MU7	[R].GISPIVFDR.[S]	1xPhospho [S3(100)]	1.04458	1.57123	1.25597	1.71487	1.47831	2.42206	1.53943	0.90752	0.919218	1.03191	1.12227	0.867556	0.446765	0.874983	0.871862					1.39666	1.34582	-0.0508443	-0.291326	-0.27603	-0.015296
Q8WVR3	[R].KSSPSSPAVR.[D]	1xPhospho [S3(100)]	-4.39199	1.83473	0.904409	0.896548	0.390018	1.31634	1.65275	0.683578	2.40163	1.16577	1.71324	0.193699	0.476497	0.504992	0.521183					-0.189076	1.3319	1.52098	0.415861	0.431313	-0.0154519
O75781	[R].APAPSPAKEER.[K]	1xPhospho [S5(100)]	5.26245	4.89915	5.41129	4.92451	5.08382	5.2568	4.23768	4.08131	4.87928	3.128	5.72327	0.303691	0.82005	0.328737	0.411414					5.12435	4.62717	-0.497184	-0.214202	-0.198668	-0.0155334
Q02952	[K].ETGTDGILAGSQEHDPGQGSSSPEQAGSPTEGEGVSTWESFK.[R]	1xPhospho [S28(100)]	0.505595	0.502245	-2.04905	-0.892814	-0.547767	0.12805	0.661232	-0.821209	1.66471	0.677958	-3.75763	0.846593	0.383991	0.186188	0.00213282				**	-0.483507	-0.284951	0.198555	0.323334	0.307516	0.0158181
P06396	[K].VSNGAGTMSVSLVADENPFAQGALK.[S]	1xPhospho [S11(97.9)]	-1.19684	-4.84912	-3.5345	-3.02265	-2.03343	-3.69137	-3.72966	-6.13214	-3.43477	-3.17245	-5.86506	0.381815	0.5093	0.686311	0.784451					-3.15078	-4.00841	-0.857637	-0.412799	-0.396957	-0.015842
Q9Y3C6	[R].GGASIYGK.[Q]	1xPhospho [S4(100)]	-0.908288	-1.70131	-0.864483	-0.739491	-1.51017	-1.85203	1.23703	-0.619888	-4.18581	0.843376	2.00335	0.681096	0.058301	0.184235	0.0633116					-1.05339	-0.583448	0.469945	0.266497	0.282402	-0.0159049
Q15334	[R].DATQASYR.[I]	1xPhospho [S6(100)]	0.089797	-0.413645	0.266714	-3.36667	-0.787995	-2.10443	-0.502615	-3.66976	-0.196714	0.860191	2.84431	0.78322	0.424142	0.0721347	0.923504					-0.85595	-0.508145	0.347805	-0.340691	-0.356688	0.0159965
Q02779	[K].QWSSSAPNLGK.[S]	1xPhospho [S5(100)]	-0.689467	-0.127598	-0.701311	-0.434087	-0.347791	-0.366245	-0.828033	-0.231728	-0.00117302	-0.868355	-0.579111	0.886499	0.00241823	0.0172641	0.238366		**	*		-0.488116	-0.460348	0.0277678	0.195532	0.179508	0.0160236
P20020-4	[R].IEDSEPHIPLIDDTDAEDDAPTK.[R]	1xPhospho [S4(100)]	-1.00966	-2.14758	-2.5264	-1.27034	-3.21972	-2.11205	-1.42831	-1.1968	-3.42542	-1.57757	-1.28329	0.597866	0.0847082	0.480388	0.190445					-1.7385	-2.03474	-0.296239	0.131395	0.147579	-0.0161843
P61026	[K].EPNSENVDISSGGGVTGWK.[S]	1xPhospho [S11(98.4)]	-1.76554	-1.64814	-1.72852	-1.10177	-1.7268	-0.662342	-1.63346	-0.885475	-1.12501	-1.67662	-2.18702	0.632753	0.535187	0.115937	0.476846					-1.561	-1.41382	0.147176	0.0548716	0.0381632	0.0167084
Q9Y5F6	[K].QSSPNLQVSSDGTLK.[Y]	1xPhospho [S3(99.4)]	-1.7991	-1.01742	-1.31715	-1.80239	-1.39182	-0.881453	-1.64505	-0.88228	-1.32227	-4.29581	-3.14308	0.518929	0.146081	0.349915	0.557797					-1.48402	-1.93739	-0.453379	0.166306	0.149475	0.0168314
O94819	[R].ACPEEPAAPSPEPR.[V]	1xCarbamidomethyl [C2];1xPhospho [S10(100)]	1.65304	0.23	0.585892	1.6067	0.819661	0.190252	1.56097	1.26851	-0.722712	1.19233	2.62199	0.962854	0.097553	0.359202	0.00581605				**	1.01891	0.990142	-0.028766	0.0960307	0.0791473	0.0168834
Q9NXC2	[R].NSAPEQELLVQDATPVSNSLLPEK.[A]	1xPhospho [T14(100)]	-1.2622	-2.41563	-2.52626	-2.96104	-1.76193	-1.55905	-2.11961	-1.82403	-1.37423	-1.76084	-2.56328	0.21508	0.470399	0.415398	0.143047					-2.29128	-1.85185	0.439428	0.709013	0.725948	-0.0169353
Q9UQB8	[R].SSSMAAGLER.[N]	1xPhospho [S3(100)]	-1.43051	0.0595093	-1.52641	-0.240722	-0.8161	-2.00827	-0.405058	0.338531	-2.89125	-0.546642	0.889688	0.991997	0.920522	0.907477	0.112041					-0.784533	-0.777014	0.00751856	0.288976	0.306085	-0.0171089
P07900-2	[K].LGIHEDSQNR.[K]	1xPhospho [S7(100)]	2.03411	1.38047	0.990294	0.964238	-2.56246	1.16108	2.23816	1.08978	1.90557	-0.032486	-0.279322	0.352584	0.542797	0.640637	0.194533					1.34228	0.502904	-0.839374	-0.0956011	-0.113008	0.0174074
Q9NRA0-5	[K].AALHSPVSEGAPVIPPSSGLPLPTPDAR.[V]	1xPhospho [S5(100)]	-0.0385523	-0.637779	-0.931065	-1.93211	-0.524411	-0.80368	-0.811357	-1.42968	-2.34775	-1.0293	-1.38057	0.488247	0.578596	0.28138	0.983643					-0.884876	-1.18954	-0.304659	-0.244881	-0.227238	-0.017643
Q13177	[K].YLSFTPPEK.[D]	1xPhospho [S3(100)]	0.766227	2.17143	0.751146	2.09815	1.21789	1.26907	1.32186	0.261663	1.1823	1.4525	2.27414	0.702727	0.622864	0.847028	0.997789					1.44674	1.28277	-0.163964	-0.163118	-0.180777	0.0176582
P49327	[K].YSGTLNLDR.[V]	1xPhospho [T4(100)]	-3.49142	-4.57136	-2.39319	-1.07561	-3.71341	-2.90902	-3.22954	-3.94309	-2.27193	-3.393	-2.02131	0.782664	0.119496	0.415249	0.164083					-2.8829	-3.06876	-0.185863	-0.287234	-0.269426	-0.0178074
Q9H0B6	[K].LDEDASPNEEK.[G]	1xPhospho [S6(100)]	-0.615903	-0.765068	-1.56307	-0.526567	-1.15072	0.140898	-0.319284	-0.388237	0.040266	0.489372	-0.194716	0.0624343	0.619074	0.468689	0.343548					-0.867651	-0.197489	0.670162	0.49577	0.477359	0.0184112
Q16555	[K].TVTPASSAK.[T]	1xPhospho [T3(100)]	8.33548	6.60802	7.20068	6.82737	6.43804	6.86087	6.68181	7.46437	7.28838	4.46289	8.48317	0.547003	0.967843	0.63891	0.309866					7.24289	6.81136	-0.431527	-0.153153	-0.171608	0.018455
O60333-4	[R].SGLSLEELR.[I]	1xPhospho [S4(100)]	-0.162721	-2.35871	-1.82581	-1.50948	-1.45424	-1.60443	-0.791019	-1.78671	-2.14458	-1.63145	-1.5203	0.811767	0.0882807	0.379408	0.310256					-1.46418	-1.56182	-0.0976371	0.0632186	0.0816879	-0.0184693
P17612	[R].VSINEK.[C]	1xPhospho [S2(100)]	2.93572	2.11727	0.246702	3.31856	0.816691	3.42352	3.28128	2.69415	4.70384	2.25197	2.26379	0.452648	0.951373	0.205184	0.216647					2.15456	2.77646	0.6219	0.167662	0.148897	0.018765
Q86UU1	[K].GGHERPPSPGLR.[G]	1xPhospho [S8(100)]	-3.25897	-0.255814	-0.442093	-5.52994	-4.63223	-0.113396	1.67984	-0.675659	1.71809	1.56206	-2.68019	0.245474	0.864676	0.876496	0.0223723				*	-2.3717	-0.448784	1.92292	1.73713	1.71824	0.0188894
Q9HCD6-2	[R].QIASDSPHASPK.[H]	2xPhospho [S6(100);S10(100)]	1.48834	2.24972	2.43228	2.09007	1.561	1.86779	1.98566	2.40317	1.99101	2.0018	1.63636	0.499988	0.568496	0.94068	0.634293					2.0651	1.92097	-0.144135	-0.184241	-0.203199	0.0189586
P41594	[R].SPSPISTLSHR.[A]	1xPhospho [S3(100)]	3.97437	3.40951	4.01822	2.44599	3.92416	3.58727	2.50249	3.27082	3.34875	2.41336	3.69398	0.605546	0.536211	0.457108	0.765985					3.46202	3.24869	-0.213333	-0.343191	-0.362219	0.0190282
P46109	[R].YPSPPMGSVSAPNLPTAEDNLEYVR.[T]	1xPhospho [S3(100)]	1.83849	1.55184	0.841854	0.951991	1.42112	1.96687	1.28003	1.68895	1.49376	0.528223	-1.26428	0.646099	0.262967	0.211962	0.106644					1.29604	1.01638	-0.279661	0.169205	0.188251	-0.0190463
Q96F85	[R].VVYTGTYDTEGVTPTK.[S]	1xPhospho [T13(99.8)]	1.21709	3.08121	3.10881	2.94991	2.99035	3.39315	3.19119	2.86404	3.36806	2.76999	1.98209	0.422973	0.332379	0.316712	0.254074					2.58925	2.93698	0.347727	-0.0252061	-0.04463	0.019424
Q02156	[K].SAPTSPCDQEIK.[E]	1xCarbamidomethyl [C7];1xPhospho [S5(100)]	4.61714	4.60626	4.18351	4.73652	3.69308	4.04032	4.61511	4.73728	4.16425	4.25179	3.64455	0.141728	0.994686	0.617475	0.565784					4.53586	4.16377	-0.372089	-0.447451	-0.427824	-0.0196271
P46821	[K].SPSLSPSPPSPLEK.[T]	1xPhospho [S10(100)]	7.67697	6.80281	6.50222	6.7793	6.91519	6.35005	6.8056	6.68094	7.22718	5.93071	6.33938	0.276774	0.365628	0.494048	0.595618					6.94033	6.60701	-0.333319	-0.110114	-0.0903721	-0.0197415
Q6IQ19	[R].AHSVDVEK.[N]	1xPhospho [S3(100)]	-2.0235	2.43471	2.95275	0.399617	0.550298	0.505854	2.68549	1.48046	1.78562	-3.04625	3.36033	0.939424	0.52329	0.847787	0.769475					0.940896	1.04597	0.105078	0.0633006	0.0435076	0.019793
P32004	[K].DETFGEYRSLESDNEEK.[A]	1xPhospho [S9(100)]	-0.213544	0.0155678	-0.817822	-0.340541	-0.196486	0.609299	-0.0946655	0.4111	0.000238419	-1.06837	-0.344486	0.45104	0.220671	0.0901616	0.528404					-0.339085	-0.097624	0.241461	0.182377	0.162434	0.0199432
Q15019-2	[K].IYHLPDAESDEDEDFK.[E]	1xPhospho [S9(100)]	3.34151	2.55605	3.13857	3.81164	2.70815	4.60931	4.76031	3.14579	3.36862	4.62749	3.01327	0.301887	0.0454489	0.646164	0.731297		*			3.21194	3.74756	0.535619	0.128585	0.108501	0.0200839
P37802-2	[R].NFSDNQLQEGK.[N]	1xPhospho [S3(100)]	0.484788	0.289557	-0.464584	1.48085	0.160331	0.480177	-0.282091	-0.83193	-1.38508	0.301985	1.37883	0.409789	0.085561	0.377069	0.107486					0.447653	-0.0253973	-0.473051	-0.226841	-0.20631	-0.0205312
P48634	[K].EGPEPPEEVPPPTTPPVPK.[V]	1xPhospho [T14(99.6)]	-0.255483	-0.2964	-0.158468	0.0810003	-0.269471	-0.210766	-0.262175	0.136194	-0.0643768	-1.10953	-1.04145	0.357734	0.257256	0.231486	0.838763					-0.157338	-0.403081	-0.245744	-0.0551991	-0.0758476	0.0206485
Q9UNZ2-4	[K].SPNELVDDLFK.[G]	1xPhospho [S1(100)]	0.556748	-0.771122	-1.31729	-2.15927	-0.589374	0.552526	0.0728378	-1.56975	-1.21012	-1.05725	-2.20735	0.921796	0.712292	0.784524	0.17464					-0.922735	-0.858355	0.06438	-0.0130444	-0.033802	0.0207577
Q9Y6N8	[K].LAEMYGGGESDKDS.[-]	1xPhospho [S10(100)]	0.643304	2.50482	2.16637	1.84872	2.17897	1.63679	0.827442	2.19912	1.35504	0.801119	0.832973	0.394849	0.0522709	0.319403	0.895421					1.7908	1.40449	-0.386309	-0.652501	-0.631517	-0.0209832
Q8WWM9	[K].EVGWVQQVPNATTPPATLPSSGP.[-]	1xPhospho [T13(99.5)]	-2.42176	0.0427818	-0.360289	-0.687564	-0.350987	0.97485	-2.00257	-0.982466	-0.364189	-3.04111	-0.684237	0.934523	0.320937	0.639294	0.820834					-0.856708	-0.921529	-0.0648214	-0.16031	-0.181565	0.021255
P21579	[K].DDDAETGLTDGEEKEEPKEEEK.[L]	1xPhospho [T9(100)]	4.15996	3.13117	2.83982	3.07594	2.49127	5.05019	3.91533	3.87477	2.93082	2.38943	2.94142	0.900277	0.4886	0.948754	0.76231					3.30172	3.37046	0.0687379	-0.162132	-0.183405	0.0212731
Q969R2	[R].VMNTHSDDSGDDDEATTPADK.[S]	1xPhospho [S9(99)]	-1.91412	-0.415457	-0.304562	-0.593484	-1.80851	-2.16138	-0.876249	-0.592047	-1.21453	0.209322	-0.351831	0.751825	0.769927	0.544773	0.738051					-0.806907	-0.970746	-0.163839	-0.371779	-0.350201	-0.0215783
P17600	[K].LGTEEFPLIDQTFYPNHK.[E]	1xPhospho [T3(100)]	-0.374944	-3.61814	-1.41175	-5.45151	-0.0675688	-0.670988	-2.32497	-2.91312	-2.36761	-2.45616	-2.24067	0.409613	0.917821	0.468019	0.932466					-2.71409	-1.86301	0.851074	0.189976	0.168299	0.021677
P78559-2	[R].SPFEIISPPASPPEMVGQR.[V]	1xPhospho [S11(100)]	4.65485	5.66618	5.04401	5.66768	5.14484	4.92613	5.31516	5.98893	5.2511	2.90211	2.66765	0.358737	0.123209	0.144444	0.529535					5.25818	4.59942	-0.658762	-0.210255	-0.188309	-0.021946
P62879	[R].TFVSGACDASIK.[L]	1xCarbamidomethyl [C7];1xPhospho [S10(100)]	-0.529704	-1.29391	-0.731173	-0.66598	-0.866961	-2.17022	0.944511	-3.12028	-0.713892	1.21437	2.51599	0.642975	0.110671	0.152347	0.519902					-0.805192	-0.313783	0.49141	-0.0153155	-0.0372982	0.0219827
Q02410	[R].SNSQENVEASHPSQDGK.[R]	1xPhospho [S3(100)]	1.01412	-0.519545	0.0808868	-0.253764	-1.10658	0.0743408	0.707212	0.99321	-0.139925	0.133364	1.09558	0.719554	0.185085	0.328545	0.376027					0.0804234	0.251029	0.170606	0.219802	0.197582	0.0222201
Q9Y4E6	[K].ARGSPPTSSNIVQGQIK.[Q]	1xPhospho [S4(100)]	2.24969	2.42594	2.55553	1.88385	1.38135	2.35696	2.61552	2.12963	2.97513	1.33074	0.24465	0.41738	0.514821	0.726918	0.0419241				*	2.27875	1.862	-0.416754	-0.208184	-0.185925	-0.0222583
P12036;P12036-2	[K].EEEGKEEEGGEEEEAEGGEEETKSPPAEEAASPEK.[E]	2xPhospho [S24(100);S32(100)]	6.47184	5.89227	4.16314	6.16156	4.47828	4.32458	6.54441	5.84278	5.51849	5.28963	5.94229	0.659867	0.829619	0.611638	0.99158					5.6722	5.42007	-0.252134	-0.508421	-0.530701	0.0222793
Q07955	[K].VDGPRSPSYGR.[S]	2xPhospho [S6(100);S8(100)]	-0.755149	1.6924	2.55757	0.933566	1.12469	0.249336	0.0485134	1.36462	-0.404793	1.20999	1.26464	0.526061	0.811176	0.46732	0.346982					1.10709	0.693856	-0.413239	-0.188287	-0.16564	-0.0226474
Q13813-3;Q13813-2	[K].LTVLSEER.[A]	1xPhospho [S5(100)]	-1.01444	-1.18474	-1.89882	-0.920693	-1.23971	0.342674	-0.617813	-1.42322	0.513617	-1.15686	-1.20125	0.225981	0.854296	0.313727	0.0862496					-1.25467	-0.683224	0.571449	-0.0572686	-0.0801706	0.022902
Q9UQB3	[R].GGSPLAAPQGGSPTK.[L]	2xPhospho [S3(100);S12(100)]	2.53249	2.35709	2.27866	2.14399	3.01269	3.04094	2.36344	2.00644	2.81572	1.78733	2.1224	0.65871	0.410355	0.523883	0.37182					2.32806	2.44985	0.121791	0.0455589	0.0690947	-0.0235357
Q16555	[K].TVTPASSAKTSPAK.[Q]	2xPhospho [S7(100);S11(100)]	5.12682	4.99278	5.5678	4.94277	4.04511	4.33099	5.33299	5.29955	4.86451	2.35426	5.66904	0.332669	0.9502	0.589546	0.402488					5.15754	4.55664	-0.600907	-0.195289	-0.171608	-0.0236812
Q9NSY0	[R].EREDESEDESDILEESPCGR.[W]	1xCarbamidomethyl [C18];1xPhospho [S6(100)]	1.14159	0.0924625	-0.0830688	1.10896	0.80013	0.456884	0.808933	0.814011	-0.0848618	0.524412	-0.026598	0.765699	0.621077	0.409289	0.33018					0.564987	0.470416	-0.0945709	-0.0763011	-0.0525532	-0.0237479
Q15042	[R].AAAMTPPEEELKR.[M]	1xPhospho [T5(100)]	-1.11516	-0.506771	-0.736416	-0.562848	-0.425572	-1.7615	-0.179348	-0.313864	-1.49356	-0.274487	-0.155924	0.84409	0.997248	0.998533	0.167123					-0.730299	-0.65775	0.0725484	0.335768	0.311806	0.0239625
A5PKW4	[R].LEASTSDPLPAR.[G]	1xPhospho [S6(100)]	-0.127746	4.30643	2.81602	3.99339	3.81688	5.55735	3.59377	3.85823	3.98842	3.76684	3.81848	0.13945	0.487088	0.257171	0.610625					2.74702	4.05714	1.31011	0.413775	0.389404	0.0243707
Q9NYI0	[K].ALSEEDLK.[N]	1xPhospho [S3(100)]	-1.48151	-3.34263	-1.70472	-2.16595	-5.17922	-1.57416	0.452442	1.59106	-1.79657	0.287519	-5.77727	0.763162	0.756746	0.757906	0.496352					-2.1737	-1.71374	0.459961	0.361181	0.336559	0.024622
Q8N122	[R].VLDTSSLTQSAPASPTNK.[G]	1xPhospho [S14(100)]	2.53698	1.03034	1.77716	1.6996	0.857812	1.69607	2.1636	1.863	0.92037	1.08791	1.57749	0.388489	0.0592954	0.183672	0.256432					1.76102	1.45232	-0.308696	-0.160888	-0.185574	0.0246854
P05455	[K].FASDDEHDEHDENGATGPVK.[R]	1xPhospho [S3(100)]	2.1255	1.85428	2.33634	2.48963	1.47536	2.93821	2.32612	0.683907	2.41123	2.07739	1.80487	0.547074	0.0584544	0.164418	0.423466					2.20144	1.95958	-0.241853	-0.153525	-0.128777	-0.0247483
Q93008	[R].NGILAIEGTGSDVDDDMSGDEK.[Q]	1xPhospho [S18(100)]	-1.53629	-1.22332	-6.23432	-2.24974	-2.79314	-0.0336609	-5.82385	-1.42843	-2.47983	-0.640038	1.48178	0.457198	0.914501	0.544951	0.924576					-2.81092	-1.67388	1.13704	0.46458	0.439806	0.0247736
Q99961	[K].IAASSSFR.[S]	1xPhospho [S4(100)]	0.961854	2.07264	2.11903	2.27602	2.44901	1.36204	1.38159	1.88898	1.44719	1.68001	3.85645	0.772353	0.975282	0.742742	0.0577918					1.85739	2.00932	0.151939	-0.415827	-0.390758	-0.0250692
Q9NTI2	[K].TPPTLFR.[G]	1xPhospho [T1(100)]	-1.54677	0.881369	1.20409	0.445514	1.82843	1.97429	0.337141	0.742998	0.795902	0.609823	0.626038	0.21397	0.375482	0.533686	0.884657					0.246051	0.987803	0.741752	0.0795569	0.054327	0.0252299
Q8N126-2	[K].GSDDAPDADTAIINAEGGQSGGDDKK.[E]	1xPhospho [S20(100)]	0.954118	1.75554	1.5932	0.875524	1.65945	2.92023	1.92255	1.972	2.0122	2.56955	1.14118	0.0581645	0.745366	0.605754	0.0906727					1.2946	2.02817	0.733571	0.698343	0.672934	0.0254092
Q14CS0	[K].LGSLTPEIVSTPSSPEEEDK.[S]	1xPhospho [S14(100)]	0.424338	0.110197	-0.316601	0.475726	-0.820931	0.87183	1.15588	0.748493	0.384689	0.0454807	-1.57054	0.915498	0.92652	0.431279	0.187711					0.173415	0.116415	-0.0570006	0.117422	0.0919485	0.0254731
Q99733-2	[R].EFITGDVEPTDAESEWHSENEEEEK.[L]	1xPhospho [S18(100)]	5.67311	6.1935	5.73351	6.05517	5.6451	5.66965	5.96054	5.84847	5.31911	6.21532	5.11337	0.303067	0.92175	0.775496	0.472881					5.91382	5.68165	-0.232168	-0.224686	-0.250837	0.0261512
P14618-2;P14618	[K].GSGTAEVELK.[K]	1xPhospho [S2(100)]	2.26365	1.72809	0.93712	1.81702	0.796914	1.94739	2.28561	2.00452	1.72297	1.85365	2.40243	0.618498	0.277299	0.927793	0.969766					1.68647	1.85907	0.1726	0.174837	0.148595	0.0262418
Q8N573	[R].EELVSSDELR.[Q]	1xPhospho [S6(100)]	1.54818	0.869022	-1.03629	0.451032	0.608596	0.984476	0.75432	0.369354	0.872128	-0.0980339	1.27458	0.637607	0.791273	0.369408	0.670637					0.457986	0.680775	0.222789	0.0942931	0.120701	-0.0264077
Q71H61	[R].GGSLETPSK.[R]	1xPhospho [S3(100)]	2.13588	-0.284742	-0.54805	0.237193	-0.602044	-0.846844	-1.05825	0.0191307	-0.562798	0.59152	-0.16943	0.181341	0.491676	0.637156	0.696283					0.38507	-0.375531	-0.760601	-0.539023	-0.512409	-0.0266137
Q01082	[R].TQTAIASEDMPNTLTEAEK.[L]	1xPhospho [T15(99.7)]	0.0358076	-0.496122	-2.80627	-0.702094	-0.515229	-0.629427	-0.788486	0.263121	-0.940186	-0.278982	-2.89026	0.81186	0.281677	0.0272136	0.263788			*		-0.992169	-0.825636	0.166533	-0.0303187	-0.056962	0.0266433
Q8NF91	[R].CHTLLSPVTEESGEEGTNSEISSPPACR.[S]	1xPhospho [S23(100)];2xCarbamidomethyl [C1;C27]	-5.07168	5.71882	0.385441	-0.268382	0.732787	1.57963	-0.438107	-0.85199	-0.0232868	-2.45061	-4.71706	0.591902	0.114501	0.348638	0.0965407					0.191049	-0.881233	-1.07228	-0.496636	-0.469761	-0.026875
P07197	[K].GVVTNGLDLSPADEK.[K]	1xPhospho [S10(100)]	6.06913	2.94825	4.42422	3.28315	4.17468	3.60215	5.08699	4.10752	4.47103	3.43949	3.46708	0.830469	0.657637	0.569994	0.972531					4.18119	4.04985	-0.13134	0.253832	0.226938	0.0268941
O00264	[K].EGEEPTVYSDEEEPKDESAR.[K]	1xPhospho [S9(100)]	6.4517	7.26115	7.20406	7.06838	7.89849	7.85387	6.67327	6.60543	8.30139	7.38631	6.42766	0.461353	0.215181	0.293421	0.0902786					6.99632	7.30663	0.310311	0.250093	0.223053	0.02704
O15530	[R].ANSFVGTAQYVSPELLTEK.[S]	1xPhospho [S3(100)]	2.44303	1.39231	2.26056	1.54251	2.44887	2.48505	2.32398	0.503876	2.51936	1.41705	1.45859	0.946762	0.538273	0.408904	0.468469					1.9096	1.87954	-0.0300604	0.422451	0.395199	0.0272527
Q9UEW8	[K].TEDGDWEWSDDEMDEK.[S]	1xOxidation [M13];1xPhospho [S9(100)]	0.210853	-0.780653	-0.92713	0.116427	0.112851	-0.576546	0.515537	-0.503408	-0.609007	0.672604	-0.441401	0.535452	0.283357	0.82909	0.674333					-0.345126	-0.118481	0.226644	-0.109288	-0.0820255	-0.0272622
O14745	[R].SASSDTSEELNSQDSPPK.[Q]	1xPhospho [S3(100)]	3.87597	3.62681	3.21091	3.68413	2.92981	3.32793	3.56337	3.3594	2.81086	3.13636	4.54935	0.503827	0.156802	0.232247	0.146421					3.59946	3.38244	-0.217017	-0.327542	-0.354858	0.0273166
Q9UQ35	[R].SSGHSSSELSPDAVEK.[A]	1xPhospho [S10(100)]	-0.615117	0.70694	1.27036	0.735555	0.770755	0.882698	0.687855	0.617092	0.419857	-0.771828	-0.336443	0.655394	0.410534	0.713248	0.971254					0.524435	0.324284	-0.200151	-0.104155	-0.0767622	-0.0273929
P35612	[K].SPLVSPSKSLEEGTK.[K]	1xPhospho [S9(100)]	1.79986	3.4305	2.81803	3.32953	3.4357	3.16533	3.39663	2.75484	4.17218	0.96175	2.86284	0.840439	0.137595	0.216925	0.595765					2.84448	2.96418	0.119704	0.0915475	0.0638056	0.0277419
Q9UHI5	[K].HPGGGESDASPEAGSGGGGVALK.[K]	2xPhospho [S10(99.4);S15(100)]	-1.40447	-0.173384	0.522707	-0.940196	-1.82549	-0.359564	-0.813133	0.199026	0.29406	-2.05188	-2.28347	0.468518	0.30185	0.755741	0.235262					-0.498835	-0.977207	-0.478372	-0.256343	-0.228575	-0.0277686
Q9Y4F5	[K].EMSPSPPAAQDPGGTALVSAR.[E]	1xPhospho [S5(100)]	-0.233088	1.35583	1.12072	1.61169	0.721242	0.213648	0.360935	1.78688	1.26046	0.496019	-0.103258	0.535813	0.0647977	0.11021	0.751876					0.963788	0.676562	-0.287226	-0.742255	-0.714296	-0.0279589
Q96L92	[K].SESGYGFNVR.[G]	1xPhospho [S3(100)]	0.536155	1.58603	1.08865	0.807572	0.833255	0.625767	1.00565	0.408918	1.53548	1.02583	1.97068	0.870787	0.801596	0.585179	0.592098					1.0046	1.05794	0.0533367	0.0575376	0.0295506	0.027987
Q9ULF5	[R].LNETELTDLEGQQESPPK.[N]	1xPhospho [S15(100)]	-0.10834	-1.13358	-2.47947	-0.911441	-1.67958	0.290812	-1.36353	-0.515503	-1.57552	-1.24495	-3.85644	0.732729	0.839651	0.288649	0.261237					-1.15821	-1.42067	-0.262467	-0.341023	-0.31287	-0.0281529
Q9HBL0	[R].AASDGQYENQSPEATSPR.[S]	1xPhospho [S11(100)]	-0.642463	0.370909	-0.100889	0.21448	-0.119929	-0.171083	-0.258251	0.358868	-0.581482	-1.21576	0.451584	0.600784	0.457995	0.679281	0.228588					-0.0394907	-0.219437	-0.179946	-0.227879	-0.199675	-0.0282044
P51116	[R].TDGSISGDR.[Q]	1xPhospho [S4(100)]	-1.41771	-2.24142	-1.09339	-1.3932	-1.26474	-1.43336	-3.3581	-2.40413	-1.35315	-1.32687	0.0214062	0.928969	0.501271	0.289281	0.232732					-1.53643	-1.58842	-0.051991	0.05231	0.0239782	0.0283318
Q13098-7	[R].EGSQGELTPANSQSR.[M]	1xPhospho [S3(100)]	2.13693	2.17117	2.30163	2.30087	2.45336	2.38506	2.04662	2.01863	2.30767	1.46068	2.14538	0.538763	0.480947	0.774184	0.724657					2.22765	2.11677	-0.110875	-0.0906329	-0.119319	0.028686
Q8WXD9	[R].TLSGPVTGLLATAR.[R]	1xPhospho [T1(100)]	-4.42459	-2.41954	-2.74886	-3.89585	-0.662265	-3.46844	-4.78166	-5.11434	-4.42697	-2.14773	-2.1576	0.897388	0.81497	0.652891	0.680884					-3.37221	-3.25129	0.120923	-0.146091	-0.174786	0.0286946
Q01082	[K].ESSPIPSPTSDR.[K]	1xPhospho [S7(100)]	5.6747	6.18922	5.10297	6.37895	5.40996	5.8102	6.21457	6.42817	6.70013	5.90399	5.33524	0.693563	0.216776	0.0156053	0.127775			*		5.83646	5.97175	0.135291	-0.0279698	-0.056962	0.0289922
Q01082	[R].TSSKESSPIPSPTSDRK.[A]	1xPhospho [S3(99.1)]	0.328042	2.18348	3.18989	1.62306	2.20026	1.14145	0.964464	1.25867	3.15515	2.71093	1.81717	0.921669	0.398244	0.874348	0.476723					1.83112	1.89259	0.0614687	-0.0860982	-0.056962	-0.0291362
Q6Y7W6	[R].WRPHSPDGPR.[S]	1xPhospho [S5(100)]	1.26773	1.02864	0.780699	1.16823	-1.61618	0.954279	1.25771	1.31329	0.638531	2.36174	0.623945	0.67521	0.160614	0.431369	0.534105					1.06133	0.790474	-0.270851	-0.144157	-0.11468	-0.0294766
P42356	[K].TSSVSSISQVSPER.[G]	1xPhospho [S11(100)]	3.79638	2.84949	3.22534	2.87382	3.12434	3.64038	3.26636	3.64034	3.48804	3.28188	3.25487	0.324748	0.777477	0.938557	0.8425					3.18626	3.38517	0.198916	0.232302	0.202188	0.0301137
Q5TCY1	[K].AGTDALLSTSTSTPPQQNTR.[Q]	1xPhospho [T13(100)]	-0.917434	-2.86106	-1.9638	-2.10482	-3.10788	-2.02582	-1.19193	-3.49927	-1.01842	-2.49747	-1.77155	0.732053	0.118866	0.182675	0.631351					-1.96178	-2.15891	-0.197127	0.00849581	0.0390911	-0.0305953
P08238	[K].EISDDEAEEEK.[G]	1xPhospho [S3(100)]	3.11623	4.43178	3.31512	5.02043	3.08983	4.38318	3.24981	4.79034	4.3961	3.85752	4.11543	0.979233	0.50338	0.159219	0.845711					3.97089	3.98317	0.0122829	0.241977	0.272644	-0.0306673
Q7Z4S6	[K].SDESDSSLSEVHR.[S]	1xPhospho [S7(100)]	0.844924	-1.0925	0.223534	-1.49004	-0.636153	-0.663198	-0.458748	-0.787939	-1.30035	-2.23672	0.815516	0.558373	0.40127	0.0916268	0.18161					-0.378519	-0.752514	-0.373995	-0.228717	-0.25956	0.0308428
Q99460	[R].TVGTPIASVPGSTNTGTVPGSEKDSDSMETEEK.[T]	1xPhospho [T4(100)]	-1.54617	-0.308569	1.70799	-0.235089	1.3292	-0.81752	-0.527822	0.181	1.38004	0.214567	-4.89288	0.774711	0.196849	0.403104	0.26814					-0.095459	-0.44763	-0.352171	0.452829	0.483814	-0.0309854
Q9C0C2	[R].LDSPPPSPITEASEAAEAAEAGNLAVSSR.[E]	1xPhospho [S3(100)]	-0.394488	0.00710487	0.806639	-0.366296	1.06415	0.813547	-0.401373	-0.0856533	-1.25611	-1.65026	-1.22914	0.500417	0.646021	0.92326	0.652133					0.0132399	-0.39212	-0.40536	-0.221777	-0.252935	0.031158
P62820	[K].IQSTPVK.[Q]	1xPhospho [T4(99.7)]	3.05207	2.8299	3.53844	3.61311	2.87138	4.13259	-5.0231	3.09278	-3.69164	2.78915	3.1831	0.279595	0.665669	0.513365	0.181557					3.25838	1.05061	-2.20777	-0.423871	-0.392621	-0.0312495
O43301	[R].ETAPTSAYSSPAR.[S]	1xPhospho [S10(100)]	5.09741	2.72561	3.17724	3.40249	2.1102	2.64333	4.05634	4.30513	2.97105	3.50533	4.34869	0.763924	0.212101	0.405539	0.309153					3.60069	3.42001	-0.180679	0.215461	0.183634	0.0318275
P07900-2	[K].ESEDKPEIEDVGSDEEEEKKDGDKK.[K]	1xPhospho [S13(100)]	6.62849	7.77348	7.41767	7.49742	7.14607	7.92643	7.17028	7.70081	7.57336	7.31217	6.87058	0.831866	0.26135	0.247827	0.189236					7.32926	7.38567	0.056409	-0.145369	-0.113008	-0.0323606
Q9UDY2	[R].SRSWEDSPER.[G]	1xPhospho [S3(100)]	0.154553	0.757879	-2.11799	1.43946	0.48315	0.0140533	0.824884	0.500896	-0.518911	0.257105	1.38874	0.583423	0.969371	0.191165	0.499159					0.058476	0.421417	0.362941	0.0269332	-0.00588226	0.0328155
Q9UPA5	[R].YLGQGLQYGSVTDLR.[H]	1xPhospho [S10(100)]	0.371675	-0.212679	-0.393679	-0.656137	-0.0934286	0.207766	-0.53985	1.41494	-0.585341	0.717115	-1.183	0.663254	0.482688	0.340569	0.709585					-0.222705	-0.00882871	0.213876	0.20975	0.176908	0.0328417
Q6PKG0	[R].TASISSSPSEGTPTVGSYGCTPQSLPK.[F]	1xCarbamidomethyl [C20];1xPhospho [S3(99.6)]	1.85525	1.84304	2.828	1.71667	1.94285	1.99686	1.89295	1.24995	2.17846	-0.692163	1.27824	0.257696	0.675416	0.69327	0.996913					2.06074	1.40673	-0.654007	0.0438027	0.0104046	0.0333982
Q13813-3;Q13813-2	[K].ADVVESWIGEK.[E]	1xPhospho [S6(100)]	-0.617219	-0.840662	-1.85663	-0.874644	-1.3867	-0.904329	-0.497456	-0.948639	-0.507952	-0.574553	-1.26072	0.527909	0.944866	0.216981	0.0783928					-1.04729	-0.86862	0.178668	-0.0466762	-0.0801706	0.0334945
Q14195-2	[R].GMYDGPVFDLTTTPK.[G]	1xPhospho [T13(100)]	5.74745	4.5199	4.56204	3.80586	4.68788	4.8943	4.01164	3.7883	3.93962	2.08477	3.98239	0.206404	0.899066	0.622247	0.940399					4.65881	3.9127	-0.746113	-0.558578	-0.52507	-0.0335073
Q9UBC2-2	[K].TVFPGAVPVLPASPPPK.[D]	1xPhospho [S13(100)]	3.55849	3.70887	3.33776	3.70092	3.43182	3.79544	3.3121	3.80621	3.71723	3.19479	2.50198	0.474946	0.189886	0.105508	0.150886					3.57651	3.39422	-0.182285	-0.197883	-0.164314	-0.0335684
Q8IZD9	[R].GSPSLPDK.[Y]	1xPhospho [S2(100)]	-0.859479	-0.550287	0.0895863	0.487973	-1.1517	-0.541771	-0.594021	-0.0478058	-0.90387	-1.48845	-0.575188	0.126237	0.664037	0.735774	0.174861					-0.208052	-0.757544	-0.549492	-0.36367	-0.329756	-0.0339146
Q5JVS0	[K].SLPAPVAQRPDSPGGGLQAPGQK.[R]	1xPhospho [S12(100)]	1.92153	1.67428	3.22843	3.24833	2.84338	2.91265	1.95893	1.78855	2.17729	0.783405	2.71847	0.495043	0.592864	0.515832	0.103376					2.51814	2.16895	-0.349187	-0.397689	-0.363739	-0.0339503
O15085-2	[R].ITSVIPSPPPPPPLPPPQR.[I]	1xPhospho [S7(99.7)]	-2.15598	-2.43937	-2.2634	-2.55198	-1.98672	-2.63602	-2.82286	-1.94103	-2.96595	-2.21451	-4.12524	0.439223	0.394812	0.465986	0.660156					-2.35268	-2.67033	-0.317651	-0.284634	-0.318724	0.03409
Q7Z6Z7	[R].DGGSGNSTIIVSR.[S]	1xPhospho [S4(100)]	-0.185216	-0.061636	-2.97941	1.13402	-0.394326	-0.0290031	-0.0603218	1.47611	-0.260208	-1.11348	-0.386379	0.593949	0.353726	0.00857491	0.858696			**		-0.523062	-0.109659	0.413403	-0.136782	-0.102638	-0.0341439
O95886	[R].AGLGHISPEGPLSLSEGPSVGPEGGPAGAGVGGGSSTFPR.[M]	1xPhospho [S7(100)]	0.192428	0.594435	-2.26585	-0.531915	0.406413	0.182814	-1.2525	1.73246	-0.113379	-0.920521	-3.9912	0.952833	0.0457543	0.0136173	0.204055		*	*		-0.502726	-0.565129	-0.0624038	0.056365	0.0221272	0.0342379
Q16799	[R].QSPVAMETASTGVAGVSSAMDHTFSTTSK.[D]	1xPhospho [S2(100)]	0.247512	-0.997108	-1.4612	-0.779994	-0.0571928	-1.23415	0.408129	-0.948362	0.458218	-2.18669	-0.782822	0.823832	0.432989	0.348155	0.729852					-0.747697	-0.620409	0.127287	0.10573	0.140043	-0.0343137
Q9UD71	[R].LSEHSSPEEEASPHQR.[A]	1xPhospho [S6(99.8)]	1.35234	0.537029	1.17258	0.736381	2.22033	1.91145	-0.095314	-0.626581	-0.449667	-1.37663	4.6404	0.957218	0.487477	0.289812	0.0952115					0.949583	0.88914	-0.0604427	-1.04979	-1.08427	0.0344787
Q9H4G0	[K].SDSDTEGLLFSR.[D]	1xPhospho [S3(100)]	1.43298	0.174736	0.60215	0.663583	0.199533	0.666655	0.866711	1.24672	-0.29818	0.176754	0.538874	0.487489	0.250956	0.507225	0.136292					0.718362	0.485295	-0.233067	-0.0939927	-0.128521	0.0345283
Q8N3E9	[R].ALSDREEEEEDDEEEEEEVEAAAQR.[R]	1xPhospho [S3(100)]	2.84029	-3.71004	0.797314	0.748322	1.35608	0.749718	1.67533	-4.35074	0.164139	0.521923	0.818136	0.98097	0.0319865	0.128238	0.457569		*			0.168971	0.133513	-0.0354585	-0.0231004	0.011569	-0.0346694
Q96N16-2	[R].TPATPEEDLDDATAR.[E]	1xPhospho [T4(100)]	0.443397	0.705486	0.727901	0.912963	0.212222	0.479582	-3.70245	1.19562	0.388258	0.427912	1.27231	0.470116	0.551738	0.912925	0.547219					0.697437	0.0390652	-0.658372	-0.288782	-0.253904	-0.0348778
Q08J23	[R].ESTQLSPADLTEGKPTDPSK.[L]	1xPhospho [S6(98.9)]	-1.63955	-0.949163	-0.936789	-0.249059	-0.901704	-0.497805	-0.820528	-1.0443	-1.45806	0.103331	-1.28926	0.774362	0.334669	0.995123	0.865851					-0.94364	-0.844046	0.0995942	0.0412722	0.00635624	0.0349159
P15056	[R].SASEPSLNR.[A]	1xPhospho [S3(100)]	5.42581	5.37207	4.90673	5.40449	5.44563	5.0736	5.36736	5.6726	5.70878	4.9805	5.1345	0.723504	0.0168472	0.00243014	0.543562		*	**		5.27728	5.34043	0.0631473	-0.0209184	-0.0559263	0.035008
Q9UJ41	[R].YMSGQTSPR.[K]	1xPhospho [S7(99.7)]	2.31876	2.02039	2.19435	2.1629	1.33335	1.46144	1.39509	1.83535	1.58048	0.915993	1.78928	0.00214795	0.849206	0.399295	0.450571	**				2.1741	1.473	-0.701098	-0.717181	-0.682034	-0.0351472
C9J069	[R].SYENLLGR.[E]	1xPhospho [S1(100)]	0.0814047	0.15556	-0.400852	-0.103795	-0.329993	0.228092	0.122656	-0.360893	-0.736076	-1.20638	0.138763	0.421522	0.606781	0.644112	0.592099					-0.0669208	-0.306261	-0.23934	-0.318798	-0.354062	0.035264
Q9NWV8	[-].MEVAEPSSPTEEEEEEEEHSAEPRPR.[T]	1xAcetyl [N-Term];1xPhospho [S8(99)]	-2.2163	0.596817	1.37994	-0.0491304	1.58044	-0.153234	-0.794098	0.118628	0.982565	0.22897	-2.33379	0.982549	0.0874133	0.338307	0.353975					-0.0721686	-0.052931	0.0192376	-0.155216	-0.119927	-0.0352883
Q70CQ4	[R].ASATSTSKPNSPR.[V]	1xPhospho [S11(100)]	-2.9714	-3.9832	-1.87036	-3.58312	-4.0415	-3.94081	-3.47974	-2.03062	-4.26608	-3.25356	-4.63902	0.333657	0.750973	0.456051	0.518626					-3.10202	-3.66448	-0.562458	-0.663556	-0.699013	0.0354569
O14490	[K].SHSLEGPSK.[G]	1xPhospho [S3(100)]	0.297833	1.9171	1.12296	2.69879	-0.113114	1.5811	2.2812	2.3261	2.97478	0.0207062	-3.03721	0.580486	0.354519	0.185367	0.137564					1.50917	0.861939	-0.647231	0.0610752	0.0255404	0.0355349
A5PKW4	[K].WEFFYGSLDPPSSGAKPPEQAPPSPPGVGSR.[Q]	1xPhospho [S24(100)]	-2.79677	1.49808	1.568	-0.0990133	1.78236	2.60303	0.599821	1.1246	1.33664	0.0814686	-1.96518	0.492661	0.172452	0.314295	0.238437					0.0425742	0.794676	0.752102	0.425066	0.389404	0.0356622
P46821	[R].QSPDHPTVGAGVLHITENGPTEVDYSPSDMQDSSLSHK.[I]	1xPhospho [S2(100)]	3.2857	2.98112	3.23059	3.18302	3.95257	3.15214	4.06311	2.13969	4.06003	2.76836	0.18609	0.719459	0.546666	0.483507	0.122342					3.17011	2.90314	-0.266965	-0.0546689	-0.0903721	0.0357032
P43243	[R].SYSPDGKESPSDK.[K]	2xPhospho [S3(100);S9(100)]	-0.505942	-0.201561	0.180824	-0.125024	-0.401017	-0.150209	-0.272659	-0.171219	-1.91076	0.199293	-0.749598	0.389855	0.213193	0.264624	0.315224					-0.162926	-0.493738	-0.330812	-0.109367	-0.145247	0.0358796
O76041-2	[K].VVYPTEK.[V]	1xPhospho [T5(100)]	-1.05924	-4.87991	-5.05261	-0.709691	-3.85893	-3.96783	-3.2723	-2.22455	-3.09021	-2.66915	0.0462132	0.856266	0.30565	0.948019	0.0771622					-2.92536	-2.71954	0.205826	-0.120637	-0.0846844	-0.035953
Q86VM9	[R].ASDLEDEESAAR.[G]	1xPhospho [S2(100)]	-1.07878	-0.244368	-0.823971	0.410745	-0.986759	0.296043	-0.860334	-1.15801	-1.54871	-0.76309	-0.0311089	0.497694	0.154426	0.502969	0.375368					-0.434093	-0.72171	-0.287617	-0.326165	-0.362244	0.0360785
O00429-6	[K].SKPIPIMPASPQK.[G]	1xOxidation [M7];1xPhospho [S10(100)]	0.213595	-4.6961	-3.57808	-1.18474	-4.62069	-2.44019	-3.83619	-3.72196	-2.62154	-0.518612	-1.13055	0.735369	0.0354573	0.296712	0.49371		*			-2.31133	-2.69853	-0.387205	-0.240131	-0.203928	-0.0362034
P06241	[R].DGSLNQSSGYR.[Y]	1xPhospho [S3(100)]	1.58992	2.13823	1.96958	2.19535	2.0319	1.65626	2.38214	3.0242	1.70975	2.5794	2.9571	0.262504	0.914097	0.698897	0.165733					1.97327	2.33439	0.361124	0.32824	0.36445	-0.0362101
Q9BXP5	[R].HELSPPQK.[R]	1xPhospho [S4(100)]	1.36516	1.62521	0.427361	1.86275	-0.160621	1.89254	1.87751	1.4134	1.19622	-1.65988	-3.45497	0.305889	0.552338	0.355534	0.235681					1.32012	0.157743	-1.16238	-0.298965	-0.262435	-0.03653
Q9BTU6	[R].SSSESYTQSFQSR.[K]	1xPhospho [S3(100)]	0.830937	0.719471	1.23539	0.974879	0.763061	0.593151	0.463579	0.846491	0.561646	0.577566	0.840628	0.0354437	0.659046	0.18132	0.049852	*			*	0.940169	0.663732	-0.276438	-0.309757	-0.273206	-0.0365515
P06733	[R].YISPDQLADLYK.[S]	1xPhospho [S3(100)]	0.811038	0.307558	0.721397	0.0940523	0.501416	0.29874	0.700079	0.487411	0.162262	0.645699	0.0548515	0.672832	0.538618	0.290039	0.889069					0.483511	0.407208	-0.076303	-0.0270662	-0.0641127	0.0370464
P78559-2	[K].GPSPPLNGNILSCSPDR.[R]	1xCarbamidomethyl [C13];1xPhospho [S3(100)]	-4.22528	-0.528959	-0.844339	-0.235061	-0.91212	-0.785839	-0.468512	-0.522264	-1.44368	-1.43575	-2.29947	0.666637	0.419049	0.294352	0.848993					-1.45841	-1.12395	0.334461	-0.225471	-0.188309	-0.0371618
Q9H4G0	[K].GAPSQDDESGGIEDSPDR.[G]	1xPhospho [S15(100)]	5.51628	5.74312	4.96217	5.70113	5.49157	6.02501	5.39418	5.59133	5.73342	5.51755	4.89987	0.854759	0.340476	0.0441281	0.0659884			*		5.48067	5.52185	0.0411741	-0.0911598	-0.128521	0.0373611
P30041	[R].DFTPVCTTELGR.[A]	1xCarbamidomethyl [C6];1xPhospho [T3(100)]	0.0732088	-0.0150871	0.233841	0.381873	-0.590882	-0.617376	-0.0567627	-0.486902	-0.080883	-0.395132	-0.049593	0.00805043	0.288896	0.166235	0.63653	**				0.168459	-0.325362	-0.493821	-0.548657	-0.510843	-0.0378137
P20339;P51148-2;P61020	[K].LVLLGESAVGK.[S]	1xPhospho [S7(100)]	-1.74004	-2.58705	-3.42518	-2.87391	-2.29665	-2.38471	-2.26348	-2.26098	-2.61424	-1.3872	-2.82118	0.312819	0.944502	0.446565	0.425731					-2.65655	-2.28978	0.366768	0.433833	0.396017	0.0378156
Q9UPQ0	[R].SDSLSPPR.[H]	1xPhospho [S5(100)]	0.922399	1.2009	1.04754	1.79099	1.89883	1.65863	0.506306	1.65912	1.92197	-0.124533	0.654959	0.872144	0.0683073	0.0653942	0.973794					1.24046	1.1679	-0.0725607	0.53441	0.496292	0.0381184
Q9UPT6	[R].LFSSSSSPPPAK.[R]	1xPhospho [S7(100)]	3.09033	2.34632	2.23249	3.09328	2.64913	2.33097	2.59178	2.8486	2.7051	2.35949	2.40807	0.509842	0.805975	0.205249	0.454639					2.69061	2.55616	-0.134445	-0.126551	-0.164957	0.0384059
Q5JU85	[R].TVSVEGDAPGSDLSTAVDSPGSQPPYR.[L]	1xPhospho [S19(100)]	-0.453477	1.9547	1.89838	1.7945	2.11863	2.60134	2.14283	1.9806	1.67813	1.95264	0.325417	0.369365	0.431406	0.304054	0.411573					1.29852	1.82851	0.529987	0.134162	0.0952721	0.0388904
Q00975	[R].NAEEKSPLDVLK.[R]	1xPhospho [S6(100)]	1.14872	0.234343	0.116714	0.257028	0.372945	1.68652	0.512089	0.366962	0.662218	1.6297	0.272535	0.355418	0.289968	0.82521	0.302223					0.4392	0.786138	0.346938	0.266404	0.305396	-0.0389924
P14136	[R].LGPGTRLSLAR.[M]	2xPhospho [T5(100);S8(100)]	-1.60426	-3.91176	-3.92667	-3.1506	-4.79427	-3.13203	-4.16636	-4.06888	-2.88393	-4.66564	-5.17029	0.131105	0.742272	0.939508	0.375911					-3.14832	-4.12591	-0.977591	-0.635176	-0.59609	-0.0390854
P14136	[K].TVEMRDGEVIK.[E]	1xPhospho [T1(100)]	-1.86329	-4.62203	-1.7003	-3.03097	-3.41752	-3.93913	-2.3307	-2.599	-3.08233	-5.00619	3.42254	0.801713	0.358592	0.223506	0.0419712				*	-2.80415	-2.42176	0.382384	-0.635207	-0.59609	-0.0391171
Q9P2K5	[K].AEVPGATGGDSPHLQPAEPPGEPR.[R]	1xPhospho [S11(100)]	3.62719	4.64734	4.76753	5.01604	4.6904	5.6142	4.72426	4.43631	5.09965	4.43366	3.92849	0.604576	0.721052	0.446387	0.322281					4.51453	4.70385	0.189328	-0.0170403	0.0221796	-0.0392199
Q9Y4E6	[R].GSPPTSSNIVQGQIK.[Q]	1xPhospho [S2(100)]	0.388932	0.350885	-0.13826	0.725461	-0.656226	0.230127	0.57753	0.10269	0.433861	0.22324	-4.05147	0.381133	0.699799	0.425465	0.104953					0.331755	-0.448607	-0.780362	-0.146669	-0.185925	0.0392566
Q03252	[K].LSPSPSSR.[V]	1xPhospho [S4(100)]	2.19964	1.15602	1.5601	1.44811	1.21194	2.01325	1.43094	0.503345	1.56753	0.832924	1.37302	0.318946	0.149415	0.154298	0.805421					1.59097	1.27613	-0.314834	-0.131087	-0.0917168	-0.0393701
O94929	[R].ASSPGYIDSPTYSR.[Q]	1xPhospho [S3(99.5)]	0.734435	-0.264406	-0.336111	0.308322	-0.701871	0.157471	-0.405481	0.0835857	-0.269421	-1.33303	-0.676737	0.114457	0.861514	0.895351	0.840988					0.11056	-0.449354	-0.559914	-0.427439	-0.38806	-0.0393796
Q5VUB5	[K].EEDKSQISFDNLTPSGTLGK.[D]	1xPhospho [T17(99.6)]	-1.74063	-0.658945	-0.824572	-0.537555	-0.652179	-1.09359	0.0216694	-1.33135	-0.535231	1.16652	-3.65584	0.92883	0.844578	0.551437	0.134042					-0.940426	-0.868571	0.0718551	0.0895796	0.128961	-0.039381
P07197	[K].AKSPVPKSPVEEK.[G]	2xPhospho [S3(100);S8(100)]	4.79742	4.42155	3.7667	5.1191	6.50784	5.16774	4.79902	4.30507	4.87611	4.31188	8.65134	0.263176	0.825001	0.9981	0.136388					4.52619	5.517	0.990809	0.266624	0.226938	0.0396857
Q13813-3;Q13813-2	[K].RWSQLLANSAAR.[K]	1xPhospho [S3(100)]	-3.89757	-3.64821	-2.46749	-4.66588	-2.33379	-3.89283	-3.06767	-5.05482	-2.94352	-4.41285	-4.62257	0.884314	0.556302	0.661281	0.391629					-3.66979	-3.76115	-0.0913618	-0.119938	-0.0801706	-0.0397669
P46100	[K].LTPVSLSNSPIK.[G]	1xPhospho [S9(99.5)]	-2.36151	-1.20971	-1.35173	-0.79189	-2.13131	-0.987377	-1.59216	-2.47647	-1.65367	-3.21665	-3.52111	0.163659	0.859751	0.814325	0.390334					-1.42871	-2.22554	-0.796826	-0.850589	-0.810779	-0.0398102
Q92597	[R].TASGSSVTSLDGTR.[S]	1xPhospho [S3(100)]	5.16684	4.13266	4.11091	4.52806	4.00052	3.49301	4.16178	4.5081	3.5295	3.65013	3.9423	0.0503195	0.746502	0.804732	0.246983					4.48462	3.8979	-0.586714	-0.388056	-0.347744	-0.0403123
Q13153-2	[R].SVIEPLPVTPTR.[D]	1xPhospho [T9(100)]	-1.45268	-1.60712	-3.08544	-2.58047	-0.00479984	-2.52613	-2.74565	-1.87864	-2.41698	-1.22485	-0.00358391	0.358273	0.505105	0.611875	0.412191					-2.18143	-1.54295	0.638477	0.215153	0.256034	-0.0408807
Q9H1E3	[K].EKTPSPKEEDEEPESPPEKK.[T]	1xPhospho [T3(100)]	2.02453	2.60867	3.59502	3.10095	3.11017	2.36205	2.11707	2.35329	3.59484	3.42946	-0.203024	0.547213	0.429163	0.547728	0.207372					2.83229	2.39484	-0.437455	-0.492763	-0.534217	0.0414538
Q9UPA5	[R].SLSDPKPLSPTAEESAK.[E]	2xPhospho [S3(100);S9(100)]	-0.963988	-0.038578	-0.559904	-3.32255	0.553374	0.436335	-0.543438	0.17445	-1.58754	-1.89521	-2.78737	0.636798	0.167964	0.538187	0.324706					-1.22126	-0.807057	0.414199	0.218508	0.176908	0.0415998
Q16643-3	[K].ASDSGPSSSSSSSSSPPR.[T]	1xPhospho [S15(100)]	1.00207	5.21793	4.52435	5.57126	3.09047	4.12676	4.90308	5.22758	5.16561	4.70284	3.39994	0.744215	0.471744	0.32378	0.490781					4.0789	4.37375	0.294854	-0.1683	-0.12665	-0.0416498
P46821	[K].QGSPDQVSPVSEMTSTSLYQDK.[Q]	1xOxidation [M13];1xPhospho [S3(100)]	1.68808	0.934637	0.450001	1.69226	1.67197	0.662384	1.85925	1.09853	2.2603	1.17927	0.719194	0.683855	0.416072	0.0877318	0.454408					1.19124	1.35013	0.158885	-0.13209	-0.0903721	-0.041718
Q9NQC3	[R].SPSAIFSAELSK.[T]	1xPhospho [S3(99.7)]	1.72501	1.35457	0.657597	-0.0973978	1.37764	2.37521	1.51505	-0.102306	0.805214	-0.236483	-0.5725	0.789447	0.886779	0.971936	0.140255					0.909944	0.737403	-0.172541	-0.20087	-0.159053	-0.0418167
Q15435	[R].VESEESGDEEGKK.[H]	1xPhospho [S6(100)]	2.61471	1.99442	2.40397	2.1586	1.16899	2.80848	2.16177	2.38837	3.1821	2.9572	0.869432	0.878534	0.837424	0.928355	0.0543462					2.29292	2.21948	-0.073446	0.107085	0.0651407	0.041944
Q9UPT6	[R].TGSSPTQGIVNK.[A]	1xPhospho [S4(100)]	5.41905	4.27182	4.22982	4.66102	4.5441	4.38868	4.32413	4.37186	4.33219	3.50015	4.34342	0.17824	0.92262	0.999931	0.500156					4.64543	4.25779	-0.387638	-0.123001	-0.164957	0.0419564
Q8NF91	[R].SKTPTGPELDTSYK.[G]	1xPhospho [T3(100)]	-1.59837	0.980677	1.8851	0.00639629	-0.200938	0.558189	0.701262	-0.863495	1.55608	-1.52238	-0.0181923	0.710603	0.636504	0.659183	0.388306					0.31845	0.0300758	-0.288374	-0.511729	-0.469761	-0.0419679
Q9NV96;Q9NV96-3	[R].TAALPTFRK.[L]	1xPhospho [T6(100)]	-1.0985	-1.57469	0.0670223	-1.532	-0.773311	-1.94256	-1.67837	-0.679203	-1.24335	0.219698	-1.36616	0.94701	0.965869	0.446398	0.630646					-1.03454	-1.06618	-0.0316378	0.0719008	0.0299225	0.0419784
Q9P2G1	[R].GVAPADSPEAPR.[R]	1xPhospho [S7(100)]	3.44117	3.21516	2.53844	3.59024	3.03152	3.07339	3.16137	3.25099	3.2252	2.99066	3.18327	0.718758	0.821956	0.122603	0.929547					3.19625	3.13091	-0.0653392	-0.166791	-0.124686	-0.0421052
P46821	[K].TDATDGKDYNASASTISPPSSMEEDK.[F]	2xPhospho [S12(100);S17(100)]	-0.0898829	-3.0253	-3.71246	-2.58443	-4.73306	-2.5589	-2.51341	-0.946842	-6.0004	-2.85308	-4.30335	0.332315	0.354605	0.74372	0.600515					-2.35302	-3.41558	-1.06256	-0.0482135	-0.0903721	0.0421586
P50479	[R].IHIDPEIQDGSPTTSR.[R]	1xPhospho [S11(100)]	0.64038	-0.337416	0.0245209	0.234685	-0.777627	0.259184	2.36662	-0.4137	-1.07467	-0.308601	1.90843	0.846992	0.0286116	0.13017	0.248341		*			0.140543	0.279948	0.139405	-0.438204	-0.39599	-0.0422139
P55196-5	[K].SQDADSPGSSGAPENLTFK.[E]	1xPhospho [S6(100)]	-0.405225	0.146214	0.412252	0.0827417	-0.477229	-0.378723	-0.286566	0.266357	-0.423353	-0.182796	-1.20859	0.118391	0.598836	0.891374	0.630703					0.0589957	-0.384415	-0.443411	-0.493201	-0.535633	0.0424323
Q99250	[K].TDMTPSTTSPPSYDSVTKPEK.[E]	1xPhospho [S9(100)]	1.46001	1.2381	0.437157	1.78405	0.646316	0.496527	0.512552	2.34521	0.521524	1.42555	-0.0243607	0.419336	0.506443	0.178621	0.917157					1.22983	0.846188	-0.38364	-0.827527	-0.785049	-0.0424771
P46821	[R].FSPEVPGQK.[I]	1xPhospho [S2(100)]	2.37121	3.18358	2.41433	3.0979	2.81078	2.47461	2.55578	2.70838	3.76064	2.86485	2.34263	0.94176	0.0443826	0.0365167	0.0550879		*	*		2.76676	2.78824	0.0214821	-0.0477395	-0.0903721	0.0426326
O75962	[K].DSDDSAATPQDETVEER.[G]	1xPhospho [T8(100)]	-0.779748	-4.15854	-1.94388	-2.56463	-3.23056	-1.88811	-1.15847	-1.7102	-5.42483	-1.56141	-0.907221	0.924515	0.010985	0.0835524	0.0449778		*		*	-2.3617	-2.26869	0.0930138	0.544053	0.501249	0.0428038
O75569	[R].AEAPPLEREDSGTFSLGK.[M]	1xPhospho [S11(99.6)]	-2.86434	-1.8987	0.770426	-1.39607	-0.441131	-1.89559	-1.71877	-0.637199	-2.14093	-1.32001	-0.450613	0.863515	0.986484	0.405768	0.0622294					-1.34717	-1.22918	0.117991	0.327379	0.284469	0.0429101
Q86T65	[K].ELGSTEDIYLASR.[K]	1xPhospho [S4(99.7)]	3.58486	3.65118	2.75128	3.68156	2.64303	2.09919	4.62596	2.76618	3.89236	3.37416	3.38067	0.732052	0.803203	0.923683	0.470091					3.41722	3.25451	-0.162713	-0.243864	-0.286827	0.0429635
Q8WWI1	[R].LPSPTSPFSSLSQDQAATSK.[A]	1xPhospho [S3(99.3)]	-3.65578	-1.12806	-0.451809	-1.17116	0.790925	1.18633	-0.972511	-0.756594	0.366043	-0.945906	-0.788061	0.0669193	0.349829	0.363826	0.717192					-1.6017	-0.159968	1.44173	0.393016	0.349926	0.0430903
Q86UR5;Q86UR5-6	[R].QRSPTQSPPADTSFSSR.[R]	1xPhospho [S3(99.5)]	-0.174806	1.31057	1.58139	1.1595	0.618672	0.710306	0.710569	0.770903	0.464815	-0.169081	0.554815	0.206494	0.650606	0.767028	0.737558					0.969164	0.523	-0.446164	-0.616363	-0.573133	-0.0432296
P21554	[K].HANNAASVHR.[A]	1xPhospho [S7(100)]	-2.22144	3.05961	1.40002	-4.04317	-0.106183	-0.9734	-1.33753	-4.56792	-4.80393	-3.20277	2.70835	0.488186	0.789176	0.115775	0.81062					-0.451244	-1.75477	-1.30352	-0.926822	-0.883108	-0.043714
P46821	[K].DYNASASTISPPSSMEEDK.[F]	1xOxidation [M15];1xPhospho [S10(100)]	1.6594	0.658287	-0.154634	2.31928	1.06088	1.82888	0.961159	1.53059	1.20154	0.769806	1.11229	0.843017	0.821727	0.154871	0.562077					1.12058	1.20931	0.0887241	-0.0465579	-0.0903721	0.0438142
Q9UQ35	[K].MALPPQEDATASPPR.[Q]	1xPhospho [S12(100)]	-0.891629	1.05764	0.537157	1.7194	0.450257	1.09395	0.971498	1.08978	0.764553	0.0833874	0.729086	0.768275	0.606243	0.275456	0.831105					0.605643	0.740359	0.134716	-0.0328465	-0.0767622	0.0439157
P19634	[K].EDLPVITIDPASPQSPESVDLVNEELK.[G]	1xPhospho [S15(100)]	1.34931	0.833067	0.700455	0.652677	2.01142	2.26669	0.986799	1.03825	0.274218	-0.509655	-0.425751	0.894801	0.581357	0.505986	0.890622					0.883876	0.805996	-0.07788	0.220038	0.175854	0.0441847
Q01082	[K].HEVSASTQSTPASSR.[A]	1xPhospho [S9(100)]	3.74842	1.47306	1.84241	2.71426	0.415414	2.68466	3.85764	2.26588	1.70939	-0.335581	4.17549	0.727367	0.188118	0.37485	0.306429					2.44454	2.11041	-0.334125	-0.0124564	-0.056962	0.0445056
Q01484	[K].QEESSSSSDPDADCSVDVDEPK.[H]	1xCarbamidomethyl [C14];1xPhospho [S4(99.7)]	-1.33204	0.194719	-1.52816	-0.302745	-0.840789	-2.08287	-0.869326	-0.531797	-0.185877	0.0997086	-1.47298	0.843571	0.117497	0.0859258	0.202497					-0.742056	-0.840561	-0.0985051	-0.0233946	-0.068224	0.0448294
P46821	[R].DVMSDETNNEETESPSQEFVNITK.[Y]	1xOxidation [M3];1xPhospho [S14(100)]	3.75718	2.52359	2.83656	3.26808	3.6398	3.68325	2.91686	2.5947	2.98551	1.36736	2.41538	0.527163	0.926282	0.782926	0.727317					3.09635	2.80041	-0.295944	-0.135456	-0.0903721	-0.0450835
P27544	[R].EYDTAEAQSLKPSK.[A]	1xPhospho [S9(100)]	-2.86309	-5.35017	-1.8483	-3.34169	-3.59851	0.631784	-3.01597	-2.77087	-1.74234	-3.70008	-0.813101	0.24761	0.237939	0.37243	0.521573					-3.35081	-2.14415	1.20666	0.331518	0.286393	0.0451248
Q9UJU6;Q9UJU6-3	[R].FQDVGPQAPVGSVYQK.[T]	1xPhospho [S12(100)]	-0.361259	0.00768852	0.484287	0.614972	-0.0497885	0.0790329	-1.2015	0.218576	-4.56888	-0.625824	0.653612	0.319661	0.280976	0.286063	0.0263117				*	0.186422	-0.784967	-0.97139	-0.295776	-0.250525	-0.0452518
P40818	[R].SYSSPDITQAIQEEEK.[R]	1xPhospho [S3(100)]	-0.751138	-0.346792	-0.834238	-0.535514	-1.17905	-0.565853	-0.608646	-3.65959	-0.842611	-1.26299	-0.650967	0.290957	0.198207	0.153376	0.514712					-0.61692	-1.25281	-0.635894	-0.199286	-0.153584	-0.045702
Q02156	[K].ALSFDNR.[G]	1xPhospho [S3(100)]	2.84036	2.80088	2.60432	2.58144	2.32501	2.63462	-1.87278	2.2289	-4.16533	1.9382	2.81611	0.216101	0.463206	0.346632	0.114366					2.70675	0.843533	-1.86322	-0.473697	-0.427824	-0.0458727
Q8N350	[R].LEAAEAAGGASPDSPPER.[G]	1xPhospho [S14(100)]	1.78918	2.31893	2.06661	1.93685	2.33147	1.47678	2.0981	2.92928	2.58586	1.70323	1.52252	0.832201	0.00142911	0.0258713	0.501345		**	*		2.02789	2.09247	0.0645721	0.096374	0.0501633	0.0462108
P06748	[K].CGSGPVHISGQHLVAVEEDAESEDEEEEDVK.[L]	1xCarbamidomethyl [C1];1xPhospho [S22(100)]	1.74947	2.53637	3.10802	1.53566	3.61345	2.85152	0.107582	1.6855	-0.981598	2.68261	0.203827	0.414407	0.97141	0.630494	0.698252					2.23238	1.45184	-0.780539	-0.45742	-0.503681	0.0462613
Q9Y4D8	[K].LADYVVPGCQTVLSPTASEPDTTLTK.[T]	1xCarbamidomethyl [C9];1xPhospho [S14(100)]	0.659438	0.0158558	-0.381783	-0.215098	0.277476	0.879347	0.0600395	-0.0967445	0.628847	-2.52469	-5.23852	0.466013	0.324643	0.305466	0.172751					0.0196033	-0.859177	-0.87878	0.159661	0.113314	0.0463471
P18583-9	[R].SAASPVVSSMPER.[A]	1xPhospho [S4(100)]	-0.338906	-0.0189419	-0.0308971	0.241576	-0.838761	-0.923159	0.146881	-1.32974	-2.02756	-3.64882	-0.364342	0.0853492	0.654333	0.449918	0.30906					-0.0367923	-1.28364	-1.24685	-0.898239	-0.944632	0.0463924
O75534-4	[K].SPAAPGQSPTGSVCYER.[N]	1xCarbamidomethyl [C14];1xPhospho [S8(100)]	0.258895	-1.43299	-0.52425	-0.35933	-0.282081	-0.511208	-0.500816	-0.156258	-0.452887	-0.149813	-0.873375	0.742261	0.487789	0.91432	0.396269					-0.514419	-0.418062	0.0963563	-0.0110965	-0.0576334	0.0465369
P55265-4	[K].LGNSCEFR.[L]	1xCarbamidomethyl [C5];1xPhospho [S4(100)]	-3.22833	-3.79637	-2.10123	-1.81625	-2.49201	-2.91207	-4.24461	-2.44238	-0.520893	-3.39724	-5.36265	0.717788	0.247119	0.257005	0.482605					-2.73555	-3.05312	-0.317575	-0.247287	-0.2939	0.0466125
O15400	[K].EFGSLPTTPSEQR.[Q]	1xPhospho [T8(99.7)]	5.72152	5.28745	5.08681	5.17795	5.38117	5.38148	5.07499	5.04014	5.62238	4.04895	4.62108	0.341631	0.303727	0.481589	0.455663					5.31843	5.02431	-0.294116	-0.15771	-0.204436	0.0467267
P78559-2	[K].SPPCEDFSVTGESEK.[R]	1xCarbamidomethyl [C4];1xPhospho [S1(100)]	1.55252	2.37546	1.13672	2.46966	1.49226	3.08678	2.02669	2.19493	1.72892	0.262693	1.1679	0.738572	0.596745	0.262387	0.645055					1.88359	1.7086	-0.174995	-0.235073	-0.188309	-0.0467639
Q8IXI2-3	[R].DCALSPDELK.[D]	1xCarbamidomethyl [C2];1xPhospho [S5(100)]	1.17928	0.118347	-0.349234	0.11361	-0.43065	0.747871	0.503288	0.519255	0.105814	0.511614	-0.579311	0.850303	0.530712	0.827701	0.289321					0.265501	0.19684	-0.0686613	0.38731	0.340292	0.0470176
Q96AG3	[K].SPPYGVPTTSTPYEGPTEEPFSSGGGGSVQGQSSEQLNR.[F]	1xPhospho [S1(100)]	1.6987	0.387226	-0.254185	0.124721	0.563537	1.13316	0.720697	0.511143	0.297316	0.231203	-1.35193	0.718558	0.832406	0.486833	0.216571					0.489115	0.300731	-0.188384	0.255169	0.302475	-0.0473056
Q99543	[R].NASASFQELEDK.[K]	1xPhospho [S3(100)]	-2.20292	-0.850687	-1.56886	-1.47135	-2.72063	-1.46729	-2.11825	-2.059	-1.6678	-2.26365	-3.97804	0.12337	0.551455	0.680711	0.0533641					-1.52345	-2.32495	-0.801495	-0.598141	-0.645535	0.047394
Q12955	[R].DGLTPLHCGAR.[S]	1xCarbamidomethyl [C8];1xPhospho [T4(100)]	-3.7409	-3.40361	-3.42479	-4.59034	-2.98418	-4.18909	-1.75178	-3.03759	-0.539015	0.721411	-3.54536	0.116817	0.686282	0.639285	0.137104					-3.78991	-2.18937	1.60054	0.598668	0.646289	-0.0476209
P51674	[K].SKEEQELHDIHSTR.[S]	1xPhospho [S12(100)]	5.02592	3.17539	2.9197	3.0971	3.80358	5.50576	3.04879	1.44613	2.84974	2.57186	4.12877	0.778278	0.205595	0.282437	0.952802					3.55453	3.33638	-0.218151	-0.0874534	-0.0396843	-0.0477691
Q01484	[K].TEKHSPVSPSAK.[T]	1xPhospho [S5(100)]	4.3965	2.49715	2.3193	2.14053	3.32107	4.06825	1.88107	2.22061	3.59792	2.14103	2.3879	0.951775	0.803518	0.874824	0.399435					2.83837	2.80255	-0.0358199	-0.0203257	-0.068224	0.0478983
Q9BTE6-3	[R].ELSLDDPEVEQVSGR.[G]	1xPhospho [S3(100)]	0.974296	-1.43884	-0.560053	-0.467793	-1.1304	-0.830402	0.633043	-0.368896	-1.37319	0.555965	-0.354021	0.947301	0.0262961	0.210667	0.410827		*			-0.373099	-0.4097	-0.0366013	0.145027	0.19322	-0.0481935
Q9UJV8	[R].KASGEEQECLD.[-]	1xCarbamidomethyl [C9];1xPhospho [S3(100)]	-2.7028	0.378487	0.970196	0.643922	1.1555	0.168335	-0.893419	0.121744	0.572794	0.228191	-1.09775	0.777971	0.194202	0.348242	0.769141					-0.177549	0.0364842	0.214033	-0.342869	-0.2946	-0.0482688
Q8TDY2	[R].STELVLSPDMPR.[T]	1xOxidation [M10];1xPhospho [S7(100)]	-2.17597	-3.27024	-4.6291	-2.64974	-6.51666	-5.60903	-4.41762	-1.82024	-1.8077	-3.08269	-3.47556	0.540088	0.726703	0.562786	0.647522					-3.18126	-3.8185	-0.637236	-0.515567	-0.467077	-0.04849
P17600	[K].QTTAAAAATFSEQVGGGSGGAGR.[G]	1xPhospho [T3(99.4)]	-2.52225	-1.90297	-4.38983	-1.71108	-2.68882	-1.91167	-1.99559	-1.14391	-1.84285	-4.40687	-3.3151	0.828345	0.149741	0.0125003	0.560912			*		-2.63153	-2.47212	0.159415	0.217021	0.168299	0.0487218
Q5VUB5	[K].LSYSTSQEFSSR.[E]	1xPhospho [S6(100)]	0.618983	0.464323	-0.213951	0.948712	-1.18882	-0.404097	0.62187	0.942205	0.324583	1.23753	1.1946	0.898305	0.37899	0.832462	0.776454					0.454517	0.389696	-0.0648209	0.0802169	0.128961	-0.0487437
Q6ZVL6	[R].NVPASDEEEGAVLFDNSSK.[V]	1xPhospho [S5(100)]	0.984107	0.955191	0.951872	1.31616	2.35487	2.38315	1.04296	1.12436	0.77639	-0.300472	0.550747	0.873878	0.537031	0.406921	0.710921					1.05183	1.13314	0.0813123	0.0733142	0.0245266	0.0487876
Q9UN36	[R].TASLTSAASVDGNR.[S]	2xPhospho [S3(100);S9(100)]	3.32098	1.59553	0.0967426	1.92802	2.34928	-2.15596	1.44158	1.19696	-3.40482	1.12628	4.04147	0.46168	0.511399	0.545068	0.0469532				*	1.73532	0.656399	-1.07892	-0.564816	-0.516016	-0.0488
Q02156	[K].LIAGAESPQPASGSSPSEEDR.[S]	1xPhospho [S15(100)]	4.46561	4.38445	4.22301	4.51683	3.82395	4.29523	4.66369	4.57401	4.01532	4.04604	3.33897	0.254633	0.933789	0.670838	0.489672					4.39747	4.10817	-0.2893	-0.378992	-0.427824	0.0488324
P19634	[R].IGSDPLAYEPK.[E]	1xPhospho [S3(100)]	1.9578	1.35061	1.65772	1.17024	2.48265	2.56968	0.85265	1.09185	1.72886	0.0326977	1.86534	0.973745	0.657701	0.973162	0.74483					1.53409	1.51768	-0.0164176	0.2247	0.175854	0.0488462
Q4KMP7	[R].ALAAGADSPK.[T]	1xPhospho [S8(100)]	4.50702	4.27148	4.3247	4.53176	4.06845	4.90585	4.46197	4.39249	4.92335	3.16309	4.37728	0.798555	0.778697	0.732122	0.802309					4.40874	4.3275	-0.0812437	-0.0233674	0.0256996	-0.049067
Q96K21	[R].LPDSDDDEDEETAIQR.[V]	1xPhospho [S4(100)]	2.6326	1.98079	1.80796	2.27155	1.04381	1.09024	1.88487	1.90744	1.31417	1.02986	1.6784	0.0121913	0.55391	0.532787	0.48926	*				2.17322	1.42125	-0.751969	-0.812	-0.762682	-0.0493178
P07197	[K].SDQAEEGGSEKEGSSEKEEGEQEEGETEAEAEGEEAEAK.[E]	1xPhospho [S9(100)]	3.2234	2.54174	-1.35186	2.49674	0.304692	-1.56736	3.66191	2.7957	5.35787	4.21476	1.78273	0.667986	0.510476	0.214062	0.263313					1.72751	2.36433	0.636823	0.276457	0.226938	0.0495191
O43395	[K].GDDDEESDEEAVK.[K]	1xPhospho [S7(100)]	-2.32376	-1.96266	-2.01731	-1.57959	-2.36775	-1.21808	-2.90115	-1.85921	-4.59575	-0.664249	-1.38013	0.808411	0.141611	0.321728	0.190124					-1.97083	-2.1409	-0.17007	0.130779	0.180321	-0.0495415
Q2M3C7	[R].SGSQEAEESIHPNTQEK.[Y]	1xPhospho [S3(99.6)]	0.750869	0.988186	0.0207481	0.941339	-0.4978	-1.7051	0.543095	1.09188	1.06298	1.40979	0.0866203	0.519931	0.544205	0.517919	0.594979					0.675285	0.284494	-0.390791	-0.303009	-0.352588	0.0495787
Q7Z6Z7	[R].AESPEEVACR.[K]	1xCarbamidomethyl [C9];1xPhospho [S3(100)]	3.54887	3.67173	3.46926	3.9787	3.57556	3.55729	3.54354	4.06529	3.61377	3.08294	3.23124	0.44571	0.176792	0.0657809	0.796116					3.66714	3.52423	-0.142907	-0.0530047	-0.102638	0.0496335
O15079-2	[R].RTSPPVSVR.[D]	1xPhospho [S3(100)]	4.68911	4.51418	4.6167	4.61592	4.5604	4.77887	4.98228	4.8151	5.20219	4.14723	3.8904	0.947322	0.311251	0.232991	0.161521					4.60897	4.62521	0.0162342	0.162562	0.112776	0.0497861
Q8N6T3-2	[R].YVGFGNTPPPQK.[K]	1xPhospho [T7(100)]	0.499759	0.173149	-0.171949	0.0204344	-0.189023	-0.00660133	0.108278	1.11194	0.0757656	2.04791	0.159231	0.444176	0.848835	0.755786	0.755225					0.130348	0.4725	0.342152	0.0114865	0.0618725	-0.050386
Q9UQB3	[R].GGSAPEGATYAAPR.[G]	1xPhospho [S3(100)]	0.319482	0.802383	0.745113	0.384471	0.382062	-0.526423	0.583349	0.651381	-0.00563621	0.838484	2.69696	0.857077	0.624244	0.333513	0.138642					0.562862	0.660026	0.0971632	0.0185571	0.0690947	-0.0505376
Q03001	[R].AMVDSQQKSPVKR.[R]	1xPhospho [S9(100)]	0.284192	1.24572	1.44208	1.15865	0.732276	0.866243	1.02207	0.645998	1.20488	0.534798	0.968735	0.437611	0.796194	0.629444	0.715706					1.03266	0.853571	-0.17909	-0.335942	-0.285197	-0.0507445
O60749	[R].RFSDFLGLHSK.[L]	1xPhospho [S3(100)]	-2.57217	-2.62449	-3.38833	-4.83297	-2.58835	-2.06875	-3.57869	-4.57724	-3.0547	-0.918699	-4.41816	0.682067	0.900144	0.728197	0.0577701					-3.35449	-3.02923	0.325262	-0.0482855	-0.0995703	0.0512848
P12694-2	[R].SVDEVNYWDK.[Q]	1xPhospho [S1(100)]	2.92512	2.33372	1.96038	2.25947	1.82809	2.03168	2.01385	1.90366	1.50584	2.12604	1.88513	0.0272362	0.234532	0.324703	0.890266	*				2.36967	1.89918	-0.470489	-0.392936	-0.444261	0.0513244
Q14194-2;Q14194	[R].NLHQSNFSLSGAQIDDNNPR.[R]	2xPhospho [S5(100);S8(100)]	-2.31807	-0.515434	0.180893	-1.79056	-2.19134	-3.12161	-1.05463	-1.38184	-2.90831	-1.19261	-0.823299	0.296261	0.658951	0.124392	0.471316					-1.11079	-1.81052	-0.699724	-0.228844	-0.177402	-0.0514412
P46821	[K].VSPSKSPSLSPSPPSPLEK.[T]	1xPhospho [S4(99.6)]	-6.05165	-1.27365	-1.13177	-1.166	-1.36169	-2.95916	-0.558914	-3.04874	-0.810122	-2.56128	0.663885	0.454434	0.7754	0.98026	0.718077					-2.40577	-1.51943	0.886335	-0.141866	-0.0903721	-0.0514941
Q99442	[K].VGPGNHGTEGSGGER.[H]	1xPhospho [S11(99.6)]	-0.6034	-1.71996	-3.01901	-1.41257	-1.8523	-1.07467	-0.136806	-0.945345	-0.918144	0.0787373	-2.40165	0.287124	0.831517	0.284191	0.214473					-1.68874	-1.03574	0.652996	0.62092	0.568998	0.0519214
Q07002	[R].ASLSDIGFGK.[L]	1xPhospho [S2(100)]	-1.43625	-2.66088	-2.94178	-1.86849	-3.00074	-2.15452	-0.718451	-2.96399	-2.37543	-1.6569	-0.937664	0.642694	0.0244095	0.301165	0.659766		*			-2.22685	-1.97253	0.254323	0.110166	0.0580635	0.0521021
Q9UDY2	[K].VQVAALQASPPLDQDDR.[A]	1xPhospho [S9(100)]	-2.52129	-2.54423	-3.55509	-2.74472	-2.59795	-3.73452	-2.4163	-2.5527	-2.91441	-1.61166	-3.43263	0.826663	0.611588	0.282357	0.48127					-2.84133	-2.75145	0.0898798	0.0465279	-0.00588226	0.0524101
Q9C0C2	[R].ASPEPPGPESSSR.[W]	1xPhospho [S2(100)]	1.09148	1.64248	1.90227	1.78903	-0.534312	1.51528	1.75443	1.24628	1.86969	1.55416	1.28677	0.425661	0.26601	0.305146	0.378709					1.60631	1.24176	-0.364557	-0.200469	-0.252935	0.0524659
Q12852-2	[R].GATGGAGDPGSPPPAR.[G]	1xPhospho [S11(100)]	0.528092	-0.600676	-1.29872	-0.325021	-0.858653	0.181192	0.0153828	-0.0387459	-0.182358	0.0224113	-0.943975	0.65381	0.666148	0.428507	0.310143					-0.424082	-0.257821	0.166261	0.424102	0.371351	0.0527511
Q96HN2	[R].DGGEALVSPDGTVTEAPR.[T]	1xPhospho [S8(100)]	1.75157	1.45503	1.33091	1.42644	1.32193	1.68494	1.59067	1.596	1.24366	-1.55321	0.640404	0.370387	0.50279	0.665931	0.889928					1.49099	0.932057	-0.55893	-0.118798	-0.0657053	-0.0530925
Q93008	[R].AQENYEGSEEVSPPQTK.[D]	1xPhospho [S12(100)]	-1.0364	-0.369551	-0.847782	-0.305495	-0.0048151	-0.636478	-0.392508	0.394651	0.398539	-0.221962	-1.18893	0.23737	0.00960913	0.000806013	0.275738		**	***		-0.639808	-0.235929	0.403879	0.386704	0.439806	-0.0531015
O95674	[R].AESAPLPVSADDTPEVLNR.[A]	1xPhospho [T13(100)]	1.35282	0.132202	0.56505	-1.10264	1.01267	0.944836	0.45953	0.776552	0.605999	-0.25992	-0.348343	0.650049	0.398432	0.867596	0.429454					0.236857	0.455904	0.219046	0.257373	0.204176	0.0531969
O60841	[K].QSFDDNDSEELEDKDSK.[S]	1xPhospho [S8(100)]	-0.738738	0.208458	0.383476	0.570233	0.117114	-0.222317	-0.00131989	0.184624	-0.180634	-0.769581	0.339207	0.533859	0.621322	0.864016	0.166233					0.105857	-0.0761295	-0.181987	-0.297287	-0.35153	0.0542431
Q01484;Q01484-5	[R].SHTLSHASYLR.[D]	1xPhospho [T3(100)]	0.496881	0.413656	-1.5291	-4.15535	-0.000195503	-1.37359	-0.354198	-2.83102	-3.3931	0.533907	-0.571648	0.963035	0.681172	0.302741	0.605821					-1.19348	-1.14141	0.0520728	-0.0139236	-0.068224	0.0543003
Q6ICG6-2	[R].SLVGSWLK.[L]	1xPhospho [S5(100)]	-1.45733	0.119661	-0.211161	-0.538356	-0.136973	-0.395517	0.0461178	-1.30094	-0.54841	-1.02621	-0.331652	0.986922	0.795388	0.76655	0.670318					-0.521796	-0.527654	-0.00585801	-0.0207591	0.0335808	-0.0543399
Q9H7Z7	[R].AITEASPAH.[-]	1xPhospho [S6(100)]	-1.68573	-1.6372	-1.99525	-1.42815	-1.14346	-1.26543	-2.00621	-2.17841	-1.81428	-1.11874	-2.179	0.957319	0.92583	0.589707	0.524437					-1.68658	-1.67222	0.0143625	-0.152813	-0.207775	0.0549617
Q16643-3;Q16643	[R].LSSPVLHR.[L]	1xPhospho [S3(100)]	5.6525	7.59762	7.58539	7.76541	7.11336	7.40908	7.67573	7.18648	7.9501	6.73977	7.61866	0.588334	0.555148	0.616726	0.829305					7.15023	7.38474	0.234509	-0.182421	-0.12665	-0.0557709
Q8TDJ6-3	[K].QVDHENDDADREDEEHSQEDR.[E]	1xPhospho [S17(100)]	0.659625	1.0739	-0.332203	-0.0492105	-0.121758	1.53956	0.353851	0.46665	0.722761	-2.56239	-2.04941	0.494364	0.282822	0.333239	0.190347					0.338027	-0.235819	-0.573847	0.0486441	-0.00727653	0.0559206
Q9NYF8	[K].LKDLFDYSPPLHK.[N]	1xPhospho [S8(100)]	-0.200686	1.26219	1.27835	1.21747	1.65691	1.13617	1.16612	0.8431	1.11713	1.83633	-0.993143	0.89079	0.419909	0.353412	0.222514					0.889329	0.966089	0.0767594	-0.103662	-0.0475531	-0.056109
Q9UQB3	[R].NSYGAPAEDIK.[H]	1xPhospho [S2(100)]	0.807733	-0.215149	-0.0737247	-3.64092	-0.131474	-0.310854	-0.0964813	-0.0739231	-1.128	-0.547338	1.6894	0.427516	0.931375	0.291185	0.878201					-0.780514	-0.0855246	0.69499	0.0129623	0.0690947	-0.0561323
Q14194-2	[R].SAGRPDAVGLPGPGGSEDTASDVSEPSGSAVSSPGER.[D]	1xPhospho [S33(100)]	1.68871	3.94433	3.57104	4.27544	1.03394	3.52385	5.10433	4.16972	4.6655	3.06629	1.99292	0.995781	0.877317	0.589251	0.232752					3.36988	3.36522	-0.00465747	-0.233841	-0.177402	-0.0564384
O00192	[R].GASSAGEASEKEPLK.[L]	1xPhospho [S3(100)]	-0.404134	-0.246721	-0.521093	-2.45579	-0.810306	-1.98383	1.13851	-5.16122	-0.0201168	-0.121611	1.3878	0.928559	0.346605	0.132193	0.569853					-0.906935	-0.795824	0.111111	0.341003	0.397593	-0.0565906
O75382	[R].ALRPGDLPPSPDDVK.[R]	1xPhospho [S10(100)]	1.27479	1.47631	1.35847	0.917842	1.5149	1.77471	1.32283	1.4042	1.76684	0.447762	0.153513	0.865857	0.121877	0.277803	0.100821					1.25685	1.19782	-0.0590298	0.0875688	0.144352	-0.0567832
P78559-2	[R].ELVLSSPEDLTQDFEEMK.[R]	1xOxidation [M17];2xPhospho [S5(100);S6(100)]	-2.83559	-1.40734	-0.212311	-1.62493	-0.553992	-1.64742	-1.88618	-1.10525	-4.2807	-0.990902	-4.42409	0.516168	0.908194	0.916812	0.768916					-1.52004	-2.12693	-0.606892	-0.131289	-0.188309	0.0570197
P62826	[K].SIVFHR.[K]	1xPhospho [S1(100)]	-0.306863	0.454828	-0.385843	2.28483	-1.14811	1.07497	0.802517	-2.37543	0.101131	1.48379	-0.56875	0.48796	0.0914643	0.539205	0.511465					0.511739	-0.0899842	-0.601724	0.0271487	0.0842266	-0.0570779
O43719	[R].EFDEDSDEKEEEEDTYEK.[V]	1xPhospho [S6(100)]	0.738563	1.36749	0.745863	0.762929	0.0895815	0.913746	0.370996	0.30117	-0.407864	0.433346	-0.0745697	0.0215508	0.514175	0.384056	0.638324	*				0.90371	0.232344	-0.671366	-0.453226	-0.51067	0.0574441
Q8N1I0-2;Q8N1I0-3	[R].ASPLLSDK.[H]	1xPhospho [S2(100)]	2.19919	2.18946	2.76759	2.8161	1.94706	1.67388	2.56282	2.38263	2.15047	-0.60911	3.32519	0.39517	0.927998	0.756993	0.197819					2.49309	1.91899	-0.574093	-0.332919	-0.275439	-0.0574794
Q9C0D0	[K].LSPPLPPK.[K]	1xPhospho [S2(100)]	0.986848	0.974293	0.331394	0.901381	0.527961	1.96313	1.26728	1.1877	2.16692	1.07502	2.22951	0.0782789	0.932177	0.646071	0.532863					0.798479	1.48822	0.689738	0.329447	0.271526	0.0579209
Q96TC7	[R].SQSLPNSLDYTQTSDPGR.[H]	1xPhospho [S3(100)]	4.49913	4.57078	4.32906	4.55879	4.46008	4.57467	3.86679	3.91763	4.4901	3.78438	3.6644	0.0897408	0.460628	0.644746	0.303953					4.48944	4.10829	-0.381148	-0.611336	-0.552412	-0.0589237
Q86UL8	[R].GGFFSPWK.[T]	1xPhospho [S5(100)]	0.670587	-3.46076	-1.61192	-1.44846	-0.755527	-0.26873	-1.85683	-0.865189	-1.9693	-1.90812	-1.68563	0.854829	0.395349	0.819279	0.232224					-1.46264	-1.3299	0.132734	-0.155445	-0.096405	-0.0590396
Q9UGV2	[R].THSTSSSLGSGESPFSR.[S]	2xPhospho [S7(100);S10(100)]	-0.520087	1.13002	0.340948	0.0661058	0.497552	-0.125235	0.216841	0.532816	0.428072	1.42711	-0.223124	0.717774	0.193849	0.38825	0.153508					0.254246	0.393433	0.139187	0.224545	0.283606	-0.0590606
Q9UBB6-3	[R].LLSTSPALQGTPASR.[G]	1xPhospho [S5(100)]	0.65364	3.18671	3.24879	2.96029	1.88768	2.56235	2.55231	2.31994	2.63639	2.26023	1.2072	0.567596	0.577035	0.786871	0.319961					2.51236	2.20373	-0.308633	-0.753564	-0.694079	-0.059485
Q5JU85	[K].SLAESIDEALNCHPSGPMSEEPGSAQLEK.[R]	1xCarbamidomethyl [C12];1xPhospho [S5(100)]	-5.36897	-1.91138	-2.6575	-4.76018	-3.00514	-1.76441	-3.55402	-4.4741	-3.80162	-2.49891	-4.26493	0.675483	0.75223	0.756215	0.128755					-3.67451	-3.33759	0.336917	0.154816	0.0952721	0.0595443
Q09666	[K].LQGSGVSLASK.[K]	1xPhospho [S10(100)]	-1.22232	-0.815498	-1.90482	-1.32627	-1.23773	-3.02803	-1.58234	-2.35684	-1.99996	-0.49188	1.18142	0.955002	0.582935	0.440796	0.354423					-1.31723	-1.35934	-0.04211	-0.308044	-0.368444	0.0604
Q99698	[K].LTGSLGCSIDR.[L]	1xCarbamidomethyl [C7];1xPhospho [S4(100)]	0.126063	-0.594337	0.805405	0.315873	0.693358	0.675543	0.23036	-0.0148334	0.518017	0.538017	0.169767	0.369981	0.32915	0.448414	0.477673					0.163251	0.401461	0.23821	0.297049	0.357582	-0.0605335
Q9H4G0	[K].GFLVMGSK.[F]	1xPhospho [S7(100)]	-1.2436	-2.566	-1.33085	-2.8716	-2.94269	-1.96275	-1.97665	-2.90484	-2.99474	-2.01626	0.882256	0.98455	0.0536676	0.0117406	0.189973			*		-2.00301	-1.98795	0.0150586	-0.067831	-0.128521	0.0606899
Q6F5E8	[R].SPPSPATDQR.[G]	1xPhospho [S1(100)]	1.51453	0.772451	-0.408484	1.3748	-0.142137	0.701427	1.16813	1.4066	0.317175	-2.29331	0.858107	0.480495	0.819596	0.550643	0.565185					0.813324	0.287998	-0.525326	-0.372198	-0.433277	0.0610795
Q9C0H9	[R].QVDEGVWPPPNNLLSQSPK.[K]	1xPhospho [S17(99.7)]	0.137923	-0.31208	-0.649075	-0.162696	0.0640821	-0.219776	-0.143667	-0.534073	-0.105268	-0.737377	-0.770224	0.629177	0.503699	0.259807	0.472593					-0.246482	-0.349472	-0.10299	0.017612	-0.0436554	0.0612674
O43175	[R].AGTGVDNVDLEAATR.[K]	1xPhospho [T3(100)]	0.0922918	-0.243685	-0.463949	-0.0677099	-1.01371	-0.423456	-0.710518	-0.289658	-0.557371	-0.0723515	-0.866461	0.0690579	0.472858	0.767069	0.567737					-0.170763	-0.561932	-0.391169	-0.401674	-0.340368	-0.0613055
P78357	[R].DQNLPQILEESRSE.[-]	1xPhospho [S13(100)]	3.37938	3.66911	3.23498	3.36014	3.56903	3.03418	3.77065	3.46736	3.61673	3.12364	2.52586	0.646035	0.0891565	0.115973	0.115279					3.4109	3.30106	-0.109837	0.0976038	0.0361843	0.0614195
O15075;O15075-2;O43602	[K].NVNPNWSVNVK.[T]	1xPhospho [S7(100)]	-4.51036	-1.25445	-0.994146	-1.28183	-0.319373	-4.04509	-1.00422	-2.33058	-5.23562	-2.12154	2.33359	0.894306	0.665128	0.470297	0.0455386				*	-2.01019	-1.81755	0.192648	-0.853402	-0.79184	-0.0615621
P50993	[K].AGQENISVSK.[R]	1xPhospho [S7(100)]	3.20008	3.52011	2.79137	3.49397	2.31192	3.35113	3.03789	2.87085	3.47007	3.1035	2.79381	0.291443	0.792038	0.805078	0.0667075					3.25138	2.99131	-0.260076	-0.309143	-0.247179	-0.061964
O15069	[K].LPTPQEETSLTLCPDSPQNLK.[E]	1xCarbamidomethyl [C13];1xPhospho [T3(98.8)]	-2.56486	-3.79651	-2.7055	-3.27018	-4.94779	-1.37462	-2.03119	-5.53113	-2.45732	-2.5188	-4.08891	0.820853	0.0456958	0.136682	0.210173		*			-3.08427	-3.27854	-0.194274	0.469041	0.406796	0.0622458
Q8TDJ6-3	[R].VSVDSNLFVYSK.[S]	1xPhospho [S5(100)]	-0.0179071	0.801569	0.26753	-0.224296	0.881379	-0.0826149	0.323685	0.949492	0.179939	-0.54134	-1.32243	0.738915	0.0162871	0.108722	0.323629		*			0.206724	0.0554449	-0.151279	0.0551276	-0.00727653	0.0624042
O43761	[R].FQQISSVR.[D]	1xPhospho [S6(99.6)]	1.11211	-0.936527	0.552124	-1.62325	0.20297	0.616714	-1.01827	-0.374043	-0.590969	-0.32979	-1.69845	0.709402	0.89387	0.476767	0.640169					-0.223887	-0.455976	-0.232089	-0.181841	-0.119106	-0.0627346
Q2LD37	[R].SDENVLDSPK.[Q]	1xPhospho [S8(100)]	0.344865	-1.73677	-1.2932	-1.19936	-1.82706	-1.71704	-0.757496	-0.259201	-2.89043	-1.36696	-0.431093	0.557916	0.184507	0.32281	0.065925					-0.971117	-1.32133	-0.35021	-0.120681	-0.183434	0.0627522
Q9NZ72	[K].SPSDLSPESPMLSSPPK.[K]	1xPhospho [S6(100)]	4.30521	2.53185	2.45697	1.98711	2.41464	2.6466	2.17132	3.24185	2.77501	2.22644	0.887325	0.383794	0.522776	0.647707	0.318829					2.82029	2.3376	-0.48269	-0.0797691	-0.142548	0.0627785
O95466-3	[K].GEPPAPKSPPK.[A]	1xPhospho [S8(100)]	-2.02231	-5.05719	-0.550686	-0.807351	-0.422732	-0.873293	-0.741385	-0.084919	-0.510775	-0.95299	-1.19055	0.0975248	0.58913	0.849376	0.134722					-2.10938	-0.682378	1.42701	0.673448	0.610373	0.0630751
Q9UPA5	[K].QASATTPGHESPR.[E]	1xPhospho [S11(100)]	2.96803	3.55799	3.17553	3.29929	2.63589	3.82959	3.47748	3.07203	3.54243	1.12045	3.73174	0.706605	0.82018	0.992589	0.991468					3.25021	3.05851	-0.191695	0.240067	0.176908	0.0631585
Q9Y6V0	[K].GGSLGCQTEADSDTQSPQYLSATSPPKDK.[K]	1xCarbamidomethyl [C6];1xPhospho [S24(100)]	1.87289	2.13811	2.09499	2.51478	1.71643	1.47686	1.89559	2.44333	1.94004	1.85147	0.729883	0.16393	0.379559	0.298457	0.613518					2.15519	1.72194	-0.433248	-0.265078	-0.20155	-0.0635281
P08670	[R].QVQSLTCEVDALK.[G]	1xCarbamidomethyl [C7];1xPhospho [S4(100)]	-1.0309	1.07183	2.72678	-0.309207	0.894126	2.07558	0.811592	0.885138	-0.23427	-0.909611	-0.350515	0.842865	0.783407	0.554474	0.940501					0.614625	0.453149	-0.161477	0.430278	0.493837	-0.0635591
P36404	[K].FNGEDIDTISPTLGFNIK.[T]	1xPhospho [S10(100)]	-5.14413	-0.317158	-0.732883	-1.42793	0.268998	0.0901585	-4.705	-0.958155	-0.429575	-0.870886	-3.22416	0.695628	0.106253	0.258473	0.464365					-1.90553	-1.40409	0.501438	0.209523	0.145907	0.0636153
Q13976-2	[K].TWTFCGTPEYVAPEIILNK.[G]	1xCarbamidomethyl [C5];1xPhospho [T3(100)]	0.736024	0.716969	0.657822	-0.61971	0.229913	0.610119	0.279512	-1.50046	0.0205803	-0.0612888	-0.92111	0.242482	0.64439	0.212607	0.10062					0.372776	-0.19182	-0.564596	-0.666815	-0.603147	-0.0636683
Q9C0H2	[R].CENTPLIGRESPPPSYTSSMR.[A]	1xCarbamidomethyl [C1];1xPhospho [S11(100)]	-0.274577	0.3792	0.658255	-0.157542	0.119115	-0.270248	-1.22125	-0.0438766	-1.4469	-0.902609	-0.521029	0.0539008	0.756803	0.493782	0.340808					0.151334	-0.6124	-0.763734	-0.631857	-0.567404	-0.0644536
Q8NFP9	[R].EIEDLSQSQSPESETDYPVSTDTR.[D]	1xPhospho [S10(100)]	1.94287	2.34078	2.6409	2.6981	2.21936	2.25808	2.50813	2.86638	2.56552	1.8994	1.07985	0.538476	0.283711	0.250124	0.509824					2.40566	2.19953	-0.20613	-0.232758	-0.168192	-0.0645657
Q6WCQ1-2	[K].DQPDGSSLSPAQSPSQSQPPAASSLR.[E]	1xPhospho [S13(100)]	0.318271	-0.237003	-2.01411	0.523608	-0.35374	0.67503	0.23995	0.160679	0.636574	-3.61491	-0.703072	0.937267	0.422255	0.163762	0.837326					-0.352308	-0.422784	-0.0704761	0.120045	0.184612	-0.0645671
Q6WCQ1-2	[R].TLLTGDGGGEATGSPLAQGK.[D]	1xPhospho [S14(100)]	-2.76111	-0.515036	-0.97772	-1.29938	-1.07487	-0.446428	-1.01862	-2.24711	-0.0497913	-0.869072	-1.75051	0.548192	0.537545	0.702151	0.0459372				*	-1.38831	-1.0652	0.323113	0.119933	0.184612	-0.0646796
Q5JU85	[R].MQFSFEEYEK.[A]	1xPhospho [S4(100)]	-0.933425	1.24315	1.13574	0.773112	1.02924	1.10431	0.940834	0.98498	0.723089	1.00117	-1.97622	0.987741	0.298815	0.309023	0.181335					0.554644	0.543915	-0.0107293	0.0305552	0.0952721	-0.0647168
O60242	[R].ISLNDDEEEK.[G]	1xPhospho [S2(100)]	-0.269326	0.420244	-0.926067	0.89227	-0.200133	0.770329	0.781168	0.59553	0.190645	0.0555515	-0.369877	0.551492	0.762678	0.0568497	0.475372					0.0292802	0.260459	0.231179	0.115186	0.180012	-0.0648255
P16389	[K].IPSSPDLK.[K]	1xPhospho [S4(100)]	4.16732	0.890295	0.621407	2.18466	0.898587	2.99942	3.25495	1.79471	0.131161	1.19198	3.11395	0.951583	0.0465556	0.383296	0.280981		*			1.96592	1.91211	-0.053813	0.257231	0.192239	0.0649924
Q5T5Y3-3	[K].APVHFVEPLSPTGVAGHR.[K]	1xPhospho [S10(100)]	-1.15855	0.0808983	-0.657829	-0.265481	-0.671599	-0.251904	-0.309944	0.330872	-0.34852	0.140608	-3.06165	0.879222	0.292393	0.160882	0.108066					-0.50024	-0.59602	-0.0957799	0.151711	0.0867176	0.0649934
P08238	[K].IEDVGSDEEDDSGKDK.[K]	1xPhospho [S6(100)]	7.97884	7.82153	8.19038	8.10755	8.08948	8.67829	8.46554	8.38108	8.42329	7.89704	7.8995	0.185012	0.978974	0.52831	0.667835					8.02458	8.26203	0.237457	0.337883	0.272644	0.065239
P62979	[R].TLSDYNIQK.[E]	1xPhospho [S3(100)]	3.53974	3.57644	2.65398	3.61778	3.22897	3.14817	3.39457	2.93705	3.55457	3.13512	2.82543	0.435595	0.539404	0.16267	0.118347					3.34699	3.17484	-0.172146	-0.409916	-0.344612	-0.0653043
O75781	[K].ENAAAPSPVR.[A]	1xPhospho [S7(100)]	5.48133	4.60448	5.40355	4.81358	4.59793	5.09799	4.84435	5.11449	4.68286	3.7398	6.55609	0.787267	0.410357	0.195838	0.0814005					5.07573	4.94764	-0.12809	-0.264215	-0.198668	-0.0655465
P11274	[R].SPSQNSQQSFDSSSPPTPQCHK.[R]	1xCarbamidomethyl [C20];1xPhospho [S14(100)]	-0.562049	1.44441	0.633434	1.10426	1.35917	0.0346718	0.769831	1.03474	1.28104	0.606596	-0.992983	0.897291	0.0265321	0.0450002	0.225047		*	*		0.655014	0.584723	-0.0702901	-0.0990176	-0.0333252	-0.0656924
O60504	[R].LCDDGPQLPTSPR.[L]	1xCarbamidomethyl [C2];1xPhospho [S11(100)]	0.21329	-2.053	-1.2805	-0.509387	-1.0311	-1.60832	-0.717287	-0.568216	-5.23955	-3.97941	-0.505421	0.337703	0.346419	0.473896	0.01612				*	-0.907401	-1.9499	-1.0425	-0.13615	-0.0703793	-0.0657706
Q9UPX0-2	[K].VSPESIR.[T]	1xPhospho [S2(100)]	1.93907	1.7947	1.41926	2.46583	1.98737	2.56341	0.413223	2.08822	1.09702	1.48868	1.77836	0.505957	0.965858	0.63456	0.326452					1.90472	1.6309	-0.273818	-0.0885253	-0.0227232	-0.0658021
P17600	[R].SSGVAPAASPAAPSPGSSGGGGFFSSLSNAVK.[Q]	1xPhospho [S14(100)]	4.64334	1.12164	3.01664	0.620381	4.51133	1.90832	2.30341	3.04081	0.965048	3.60414	2.27281	0.739292	0.81677	0.572641	0.395309					2.3505	2.65798	0.307479	0.234267	0.168299	0.0659685
O14490	[K].ATQPSLTELTTLK.[I]	1xPhospho [S5(100)]	0.508578	1.49821	1.4047	2.24711	1.94605	1.59583	1.00356	1.85073	1.54307	1.53448	0.567419	0.957148	0.20731	0.0656257	0.949671					1.41465	1.43445	0.0197963	0.0916128	0.0255404	0.0660725
O95772	[R].AALIPGGLSDGQFYSPPESEAGSEEAEEK.[Q]	1xPhospho [S15(100)]	-1.12722	-0.790424	-0.853165	-0.385205	-1.41223	-0.76862	-1.52883	-0.565481	-1.3428	-0.824224	-2.84968	0.218394	0.720017	0.501621	0.454767					-0.789005	-1.32741	-0.538405	-0.521004	-0.587135	0.0661316
Q9Y4F5	[K].SGPSPTTPQPLR.[A]	1xPhospho [S4(100)]	2.41826	3.302	3.12716	3.51727	3.61847	2.56653	-0.621309	3.37874	-0.895155	2.40801	2.82483	0.249463	0.977122	0.800403	0.112478					3.09117	1.89716	-1.19401	-0.648054	-0.714296	0.0662422
Q6NV74	[R].GEDAGMSSEDDGLPRSPPEMSLLHDVGPGTTIK.[V]	1xPhospho [S16(99.4)]	-2.36773	-0.875969	-0.530977	-1.66345	-0.46082	-0.844038	-2.50982	-0.315969	-1.60009	-2.16285	-2.62166	0.810784	0.0643144	0.342254	0.862964					-1.35953	-1.50218	-0.142648	-0.330386	-0.26351	-0.0668764
P60484-2	[K].TVEEPSNPEASSSTSVTPDVSDNEPDHYR.[Y]	2xPhospho [T17(100);S21(100)]	-0.846339	-0.596443	-1.58624	-1.99746	-0.944593	-1.27958	-1.7895	-1.59447	-3.35858	-1.6126	-3.96166	0.220623	0.726343	0.88784	0.514923					-1.25662	-2.07728	-0.820661	-0.39631	-0.463316	0.0670056
O15079-2	[K].EDGTGESAGGSPAR.[S]	1xPhospho [S11(100)]	2.67859	2.99829	3.19672	2.92926	1.95515	3.28423	3.2995	2.94453	3.83873	2.66866	3.14361	0.83129	0.768568	0.706104	0.246846					2.95071	3.0192	0.0684878	0.179831	0.112776	0.0670552
Q8NEL9	[R].DGDHVCSPTGPASSSGEDDDEDR.[A]	1xCarbamidomethyl [C6];1xPhospho [S15(100)]	-1.20098	-0.589832	-0.79524	-0.553172	-1.027	-0.355917	-0.595518	-0.805416	-0.406504	-1.39707	-1.23765	0.843952	0.47538	0.365346	0.220678					-0.784805	-0.832153	-0.0473482	-0.11288	-0.045661	-0.0672188
P38606	[R].LASFYER.[A]	1xPhospho [S3(100)]	-0.85105	-1.04073	-0.646044	-0.910422	-0.817134	-0.847269	-0.524712	-0.0521374	-0.568407	1.1793	-0.195154	0.132123	0.602563	0.894479	0.907997					-0.862061	-0.260788	0.601273	0.356025	0.28862	0.0674047
P78559-2	[K].DFQESSPQK.[G]	1xPhospho [S6(99.7)]	-1.18179	1.30109	2.41336	2.49329	0.919021	1.59375	2.91315	3.23921	1.02793	1.6012	3.85073	0.317906	0.720765	0.910341	0.162555					1.25649	2.16357	0.907078	-0.256027	-0.188309	-0.0677185
P35611-4;P35611-3	[R].KQKGSEENLDEAR.[E]	1xPhospho [S5(100)]	0.918494	2.05403	-1.30421	0.862819	-0.392926	0.873491	1.99304	0.948944	2.32361	-4.78226	-0.182194	0.702179	0.267174	0.261635	0.448915					0.632782	0.111672	-0.52111	-0.0171652	-0.0849361	0.067771
Q01082	[K].VSEEAESQQQWDTSK.[G]	1xPhospho [S2(100)]	-0.934339	-1.20806	-3.07031	-0.75302	-1.84617	-1.12193	-0.630665	-0.872816	-1.0602	-0.984207	-1.56861	0.465758	0.918538	0.0823378	0.441592					-1.49143	-1.15494	0.33649	0.0109992	-0.056962	0.0679612
Q9Y4D8	[R].TEGTPPPPGQPAK.[G]	1xPhospho [T4(100)]	2.10328	2.83819	2.07495	2.69045	1.96854	2.57814	2.90467	2.02558	2.96949	2.58381	2.19749	0.894394	0.991042	0.55331	0.0252673				*	2.42672	2.46111	0.0343884	0.18128	0.113314	0.0679665
Q15751	[R].RAQTPPISSLPTSPSDEVGR.[R]	1xPhospho [T4(100)]	-3.08869	-1.45459	-0.184507	-1.20111	-3.07359	-1.4449	-1.90556	-0.734928	-6.13648	-1.05276	-1.42612	0.481703	0.193102	0.192332	0.137531					-1.48222	-2.25348	-0.771253	-0.117054	-0.185495	0.0684409
Q9BZC7-3	[K].VSEEDQSLENSEADVK.[E]	1xPhospho [S7(100)]	0.198373	-0.0371914	-0.0992489	0.0804377	-0.210881	0.128494	1.04587	0.0787621	0.802792	0.200607	-0.546625	0.548093	0.961816	0.503514	0.0804488					0.0355926	0.214145	0.178553	0.106871	0.17541	-0.0685391
Q9NYI0	[K].SHSSPSLNPDTSPITAK.[V]	2xPhospho [S3(100);S4(100)]	2.45523	4.48953	5.38246	4.13043	4.40969	5.68064	4.57783	4.82543	5.18649	4.08681	3.65593	0.381644	0.452996	0.658723	0.397368					4.11441	4.63183	0.517418	0.267848	0.336559	-0.0687118
Q8WYA6	[K].EYAENIGDGRSPEFR.[E]	1xPhospho [S11(100)]	-2.30103	-1.28578	-0.563017	-1.04968	-0.167632	-1.47905	-0.759945	-1.86455	-1.11223	-0.6429	-1.09727	0.487564	0.961303	0.828992	0.764146					-1.29988	-1.01765	0.282224	0.0704646	0.139271	-0.0688062
Q9UQ35	[R].QSHSESPSLQSK.[S]	1xPhospho [S6(100)]	1.21913	1.67181	1.61687	2.67059	1.3932	2.3134	1.63652	1.50446	2.19053	1.4444	1.74341	0.872868	0.697325	0.620151	0.946803					1.7946	1.74656	-0.0480393	-0.00782108	-0.0767622	0.0689411
Q9HA65	[R].APPTPPPSTDTAPQPDSSLEILPEEEDEGADS.[-]	1xPhospho [T4(100)]	2.90815	2.49671	1.92774	2.84627	2.57955	3.18006	3.69038	2.5534	3.47531	2.20294	1.92601	0.511871	0.785605	0.207469	0.157606					2.54472	2.80109	0.256378	-0.0919442	-0.160892	0.0689483
P05129	[R].AAPALTPPDR.[L]	1xPhospho [T6(100)]	7.38649	8.66819	7.91489	8.96836	8.46447	6.99261	8.86198	9.29409	9.09518	8.96708	8.05091	0.552926	0.130829	0.054805	0.744536					8.23448	8.53233	0.29785	0.570445	0.501389	0.0690565
O00192	[R].SPSVDSAR.[K]	1xPhospho [S1(100)]	-1.51485	-1.34711	-0.60573	-0.853858	-0.411084	-0.19945	-1.81372	-0.633629	-0.742989	-1.083	0.0491066	0.295822	0.842254	0.978234	0.193697					-1.08039	-0.690681	0.389706	0.466856	0.397593	0.069263
Q5SYC1	[K].EVEKELSPK.[S]	1xPhospho [S7(100)]	0.442718	2.39227	3.02021	1.77442	3.01395	1.7455	1.7023	1.8644	3.47273	1.97131	2.07115	0.521931	0.0943347	0.545494	0.505874					1.90741	2.26305	0.355643	-0.112035	-0.042655	-0.0693803
Q16537	[R].SQSSSQFR.[S]	1xPhospho [S4(99.7)]	1.01299	-1.23703	-0.13225	-0.705997	-0.493062	-0.458302	-0.562571	-0.885935	-3.6202	-0.0802326	1.56436	0.667253	0.0368446	0.0475528	0.0272938		*	*	*	-0.265574	-0.647992	-0.382418	-0.0739388	-0.00428295	-0.0696559
Q5T1M5	[R].RPSQEQSASASSGQPQAPLNR.[E]	1xPhospho [S3(100)]	1.39107	2.29069	2.17501	2.57617	2.20988	2.70766	2.2131	1.40353	2.28339	1.88832	2.29401	0.903204	0.643203	0.852995	0.813384					2.10824	2.14284	0.0346064	-0.0197458	-0.0894365	0.0696907
Q9UPR5	[R].SGIIIGAEGDPPK.[S]	1xPhospho [S1(100)]	-1.44241	-2.18624	-2.8745	-4.06547	-2.97933	-3.58964	-1.85974	-3.15205	-3.24978	-3.45111	-3.18823	0.41507	0.951115	0.501025	0.437358					-2.64216	-3.06713	-0.42497	-0.65786	-0.588124	-0.0697353
Q13613	[R].GSSPSHSATSVHTSV.[-]	1xPhospho [S3(100)]	1.34248	2.73714	3.02761	2.62899	2.84635	3.50097	2.3317	2.45267	3.28039	2.49588	2.68395	0.327522	0.498211	0.687651	0.518334					2.43406	2.79884	0.364786	0.000879764	-0.0691166	0.0699964
Q12888-2	[K].SGTAETEPVEQDSSQPSLPLVR.[A]	1xPhospho [S14(100)]	-1.53735	-1.62173	-0.909225	-1.19631	-1.5002	0.230295	-1.70862	-0.889326	-1.88358	-2.43701	-2.39261	0.700676	0.918609	0.958052	0.92156					-1.31615	-1.51158	-0.195425	-0.341791	-0.271455	-0.0703363
O43237	[K].DFQDYMEPEEGCQGSPQRR.[G]	1xCarbamidomethyl [C12];1xPhospho [S15(100)]	0.79877	1.54728	2.3741	1.28874	2.52127	-0.129841	0.855694	1.09822	1.63482	0.558277	-0.0891552	0.309511	0.101844	0.620318	0.865162					1.50222	0.921326	-0.580897	-0.562318	-0.632986	0.0706677
Q9NQC3	[K].KLPSDTEK.[E]	1xPhospho [S4(100)]	0.440043	0.886055	-0.722546	0.819682	0.0474901	2.17786	0.967318	0.400005	0.299637	-0.0916882	0.593809	0.582054	0.702689	0.513067	0.545564					0.355809	0.627776	0.271967	-0.229857	-0.159053	-0.0708046
Q6U841	[R].DSGLEDGRESPSFDTPSQR.[V]	1xPhospho [S10(100)]	4.44569	5.60006	5.34088	5.6008	5.59442	6.09363	5.30835	5.57274	5.8723	5.54514	4.7438	0.359294	0.237142	0.117334	0.185362					5.24686	5.53291	0.286054	0.102265	0.173174	-0.0709085
Q9H4G0	[R].DEDGESGGQRSEAEEGEVR.[T]	1xPhospho [S11(100)]	2.73571	2.53329	2.84283	2.41555	3.11793	3.02851	2.86899	2.28387	2.5772	2.02554	2.35708	0.918226	0.9389	0.761176	0.9111					2.63184	2.60845	-0.0233983	-0.0572991	-0.128521	0.0712218
O15027-5	[R].SLHSAHSLASR.[R]	1xPhospho [S4(100)]	-6.40193	-1.51617	-0.376545	-0.958379	-2.19235	-0.292702	-1.25601	-0.666647	-0.377623	0.421995	-1.17597	0.195778	0.841945	0.729841	0.774408					-2.31326	-0.79133	1.52193	0.570628	0.642042	-0.0714145
Q08499	[K].QHEVEIPSPTQK.[E]	1xPhospho [S8(99.7)]	1.52878	1.39271	0.0866261	1.93119	0.858205	2.60957	2.42598	1.64174	2.72543	0.293486	0.666212	0.549111	0.636683	0.12843	0.207845					1.23483	1.60295	0.36812	0.180994	0.108967	0.0720267
Q9UMS6-2	[R].AQSPTPSLPASWK.[Y]	2xPhospho [S3(100);S7(100)]	-4.84508	-2.72723	-3.34504	-2.4574	-2.16946	-1.21805	-2.54241	-4.8897	-6.65587	-0.679459	-0.300535	0.587345	0.118548	0.296071	0.292444					-3.34369	-2.6365	0.707187	0.86667	0.938864	-0.0721933
O15083	[R].TITNLEGSPSR.[S]	1xPhospho [S8(99.8)]	0.509667	0.368837	1.57918	1.17066	0.647698	0.873659	0.240711	0.81365	-0.213419	-0.836372	0.270109	0.117177	0.753171	0.485992	0.122388					0.907088	0.256577	-0.650511	-0.570057	-0.497788	-0.0722685
Q99584	[R].KDSLSVNEFK.[E]	1xPhospho [S3(100)]	1.0514	0.760273	2.07619	1.54565	1.41184	2.14692	0.687971	1.39891	2.3695	2.97043	0.709267	0.537475	0.824945	0.964229	0.445531					1.35838	1.67069	0.312313	0.113317	0.0409946	0.0723219
Q9UK22	[R].VEELPGDSGVEFTHDESVKK.[Y]	1xPhospho [S17(100)]	0.459617	-2.56097	0.794586	-0.64676	-2.26052	-2.12248	2.25756	-2.65713	-0.12476	2.116	1.37495	0.821501	0.0223259	0.0495235	0.689938		*	*		-0.488381	-0.202342	0.286039	-0.031188	0.0415497	-0.0727377
P78559-2	[R].GELSPSFLNPPLPPSIDDR.[D]	1xPhospho [S4(100)]	3.13054	1.95116	1.39648	0.665557	3.20038	1.41265	1.91244	-0.164017	1.27478	-1.00979	2.39727	0.565909	0.863099	0.644557	0.785356					1.78593	1.2891	-0.496831	-0.261165	-0.188309	-0.0728559
Q8WWI1	[K].ATLSSTSGLDLMSESGEGEISPQR.[E]	1xPhospho [S21(100)]	-3.20714	-1.07591	0.213608	-1.81508	0.99339	1.04484	-2.31432	-1.16843	-0.888968	-2.47333	-3.67317	0.809442	0.24256	0.513161	0.569835					-1.47113	-1.21143	0.259706	0.277068	0.349926	-0.0728579
P40818	[R].SYSSPDITQAIQEEEKR.[K]	1xPhospho [S3(100)]	-2.81671	1.57996	1.5911	0.678041	1.6394	1.04833	1.01529	0.24268	1.60968	1.30799	0.857767	0.316713	0.382611	0.633968	0.55663					0.258098	1.10302	0.844922	-0.0806718	-0.153584	0.0729117
O43488	[R].FFGNSWAETYR.[N]	1xPhospho [S5(100)]	-1.27949	0.293896	-0.616203	-0.357364	-0.836772	-1.99041	-0.379387	-0.146698	-0.875399	-1.59627	-0.147512	0.425307	0.245754	0.607914	0.618608					-0.489791	-0.853207	-0.363415	-0.349988	-0.276869	-0.0731196
Q00975	[K].EVAEVSPMSAANISIAAR.[Q]	1xPhospho [S6(100)]	-1.64007	-0.040987	0.358545	-1.87379	0.849883	1.22558	-1.05952	-0.461927	-0.676447	0.744709	-1.1552	0.294035	0.567116	0.984378	0.390277					-0.799073	-0.0761336	0.72294	0.378599	0.305396	0.0732031
O15075;O15075-2	[R].VNGLPSPTHSAHCSFYR.[T]	1xCarbamidomethyl [C13];1xPhospho [S6(100)]	-1.76567	0.218761	0.789606	1.1961	-0.36373	0.257658	-1.43651	0.252844	1.28023	-0.21401	-0.481272	0.749364	0.365654	0.480251	0.744505					0.109699	-0.100684	-0.210383	-0.718194	-0.79184	0.0736456
Q9UBI6	[R].SDPLLIGIPTSENPFK.[D]	1xPhospho [S1(100)]	0.194274	0.709381	-0.335495	-2.20944	-0.780749	1.05872	1.6095	-3.98962	0.579603	1.5044	-5.52054	0.809259	0.828497	0.799657	0.0101561				*	-0.410319	-0.791243	-0.380924	0.650214	0.723934	-0.0737205
P41594	[R].ESPAAGPEAAAAKPDLEELVALTPPSPFR.[D]	1xPhospho [S2(100)]	-2.69723	-1.25168	-0.89324	-1.55952	0.0937204	-0.126785	-1.84154	-1.5505	-3.90157	-2.15707	-3.24978	0.792541	0.869458	0.933357	0.662779					-1.60042	-1.81908	-0.218658	-0.435942	-0.362219	-0.0737233
P37837	[K].TIVMGASFR.[N]	1xPhospho [S7(100)]	3.54184	3.64384	2.79859	3.07814	3.17487	3.16158	4.28171	3.08809	3.47114	2.71301	2.4075	0.816997	0.55228	0.410778	0.0967905					3.2656	3.18541	-0.0801911	-0.148415	-0.0746307	-0.0737839
P31930	[K].NRPGSALEK.[E]	1xPhospho [S5(100)]	-0.0171709	0.210684	0.0325546	0.0236635	0.0742025	-0.278431	0.531275	-0.0833817	0.917856	0.0580196	-3.18558	0.629774	0.325786	0.294746	0.0535076					0.0624328	-0.280863	-0.343296	0.0299106	0.103729	-0.0738187
O15085-2	[R].WTDGSLSPPAK.[E]	1xPhospho [S7(100)]	0.35172	0.423996	-0.201035	1.12227	-0.331124	0.39205	0.332872	0.889774	0.143181	-0.506502	-0.321829	0.320552	0.743775	0.221664	0.937762					0.424237	0.0854889	-0.338748	-0.244677	-0.318724	0.0740466
Q9NTI2	[R].ATSVGDQLEAPAR.[T]	1xPhospho [S3(100)]	3.26329	3.51473	3.34437	3.31593	4.22012	4.28629	2.93871	3.45864	3.51252	3.43398	2.7304	0.626602	0.252914	0.24006	0.411683					3.35958	3.51152	0.15194	0.128485	0.054327	0.0741582
Q01484-5	[R].ASPCLER.[D]	1xCarbamidomethyl [C4];1xPhospho [S2(100)]	2.76443	2.73477	1.97044	2.44464	2.61078	1.99936	2.18664	2.11997	1.94933	1.29712	2.56606	0.186467	0.545784	0.798985	0.506285					2.47857	2.10418	-0.374391	-0.469738	-0.395511	-0.0742278
Q9C0D5	[K].ADATLIGK.[V]	1xPhospho [T4(100)]	-1.18097	-0.167671	-0.31732	-0.0479841	-3.88513	-1.14997	-0.974291	-1.17433	-0.748945	-2.62207	-1.22622	0.0715655	0.579213	0.446028	0.694385					-0.428487	-1.68299	-1.25451	-0.93183	-1.00671	0.0748768
Q68CZ2	[K].VMIGSPK.[K]	1xPhospho [S5(100)]	-0.591981	-0.43169	-0.224859	-0.967467	-0.929072	-1.75185	-1.60349	-0.65505	-2.56723	-3.54303	-1.24079	0.0480927	0.687677	0.656889	0.250472	*				-0.553999	-1.75579	-1.20179	-1.09166	-1.01674	-0.0749145
Q92561;Q96FC7	[R].GHWFLSPR.[T]	1xPhospho [S6(100)]	0.61867	0.458603	-0.000322342	-0.52457	0.638551	0.286304	0.792294	0.519638	0.345478	0.546041	-0.541267	0.446113	0.280413	0.361079	0.0775909					0.138095	0.369577	0.231482	0.290498	0.215511	0.0749865
Q9ULH1-2	[K].SQTGDVSPK.[A]	1xPhospho [S7(100)]	1.1143	-0.38133	0.532614	-0.648629	-0.0370626	0.292402	-3.31638	-0.911541	0.934185	-0.557426	2.05236	0.6901	0.980471	0.432248	0.677913					0.154238	-0.220494	-0.374732	-0.112704	-0.18795	0.0752459
Q96P50	[R].TASPSTSSIDSATDTR.[E]	1xPhospho [S3(100)]	-0.360951	-2.52422	-3.3947	-0.946067	-1.44403	-1.19931	-3.41985	-0.751667	-4.13253	-1.84152	-1.86513	0.730368	0.671886	0.67014	0.143809					-1.80648	-2.09343	-0.286951	-0.106382	-0.181882	0.0755
C9J798	[R].TLSLQAPPVK.[E]	1xPhospho [S3(100)]	-1.75545	-2.57186	-3.34892	-4.05629	-3.50476	-3.32054	-1.36457	-2.58928	-3.30511	-3.25422	-0.740068	0.612073	0.518467	0.40111	0.664234					-2.93313	-2.58265	0.350481	-0.293829	-0.369438	0.0756092
P78559-2	[R].GLDSGAETEEEKDTWEEK.[K]	1xPhospho [S4(100)]	4.72464	7.05262	6.48103	6.62026	6.4385	6.72437	6.18622	6.47413	6.45366	3.46234	5.95879	0.710411	0.200104	0.41338	0.973817					6.21963	5.95686	-0.262775	-0.112139	-0.188309	0.0761695
P50993	[R].EYSPAATTAENGGGK.[K]	1xPhospho [S3(100)]	-0.0705919	-1.89823	-1.2772	-1.83161	-1.59379	-1.74372	-1.72526	-2.13967	-5.42131	-1.43945	-1.23113	0.2848	0.0767172	0.0815496	0.10057					-1.26941	-2.18491	-0.915499	-0.17086	-0.247179	0.0763192
Q9UQ35	[R].SLSYSPVER.[R]	1xPhospho [S5(100)]	1.25811	0.807396	1.20355	2.00796	1.39609	1.23045	1.62852	2.05411	0.937605	-0.0132141	1.06365	0.730874	0.794066	0.398057	0.114194					1.31925	1.18532	-0.133938	-0.000380039	-0.0767622	0.0763822
P23588	[K].SPPYTAFLGNLPYDVTEESIK.[E]	1xPhospho [S1(100)]	0.289016	-0.0326233	1.26053	-0.479733	1.95023	0.682703	-1.77192	0.55485	-2.39887	0.274988	-3.43336	0.432044	0.666719	0.933959	0.908903					0.259296	-0.591625	-0.850922	0.146792	0.0703859	0.076406
Q8TDJ6-3	[K].SSDDVDYR.[G]	1xPhospho [S2(99.7)]	0.731881	0.114433	-3.75713	0.479651	0.307582	0.982233	0.348913	0.997253	0.366478	0.847433	0.0656185	0.173167	0.58504	0.0279369	0.574342			*		-0.607792	0.559359	1.16715	0.0694356	-0.00727653	0.0767121
Q7Z2D5	[K].LSLQVIEPEPGQSPPR.[S]	1xPhospho [S13(100)]	-4.06582	2.53181	2.76565	1.6564	1.60885	1.93336	1.69527	2.0999	1.12407	1.5658	1.32796	0.465201	0.486745	0.669416	0.936999					0.722011	1.62217	0.900161	-0.48526	-0.408287	-0.0769734
Q99569	[R].LLGLNELDDLLGKESPSK.[D]	1xPhospho [S15(100)]	-0.311996	0.579931	0.223274	0.394303	0.122369	1.0614	0.13418	0.906183	-0.323671	-1.62576	-6.40013	0.432385	0.366707	0.312866	0.243194					0.221378	-0.87506	-1.09644	-0.18642	-0.263677	0.0772567
P35611-4;P35611-3	[R].SPGSPVGEGTGSPPK.[W]	1xPhospho [S4(100)]	8.03344	8.77436	8.2958	8.81926	8.39599	8.39153	8.78059	8.52761	8.89638	8.59093	8.2025	0.752097	0.268284	0.0819485	0.128318					8.48071	8.54079	0.0600754	-0.00747395	-0.0849361	0.0774622
Q13224	[K].AGNLYDISEDNSLQELDQPAAPVAVTSNASTTK.[Y]	1xPhospho [S12(99.5)]	-3.44338	-1.73666	-0.660076	-1.74119	-1.8769	-1.50187	-1.38012	-1.74045	-1.74185	-4.1263	-4.69379	0.522372	0.382224	0.618845	0.523858					-1.89533	-2.43733	-0.541998	-0.00291872	-0.0805988	0.0776801
Q07343-3;Q08499	[R].SDSDYDLSPK.[SA]	1xPhospho [S3(100)]	2.05736	2.02604	1.40961	2.24528	1.51831	1.13536	2.19426	1.89374	1.40863	2.04654	2.45024	0.651638	0.426375	0.819781	0.286575					1.93457	1.80672	-0.127847	-0.147963	-0.225666	0.077703
Q9UPT6	[K].SPTTAGFSQR.[R]	1xPhospho [S8(100)]	0.675897	0.00352669	-0.913925	-1.13376	-1.93652	-2.37141	0.177216	-1.23122	-0.697884	-0.637899	1.54569	0.607045	0.439968	0.241896	0.786283					-0.342064	-0.736003	-0.393938	-0.242684	-0.164957	-0.0777273
Q9UEY8	[K].SPEKIEEVLSPEGSPSKSPSK.[K]	2xPhospho [S18(99.5);S]	-2.76642	-1.52191	-1.73647	-4.52116	-2.57926	-2.04788	-3.83876	-2.50161	-1.83743	-3.66756	-3.71941	0.714351	0.0852923	0.892748	0.0736695					-2.63649	-2.88456	-0.248067	-0.327808	-0.405615	0.0778065
P62879	[K].LWDVRDSMCR.[Q]	1xCarbamidomethyl [C9];1xPhospho [S7(100)]	0.170741	-0.593779	-0.521088	-0.436351	-0.59393	-1.01466	-0.376099	-0.619907	-0.856728	0.673912	-0.419346	0.722024	0.197547	0.348292	0.783146					-0.345119	-0.458108	-0.112989	-0.115211	-0.0372982	-0.0779128
Q9H1E3	[K].EEDEEPESPPEK.[K]	1xPhospho [S8(100)]	0.668021	2.08102	0.262829	2.2318	0.814073	2.51214	1.4989	0.813065	0.990767	0.918352	0.872969	0.827201	0.830418	0.439349	0.419753					1.31092	1.2029	-0.108021	-0.456169	-0.534217	0.0780482
Q9P260-2	[R].AGSISTLDSLDFAR.[Y]	1xPhospho [S3(100)]	-0.246831	-1.81024	-2.63455	-2.92557	-0.584325	-2.32044	-2.25976	-1.13576	-4.64687	-1.90648	-1.92908	0.797939	0.987736	0.920544	0.290377					-1.9043	-2.11182	-0.207518	0.293313	0.215235	0.0780783
Q14289	[K].RNSLPQIPMLNLEAR.[R]	1xPhospho [S3(100)]	1.25892	1.22943	2.28979	0.905555	1.29123	-0.152809	0.398611	2.28622	-0.540937	1.05181	-2.19893	0.183522	0.521891	0.851366	0.973369					1.42092	0.30503	-1.11589	-0.845563	-0.767322	-0.0782418
Q684P5	[K].QELANSSDATLPDRPLSPPLTAPPTMK.[S]	1xPhospho [S17(100)]	-4.86534	-0.774137	2.46025	1.3848	0.308194	0.115391	-0.961174	-0.611612	-0.931173	-0.61273	-2.85178	0.795232	0.844807	0.968427	0.791696					-0.448605	-0.792127	-0.343521	-0.918064	-0.839663	-0.0784011
Q16555	[R].NLHQSGFSLSGAQIDDNIPR.[R]	2xPhospho [S5(100);S8(100)]	-0.974687	0.264561	1.81175	-1.10106	-0.605174	-0.532095	-0.491533	-1.15814	-5.02089	-3.80901	-0.575354	0.140175	0.509176	0.130227	0.200475					0.00014019	-1.74174	-1.74188	-0.250111	-0.171608	-0.0785031
Q9NQC3	[K].EDRSPSAIFSAELSK.[T]	1xPhospho [S4(100)]	0.82816	1.65625	0.432129	0.631593	0.720927	1.93649	1.12247	-5.07187	0.492188	0.243568	-0.415354	0.411174	0.31861	0.278749	0.26396					0.887033	-0.138796	-1.02583	-0.237689	-0.159053	-0.0786362
O00533-2	[K].DETFGEYSDSDEKPLKGSLR.[S]	2xPhospho [S8(99.5);S18(100)]	-0.0101519	-1.41717	-0.771292	-1.6221	0.971931	-1.05447	-1.03911	-1.80177	-4.59905	-0.792765	-0.782558	0.71061	0.353119	0.304062	0.120872					-0.955178	-1.29968	-0.344506	0.0551233	-0.0235758	0.0786991
P14618-2;P14618	[R].AGKPVICATQMLESMIK.[K]	1xCarbamidomethyl [C7];1xPhospho [T9(100)]	-3.26556	-3.10928	-2.37203	-4.39072	-1.9209	-3.96336	-1.25812	-2.96012	-3.16819	-1.47672	-3.97826	0.375453	0.810728	0.919627	0.535446					-3.2844	-2.6751	0.609301	0.227306	0.148595	0.0787116
Q9BZF1	[K].GYSSPEPDIQDSSGSEAQSVKPSTR.[R]	3xPhospho [S12(100);S13(100);S15(100)]	-3.48468	-1.7023	0.361017	-4.30151	-3.10343	-3.58138	-2.60256	-2.55585	-2.5848	-4.52148	-2.87596	0.342612	0.565863	0.25244	0.844					-2.28187	-3.11792	-0.836055	-0.282469	-0.361263	0.078794
Q14CZ8	[K].DKDSPETEENPAPEPR.[S]	1xPhospho [S4(100)]	3.11672	4.97795	4.76922	4.72479	4.05973	3.67959	4.74171	3.33708	4.07963	4.64195	5.79763	0.905784	0.46773	0.276782	0.594762					4.39717	4.3339	-0.0632678	-0.667376	-0.58847	-0.0789056
Q3V6T2	[R].QKSLTLTPTR.[S]	1xPhospho [S3(100)]	-4.00207	-1.90385	-0.536692	0.231856	-0.859088	-1.62872	-0.516422	-2.51662	-1.89366	-1.26324	0.595522	0.650515	0.368585	0.533469	0.140472					-1.55269	-1.1546	0.398087	-0.0429636	0.0360918	-0.0790554
Q765P7	[R].TPSTKPTVR.[R]	1xPhospho [S3(100)]	0.234815	0.172003	1.94921	1.6121	1.26465	0.557186	-2.171	1.18426	-0.746586	0.385437	2.91008	0.58131	0.73496	0.445334	0.0173343				*	0.992032	0.483432	-0.5086	-0.366269	-0.286779	-0.0794897
Q8WXD9	[K].KVPLPGPGSPEVK.[R]	1xPhospho [S9(100)]	3.96339	3.84517	4.07	3.61737	3.80924	4.25135	3.93674	3.54701	4.08733	1.2075	3.37757	0.458837	0.553969	0.923125	0.922568					3.87398	3.45953	-0.414448	-0.095036	-0.174786	0.0797496
P78559-2	[R].STTSQVTPAEEKDGHSPMSK.[G]	1xPhospho [S16(99.7)]	1.04547	2.89104	3.26057	2.24739	2.33596	2.46066	2.52782	2.57646	3.78926	1.82616	2.26537	0.711093	0.145406	0.582158	0.26798					2.36111	2.54024	0.179125	-0.108552	-0.188309	0.0797563
P10645	[R].EDSLEAGLPLQVR.[G]	1xPhospho [S3(100)]	-0.112159	-0.740671	-1.10973	-0.968913	-0.219522	-0.447775	-1.15031	-0.463282	-0.565266	-1.5127	-3.14837	0.54965	0.193569	0.184782	0.229282					-0.732869	-1.07246	-0.339591	0.289526	0.209745	0.0797811
P00390	[K].ALLTPVAIAAGR.[K]	1xPhospho [T4(100)]	-5.76056	-3.09254	-3.95046	-3.43118	-3.97631	-3.67853	-5.32154	-3.62457	-3.87439	-4.68832	-3.96061	0.852918	0.143383	0.291796	0.919868					-4.05869	-4.16061	-0.101921	-0.269786	-0.189804	-0.079982
Q5JSH3	[K].YNTEGRVSPSPSQESLSSSK.[S]	1xPhospho [S8(100)]	-0.863614	-0.339216	0.871889	-0.970052	0.964372	-0.0972519	-3.35601	-0.39958	0.242369	-4.37295	-3.49506	0.331439	0.10504	0.508127	0.73491					-0.325248	-1.50202	-1.17677	0.201835	0.282106	-0.0802712
Q9H4G0	[R].LVSPEPPPK.[G]	1xPhospho [S3(100)]	6.03918	5.72592	4.98956	5.63907	5.63428	5.73956	5.3319	5.96342	5.61492	5.71792	5.00363	0.910325	0.28579	0.0560089	0.291802					5.59843	5.57223	-0.0261989	-0.0482144	-0.128521	0.0803065
Q1KMD3	[R].EEDEPEERSGDETPGSEVPGDK.[A]	1xPhospho [S9(100)]	1.08387	3.0501	3.77095	3.39821	3.55804	3.05052	2.52479	2.6578	3.59415	2.83975	3.07883	0.662654	0.42348	0.728982	0.938118					2.82578	3.04341	0.217628	-0.173631	-0.254175	0.080544
Q8IVT5	[R].FDLSHGSPQMVR.[R]	1xPhospho [S7(100)]	-0.615901	-1.6594	-1.25084	-1.73093	-1.3262	-0.676525	-2.18424	-1.06725	-2.82554	-2.93957	-3.87241	0.223231	0.800122	0.880017	0.943468					-1.31427	-2.12739	-0.81312	-0.729113	-0.809815	0.0807028
Q07960	[K].SDDSKSSSPELVTHLK.[W]	3xPhospho [S4(99.6);S7(100);S8(100)]	-1.64236	1.86759	3.93356	-1.43053	1.35302	-0.546911	-1.99405	0.605175	-3.26525	1.73989	-0.0389614	0.480469	0.923133	0.268062	0.591259					0.682064	-0.306727	-0.98879	-0.25749	-0.176656	-0.0808339
O75592	[K].ALLSSPEGEEK.[VA]	1xPhospho [S5(100)]	1.1452	1.1962	1.2745	1.29579	1.36926	1.11339	1.8038	1.44266	1.99279	-1.71589	-3.78175	0.439203	0.245093	0.273872	0.259662					1.22792	0.317751	-0.910172	0.133908	0.0526733	0.0812349
O60268	[R].AVTAYSPEDEKKGEK.[I]	1xPhospho [S6(100)]	3.51496	4.44483	4.60975	3.69651	4.7248	4.55938	3.33669	3.79677	5.20062	3.44637	3.24422	0.960832	0.0624539	0.42542	0.132546					4.06651	4.04412	-0.02239	-0.273905	-0.192627	-0.0812783
Q9Y2J2-4;Q9Y2J2	[K].GISQTNLITTVTPEK.[K]	1xPhospho [T12(100)]	1.7138	1.4463	0.71483	1.22184	1.15502	2.33883	0.198595	2.0506	1.85786	-0.0318317	1.57365	0.949831	0.286281	0.304046	0.876578					1.27419	1.30611	0.0319142	0.239585	0.321039	-0.0814538
Q2NKQ1	[R].SPQGSAESTSSDKDDDEATDYVFR.[I]	1xPhospho [S1(100)]	0.430621	0.240362	0.00793838	-0.578214	0.711158	1.07677	-1.09782	0.109268	0.200964	1.21117	-1.16768	0.816628	0.530162	0.626094	0.185897					0.025177	0.149119	0.123942	0.0768137	0.158964	-0.0821505
Q9NSY0	[R].EDESEDESDILEESPCGR.[W]	1xCarbamidomethyl [C16];1xPhospho [S4(99)]	-1.77128	-2.88038	-5.9715	-1.67057	-4.44882	-2.31402	-1.7294	-2.29607	-1.31208	-1.88809	-3.67053	0.567408	0.985348	0.146436	0.230354					-3.07343	-2.52272	0.550716	0.0297561	-0.0525532	0.0823092
Q5VWQ8	[R].LPSPTPENK.[D]	1xPhospho [S3(100)]	1.39899	1.28576	0.847546	0.769702	1.75657	1.20385	0.692055	1.65814	1.78878	1.38833	1.37889	0.174987	0.0180963	0.0693185	0.491613		*			1.0755	1.40952	0.334018	0.321679	0.239347	0.0823317
Q8TB36	[R].GSPPLRAEGK.[A]	1xPhospho [S2(100)]	-0.236741	1.59607	3.52581	1.18604	2.11183	0.607418	1.69197	1.17887	3.37592	0.20347	-1.03704	0.707646	0.178413	0.663677	0.308426					1.51779	1.16178	-0.356018	-0.212185	-0.294548	0.0823627
P78559-2	[K].MLEEKSPEKVK.[A]	1xPhospho [S6(100)]	-2.94073	2.314	4.33254	2.37161	2.89616	1.44664	0.0689087	2.61415	4.05625	2.07183	-3.23448	0.952401	0.138566	0.323941	0.339058					1.51936	1.41706	-0.102292	-0.270981	-0.188309	-0.0826726
Q6ZN44	[R].LSIHDVPSSLWK.[S]	1xPhospho [S9(99.7)]	-2.58919	-3.95239	-3.07851	-3.68382	-3.44548	-3.64748	-3.94247	-1.0481	-3.73728	-1.86859	-2.60934	0.498035	0.982354	0.91994	0.288418					-3.32598	-2.89982	0.426159	-0.0643197	0.0188446	-0.0831643
P62070-4	[K].FQEQECPPSPEPTR.[K]	1xCarbamidomethyl [C6];1xPhospho [S9(100)]	3.07996	3.53052	2.38426	3.29366	2.95424	3.43361	4.03518	3.39157	3.93953	3.38365	2.81259	0.263833	0.43115	0.0624257	0.0332448				*	3.0721	3.42148	0.349384	0.204763	0.121187	0.0835762
P51608-2	[K].AETSEGSGSAPAVPEASASPK.[Q]	1xPhospho [S19(100)]	3.40128	3.77442	4.06328	4.08738	3.94922	4.29095	3.9118	3.21863	4.08959	3.46855	3.62364	0.867491	0.736282	0.771867	0.623468					3.83159	3.7932	-0.038394	-0.00705051	-0.0908213	0.0837708
P06733	[K].TIAPALVSK.[K]	1xPhospho [S8(100)]	2.65093	2.61785	2.36761	2.86028	2.24521	2.35601	2.87663	2.3993	2.48649	2.79984	2.91747	0.800996	0.0942787	0.470124	0.632332					2.62417	2.58299	-0.0411717	-0.147899	-0.0641127	-0.0837865
Q7Z6L0-2	[K].ANCSPEDPCQETVSKPEVSK.[E]	1xPhospho [S4(100)];2xCarbamidomethyl [C3;C9]	7.51466	6.39491	6.89777	6.43416	7.14692	8.18837	6.81873	6.84467	7.5779	6.45902	6.56541	0.47112	0.982507	0.88877	0.422329					6.81038	7.08586	0.275486	0.178701	0.262559	-0.083858
Q4KMP7	[R].HGAPAAPSPPPR.[G]	1xPhospho [S8(100)]	0.393735	1.15615	0.509651	1.31488	0.51744	0.94273	1.07714	-0.198776	1.41394	-0.845329	1.02486	0.542578	0.845508	0.868793	0.698951					0.843605	0.561715	-0.28189	0.109827	0.0256996	0.0841274
Q02880	[K].ASPITNDGEDEFVPSDGLDKDEYTFSPGK.[S]	1xPhospho [S15(100)]	-3.52063	-0.968002	-0.564342	-2.67727	-2.39352	-0.814541	-1.83204	-3.32153	-1.98036	-2.96622	-4.65692	0.452956	0.754933	0.727563	0.0992903					-1.93256	-2.56645	-0.633888	-0.570882	-0.48664	-0.0842419
Q6PID6	[K].SEAPAEVTHFSPK.[S]	1xPhospho [S11(100)]	-1.38472	-0.552214	-0.101845	-0.193467	-0.673789	0.597647	0.31975	-0.311607	0.576805	-0.125906	-0.640644	0.1691	0.956691	0.674466	0.260096					-0.558061	-0.0368207	0.52124	0.246934	0.162616	0.0843182
Q8TF61	[K].SVASSACSTPPPGPGPGPCPGPASASPASPSPADVAYEEGLAR.[L]	2xCarbamidomethyl [C7;2xPhospho [S29(99.2);C19];S/T/Y]	-2.74395	-1.27973	-2.3676	-1.86641	-0.577462	-0.97834	-2.2476	-1.37225	-1.97348	-2.38971	-4.68346	0.965098	0.0892979	0.0631659	0.254627					-2.06442	-2.03176	0.0326668	0.143528	0.0584602	0.0850682
Q96S38	[R].SPEESFDIK.[E]	1xPhospho [S1(100)]	1.5259	1.39524	0.865099	2.08627	1.46518	1.16513	0.961988	1.55177	0.9611	1.78251	1.01719	0.448205	0.999639	0.27652	0.547287					1.46813	1.27212	-0.196003	-0.295443	-0.381131	0.0856881
Q01082;O15020	[RK].LISDINK.[A]	1xPhospho [S3(100)]	0.721572	-0.16223	-0.167763	0.0579634	-0.194909	-0.5343	0.729498	0.475214	-0.199249	-0.155993	-0.236378	0.649751	0.780298	0.880981	0.681025					0.112386	-0.0165881	-0.128974	-0.142776	-0.056962	-0.085814
Q13425	[K].KPSLVSDLPWEGAAPQSPSFSGSEDSGSPK.[H]	1xPhospho [S28(99.6)]	1.29755	0.0936737	-0.417965	-1.40413	-0.763167	0.293005	-0.0237122	-0.138374	-0.847424	-2.36007	-3.24488	0.279138	0.621965	0.832497	0.264332					-0.107718	-1.01209	-0.904372	-0.601022	-0.68691	0.0858879
Q9BSJ8-2	[R].DPPDPYVSLLLLPDK.[N]	1xPhospho [S8(100)]	-3.15471	-2.91196	-6.22767	-3.38537	-3.24179	-2.54782	-3.31374	-3.64981	-4.44182	-3.04543	-5.94981	0.829973	0.641497	0.105229	0.206221					-3.91993	-3.74146	0.178469	-0.0437033	0.0422039	-0.0859072
O95996	[K].TNSSTSPSLETR.[E]	1xPhospho [S6(99.7)]	-0.709126	-1.18202	-1.2661	-0.934442	-1.05448	-0.928459	-1.78773	-1.57445	-1.08242	-5.75622	-0.963167	0.364644	0.572543	0.862839	0.600228					-1.02292	-1.87813	-0.855211	-0.0241914	-0.110272	0.086081
Q8IVF2	[R].DAHDVSPTSTDTEAQLTVER.[Q]	1xPhospho [S6(100)]	2.10614	2.3173	1.77595	1.55163	1.9029	2.51175	3.11956	0.912861	2.13112	-0.117075	0.23415	0.531998	0.740966	0.836473	0.208852					1.93775	1.5279	-0.409857	-0.0381455	-0.124516	0.08637
Q3V6T2	[K].TGSPGSEVVTLQQFLEESNK.[L]	1xPhospho [S3(99.7)]	-0.811303	0.0291672	-0.191513	-2.04464	-0.0841665	-0.360159	-0.734165	-0.0497856	-0.37882	-1.49467	-1.84556	0.92484	0.033623	0.446808	0.139666		*			-0.754572	-0.70676	0.0478119	0.122588	0.0360918	0.0864959
P34903	[K].ATYVQDSPTETK.[T]	1xPhospho [S7(99.8)]	0.0296183	2.92211	0.628328	2.4385	2.25326	2.32502	2.9047	3.11465	3.20028	3.30895	1.73323	0.0745239	0.162175	0.0174139	0.213938			*		1.50464	2.69144	1.1868	1.37128	1.45804	-0.0867562
P61421	[K].LLFEGAGSNPGDK.[T]	1xPhospho [S8(100)]	-1.83862	-1.09852	-1.18861	-1.31172	-1.57523	-0.805576	-1.18547	-0.5821	-1.33061	-1.09957	-2.20857	0.734714	0.447215	0.303212	0.274485					-1.35937	-1.2553	0.104066	0.0646939	0.15147	-0.0867763
Q9NYI0	[K].ELLSNDESEAAGLK.[K]	1xPhospho [S4(100)]	-0.883416	-2.17105	-1.3696	-2.84086	-2.82055	-0.0428696	-1.39382	-0.631266	-1.34684	-0.618998	-2.40816	0.433469	0.552208	0.69044	0.284775					-1.81623	-1.32322	0.493014	0.423479	0.336559	0.0869198
Q9H3N1	[R].SLGPSLATDK.[S]	1xPhospho [S1(100)]	-0.557769	0.46089	-2.12383	-1.28552	-0.637458	-1.33315	-1.54338	-0.716043	-2.9157	-0.513325	1.97042	0.942009	0.83516	0.743786	0.307123					-0.876558	-0.812662	0.0638962	0.205601	0.118469	0.0871315
Q9UQ35	[R].HGGSPQPLATTPLSQEPVNPPSEASPTR.[D]	2xPhospho [S4(100);S25(99.6)]	0.377837	1.80839	1.93531	1.55742	1.51888	2.03472	1.63984	1.26974	1.39738	1.65923	0.535929	0.962859	0.765802	0.841229	0.27255					1.41974	1.43653	0.0167901	-0.164025	-0.0767622	-0.0872626
Q7Z6G8	[R].STVLEEPVQEDATQETHISSPVESPSQK.[T]	1xPhospho [S20(99.5)]	0.523805	-0.0759945	-0.306856	-0.678737	-0.00777912	1.40282	0.681694	-0.546518	1.33608	-2.62471	-4.15578	0.706014	0.409933	0.413328	0.0988005					-0.134446	-0.55917	-0.424725	0.183646	0.0963364	0.0873098
Q13813-3;Q13813-2	[R].SLQQLAEER.[S]	1xPhospho [S1(100)]	3.90576	4.55477	3.40428	4.20667	3.95819	4.31871	4.31417	3.7392	4.06338	3.15809	4.19777	0.84936	0.593874	0.400919	0.562572					4.01787	3.96422	-0.0536556	0.00716019	-0.0801706	0.0873308
Q9Y266	[R].LVSSDPEINTK.[K]	1xPhospho [S4(100)]	0.241221	-0.639111	-0.677841	-2.55695	-0.690423	-0.424082	0.115442	0.338848	-0.600706	-4.3901	-4.8184	0.631809	0.241306	0.452149	0.320016					-0.908171	-1.49563	-0.587462	0.0577698	-0.0296965	0.0874662
P61006	[K].LEGNSPQGSNQGVK.[I]	1xPhospho [S9(100)]	0.51604	0.27664	-0.123095	-0.203609	-0.675914	0.632904	0.240036	0.0121613	0.872786	0.379423	0.00802231	0.750359	0.770536	0.908503	0.0156189				*	0.116494	0.209917	0.0934228	0.163263	0.0757132	0.0875502
Q9Y2W1	[K].SPPSTGSTYGSSQK.[E]	1xPhospho [S1(100)]	-0.266572	0.691084	0.140289	1.05615	-0.308249	1.29027	0.945305	0.251064	-2.76124	-4.40901	0.611038	0.378897	0.711552	0.746628	0.246049					0.405237	-0.625832	-1.03107	-0.164622	-0.0770397	-0.0875826
P16389	[K].IPSSPDLKK.[S]	1xPhospho [S4(100)]	3.14966	2.91958	2.33033	2.77913	3.55954	2.95306	2.87634	2.65758	3.5305	2.63145	2.99826	0.334721	0.135813	0.097279	0.419471					2.79467	3.02953	0.234858	0.103709	0.192239	-0.0885301
Q9UEY8	[K].IEEVLSPEGSPSKSPSK.[K]	2xPhospho [S10(99.7);S14(99.7)]	3.16817	2.50118	2.77283	2.23496	1.29423	1.90696	3.39226	2.45325	1.63093	2.1427	3.29491	0.419867	0.0859085	0.0539208	0.400719					2.66928	2.30218	-0.367108	-0.494306	-0.405615	-0.0886908
O60307	[K].DPLEEMVPLSHLEEEQPPAPESPESR.[A]	1xPhospho [S22(100)]	0.399491	0.688437	1.86886	-0.332219	1.95461	2.27991	0.618883	2.19716	0.38221	0.92277	0.148247	0.352292	0.44566	0.817104	0.997976					0.656141	1.21483	0.558686	0.378806	0.290081	0.0887246
P78559-2	[K].GFKSPPCEDFSVTGESEK.[R]	1xCarbamidomethyl [C7];1xPhospho [S4(100)]	3.62912	5.58559	5.35191	5.26274	4.72688	6.17509	5.0302	5.06179	5.3911	3.77791	4.44648	0.979741	0.454158	0.565465	0.433802					4.95734	4.94421	-0.0131356	-0.277128	-0.188309	-0.088819
Q9Y2W1	[K].WAHDKFSGEEGEIEDDESGTENR.[E]	1xPhospho [S7(100)]	-2.59531	0.0391521	-0.0946827	-0.707007	-3.25804	-0.533182	-0.566832	-0.41143	-0.505148	-0.800966	-4.32357	0.506241	0.728497	0.761536	0.0887327					-0.839462	-1.4856	-0.646134	-0.165987	-0.0770397	-0.0889468
Q7Z6Z7	[R].AQCETLSPDGLPEEQPQTTK.[L]	1xCarbamidomethyl [C3];1xPhospho [S7(100)]	1.61559	1.6281	1.65799	1.75278	1.309	1.79857	1.89065	2.18055	1.45138	0.284281	1.1617	0.499174	0.567027	0.563098	0.79307					1.66362	1.43945	-0.224168	-0.191664	-0.102638	-0.0890255
Q9C0H9	[K].DSGSSSVFAESPGGK.[T]	1xPhospho [S11(100)]	2.43775	2.45014	2.43617	2.45552	2.65374	2.56366	2.22133	2.60178	2.48948	-0.337847	-2.68202	0.333646	0.26159	0.303408	0.309317					2.44489	1.35859	-1.0863	0.0455365	-0.0436554	0.0891919
Q96FW1	[K].QEPLGSDSEGVNCLAYDEAIMAQQDR.[I]	1xCarbamidomethyl [C13];1xPhospho [S6(100)]	0.168267	0.214256	-0.0350075	-0.289929	0.40063	0.00471878	0.397095	0.759317	-0.380016	-1.97568	-3.43195	0.454542	0.220118	0.272311	0.418885					0.0143967	-0.603698	-0.618094	-0.0619111	0.02738	-0.0892911
Q8TDC3-2	[R].STPLPGPPGSPR.[S]	1xPhospho [S10(100)]	2.59082	1.63657	2.32339	1.81622	2.04971	1.85165	1.92406	2.95833	1.95221	2.03044	2.08111	0.909507	0.812974	0.995211	0.243723					2.09175	2.12107	0.0293248	-0.0393596	0.0499344	-0.089294
Q9Y2J0	[R].WHQLQNENHVSSD.[-]	1xPhospho [S12(100)]	-4.44215	4.14839	4.55933	3.61714	3.21831	5.09143	3.57205	2.89534	4.79839	3.01925	2.53284	0.347261	0.490903	0.56687	0.556166					1.97068	3.58966	1.61898	-0.664459	-0.575053	-0.0894055
Q9HB90	[K].MSPNETLFLESTNK.[I]	1xPhospho [S11(99.8)]	0.871102	1.26356	1.06907	1.43521	1.00071	0.417891	1.20397	0.906984	0.518263	0.390814	0.958426	0.0679743	0.946431	0.914033	0.248222					1.15973	0.771008	-0.388726	-0.259328	-0.348737	0.0894089
Q5TCZ1	[R].GSSGDSDSPGSSSLSLTR.[K]	1xPhospho [S2(99.4)]	-1.12264	-1.26218	-2.07019	-1.9582	-1.88399	-1.69394	-1.03877	-1.11243	-1.06195	-1.62391	-1.67041	0.534521	0.298229	0.239258	0.0860731					-1.6033	-1.44077	0.162533	-0.0137153	0.0757141	-0.0894294
Q7L0J3	[R].VFSVTHIK.[T]	1xPhospho [S3(100)]	3.61136	3.29063	2.64744	2.72984	2.63007	3.78236	3.01861	3.78168	3.22235	3.93411	2.87349	0.4412	0.992736	0.59765	0.18656					3.06982	3.32038	0.250565	0.212119	0.122427	0.0896916
Q9Y2Q0	[R].AEGYEKTDDVSEKTSLADQEEVR.[T]	2xPhospho [S11(100);S15(100)]	-2.35538	-2.01828	-1.34204	-3.21086	-2.32013	-2.51969	-2.5495	-1.34032	-0.456057	-0.896927	-2.04893	0.356367	0.262857	0.824691	0.191939					-2.23164	-1.73308	0.498559	0.137898	0.227591	-0.089693
P49815	[K].TSGPLSPPTGPPGPAPAGPAVR.[L]	1xPhospho [T1(99.2)]	1.81678	1.30717	0.924055	1.34361	1.90628	1.48656	1.01703	0.96454	1.4279	1.35289	0.0219593	0.60153	0.438821	0.287373	0.216424					1.3479	1.16817	-0.179734	0.0275016	-0.0624371	0.0899386
Q8IVT5	[R].ALHSFITPPTTPQLR.[R]	1xPhospho [T7(100)]	-3.17502	-1.73723	-2.88731	-0.965188	-4.39124	-4.12774	-2.35292	-1.11988	-5.48	-1.33092	-3.03212	0.336699	0.52119	0.889882	0.396667					-2.19119	-3.11926	-0.928074	-0.719847	-0.809815	0.0899687
Q4VCS5	[R].NSQPHSPTSSLTSGGSLPLLQSPPSTR.[L]	1xPhospho [S2(99.5)]	-1.91272	-2.42281	-0.6735	-1.78897	-2.05007	-1.68851	-2.9492	-2.48676	-2.81345	-2.4949	-2.07887	0.0910185	0.220241	0.0320325	0.158257			*		-1.6995	-2.36597	-0.666468	-0.635914	-0.726027	0.0901127
Q96CP6	[R].SQEPSPVGSR.[R]	1xPhospho [S5(100)]	-2.45866	1.68974	0.312954	0.940099	0.75961	0.538126	-0.363276	1.13499	0.161695	0.197844	0.651814	0.659576	0.16206	0.240503	0.992012					0.121034	0.440115	0.319081	-0.0884004	0.00188446	-0.0902848
Q9UNE7	[R].LGAGGGSPEKSPSAQELK.[E]	1xPhospho [S11(100)]	1.44181	2.98949	3.85207	3.21236	3.65282	3.06011	2.65891	2.70662	3.8671	3.17048	2.81397	0.571731	0.355002	0.694735	0.738207					2.87393	3.13286	0.258927	-0.0408158	0.049509	-0.0903249
P12036;P12036-2	[K].SPTKEEAKSPEK.[A]	1xPhospho [S9(100)]	0.020812	-1.88063	0.955069	0.430329	0.841586	-1.92817	-5.50281	-0.214794	0.174292	0.123081	-0.369236	0.488474	0.618019	0.995051	0.354592					-0.118606	-0.982294	-0.863688	-0.440365	-0.530701	0.0903358
O75382	[R].ALRPGDLPPSPDDVKR.[R]	1xPhospho [S10(100)]	1.37802	0.0347672	0.270107	0.589236	0.567725	0.863897	0.944284	-2.25218	0.664619	1.31361	-0.21382	0.658587	0.121363	0.257802	0.402019					0.568033	0.269734	-0.2983	0.234948	0.144352	0.0905957
Q01484	[K].HTGSGEDESGVPVLVTSESR.[K]	1xPhospho [S4(100)]	4.5174	3.98109	4.10627	4.13476	4.73403	5.37068	3.89326	4.1433	4.43155	2.94384	3.41368	0.905294	0.534727	0.498938	0.697404					4.18488	4.13291	-0.051971	0.0227838	-0.068224	0.0910077
Q01082	[R].TQETPSAQMEGFLNR.[K]	1xPhospho [T4(100)]	3.92659	1.9411	2.66866	2.15961	2.01893	2.48406	2.26605	3.06686	1.44514	0.600063	2.73071	0.301548	0.621577	0.453959	0.183472					2.67399	2.0874	-0.58659	-0.148083	-0.056962	-0.0911212
P68371	[R].INVYYNEATGGK.[Y]	1xPhospho [T9(100)]	1.82794	1.21009	-4.65627	0.999351	-0.338286	0.813606	1.11089	0.662592	1.11491	0.899313	-3.94838	0.892729	0.456924	0.0456233	0.0873026			*		-0.154721	0.0449495	0.199671	-0.291116	-0.199708	-0.0914083
P13637-3;P50993;P20648;P05023	[K].VDNSSLTGESEPQTR.[S]	1xPhospho [S10(100)]	5.26761	4.7531	4.19057	4.97371	4.47517	4.78974	4.85223	4.68937	5.15653	4.92295	4.13526	0.746032	0.884817	0.264893	0.0941377					4.79625	4.71732	-0.0789248	-0.0736642	0.0177994	-0.0914636
Q9Y6V0	[K].QEDSQGSGEEEDFIR.[K]	1xPhospho [S7(100)]	-1.8614	-0.48819	-1.89706	-0.933051	-2.7923	-0.609701	-1.22251	-0.896559	-1.50701	-2.01182	-2.43039	0.495459	0.775312	0.459259	0.194468					-1.29493	-1.63861	-0.343686	-0.109783	-0.20155	0.0917664
Q8IV36	[R].SLEPEPQQSLEDGSPAKGEPSQAWR.[E]	1xPhospho [S14(100)]	-1.19769	-0.209883	1.44234	-0.352439	0.154887	0.463495	-0.521328	-1.00013	0.300589	-1.0719	-1.48793	0.523044	0.732851	0.612207	0.509065					-0.0794182	-0.451759	-0.372341	-0.240167	-0.332202	0.0920348
Q15811	[K].LLSPGTSKITPTEPPK.[S]	2xPhospho [S3(100);T/S]	-2.10054	-2.84241	-1.74611	-2.89645	-1.90506	-2.29904	-2.65567	-2.80386	-2.14582	-2.69868	-2.38222	0.951435	0.919784	0.235037	0.785461					-2.39638	-2.41291	-0.0165292	0.0892515	-0.00295258	0.0922041
O60551	[K].GSPGGYLGAK.[K]	1xPhospho [S2(100)]	-0.0492048	0.48587	0.305916	0.88131	-0.0417547	0.763424	0.636766	0.257059	0.121958	-0.9046	0.381229	0.479239	0.805341	0.965488	0.624673					0.405973	0.17344	-0.232533	-0.138834	-0.0465889	-0.0922451
Q9H2X9	[K].GPSPVSSEGIK.[D]	1xPhospho [S3(100)]	0.540135	-0.862333	-2.5942	-0.617204	-0.549167	1.08475	-1.18222	-0.625399	0.189333	-0.846184	0.063818	0.338939	0.945366	0.328561	0.625394					-0.8834	-0.266438	0.616961	0.190602	0.0980721	0.0925298
Q16555	[R].GSPLVVISQGK.[I]	1xPhospho [S2(100)]	-1.06631	-0.618643	-1.53431	0.0128012	-0.921503	-1.01073	0.157642	-1.05082	-0.093277	-0.525269	-1.41028	0.779208	0.801549	0.152966	0.224743					-0.801616	-0.693464	0.108152	-0.0790267	-0.171608	0.0925813
Q9Y6V0	[R].ERPKTPPSNLSPIEDASPTEELR.[Q]	3xPhospho [T5(100);S11(100);S17(99.4)]	1.79781	-0.713007	0.578442	-0.607015	-0.126472	-0.888515	-2.02049	-0.0121002	-4.771	0.922659	-0.30854	0.250054	0.235522	0.167222	0.128473					0.264057	-1.02921	-1.29326	-0.294254	-0.20155	-0.0927043
Q7Z3C6	[R].SFSPLQPGQAPTGR.[A]	1xPhospho [S3(100)]	-0.123626	-1.4694	-4.47257	-1.09937	-1.57715	-0.960274	-0.62776	-1.71634	-2.781	-1.04073	-0.772532	0.587862	0.464485	0.57194	0.825121					-1.79124	-1.35368	0.437558	0.243655	0.150928	0.0927272
Q9C040-2	[K].VIRSADVSPTTEGVK.[R]	2xPhospho [S4(100);S8(100)]	-1.73133	-0.389603	0.185196	-2.31789	-0.165595	-0.174582	-2.60683	-3.07382	1.3623	-1.39507	-1.13923	0.968652	0.404872	0.79055	0.141373					-1.0634	-1.02755	0.0358593	-0.0787627	-0.171574	0.0928109
Q86VM9	[K].LGVSVSPSR.[A]	1xPhospho [S6(99.9)]	1.07556	2.12159	2.21725	2.66613	2.1323	2.43805	1.45245	1.71433	1.30602	1.50719	2.30578	0.597758	0.702867	0.762728	0.180706					2.02013	1.83659	-0.183545	-0.455092	-0.362244	-0.0928488
Q14498	[R].YRSPYSGPK.[F]	1xPhospho [S3(100)]	0.743808	1.47913	0.709187	1.13852	1.2925	2.33125	1.74391	1.19018	1.17124	1.32724	1.2221	0.111555	0.912924	0.469642	0.331757					1.01766	1.46835	0.450683	0.351338	0.444446	-0.0931072
P63027	[R].ADALQAGASQFETSAAK.[L]	1xPhospho [S9(100)]	2.28848	2.80891	2.44303	2.62767	2.49963	2.59896	2.68518	2.63408	2.68359	2.72118	1.86654	0.933191	0.258013	0.139335	0.0318755				*	2.54202	2.52702	-0.0149984	0.0987353	0.00555039	0.0931849
Q86T65	[K].ELSVIDGR.[R]	1xPhospho [S3(100)]	-2.18533	-1.49972	-1.92642	-1.4225	-2.13426	-3.66423	-1.90669	-1.83295	-3.59146	-1.63918	-0.590864	0.468645	0.551843	0.461457	0.0703292					-1.75849	-2.19423	-0.435742	-0.193619	-0.286827	0.0932083
Q03001	[R].QKSFSEDVISHK.[G]	1xPhospho [S3(99.6)]	2.06118	1.33357	0.761061	1.97035	1.09887	1.53131	1.73587	1.27341	1.81125	-1.14516	-1.94458	0.289818	0.442619	0.300994	0.345122					1.53154	0.622995	-0.908547	-0.378556	-0.285197	-0.0933585
Q16555	[R].GLYDGPVCEVSVTPK.[T]	1xCarbamidomethyl [C8];1xPhospho [T13(100)]	9.39275	8.45064	8.69318	8.5617	8.46793	8.86906	9.10217	8.52587	8.54948	5.7251	8.80509	0.449529	0.94027	0.851067	0.59612					8.77457	8.2921	-0.482471	-0.0779653	-0.171608	0.0936427
Q92974	[R].QELGSPEER.[L]	1xPhospho [S5(100)]	2.66317	2.08075	2.52624	2.72925	3.1334	2.82836	2.22062	3.32806	1.46171	0.401596	2.98103	0.775002	0.772615	0.812333	0.0487611				*	2.49985	2.3364	-0.163455	0.233655	0.139869	0.0937867
Q9UKE5	[R].TTSISPALAR.[K]	1xPhospho [S5(100)]	3.10054	1.50377	1.97361	1.93261	2.3169	1.48693	1.54413	1.60838	0.994675	-0.0524254	3.19556	0.369685	0.652777	0.411947	0.0561208					2.12763	1.58488	-0.542754	-0.40898	-0.314892	-0.0940881
O76041-2	[R].SMQHSPNLR.[T]	1xPhospho [S5(100)]	1.45372	-0.723843	0.230026	-0.0546942	-1.20555	-1.24191	0.0970783	0.292894	-2.23931	1.60001	3.59661	0.928861	0.0750032	0.0963557	0.0661878					0.226303	0.128546	-0.0977566	0.00941229	-0.0846844	0.0940967
Q8TEA8	[R].SASSGAEGDVSSEREP.[-]	2xPhospho [S1(99.6);S3(100)]	-0.826898	0.483904	1.11147	-0.517684	0.938428	-1.08162	0.0812111	0.383543	-0.641394	0.835291	-1.73488	0.706641	0.332529	0.831318	0.685515					0.0626984	-0.174203	-0.236902	0.0981011	0.00387287	0.0942283
Q16890	[R].NSPTFKSFEER.[V]	1xPhospho [S7(100)]	-1.3277	-1.93698	-2.14929	-5.78829	-1.8273	-3.34624	-2.13066	-3.479	-1.46726	-2.71254	-0.546722	0.535575	0.678341	0.430763	0.528106					-2.80057	-2.21568	0.584889	-0.0875292	0.0067482	-0.0942774
P42566	[K].LNDPFQPFPGNDSPK.[E]	1xPhospho [S13(100)]	0.203942	-0.325884	-1.3237	-0.0422163	-1.21364	0.251137	0.491138	-0.324755	-0.468063	-0.199697	-1.07351	0.98175	0.400538	0.642421	0.290286					-0.371965	-0.362485	0.00948041	-0.140705	-0.0462103	-0.0944943
O75069	[R].ALSGSATLVSSPK.[Y]	1xPhospho [S11(100)]	-0.780545	-0.399433	-0.0881939	-0.135222	-0.403445	-0.229502	-1.21572	-1.06504	-1.40759	-1.88929	-0.696196	0.0784379	0.800428	0.468696	0.276933					-0.350849	-0.986685	-0.635836	-0.797715	-0.703215	-0.0945001
Q16851	[K].LGSSFTK.[V]	1xPhospho [S3(100)]	-0.216603	-0.982222	-0.789919	-0.519822	-0.769629	-0.49136	-0.160685	-0.634674	-0.371618	-2.68753	-2.59267	0.419402	0.524902	0.450698	0.542607					-0.627141	-1.10117	-0.474024	0.0201964	-0.0744076	0.094604
Q9NRX5	[R].SDGSLEDGDDVHR.[A]	1xPhospho [S4(100)]	2.77622	2.65056	2.46371	2.42701	2.86694	2.77197	2.33967	2.32397	2.47803	2.96877	2.7311	0.685467	0.689351	0.645365	0.805138					2.57937	2.64006	0.0606898	0.173968	0.0792904	0.0946779
P07900-2	[K].EVSDDEAEEKEDKEEEKEK.[E]	1xPhospho [S3(100)]	2.54768	2.74769	1.25803	2.50105	0.977166	3.78912	3.0008	1.58971	2.31657	2.8007	0.971918	0.926571	0.407936	0.909139	0.0570021					2.26361	2.20657	-0.0570431	-0.20779	-0.113008	-0.0947819
Q96PU5	[R].SLSSPTVTLSAPLEGAK.[D]	1xPhospho [S3(100)]	-0.168979	0.493876	0.731449	-0.281964	1.03133	0.411873	0.377722	-0.351736	0.196753	0.235054	0.799181	0.524335	0.890727	0.368278	0.928333					0.193595	0.38574	0.192145	0.215273	0.3102	-0.0949264
P78559-2	[R].WPEVSPEDTQSLSLSEESPSK.[E]	1xPhospho [S18(100)]	1.22263	1.4178	-0.605804	1.23106	0.435357	1.45049	2.03572	1.15574	1.13364	-1.12329	-0.650993	0.794894	0.446211	0.147095	0.303153					0.816424	0.633807	-0.182616	-0.0932064	-0.188309	0.0951023
Q09666	[R].SPEPGQTWTR.[E]	1xPhospho [S1(100)]	1.21832	0.896877	0.647964	1.56118	-0.890637	0.388748	1.25413	0.784279	-0.78474	1.95836	1.95256	0.519027	0.0229125	0.14151	0.298461		*			1.08109	0.666099	-0.414987	-0.27332	-0.368444	0.0951247
P14136	[R].FASYIEK.[V]	1xPhospho [S3(100)]	1.98599	2.43033	3.24815	3.22021	1.71941	1.79203	3.24021	1.3679	2.13401	3.55953	4.28037	0.827505	0.0419255	0.0511254	0.332761		*			2.72117	2.58478	-0.136391	-0.691259	-0.59609	-0.0951686
Q16352	[R].GANESLER.[Q]	1xPhospho [S5(100)]	1.08968	-0.325281	-0.460876	0.913989	-0.285592	0.533447	1.47061	-0.017931	1.87919	0.695597	1.15816	0.366413	0.380321	0.87898	0.674361					0.304378	0.776212	0.471834	0.401243	0.305971	0.0952716
P43243	[R].RDSFDDRGPSLNPVLDYDHGSR.[S]	1xPhospho [S3(99.7)]	-3.89382	-0.791773	0.605129	-0.990891	0.0409021	-1.49174	-3.72371	-0.296608	-2.45475	0.220913	-1.1321	0.995829	0.549623	0.991304	0.445031					-1.26784	-1.26244	0.00539545	-0.240773	-0.145247	-0.0955262
P78559-2	[R].TEAREESEPEVK.[E]	1xPhospho [S7(100)]	-1.427	2.39106	1.55707	1.97514	1.64442	1.67333	1.40891	2.02745	2.82675	-0.0653648	1.74668	0.544124	0.0961887	0.183094	0.687053					1.12407	1.60888	0.484815	-0.0927739	-0.188309	0.0955348
O95206	[R].EERPGAAGGGASAPGSPEEAAR.[G]	2xPhospho [S12(100);S16(100)]	-2.89892	-0.148731	0.315544	-0.564853	-0.977741	-0.884516	-0.604469	-0.55402	-1.72464	-0.000907898	-1.83352	0.855107	0.908058	0.874815	0.861489					-0.824241	-0.939974	-0.115733	-0.527724	-0.623589	0.0958648
Q07889	[R].SASVSSISLTK.[G]	1xPhospho [S3(100)]	-1.1528	-0.547274	-1.71846	-0.707318	-0.427154	-2.35893	-3.74825	-1.14303	-1.24907	-1.01925	-0.378399	0.507249	0.255468	0.512415	0.551815					-1.03146	-1.47487	-0.443404	-0.21297	-0.116982	-0.0959873
P27824-2	[K].QKSDAEEDGGTVSQEEEDR.[K]	1xPhospho [S3(100)]	3.24324	3.81452	2.97114	3.67879	3.10974	4.55336	3.29416	2.90592	3.75306	3.28857	2.97059	0.961658	0.922347	0.623799	0.0772949					3.42692	3.41077	-0.0161494	-0.172445	-0.0764351	-0.0960102
Q5VSL9	[R].AASPPASASDLIEQQQK.[R]	1xPhospho [S3(100)]	2.51197	3.25832	2.7602	3.44111	2.85195	2.77791	3.27347	3.27509	3.47785	2.90476	2.16275	0.908205	0.147542	0.0386078	0.167798			*		2.9929	2.96054	-0.0323616	-0.104502	-0.201068	0.0965662
Q9UPN3	[K].SMDAMSSPTKTETVK.[A]	1xPhospho [S7(99)]	-0.226052	-0.102247	0.937553	0.0364256	0.532475	-4.5817	-0.499216	0.163288	-0.172537	-0.16593	-2.05271	0.258635	0.300578	0.751651	0.847498					0.16142	-0.968048	-1.12947	-0.139626	-0.0430508	-0.0965753
P13637-3;P50993;P05023	[R].QGAIVAVTGDGVNDSPALKK.[A]	1xPhospho [S15(100)]	0.838456	0.375813	0.613199	0.721669	0.836677	0.588503	0.607927	0.43367	0.804651	0.415791	-0.659672	0.46714	0.557346	0.421654	0.296937					0.637284	0.432507	-0.204778	-0.0789313	0.0177994	-0.0967307
Q7Z2D5	[R].DASSLTNLK.[R]	1xPhospho [S4(100)]	-4.25887	-2.40423	-1.89961	-2.82558	-5.06947	-3.70445	-2.69179	-4.48382	-3.11997	-2.02076	-0.84399	0.73701	0.148788	0.0550651	0.859013					-2.84707	-3.13346	-0.28639	-0.505067	-0.408287	-0.0967803
A5PKW4	[R].SWDLGGVSPPRPTPALGPGSNR.[K]	1xPhospho [S8(100)]	-2.21165	1.20455	0.662928	-0.101972	0.572999	0.1504	0.804649	0.322521	1.14526	0.916912	-1.74759	0.581036	0.156121	0.273968	0.0799582					-0.111536	0.309306	0.420842	0.292521	0.389404	-0.0968833
Q9Y6R0	[K].AEAAAAPTVAPGPAQPGHVSPTPATTSPGEK.[G]	2xPhospho [S20(99.4);S27(99.4)]	0.643641	0.892786	0.777861	0.448792	0.71321	1.95182	0.53804	0.180252	0.649977	-1.9439	-0.120775	0.516115	0.657914	0.902173	0.706521					0.69077	0.281232	-0.409538	-0.172711	-0.0756073	-0.0971036
P04406	[K].IISNASCTTNCLAPLAK.[V]	1xPhospho [T8(99.8)];2xCarbamidomethyl [C7;C11]	3.12055	2.96308	2.31465	2.45322	2.58774	3.0314	3.25402	2.44036	3.23845	2.74781	1.74871	0.978864	0.653965	0.443769	0.00397094				**	2.71288	2.72121	0.00833573	0.0396581	0.136927	-0.0972686
Q14168-4	[K].TYETPPPSPGLDPTFSNQPVPPDAVR.[M]	2xPhospho [T4(100);S8(100)]	1.74527	-0.461441	0.106813	-0.176023	0.237802	0.768404	-0.932608	-0.695793	-0.460705	-0.0860214	-0.153603	0.315813	0.281229	0.255268	0.754665					0.303654	-0.188932	-0.492586	-0.118998	-0.0216436	-0.0973544
P48051	[K].LTESMTNVLEGDSMDQDVESPVAIHQPK.[L]	1xPhospho [S20(100)]	-3.06059	-3.72208	-1.858	-3.55155	-3.53725	-5.16039	-2.25229	-1.55479	-4.90865	-3.38613	-4.41047	0.480914	0.952036	0.671193	0.320863					-3.04805	-3.60142	-0.553371	-0.231178	-0.328543	0.0973649
O95622	[K].SVSPPGYAAQK.[T]	1xPhospho [S3(100)]	-0.786784	-0.650383	-1.17971	-0.493573	0.769647	-0.127871	-0.898712	-0.317636	-0.0961361	-0.418221	0.0321045	0.0523032	0.157394	0.0608822	0.711404					-0.777613	-0.150975	0.626638	0.590713	0.688103	-0.0973897
Q86VQ1	[R].SPGSPVCR.[A]	1xCarbamidomethyl [C7];1xPhospho [S4(100)]	0.564136	-0.539967	0.182262	-0.407807	-1.33656	0.0784035	-0.60005	-0.41972	-0.133379	-1.74734	-1.38618	0.0991097	0.783106	0.541702	0.591279					-0.050344	-0.792118	-0.741774	-0.487278	-0.584704	0.0974269
Q9HB19	[R].SQSYIPTSGCR.[A]	1xCarbamidomethyl [C10];1xPhospho [S3(100)]	-0.642592	0.00640297	-0.0468426	0.0724363	-1.8883	-1.72104	-1.02229	0.552147	-2.60637	0.196932	1.20329	0.435681	0.359053	0.300127	0.098918					-0.152649	-0.75509	-0.602441	-1.00207	-1.09952	0.0974503
Q9UEY8	[K].IEEVLSPEGSPSKSPSK.[K]	1xPhospho [S14(99.8)]	5.9202	5.14153	6.02254	5.62401	5.11902	5.70281	6.5903	5.46397	5.01339	5.43747	6.47375	0.980558	0.0081819	0.0269845	0.118053		**	*		5.67707	5.68582	0.00874608	-0.30813	-0.405615	0.0974846
P49792	[KR].YSLSPSK.[S]	1xPhospho [S4(100)]	0.435294	0.628195	1.36562	1.3438	1.4419	1.74076	0.729359	0.382435	0.79143	-0.322285	1.27843	0.8451	0.754922	0.673171	0.283508					0.943227	0.863147	-0.08008	-0.194568	-0.0968094	-0.0977588
P35611-4;P35611-3	[K].EKSPPDQPAVPHPPPSTPIK.[L]	1xPhospho [S3(100)]	5.8651	6.18701	6.32428	6.23504	5.69441	6.38217	6.17841	6.29628	6.78034	6.22424	5.0214	0.819157	0.497131	0.427959	0.041544				*	6.15286	6.08246	-0.0703944	0.0132184	-0.0849361	0.0981545
Q9P0L2;P27448;Q96L34;Q7KZI7-14	[K].LDTFCGSPPYAAPELFQGK.[K]	1xCarbamidomethyl [C5];1xPhospho [T3(100)]	2.43755	3.02799	1.24376	1.32202	1.76136	2.46822	2.19375	1.17584	2.88712	1.71882	0.70253	0.748984	0.33028	0.447421	0.000114149				***	2.00783	1.84395	-0.163883	-0.118433	-0.216599	0.0981655
Q9P2D3	[K].VSDSPSHIATK.[T]	1xPhospho [S4(100)]	2.12929	1.93345	2.09566	1.92808	1.86797	2.58183	2.53942	1.9604	3.01348	2.15779	1.92322	0.256924	0.999315	0.778571	0.0460615				*	2.02162	2.29202	0.270396	0.143231	0.241398	-0.0981665
Q01484;Q01484-5	[K].SDSNASFLR.[A]	1xPhospho [S6(100)]	4.29523	4.44726	3.43226	3.07772	4.78285	4.17754	2.49224	2.2203	3.89381	3.32311	4.51041	0.749091	0.701855	0.72113	0.677555					3.81312	3.62861	-0.184508	0.0300679	-0.068224	0.0982919
Q15904	[K].GPTISLTQIV.[-]	1xPhospho [T3(99.6)]	0.896047	1.56855	-0.0210266	0.740369	1.19483	2.14753	1.10806	0.815704	1.22931	0.841682	-0.764837	0.783613	0.328807	0.124531	0.0223211				*	0.795985	0.938897	0.142911	0.289857	0.191547	0.0983095
Q9UQB3	[K].DGWSQYHFVASSSTIER.[D]	1xPhospho [T14(99.8)]	2.51711	0.205147	0.593004	-0.417056	0.566518	0.35268	1.11205	-0.34935	1.59273	1.68631	0.521341	0.922978	0.497928	0.387477	0.270617					0.724551	0.783183	0.0586319	0.167442	0.0690947	0.0983477
Q6NV74	[R].IGTEPSTAPAPSPPAPK.[S]	1xPhospho [S12(100)]	-0.486764	2.72336	1.95729	2.4826	2.23935	2.35982	1.9143	2.05543	2.61622	1.03138	1.47925	0.643937	0.136081	0.170697	0.52794					1.66912	1.95654	0.287415	-0.164519	-0.26351	0.0989909
Q99726	[R].DPLPPPGLTPER.[L]	1xPhospho [T9(100)]	-2.72756	-0.690083	-0.33791	-2.00874	0.44423	0.120159	-1.55232	0.089962	-5.77723	-0.954197	-2.19649	0.975349	0.931665	0.820133	0.343948					-1.44107	-1.4037	0.0373754	0.395215	0.29619	0.0990243
Q9UPX8-3	[K].SDTPQSPSLNSSQPTNSADSK.[K]	1xPhospho [S6(99.4)]	-3.75671	-3.14275	-2.82295	-2.81009	-2.56209	-2.61648	-4.87046	-1.95136	-2.20647	-3.89775	-2.22336	0.698183	0.141423	0.321362	0.517985					-3.13312	-2.904	0.229126	0.420752	0.321353	0.0993989
Q9UN36	[R].TASLTSAASVDGNR.[S]	1xPhospho [S9(100)]	7.4437	6.44873	5.9625	6.68828	7.52703	5.32312	6.7117	5.95308	5.32742	4.57157	7.89903	0.520502	0.935257	0.786937	0.083579					6.6358	6.18756	-0.44824	-0.615431	-0.516016	-0.0994153
Q8IX12	[K].EISTPTHWSK.[L]	1xPhospho [T4(99.7)]	-0.0862894	-2.16559	-0.484056	-0.292377	-0.258939	-0.0360489	-0.25638	-2.13549	-0.55036	-0.490431	0.214195	0.63673	0.0223405	0.146817	0.275674		*			-0.757077	-0.501922	0.255155	0.129278	0.0296535	0.0996242
O00264	[R].DFTPAELR.[R]	1xPhospho [T3(100)]	-2.1593	-3.18712	-3.95243	-2.01026	-2.76146	-2.13354	-2.91621	-2.35043	-4.06962	-0.813173	-2.21802	0.562961	0.195509	0.975095	0.384357					-2.82728	-2.46607	0.361212	0.322778	0.223053	0.0997248
Q71U36;P68363	[K].DYEEVGVDSVEGEGEEEGEEY.[-]	1xPhospho [S9(100)]	-0.579268	-0.0688	-1.53619	0.437577	-0.237844	-1.70736	-0.321758	-0.880753	-0.93087	0.728798	-1.14675	0.692348	0.908939	0.365793	0.82302					-0.436671	-0.642362	-0.205692	-0.556718	-0.656511	0.099793
Q15052	[R].KDSIPQVLLPEEEK.[L]	1xPhospho [S3(100)]	2.07654	1.05624	1.18863	1.3338	0.601588	0.613144	3.02556	2.22629	1.23893	1.5816	2.05343	0.679598	0.398116	0.727447	0.545285					1.4138	1.62008	0.206276	0.320385	0.220436	0.0999494
Q9BYV8	[R].LEDNDSAASDPDAETTAR.[T]	1xPhospho [S9(100)]	-1.91681	-0.359524	-0.883224	-0.200707	-1.39816	-0.771196	-0.530308	-0.120422	-0.189758	-1.23066	-0.701351	0.728032	0.320246	0.20554	0.694233					-0.840067	-0.705979	0.134088	-0.079977	0.0200348	-0.100012
Q92974	[R].ILSQSTDSLNMR.[N]	2xPhospho [S5(100);S8(100)]	-2.33423	-3.19158	-1.79639	-3.01531	-2.25873	-2.93198	-4.43252	-1.01444	-2.63496	-4.10624	-1.91575	0.799524	0.317817	0.85687	0.168724					-2.58438	-2.75637	-0.171997	0.0398116	0.139869	-0.100057
P46821	[K].EVPSKEEPSPVKAEVAEK.[Q]	1xPhospho [S9(100)]	4.50982	5.71299	5.3609	5.39321	5.3868	5.586	5.79634	5.04513	7.06995	5.19884	0.127634	0.761791	0.278613	0.245707	0.0365527				*	5.24423	4.88724	-0.35699	0.00974417	-0.0903721	0.100116
Q4V328	[R].SGLEELVLSEMNSPSR.[T]	1xPhospho [S13(100)]	0.844197	0.530247	2.10956	0.17241	1.6151	1.42549	0.878914	-0.561329	0.718554	0.632975	-0.898275	0.534631	0.787099	0.355644	0.429886					0.914103	0.544489	-0.369613	0.0313315	-0.0688553	0.100187
Q96C24	[R].TGSEIIR.[M]	1xPhospho [S3(100)]	-0.714204	-3.49773	-1.90009	-2.89812	-2.67623	-2.84955	-0.281887	-2.87996	-3.09282	-1.14137	2.01676	0.531121	0.0568315	0.0791985	0.154793					-2.25254	-1.55787	0.694671	-0.277125	-0.176808	-0.100317
Q9Y5S2	[K].HSTPSNSSNPSGPPSPNSPHR.[S]	1xPhospho [S15(100)]	0.644713	1.21584	0.787497	1.68172	1.27217	1.42628	1.2556	1.01477	3.38586	1.79867	0.327625	0.439534	0.262078	0.10934	0.043578				*	1.08244	1.49728	0.414841	0.270505	0.370955	-0.10045
Q13813-3;Q13813-2	[K].LGESQTLQQFSR.[D]	1xPhospho [S11(100)]	-2.11168	-1.7363	-4.11572	-0.730174	-3.4232	-2.10492	-1.84475	-3.83964	-1.39148	-1.69616	-2.55633	0.743838	0.544281	0.610054	0.243379					-2.17347	-2.40807	-0.234601	-0.180929	-0.0801706	-0.100759
P29323	[R].ADSEYTDK.[L]	1xPhospho [S3(100)]	-1.10395	-1.19739	-1.25455	-0.922246	-0.147292	-2.71301	-3.48769	-1.23399	-3.99346	0.146507	0.321981	0.625483	0.711178	0.565241	0.0669952					-1.11953	-1.58671	-0.467174	-0.0833173	-0.184654	0.101337
Q99698	[R].SEDDSPGDESCPR.[R]	1xCarbamidomethyl [C11];1xPhospho [S5(100)]	-3.77963	-1.96617	-1.02559	-2.22852	-1.30887	-1.77375	-2.34902	-1.63839	-1.507	-0.780281	-1.98888	0.228338	0.473958	0.790256	0.825886					-2.24998	-1.62088	0.629094	0.458952	0.357582	0.10137
Q14204	[R].AATSPALFNR.[C]	1xPhospho [S4(100)]	-4.19442	-2.58509	-4.00115	-1.94562	-2.8604	-3.90415	-3.40425	-3.66166	-2.26951	1.18196	-4.1194	0.660758	0.948573	0.516499	0.366168					-3.18157	-2.71963	0.461939	-0.111127	-0.00971413	-0.101413
Q01082	[R].TSSKESSPIPSPTSDR.[K]	2xPhospho [S3(100);S7(99.6)]	5.13016	5.96413	5.55937	5.5459	5.29347	4.92523	5.39376	5.72751	5.53839	5.78239	5.37666	0.561938	0.207097	0.522507	0.470988					5.54989	5.43392	-0.115972	-0.158876	-0.056962	-0.101914
Q13200	[K].APVQPQQSPAAAPGGTDEKPSGK.[E]	1xPhospho [S8(100)]	1.58064	1.96471	2.28793	2.08653	1.98853	2.60941	2.40605	1.87718	2.84892	1.92453	2.00767	0.279835	0.868261	0.806603	0.216443					1.97995	2.23747	0.25752	-0.0179458	-0.119942	0.101996
O00533-2	[K].DETFGEYSDSDEKPLKGSLR.[S]	1xPhospho [S18(100)]	0.855939	0.113567	-1.00844	-0.560294	-1.8737	0.526157	1.00396	-0.714523	-0.294167	-0.34934	-0.669474	0.742931	0.231246	0.555228	0.178757					-0.149807	-0.338727	-0.188919	-0.125977	-0.0235758	-0.102401
Q2LD37	[K].TGIPGSSGLGSPLGR.[S]	1xPhospho [S11(100)]	-1.02084	-1.95669	-1.45366	-1.74165	-1.67854	-1.03903	-1.35648	-2.25376	-4.53469	-2.73022	-1.67701	0.330771	0.0979373	0.133692	0.125285					-1.54321	-2.18139	-0.63818	-0.0808873	-0.183434	0.102546
Q7RTP6	[R].LGSPLAVDEALR.[R]	1xPhospho [S3(100)]	1.17342	-0.644711	-0.494473	-1.71344	-0.26677	0.270124	-0.290663	-1.18579	-1.24175	-1.76092	0.0498199	0.723304	0.458272	0.219171	0.787921					-0.419798	-0.632279	-0.212481	0.278929	0.381786	-0.102858
P09543	[R].VELSEQQLQLWPSDVDKLSPTDNLPR.[G]	1xPhospho [S13(100)]	4.53614	4.14517	3.98708	3.82952	4.73	4.27727	3.88552	2.94928	2.20311	3.73047	0.550505	0.23916	0.965797	0.991542	0.527404					4.12448	3.18945	-0.935027	-0.335653	-0.232775	-0.102879
P12036;P12036-2	[R].TSVSSVSASPSR.[F]	1xPhospho [S9(99.7)]	3.45019	2.06999	1.83195	2.05873	1.2555	0.558098	2.29236	1.43064	2.3644	0.385845	2.96812	0.219111	0.80647	0.515616	0.661738					2.35271	1.60785	-0.744861	-0.633717	-0.530701	-0.103016
Q15349-2	[R].GFSFVASSLIQEPSQQDLHK.[V]	1xPhospho [S3(100)]	-1.85282	-2.81765	-1.49483	-6.46718	-1.79701	-2.26991	-1.32712	-3.22415	-6.43726	-1.21089	-3.1867	0.766272	0.413731	0.155706	0.893683					-3.15812	-2.779	0.379117	0.0653238	0.168409	-0.103086
Q9NQW6	[K].NKASPQSEFMPSK.[G]	1xPhospho [S4(100)]	4.42889	4.76173	2.84383	4.7233	3.3686	2.90588	5.22814	3.23171	4.6256	3.98583	4.89969	0.791599	0.799818	0.81938	0.649759					4.18944	4.03507	-0.154369	-0.590261	-0.486986	-0.103275
Q9UQB3	[R].TPSISPVRVSPNNR.[S]	2xPhospho [S5(100);S10(100)]	1.41487	1.03131	0.57411	1.09939	1.57085	1.34774	0.52354	1.23784	1.2604	0.335079	-0.260294	0.651242	0.115858	0.0741764	0.386277					1.02992	0.859309	-0.170611	0.172492	0.0690947	0.103397
Q9H0B6	[R].KLDEDASPNEEKGDVPK.[D]	1xPhospho [S7(100)]	2.57732	2.61792	2.56873	2.5611	2.15082	3.48948	3.50197	2.61389	3.85286	3.15405	2.34868	0.223879	0.836255	0.723156	0.0272952				*	2.58127	3.01596	0.434694	0.581023	0.477359	0.103664
P12931-2	[R].SLEPAENVHGAGGGAFPASQTPSKPASADGHR.[G]	1xPhospho [S1(100)]	2.04262	1.0633	2.12476	2.12453	1.96546	1.9974	0.90237	3.10013	1.82216	2.51428	0.915405	0.914756	0.687493	0.453468	0.639695					1.8388	1.88817	0.0493708	-0.118113	-0.0141773	-0.103935
Q16891	[K].TSSAETPTIPLGSAVEAIK.[A]	1xPhospho [T6(98)]	-1.06881	-3.14379	-3.15661	-1.84593	-2.6851	-2.37797	-3.07668	-2.6841	-1.66293	-1.23319	-2.59192	0.958804	0.487476	0.858789	0.758689					-2.30379	-2.33027	-0.0264817	-0.0970545	0.00695133	-0.104006
Q9Y4F1-2	[K].VSAGEPGSHPSPAPR.[R]	1xPhospho [S11(100)]	4.52458	2.47394	3.47653	3.65082	2.47297	3.34413	4.55147	3.76461	3.25049	3.49404	4.67506	0.816276	0.0311746	0.189701	0.179416		*			3.53147	3.6504	0.118931	-0.0696349	0.0344048	-0.10404
P04792	[R].VPFSLLR.[G]	1xPhospho [S4(100)]	-0.758584	-1.10806	-0.916075	-2.02053	-1.0168	-1.40603	0.40527	-3.61282	-1.7218	-0.744171	2.08611	0.721941	0.12424	0.0643626	0.564179					-1.20081	-0.858607	0.342207	-0.00473595	0.0993595	-0.104095
Q9NX95	[R].DELCLDFPCDSPEK.[S]	1xPhospho [S11(100)];2xCarbamidomethyl [C4;C9]	-1.52464	-1.10277	-0.827982	-0.530158	-1.52151	-0.705437	-0.99622	-0.693216	-2.05903	-1.39668	-3.09049	0.310512	0.924163	0.748458	0.820641					-0.996387	-1.49465	-0.498266	-0.431301	-0.327123	-0.104178
P46821	[K].TLEVVSPSQSVTGSAGHTPYYQSPTDEK.[S]	1xPhospho [S23(99.7)]	6.41647	6.30221	6.48635	6.37986	6.41209	6.48839	6.79961	6.16513	7.15915	4.99172	5.00297	0.577037	0.330953	0.422476	0.242559					6.39622	6.14558	-0.250641	0.0139246	-0.0903721	0.104297
Q02952	[K].SAESPTSPVTSETGSTFK.[K]	1xPhospho [S4(100)]	4.19303	4.32624	3.05658	4.01648	4.71211	4.67083	4.30784	3.18765	5.55044	3.10262	3.35017	0.672304	0.224428	0.139747	0.0736828					3.89808	4.12595	0.227867	0.203084	0.307516	-0.104432
Q9P2R7	[K].INFDSNSAYR.[Q]	1xPhospho [S5(100)]	2.45149	1.89021	1.56568	1.6947	1.71666	1.64058	1.50624	1.67336	1.93384	1.57348	1.28297	0.140183	0.518828	0.661004	0.229492					1.90052	1.61816	-0.282357	-0.151873	-0.256466	0.104593
Q92974	[R].SESLESPRGER.[L]	1xPhospho [S6(100)]	1.08797	1.9741	0.839209	1.01813	1.97096	1.13345	1.0878	-0.4797	2.56738	0.624571	1.06123	0.865793	0.316529	0.640599	0.0948676					1.22985	1.13796	-0.0918963	0.0347509	0.139869	-0.105118
P42356	[R].CRSDSEDECSTQEADGQK.[I]	1xPhospho [S5(100)];2xCarbamidomethyl [C1;C9]	-5.79859	-1.56898	-2.51414	-1.482	-2.09899	-2.34773	-1.73399	-0.422951	-0.928844	-0.373453	-2.33417	0.143004	0.247153	0.120469	0.606559					-2.84092	-1.46288	1.37805	0.307564	0.202188	0.105375
Q9Y4E6	[K].TYQVPPVQPASPGSHNALK.[L]	1xPhospho [S11(100)]	2.5759	2.20124	2.26749	2.53069	2.32246	2.06932	1.92683	3.38139	2.02885	2.10764	2.4362	0.79897	0.431736	0.36565	0.119426					2.39383	2.32467	-0.0691572	-0.291446	-0.185925	-0.105521
Q8IWW6	[R].ATTPPNQGRPDSPVYANLQELK.[I]	1xPhospho [T3(100)]	-0.249358	1.26103	1.33701	1.11236	0.747352	1.17637	1.45944	0.866463	1.20385	1.47493	0.017786	0.74315	0.76572	0.696987	0.175205					0.86526	0.992312	0.127052	-0.0103278	-0.11591	0.105582
Q9UJU6;Q9UJU6-3	[R].VGKDSFWAK.[A]	1xPhospho [S5(100)]	-4.50158	-1.90785	-2.05551	-1.58217	-2.12652	-3.88748	-4.26463	-1.75336	-1.87502	-3.50373	-0.95384	0.892551	0.182154	0.489033	0.360848					-2.51178	-2.62351	-0.111734	-0.144838	-0.250525	0.105686
A8MVW0	[R].DSLTSPEDELGAEVGDEAGDKK.[S]	1xPhospho [S5(100)]	-1.47771	0.351604	-0.0728683	-0.804288	-0.192857	0.837757	-2.57905	0.756596	-0.41584	2.35366	-0.710859	0.560038	0.585902	0.694581	0.551671					-0.500815	0.00705746	0.507872	0.245721	0.140013	0.105709
P46821	[K].GPAESPDEGITTTEGEGECEQTPEELEPVEK.[Q]	1xCarbamidomethyl [C19];1xPhospho [S5(100)]	7.25338	6.85931	6.51695	7.05932	6.97556	7.11604	6.70074	6.79928	6.76322	5.69901	5.6765	0.260966	0.436379	0.318764	0.592941					6.92224	6.53291	-0.389335	-0.1961	-0.0903721	-0.105728
Q9NZN3	[R].EHQISPGDFPNLK.[R]	1xPhospho [S5(100)]	-0.418872	-0.48946	-0.146242	-1.33282	-0.540719	0.0997772	-0.631117	-0.255764	-1.0748	1.01767	-1.76523	0.770096	0.786152	0.740462	0.303398					-0.596849	-0.450025	0.146824	-0.0865531	-0.192434	0.105881
P10451	[K].QNLLAPQNAVSSEETNDFK.[Q]	1xPhospho [S12(100)]	-4.64455	-0.175331	-2.94482	1.14576	-2.57638	-0.656612	2.13081	-2.16493	-0.743822	-0.416317	-0.329681	0.447477	0.644553	0.61018	0.708213					-1.65474	-0.679561	0.975175	0.903463	1.00936	-0.105892
O15075;O15075-2	[R].AVSSLATAK.[G]	1xPhospho [S3(100)]	-2.91516	-0.973875	-2.51974	-1.78277	-3.71118	-2.83691	-2.45353	-3.85124	-3.66246	-1.47743	0.44548	0.603776	0.188084	0.156229	0.574103					-2.04789	-2.50675	-0.458867	-0.685657	-0.79184	0.106183
P05129	[R].CFFGASPGR.[L]	1xCarbamidomethyl [C1];1xPhospho [S6(100)]	-0.248168	0.436989	0.151417	-0.565389	0.799518	-0.274145	0.308695	0.346758	1.04666	0.674688	-0.0713272	0.146307	0.023567	0.186294	0.0958303		*			-0.0562878	0.404406	0.460694	0.395133	0.501389	-0.106255
Q14318-2	[R].SCSLVLEHQPDNIK.[A]	1xCarbamidomethyl [C2];1xPhospho [S3(100)]	-0.258647	-0.777916	-1.78036	-1.33261	-2.63723	-1.17277	-0.766939	-3.93538	-0.807566	-2.36582	-0.0766048	0.40138	0.212574	0.172988	0.577871					-1.03738	-1.68033	-0.642946	-0.117503	-0.0111713	-0.106331
Q16204	[R].RSNSPDKFK.[R]	1xPhospho [S4(100)]	1.2214	2.68882	2.89511	2.43551	2.90765	2.57551	3.33192	1.9685	3.66004	2.37607	2.44185	0.303837	0.437105	0.633334	0.272485					2.31021	2.75165	0.441442	0.0133433	0.119772	-0.106429
O14994	[K].SQSLTNSLSTSDTSQR.[G]	1xPhospho [S3(100)]	0.805884	-5.01527	-1.23292	-1.44753	-0.307593	-1.50498	-0.636013	-0.640884	-2.04322	-1.45108	1.71109	0.36522	0.184056	0.417948	0.0119879				*	-1.72246	-0.696098	1.02636	0.699342	0.592888	0.106454
O75037	[R].STDVGFTPPSSPPTRPR.[N]	2xPhospho [T7(100);S/T]	-1.22735	-1.71804	-0.976099	-0.835225	-1.38266	-1.58222	-0.113596	-0.125605	-2.23105	-2.22764	-0.730621	0.984072	0.588489	0.841574	0.0334796				*	-1.18918	-1.19906	-0.00987734	-0.28094	-0.387502	0.106562
Q00577	[R].NSITVPYK.[V]	1xPhospho [S2(100)]	-0.36703	0.384272	-0.351374	0.647395	0.228827	0.373215	-0.0949669	0.0746689	0.00199699	-0.152912	-0.529619	0.708001	0.317949	0.052683	0.538711					0.0783157	-0.0141129	-0.0924286	-0.014452	-0.121037	0.106585
P49773	[R].CLAFHDISPQAPTHFLVIPK.[K]	1xCarbamidomethyl [C1];1xPhospho [S8(100)]	0.494164	-0.494419	0.210875	-0.573144	1.36557	0.222359	-0.977446	0.235863	-2.25995	-0.332699	-2.41511	0.509533	0.802338	0.895705	0.664346					-0.090631	-0.594487	-0.503856	-0.190927	-0.0843306	-0.106596
Q00975	[K].TANSSPIHFAGAQTSLPAFSPGR.[L]	1xPhospho [S5(99.5)]	-3.18419	-2.05791	-6.16812	-2.16579	-2.20562	-4.67845	-2.71072	-2.47639	-2.35154	-2.80907	-1.77334	0.440681	0.205482	0.0307151	0.951195			*		-3.394	-2.71502	0.678981	0.198598	0.305396	-0.106798
P12036;P12036-2	[K].KVPTPEK.[E]	1xPhospho [T4(100)]	7.29308	6.96594	6.07917	7.37554	6.15021	6.0055	8.21944	6.7059	8.25	6.53671	8.60033	0.652732	0.822921	0.880871	0.999295					6.92843	7.20973	0.281292	-0.423613	-0.530701	0.107088
Q08AD1	[R].FSPSQVPIQTR.[S]	1xPhospho [S2(100)]	-1.63254	-2.74828	-2.84073	-2.42416	-1.75474	-2.01587	-3.99982	-3.38089	-2.91845	-3.28216	-2.53153	0.368045	0.958613	0.846616	0.581341					-2.41143	-2.84049	-0.429067	-0.33223	-0.225006	-0.107224
P46459	[R].QSIINPDWNFEK.[M]	1xPhospho [S2(100)]	-1.17364	-0.438616	-0.857719	-2.60863	-1.52801	-2.21517	-1.34927	0.167057	-2.69138	0.903969	0.16885	0.675514	0.897087	0.521877	0.653803					-1.26965	-0.93485	0.3348	-0.33359	-0.226027	-0.107563
P46821	[K].SPSDSGYSYETIGK.[T]	1xPhospho [S1(100)]	-5.02328	4.35724	3.95358	3.68686	4.00777	3.59438	4.79774	3.43656	3.83754	3.27542	5.02313	0.210711	0.536439	0.580342	0.969993					1.7436	3.99608	2.25248	0.0173144	-0.0903721	0.107687
O15079-2	[K].LSDPAVCGDR.[Q]	1xCarbamidomethyl [C7];1xPhospho [S2(100)]	1.63952	1.05665	0.358629	1.27031	0.187108	1.21037	1.66063	1.16854	1.34514	-0.196993	0.888748	0.645904	0.928717	0.639474	0.6674					1.08128	0.894792	-0.186487	0.00505781	0.112776	-0.107718
A5PKW4	[R].SLSELADPNPK.[V]	1xPhospho [S1(100)]	0.334111	2.18569	1.73744	1.953	1.54258	1.6559	2.48232	2.35884	2.1269	2.37499	2.02539	0.170346	0.519889	0.362426	0.646169					1.55256	2.08099	0.528431	0.281682	0.389404	-0.107722
Q9P2Q2	[R].AAGALGSASSGSMPNLAAR.[G]	1xPhospho [S12(99.5)]	-0.920104	-1.26984	-0.892351	-1.94105	-1.85786	-1.23461	-1.96688	-1.59846	-3.69766	-1.50571	-0.991179	0.264191	0.134648	0.0382582	0.182443			*		-1.25584	-1.83605	-0.580215	-0.503486	-0.395679	-0.107808
O75592	[K].LISGDAEPTPEQEEK.[A]	1xPhospho [T9(100)]	1.2978	1.03382	1.53863	1.3613	1.49014	1.50309	1.75099	1.23868	1.98407	0.845032	1.39391	0.474108	0.805644	0.836019	0.838733					1.30789	1.45799	0.150101	0.160594	0.0526733	0.107921
P21281	[R].SGQVLEVSGSK.[A]	1xPhospho [S10(100)]	-1.06952	0.597609	-2.22988	-1.83326	-1.94678	-1.40682	-2.42779	-0.811445	1.32421	-0.544744	-2.50785	0.948102	0.0455008	0.1296	0.00189308		*		**	-1.13376	-1.18875	-0.0549846	0.0445743	0.152531	-0.107956
P0C7M8	[R].SGSGYEGSTSWK.[A]	1xPhospho [S8(99.7)]	2.07107	-4.17877	-0.272127	0.75137	0.357043	0.330626	1.14291	0.657721	0.913242	0.0334244	0.910683	0.328412	0.218936	0.836684	0.146314					-0.407114	0.620807	1.02792	0.418099	0.31011	0.107989
Q86UR5;Q86UR5-6	[R].ASQSSLESSTGPPCIR.[S]	1xCarbamidomethyl [C14];1xPhospho [S5(100)]	0.58965	-0.815819	-0.100592	0.4476	-0.0157728	-0.335205	0.786972	1.54626	-1.03995	-0.29155	-0.370808	0.984693	0.715634	0.699409	0.0955727					0.03021	0.0399934	0.0097834	-0.465054	-0.573133	0.108079
Q69YU3	[R].RNTAPEAQESGPPSGLR.[Q]	1xPhospho [T3(100)]	-2.88725	-2.1158	-1.99332	-2.09833	-0.711991	-1.78151	-3.89879	-2.26766	-3.68611	-2.4058	0.68117	0.760306	0.871013	0.625971	0.0513731					-2.27367	-2.0101	0.263574	-0.1606	-0.268887	0.108286
Q9UKE5	[K].SEGSPVLPHEPAK.[V]	1xPhospho [S4(100)]	3.85225	4.0964	3.82857	4.23907	3.76775	4.44383	4.49779	3.76048	4.27793	3.21635	3.60898	0.804507	0.938295	0.598742	0.349969					4.00407	3.93901	-0.065056	-0.206576	-0.314892	0.108316
Q9Y6V0	[R].DQFGSSHSLPEVQQHMR.[E]	1xPhospho [S8(100)]	-1.45057	2.69839	0.28511	0.78947	-0.491538	-0.978693	0.394508	1.06423	0.227194	0.723457	-1.00268	0.450618	0.161341	0.326364	0.221242					0.580599	-0.00907421	-0.589674	-0.310096	-0.20155	-0.108547
Q03001-11	[K].SGSASPAPGDTLPWNLPK.[H]	1xPhospho [S5(100)]	0.762889	-0.198689	0.702524	0.428197	0.231328	0.793327	0.554108	0.483398	0.347992	0.635799	-0.108191	0.985708	0.127234	0.397095	0.896827					0.42373	0.41968	-0.00405005	-0.0819621	0.0266743	-0.108636
Q13224	[K].ENSPHWEHVDLTDIYK.[E]	1xPhospho [S3(100)]	-1.32581	-1.36628	-1.74167	-1.30596	-0.350038	-2.28625	-1.53554	-1.29927	-2.87977	-0.776016	-3.68702	0.533542	0.599831	0.462259	0.954391					-1.43493	-1.83056	-0.395629	-0.189494	-0.0805988	-0.108895
Q5SSJ5	[K].LAEGEEEKPEPDISSEESVSTVEEQENETPPATSSEAEQPK.[G]	1xPhospho [T29(100)]	-0.0294313	0.687351	-0.925896	1.10223	-0.611598	0.189857	1.84656	0.145235	1.36701	0.794779	-0.828798	0.738257	0.884377	0.219829	0.0865338					0.208562	0.41472	0.206158	-0.139102	-0.0299711	-0.109131
Q9UQB3	[R].GGSPLAAPQGGSPTK.[L]	1xPhospho [S3(100)]	4.91699	5.07499	5.08199	5.37461	5.03843	5.32778	5.05437	4.44236	5.13846	4.56874	5.00057	0.350482	0.513907	0.624954	0.887346					5.11214	4.93867	-0.173472	-0.0400629	0.0690947	-0.109158
Q9HCD6-2	[K].DCSYGAVTSPTSTLESR.[D]	1xCarbamidomethyl [C2];1xPhospho [S9(100)]	2.85068	2.01786	2.08879	2.4902	2.19585	2.18025	2.3305	2.79892	2.45604	2.04708	1.37344	0.548798	0.528337	0.225723	0.67698					2.36188	2.19744	-0.164443	-0.0936465	-0.203199	0.109553
P12036;P12036-2	[K].AKSPTKEEAKSPEK.[A]	2xPhospho [S3(100);S11(100)]	6.09823	5.99904	1.00252	6.06915	5.32186	3.4052	1.10026	5.64181	5.39764	5.39367	5.99888	0.889191	0.258123	0.11948	0.984401					4.79223	4.60847	-0.183761	-0.640428	-0.530701	-0.109727
Q13813-3;Q13813-2	[R].DSDELKSWVNEK.[M]	1xPhospho [S7(100)]	-0.360972	-1.22482	-0.0998535	0.157891	-0.20082	-0.970886	0.0857124	-1.01261	0.174709	0.199814	-0.825853	0.961629	0.393405	0.760235	0.895217					-0.38194	-0.364277	0.0176631	0.029593	-0.0801706	0.109764
Q8TBG9-2	[K].EVLLLMSACK.[Q]	1xCarbamidomethyl [C9];1xPhospho [S7(100)]	-0.646979	1.01011	1.83456	-0.096137	-0.150748	-0.675901	1.83575	1.15782	-0.989286	1.06048	-1.45123	0.597158	0.991069	0.667658	0.774025					0.525388	0.112411	-0.412977	-0.607733	-0.717517	0.109784
Q5T1M5	[R].DSAAPSPIPGADNLSADPVVSPPTSIPFK.[S]	1xPhospho [S21(100)]	1.24914	0.726553	0.371901	0.695052	0.731631	1.01838	1.10655	0.959909	0.332804	-0.0600719	0.0462837	0.558037	0.850226	0.529453	0.862401					0.760662	0.590783	-0.169879	0.0208287	-0.0894365	0.110265
Q01484	[K].RFTPEEEMFK.[M]	1xPhospho [T3(100)]	3.17132	1.81762	2.00522	1.67046	1.73282	2.60069	2.19763	2.21195	1.462	-0.851597	0.781496	0.29808	0.830315	0.974561	0.967593					2.16616	1.44786	-0.7183	-0.178597	-0.068224	-0.110373
Q8WXG6	[K].SSVIKHSPTVK.[R]	1xPhospho [S7(100)]	0.706983	1.4341	2.41509	0.799916	1.44215	1.76057	1.32021	0.224489	1.85079	0.824472	1.28601	0.819854	0.878055	0.18876	0.439414					1.33902	1.2441	-0.0949257	0.203203	0.0926723	0.11053
P40123	[R].AQGGQTQSPTKSHTPSPTSPK.[S]	2xPhospho [S19(100);T/S]	-2.53426	0.0401917	-0.897841	0.517037	-1.61012	-4.24218	-0.411325	0.442865	3.3647	1.30133	-1.4678	0.8018	0.203938	0.2189	0.318536					-0.718719	-0.374647	0.344072	0.017499	0.128223	-0.110724
Q13619	[R].KGSFSALVGR.[T]	1xPhospho [S3(100)]	-2.44249	0.42075	-2.04367	0.0300322	-0.391269	-2.68979	-1.55357	1.40666	-4.06295	-0.8944	0.927387	0.980578	0.610515	0.530944	0.113616					-1.00885	-1.03685	-0.0280008	0.112422	0.223808	-0.111387
P02511	[K].HFSPEELK.[V]	1xPhospho [S3(100)]	-0.189849	0.13451	-0.691383	0.709508	-0.458537	-0.263466	1.16094	-0.870934	0.957865	0.488821	0.126846	0.703467	0.577701	0.748097	0.2933					-0.00930357	0.163076	0.17238	0.154516	0.0429173	0.111598
Q13595;P62995	[R].SPSPYYSR.[GY]	2xPhospho [S1(100);S3(100)]	-0.37647	0.782331	0.927347	0.599622	0.212955	0.384319	-0.164116	0.22546	-1.02686	-0.296413	0.103508	0.116945	0.755518	0.390573	0.285335					0.483208	-0.0801644	-0.563372	-0.587469	-0.475513	-0.111956
Q8TBZ3-7	[R].SNSLPHSAVSNAGSK.[S]	1xPhospho [S3(100)]	0.523364	0.304296	0.584604	-0.0552473	0.596498	-0.247454	0.777216	0.324926	0.167391	0.260998	1.9742	0.588494	0.614165	0.276573	0.144132					0.339254	0.550539	0.211284	-0.0889039	-0.20091	0.112006
P46821	[R].SEQSSMSIEFGQESPEQSLAMDFSR.[Q]	1xOxidation [M];1xPhospho [S14(100)]	1.25989	0.507761	1.64745	-0.226701	2.58542	2.02897	1.34078	0.381277	0.905632	-1.82256	-3.08283	0.683292	0.40481	0.637297	0.429603					0.7971	0.333813	-0.463287	0.0218062	-0.0903721	0.112178
P78559-2	[R].GQDVVQEWQETSPTR.[E]	1xPhospho [S12(100)]	4.60349	4.16639	3.36101	4.2586	3.77051	5.02168	4.90625	4.50732	3.46439	2.98977	4.13646	0.970432	0.640379	0.74917	0.758972					4.09737	4.11377	0.016395	-0.0760379	-0.188309	0.112271
Q9GZY8-2	[R].NDSLVTPSPQQAR.[V]	1xPhospho [S3(100)]	1.77122	0.461384	0.748127	0.921559	0.646142	0.858795	0.773041	1.26478	0.875341	1.36259	2.27825	0.629702	0.217474	0.37743	0.142054					0.975572	1.15128	0.175705	0.0404983	-0.0718985	0.112397
Q05193;Q05193-2	[R].SGQASPSRPESPRPPFDL.[-]	1xPhospho [S5(100)]	1.55236	0.514851	1.48152	-0.198647	1.54479	1.07367	1.05437	0.850954	-0.406126	2.14586	2.29074	0.505474	0.19861	0.0879549	0.229432					0.837521	1.22204	0.384517	0.0754805	0.188114	-0.112634
Q14195-2	[R].GSPTRPNPPVRNLHQSGFSLSGTQVDEGVR.[S]	1xPhospho [S2(99.5)]	-1.76978	-1.10206	-0.700003	-1.34259	-1.03463	-0.208805	-3.51319	-0.448191	-1.8602	-3.96903	-4.01358	0.31593	0.222247	0.462324	0.827744					-1.22861	-2.14966	-0.92105	-0.637872	-0.52507	-0.112802
P13637-3	[K].CIELSSGSVK.[L]	1xCarbamidomethyl [C1];1xPhospho [S8(100)]	0.390506	0.619669	-0.450193	0.367618	0.509933	0.201073	1.20854	0.186527	0.912928	0.660954	-1.5892	0.895776	0.372292	0.126504	0.0339905				*	0.2319	0.298678	0.0667784	0.130871	0.0177994	0.113071
P19338	[K].GLSEDTTEETLK.[E]	1xPhospho [S3(100)]	-0.0220118	-0.877052	0.456161	1.80052	-0.273147	0.917562	0.0359249	2.49421	-1.02161	-1.52276	-5.47345	0.459824	0.657712	0.343417	0.912336					0.339403	-0.691896	-1.0313	-0.490221	-0.376772	-0.11345
Q16352	[R].RPPASDGLDLSQAAAR.[T]	1xPhospho [S5(100)]	-2.09109	-0.977266	-0.803198	-2.26128	-0.700809	-1.80349	-1.11476	-0.834105	-0.338804	-1.24829	-1.29919	0.215415	0.0230002	0.396917	0.301868		*			-1.53321	-1.04849	0.484717	0.419425	0.305971	0.113454
Q86UR5;Q86UR5-6	[R].RHSDVALPR.[T]	1xPhospho [S3(100)]	1.02969	0.879856	0.412106	1.00399	0.845208	0.124781	0.25526	0.586573	-0.748142	-0.870518	1.68462	0.260453	0.803301	0.637921	0.0390337				*	0.83141	0.268255	-0.563155	-0.686663	-0.573133	-0.11353
Q99490	[R].SLDLDDWPR.[E]	1xPhospho [S1(100)]	-3.04401	-3.69148	-3.22605	-3.4554	-4.17374	-3.04024	-2.71303	-0.866556	-4.39641	-0.912975	-3.1218	0.424962	0.519086	0.948162	0.609911					-3.35423	-2.74639	0.607842	0.300485	0.186936	0.113549
Q01518	[R].GYADSPSK.[GA]	1xPhospho [S5(99.8)]	-0.821488	0.360832	0.797043	0.612775	0.078166	-0.296349	-1.12014	-0.29682	1.11856	0.54315	1.80574	0.966498	0.866389	0.678046	0.646831					0.23729	0.261758	0.0244675	-0.408638	-0.294439	-0.114198
Q06830	[K].DISLSDYK.[G]	1xPhospho [S5(100)]	2.31597	0.0820446	0.478731	1.13663	0.567393	-0.0582848	0.707666	0.170145	0.0635014	0.990898	1.56023	0.372742	0.078516	0.193337	0.135664					1.00334	0.57165	-0.431694	-0.240288	-0.354563	0.114275
P35612	[K].TESVTSGPMSPEGSPSKSPSK.[K]	1xPhospho [S18(100)]	4.82802	5.27535	4.96339	4.78641	4.98803	4.88065	4.84517	4.44772	5.11927	3.53171	4.71575	0.296653	0.31144	0.848156	0.60145					4.96329	4.6469	-0.316391	-0.0505347	0.0638056	-0.11434
Q14195-2	[R].EPAPASPAPAGVEIR.[S]	1xPhospho [S6(100)]	0.638059	0.760742	0.884701	0.837329	-1.1959	0.181911	1.27282	-0.816961	-0.154961	0.159456	2.6843	0.497764	0.0386695	0.028499	0.443625		*	*		0.780208	0.30438	-0.475827	-0.639579	-0.52507	-0.114509
P13798	[K].ALDVSASDDEIAR.[L]	1xPhospho [S7(100)]	2.37353	2.67662	1.51673	2.66398	2.35402	2.16872	2.65117	2.93719	2.47948	1.69236	1.18137	0.792811	0.0968646	0.010532	0.324294			*		2.30772	2.20919	-0.0985295	-0.164733	-0.0498981	-0.114835
Q8WXI2;G9CGD6-2	[K].STYDGLHVITGTTENSPADR.[SC]	1xPhospho [S16(100)]	-3.30758	0.450413	0.767107	-0.866683	-1.97035	-0.115969	0.789627	-0.861732	-0.222237	0.505543	-5.08841	0.840388	0.7557	0.827985	0.0780015					-0.739186	-0.99479	-0.255604	-0.0141015	0.100771	-0.114872
Q9Y6R1	[K].GSLDSDNDDSDCPYSEK.[V]	1xCarbamidomethyl [C12];1xPhospho [S5(100)]	1.3531	1.44727	1.1962	0.75731	1.59398	1.18189	0.769613	1.71683	0.769686	0.951809	1.00071	0.835714	0.0993866	0.466885	0.809639					1.18847	1.14065	-0.0478241	-0.27394	-0.158862	-0.115077
O60241	[R].LSLDEDEEPK.[S]	1xPhospho [S2(100)]	0.113784	3.44431	2.41964	3.43461	2.34386	2.55985	3.0358	3.73944	2.93255	2.84164	2.19766	0.486278	0.242449	0.127529	0.675461					2.35309	2.80726	0.454171	-0.0854869	0.0298157	-0.115303
Q99700	[R].AVTPSSEAK.[D]	1xPhospho [T3(100)]	0.175351	-1.56188	-1.1874	-3.20654	-1.27672	0.427202	-0.942873	-1.35929	-4.28151	-4.8099	1.74226	0.967342	0.446535	0.259461	0.203665					-1.44512	-1.50012	-0.0549996	0.0979261	-0.0174379	0.115364
Q9C0H9	[R].SSPPMLSADDAEYPR.[E]	1xPhospho [S2(99.6)]	2.30888	2.40377	1.34485	2.06374	4.94961	2.20714	2.02702	2.31886	1.44148	1.75831	0.828392	0.791325	0.140573	0.114293	0.945793					2.03031	2.21869	0.188382	-0.15929	-0.0436554	-0.115635
Q5VWQ8	[K].QGPSPVSPNALDR.[T]	1xPhospho [S7(100)]	-1.67704	-5.38017	-2.23138	-1.74394	-1.99749	-2.18111	-2.90549	-1.3475	-1.86397	-1.22929	-1.43904	0.231068	0.34071	0.914977	0.0773041					-2.75813	-1.85198	0.906147	0.123686	0.239347	-0.115661
Q15334	[K].DFLGSSEESEK.[N]	1xPhospho [S9(100)]	-1.9743	-1.13979	-2.4973	-0.961823	-2.03039	-2.84898	-0.912558	-3.3471	-2.60017	-0.272774	0.239891	0.960326	0.190929	0.377468	0.577515					-1.6433	-1.68173	-0.038421	-0.473346	-0.356688	-0.116658
Q8N122	[K].GVHIHQAGGSPPASSTSSSSLTNDVAK.[Q]	1xPhospho [S10(100)]	-1.50997	1.34011	1.21522	1.0918	1.1607	1.79151	-3.36535	0.812737	-3.12147	1.22824	1.08461	0.640869	0.893313	0.717541	0.282696					0.534289	-0.058433	-0.592722	-0.0689006	-0.185574	0.116673
Q9Y426	[R].ASPLSSDSPVKTPIK.[V]	1xPhospho [S8(99.4)]	-0.125907	-1.48512	-1.6497	-1.35477	-4.43163	-0.783052	-0.290045	-0.575745	-0.214136	-0.740444	-2.06248	0.861684	0.410399	0.771538	0.22346					-1.15387	-1.29965	-0.145774	0.679498	0.796192	-0.116694
Q92974	[R].LQDSSDPDTGSEEEGSSR.[L]	1xPhospho [S5(100)]	-0.835862	-1.52998	-1.34459	-0.464965	-0.565381	0.0214081	-0.83359	-0.0486965	-2.40046	-1.74279	-1.05082	0.843881	0.623434	0.712893	0.0770736					-1.04385	-0.94576	0.0980902	0.256638	0.139869	0.116769
Q6ZVM7	[R].KGVEFPMADLDALSPIHTPQR.[SI]	1xPhospho [S14(100)]	-3.11749	-4.30462	-2.40331	-2.82256	-1.9681	-2.70236	-3.54245	-1.60194	-3.56597	-3.04584	-5.51005	0.969661	0.542716	0.388362	0.703067					-3.162	-3.13381	0.0281809	-0.0758185	-0.192751	0.116932
P78559-2	[K].QLSPESLGTLQFGELNLGK.[E]	1xPhospho [S3(100)]	3.8283	3.81829	3.7087	3.49993	4.96852	4.25298	3.69221	3.82239	3.12924	1.82405	2.40553	0.636155	0.267237	0.411192	0.956835					3.7138	3.44213	-0.271674	-0.0712862	-0.188309	0.117023
Q9NQC3	[K].KLPSDTEKEDR.[S]	1xPhospho [S4(100)]	1.20501	2.53413	1.72198	2.36004	2.46002	2.32311	1.6473	1.76488	2.00006	1.19088	1.43312	0.709996	0.113769	0.129699	0.55259					1.95529	1.83134	-0.123953	-0.276129	-0.159053	-0.117076
Q13428-4	[K].LGAGEGGEASVSPEK.[T]	1xPhospho [S12(100)]	-1.73757	0.417694	-0.138662	0.89384	0.227347	0.860147	0.215624	-0.362116	0.350056	-0.255825	0.165556	0.516374	0.745612	0.425476	0.818756					-0.141175	0.171541	0.312717	0.076108	-0.0410929	0.117201
P35611-4;P35611-3	[K].GSEENLDEAR.[E]	1xPhospho [S2(100)]	3.60295	3.19472	2.7881	3.02435	3.14181	3.21445	3.42087	2.96922	2.69356	1.51712	3.45634	0.533343	0.99246	0.903658	0.476189					3.15253	2.9162	-0.236335	0.0322728	-0.0849361	0.117209
Q92599	[R].FSNAEPEPR.[S]	1xPhospho [S2(100)]	0.63103	0.443108	-1.70693	1.03344	-0.105836	0.113045	1.38356	-0.647209	0.580954	1.18937	1.13138	0.495371	0.443007	0.635157	0.693414					0.100163	0.520752	0.420589	0.0438848	0.161156	-0.117271
Q09019	[K].AFTDEETEAQTGEGSWPRSPSK.[S]	1xPhospho [S19(99.6)]	-3.24512	-0.63772	-0.596313	-1.63617	0.138059	-0.960854	-3.08785	-1.50213	-0.669384	0.304193	-1.32812	0.503444	0.263026	0.624248	0.609818					-1.52883	-1.01515	0.513676	0.176091	0.293381	-0.11729
P46821	[R].LLDDISNGYDDSEDGGHTLGDPSYSYETTEK.[I]	1xPhospho [S6(100)]	0.629842	1.39765	1.40364	0.929231	0.955705	0.381832	2.15815	1.07431	1.57818	-1.2213	0.163303	0.544526	0.292864	0.607538	0.638275					1.09009	0.727169	-0.362922	-0.207736	-0.0903721	-0.117364
O60268	[R].AVTAYSPEDEK.[K]	1xPhospho [S6(100)]	6.1464	5.77989	5.15368	5.90149	5.31595	6.4045	5.53063	6.11971	5.59939	4.58606	4.73024	0.47955	0.591956	0.298373	0.560203					5.74537	5.4695	-0.275869	-0.310057	-0.192627	-0.11743
Q96N66	[R].AGGGPTLQCPPPSSPEK.[A]	1xCarbamidomethyl [C9];1xPhospho [S14(99.7)]	1.63894	2.09779	1.99365	2.11606	2.30967	2.43573	2.08882	2.45022	2.39903	2.74646	1.2709	0.296793	0.312969	0.114718	0.159047					1.96161	2.24298	0.281369	0.353313	0.235819	0.117495
O14490	[R].GDIISQSGLSNSTESLDSMK.[A]	1xPhospho [S18(100)]	-0.267709	1.43294	1.65613	0.959785	1.7812	1.67554	0.970224	1.36165	1.10367	0.565767	0.376772	0.683213	0.157226	0.397933	0.680307					0.945287	1.11926	0.173975	-0.09269	0.0255404	-0.11823
P11586	[K].ITIGQAPTEK.[G]	1xPhospho [T8(100)]	-2.92904	-1.83725	-2.25791	-3.48976	-3.15229	-2.92125	-2.95172	-1.78164	-3.87941	-2.74519	-1.12062	0.968533	0.954046	0.379429	0.34652					-2.62849	-2.6503	-0.0218124	-0.327769	-0.209118	-0.118651
P35612	[K].SPLVSPSKSLEEGTKK.[T]	2xPhospho [S5(100);S9(100)]	1.44775	3.59959	3.49396	2.93248	3.39581	3.58264	3.87858	3.23972	4.28411	2.22756	2.64766	0.39507	0.14774	0.298552	0.243928					2.86844	3.3223	0.453852	0.182589	0.0638056	0.118783
P46379-3	[R].VGDPPQPLPEEPMEVQGAERASPEPQR.[E]	1xPhospho [S22(100)]	-0.651856	0.383202	1.46977	-0.661555	1.05394	0.0810814	-0.441694	-0.581207	0.100555	-0.339808	-1.24675	0.538891	0.351489	0.743575	0.473893					0.13489	-0.196268	-0.331158	-0.20548	-0.0866785	-0.118802
Q9NRW7	[R].GSDLFSPK.[D]	1xPhospho [S6(100)]	-0.488791	-1.04176	-0.848808	-1.22658	-0.686217	-0.727463	-2.07008	-2.0914	-1.88189	-1.09251	-0.989582	0.209867	0.334104	0.129161	0.593962					-0.901485	-1.36273	-0.461249	-0.14723	-0.266102	0.118872
P60880;P60880-2	[R].ADQLADESLESTR.[R]	1xPhospho [S8(100)]	-0.172795	-1.10468	-1.46607	-0.96876	-0.976273	-1.43328	-1.33483	-3.65348	-0.643829	-2.10273	-0.555092	0.330917	0.474882	0.344381	0.826406					-0.928076	-1.5285	-0.600425	-0.298111	-0.179201	-0.11891
O00178	[K].LLQTTNNSPMNSKPQQIK.[M]	1xPhospho [S8(100)]	-0.996919	-0.216112	0.951834	-0.377568	-1.09165	-0.175217	-0.36096	-0.251486	-0.425861	-0.443911	-0.514708	0.379847	0.528686	0.111088	0.984867					-0.159691	-0.466257	-0.306565	-0.129021	-0.0101051	-0.118916
Q8WXD9	[R].AAAAAAAAAAAPPAPPEGASPGDSAR.[Q]	1xPhospho [S20(100)]	1.23927	0.728222	1.15074	-0.188735	1.22074	1.45335	0.171362	-0.457359	0.645359	-0.527613	0.737959	0.573488	0.929969	0.293981	0.788712					0.732375	0.4634	-0.268975	-0.294122	-0.174786	-0.119336
Q6U841	[K].DKESSFPSKSSPS.[-]	1xPhospho [S11(100)]	0.00709629	1.74979	0.956673	1.18807	3.43605	1.83945	-0.89098	0.860863	1.1511	1.07576	1.12603	0.729301	0.128817	0.287216	0.951804					0.975407	1.22832	0.252917	0.0536637	0.173174	-0.11951
P15056	[R].GDGGSTTGLSATPPASLPGSLTNVK.[A]	1xPhospho [T12(98.9)]	-0.210538	-1.35484	-0.202412	-0.475101	-0.364091	-0.284731	-0.518303	0.694767	-1.51808	-1.42138	-1.18763	0.833976	0.96315	0.848366	0.118771					-0.560722	-0.657065	-0.0963422	-0.175484	-0.0559263	-0.119557
P14136	[R].SYVSSGEMMVGGLAPGR.[R]	1xPhospho [S1(100)]	5.5683	7.03786	6.75238	5.76166	6.02161	2.82956	6.31371	3.5887	1.15882	5.78076	8.28439	0.291123	0.283648	0.0981737	0.14568					6.28005	4.85394	-1.42611	-0.47626	-0.59609	0.119831
Q96KR1	[R].RRDSDGVDGFEAEGK.[K]	1xPhospho [S4(100)]	-5.67012	1.02556	1.25438	0.76381	0.43588	1.5735	1.46199	1.05616	1.28567	2.67146	0.221111	0.171966	0.668439	0.567199	0.62733					-0.656594	1.24368	1.90027	0.390982	0.510914	-0.119932
Q4KMP7	[R].ASAGPAPGPVVTAEGLHPSLPSPTGNSTPLGSSK.[E]	1xPhospho [S22(100)]	1.60112	0.885544	1.71441	0.476705	1.38904	1.66867	1.7879	0.789446	1.5687	-0.330656	0.748669	0.858273	0.889198	0.640384	0.671385					1.16944	1.08882	-0.08062	0.145705	0.0256996	0.120005
Q96AG3	[R].SFSTGSDLGHWVTTPPDIPGSR.[N]	1xPhospho [T14(100)]	3.88555	1.88513	2.49123	1.38142	3.17608	2.41475	2.37043	2.5168	2.34713	0.321806	0.359682	0.506154	0.410255	0.696221	0.691905					2.41083	1.92953	-0.481305	0.18225	0.302475	-0.120225
P13637-3	[R].SPDCTHDNPLETR.[N]	1xCarbamidomethyl [C4];1xPhospho [S1(100)]	4.58165	4.18074	3.96594	4.42256	4.20465	4.62096	4.43971	4.21995	4.79791	4.47787	4.27016	0.357417	0.774964	0.409467	0.16411					4.28772	4.43303	0.145309	0.138062	0.0177994	0.120263
Q9H479	[R].EYRSPSLGTMR.[R]	1xPhospho [S4(99.5)]	-0.0177679	0.477007	0.558434	0.195031	0.329377	-0.0730362	0.478544	-0.192276	0.527443	0.0314522	0.559769	0.730744	0.843365	0.413472	0.79256					0.303176	0.237325	-0.0658512	-0.00664186	0.113626	-0.120267
Q9BYB0	[K].AHSPQGEGEIPLHR.[G]	1xPhospho [S3(100)]	2.08351	2.19823	1.22258	-2.16581	1.64323	2.86986	2.03233	2.67152	1.88443	2.86053	1.55175	0.116859	0.516715	0.936147	0.135954					0.834626	2.21623	1.38161	0.379286	0.499821	-0.120534
Q01082	[R].TSSKESSPIPSPTSDRK.[A]	2xPhospho [S6(99.5);S7(99.5)]	2.50238	3.26382	4.1786	2.51694	4.12636	2.78961	2.95409	2.90654	4.03481	3.65486	2.73078	0.649906	0.20111	0.934436	0.376804					3.11544	3.31386	0.198428	0.0637069	-0.056962	0.120669
Q7Z6L0-2	[K].SPPANGAPPR.[V]	1xPhospho [S1(100)]	2.24844	1.29854	1.15875	1.45857	1.13107	2.65333	1.32889	1.80216	2.47835	1.52013	1.07549	0.652795	0.911352	0.503961	0.147988					1.54108	1.71277	0.171698	0.141572	0.262559	-0.120987
Q9Y3P9	[R].LPQSGSQSSVIPSPPEDDEEEDNDEPLLSGSGDVSK.[E]	1xPhospho [S13(100)]	1.08606	1.0667	0.521585	1.02475	0.551375	1.49501	0.945103	0.670321	1.04597	0.438131	-0.530306	0.453083	0.733324	0.415252	0.0668672					0.924774	0.659372	-0.265401	-0.375406	-0.254131	-0.121274
P35611-4;P35611-3	[K].YSDVEVPASVTGYSFASDGDSGTCSPLR.[H]	1xCarbamidomethyl [C24];1xPhospho [S25(100)]	1.97825	2.99254	3.21222	2.398	3.30936	2.39256	2.48894	2.7464	3.03401	1.65636	0.777779	0.552258	0.0531032	0.288551	0.282676					2.64525	2.34363	-0.301621	-0.206334	-0.0849361	-0.121397
Q9NQC3	[K].DSESSNDDTSFPSTPEGIK.[D]	1xPhospho [S10(100)]	1.70184	2.92809	1.29109	2.8159	1.01419	1.97812	2.75779	2.55535	2.07245	1.03108	1.62572	0.498902	0.592004	0.269575	0.516385					2.18423	1.8621	-0.32213	-0.280751	-0.159053	-0.121698
Q9UQ35	[R].QGSITSPQANEQSVTPQR.[R]	2xPhospho [S3(99.2);T15(100)]	-1.88589	-1.16015	-1.90304	-1.19129	-1.89156	-1.04744	-5.23597	-2.07271	-1.4805	-1.73747	-1.25229	0.466108	0.623976	0.878013	0.994749					-1.5351	-2.10256	-0.567467	-0.198873	-0.0767622	-0.12211
P07196	[R].IDSLMDEISFLK.[K]	1xPhospho [S9(100)]	-1.52176	-1.79765	-2.29568	-3.05916	-1.48013	-1.90019	-1.68445	-2.43238	-4.07268	-2.00949	-3.1892	0.681165	0.705926	0.615577	0.961109					-2.16856	-2.3955	-0.22694	0.0371742	0.159424	-0.12225
Q99490	[R].AEAAAVAGLSTPGSLHR.[A]	1xPhospho [S14(100)]	-2.73507	-1.39433	-4.77532	-1.64452	-2.86072	-2.52547	-1.88057	-0.378204	-3.4202	0.26371	-0.724493	0.300888	0.991717	0.341348	0.781295					-2.63731	-1.64657	0.990743	0.309221	0.186936	0.122285
Q5SW79	[R].DNSISPESDVDTASTISLVTGETER.[K]	1xPhospho [S5(100)]	-3.24655	0.893396	0.648539	0.717057	1.47925	1.27679	0.229803	0.703499	0.489265	-1.4976	-2.61303	0.814021	0.134605	0.16262	0.520701					-0.246889	0.00971018	0.256599	-0.193532	-0.0703411	-0.123191
O75170	[R].CSSPVDTECSHAEGSR.[S]	1xPhospho [S3(100)];2xCarbamidomethyl [C1;C9]	-1.19665	-1.54834	-2.33099	-1.68802	-1.76558	-2.6772	-0.970293	-2.06492	-3.29409	-3.15666	-1.1669	0.378517	0.595911	0.628916	0.175572					-1.691	-2.15652	-0.46552	-0.446741	-0.323534	-0.123207
Q99719	[K].LATPEDKQDIDK.[Q]	1xPhospho [T3(100)]	4.59312	3.38202	3.59341	3.43577	2.2486	3.58004	3.93028	3.97854	4.39725	-1.38757	2.05553	0.335504	0.549499	0.748228	0.80435					3.75108	2.6861	-1.06498	0.065455	0.188833	-0.123378
O14827	[K].TLNSCKVPQIR.[Y]	1xCarbamidomethyl [C5];1xPhospho [S4(100)]	-1.74261	-0.522593	0.116905	-1.17308	-0.134091	0.593306	-0.55917	-1.87674	0.533775	-0.28726	2.0397	0.231865	0.63914	0.355812	0.940447					-0.830344	0.0442179	0.874562	0.713744	0.590336	0.123408
P07900-2	[K].ESEDKPEIEDVGSDEEEEKKDGDK.[K]	1xPhospho [S13(100)]	8.52805	8.28719	7.82461	8.95846	7.82483	9.14799	8.41828	8.59978	8.50723	7.98757	7.2339	0.679428	0.98951	0.272727	0.345069					8.39958	8.24565	-0.153925	0.0106568	-0.113008	0.123665
Q86XD5-3	[R].DTDAYSDLSDGEK.[E]	1xPhospho [S9(100)]	3.23941	1.27686	0.552891	1.66111	1.74712	2.30189	1.43604	2.10818	1.25014	1.37242	0.86705	0.84211	0.940265	0.452149	0.921067					1.68257	1.58326	-0.0993023	-0.0329432	-0.156717	0.123774
Q9UHG2	[R].GLSAASPPLAETGAPR.[R]	1xPhospho [S6(100)]	-1.03103	-0.0926342	-0.00353813	-1.15321	1.50353	-0.183489	0.163986	-0.22015	-1.03256	-2.66799	-1.07175	0.923132	0.19073	0.531288	0.770949					-0.570105	-0.501203	0.0689012	0.341684	0.217319	0.124364
O43759	[K].DNPLNEGTDAAR.[A]	1xPhospho [T8(100)]	-0.520011	-0.193108	-0.0654755	-0.257941	-0.694444	-0.315666	-0.173172	0.500433	-0.886139	0.496891	-0.84795	0.962027	0.806534	0.975152	0.994315					-0.259134	-0.274292	-0.0151586	-0.0901418	-0.214817	0.124675
Q8N1G4	[K].EEGSLSDTEADAVSGQLPDPTTNPSAGK.[D]	1xPhospho [S4(99.7)]	2.95285	3.12734	2.57442	3.48074	2.70771	3.49351	3.33397	2.71486	2.64925	3.05185	2.38073	0.612788	0.341307	0.755336	0.472297					3.03384	2.90455	-0.129284	-0.325235	-0.200484	-0.124751
Q765P7	[R].MSPATIAAK.[H]	1xPhospho [S2(100)]	0.189252	-3.36436	-1.09328	-1.37698	-2.29613	-2.86318	-0.957827	-1.6467	-2.62692	-1.60322	0.937714	0.847209	0.0534507	0.0872124	0.0216426				*	-1.41134	-1.57947	-0.168121	-0.411564	-0.286779	-0.124785
P54725-3;P54725	[R].EDKSPSEESAPTTSPESVSGSVPSSGSSGR.[E]	2xPhospho [S4(100);S14(100)]	2.99152	2.22589	2.07566	1.75509	2.66404	2.45732	1.62392	2.18834	2.2616	0.758446	1.58577	0.417071	0.265326	0.607969	0.784966					2.26204	1.93421	-0.327833	0.0375719	-0.0872707	0.124843
P08238	[R].EKEISDDEAEEEK.[G]	1xPhospho [S5(100)]	3.968	4.22038	3.08846	3.43641	2.80517	4.68385	4.98581	3.8042	5.6278	4.10044	3.5879	0.316678	0.809963	0.494919	0.00924111				**	3.67831	4.22788	0.549569	0.398231	0.272644	0.125587
A2RU67	[K].SPLGEAPEPDSDAEVAEAAKPHLSEVTTEGYPSEPLGGLEQK.[A]	1xPhospho [S11(100)]	-3.27053	-1.6004	0.886259	-3.36864	0.00350094	-2.19602	-3.69256	-2.29133	-3.92425	-3.27468	-4.9459	0.35381	0.444902	0.706349	0.93603					-1.83833	-2.90304	-1.06471	-0.839208	-0.964881	0.125673
P63000-2	[R].GLKTVFDEAIR.[A]	1xPhospho [T4(100)]	0.0968122	-0.789606	-0.23559	-2.04569	0.414464	0.223114	-0.00111008	-0.971737	-0.83028	-0.187603	-3.75696	0.987024	0.717158	0.851793	0.158632					-0.743518	-0.730017	0.0135018	0.324995	0.199249	0.125746
P53985	[K].DTDGGPKEEESPV.[-]	1xPhospho [S11(100)]	3.51142	3.68742	2.9344	3.77796	3.5673	3.21158	3.43038	3.45409	-1.63657	-4.39939	3.42819	0.28358	0.998872	0.85744	0.175824					3.4778	1.57937	-1.89843	-0.171235	-0.297054	0.12582
Q8WXG6	[R].GTLSDSEIETNSATSTIFGK.[A]	1xPhospho [S4(100)]	2.83345	3.62253	3.22296	2.95602	3.78754	3.77257	3.05589	3.35913	3.0383	2.74124	2.00915	0.887879	0.120302	0.225408	0.250264					3.15874	3.10912	-0.0496267	-0.0336041	0.0926723	-0.126276
P78344	[R].TQTPPLGQTPQLGLK.[T]	1xPhospho [T3(100)]	1.14156	-0.307066	0.707836	0.252721	-0.82096	0.12816	1.48885	0.679157	-0.300104	0.487356	1.28336	0.95479	0.0224841	0.0705302	0.235584		*			0.448762	0.420831	-0.0279317	0.00707769	-0.11948	0.126558
P12277	[K].TDLNPDNLQGGDDLDPNYVLSSR.[V]	1xPhospho [S21(99.7)]	2.0116	0.840734	1.83975	0.0915308	1.295	-0.0386238	1.65185	0.13076	0.77857	2.206	3.42521	0.831415	0.227763	0.0516105	0.404386					1.1959	1.34983	0.153923	-0.0452404	-0.171865	0.126625
P62805	[K].TVTAMDVVYALK.[R]	1xPhospho [Y9(100)]	-0.350291	-0.101095	-0.827351	-0.706304	-0.691438	-0.529076	0.742365	-1.65723	-0.414583	-0.568247	-0.889698	0.846925	0.490298	0.618248	0.137415					-0.49626	-0.572558	-0.0762977	-0.0399494	0.0869579	-0.126907
Q9UHD1	[K].RPSPDEPMTNLELK.[I]	1xPhospho [S3(100)]	0.00116634	-0.543621	-1.11607	-0.981277	-0.526958	-0.652264	-0.786737	-1.4506	-1.42766	-1.75251	-1.88545	0.134168	0.923934	0.985503	0.564401					-0.659951	-1.21174	-0.551789	-0.665213	-0.538237	-0.126976
P51674	[K].EEQELHDIHSTR.[S]	1xPhospho [S10(99.8)]	2.97479	1.2125	1.13709	1.03412	1.35741	3.64769	0.938826	0.650984	1.00792	0.60026	2.79552	0.979339	0.229588	0.287832	0.712801					1.58963	1.57123	-0.0183975	-0.166882	-0.0396843	-0.127197
Q02952	[K].DKETGTDGILAGSQEHDPGQGSSSPEQAGSPTEGEGVSTWESFK.[R]	2xPhospho [S30(100);S/T]	0.0220594	-0.333637	-1.07371	-0.450112	-0.211598	1.07611	-0.116842	-2.06492	-0.41688	0.115368	-6.05302	0.616281	0.89499	0.606678	0.0763593					-0.45885	-1.09597	-0.637118	0.180276	0.307516	-0.12724
Q9C0D5	[R].QIASNSPGSSPK.[T]	1xPhospho [S10(100)]	-2.04492	-0.529013	-0.182013	-0.212661	-1.15544	-3.7169	-0.870447	-2.07513	-1.64007	0.181879	-1.25021	0.300416	0.798433	0.529467	0.743031					-0.742152	-1.50376	-0.761607	-0.879369	-1.00671	0.127338
Q14168-4	[R].GIMESPIVR.[S]	1xPhospho [S5(100)]	1.48278	-2.3616	-0.254805	-1.75923	-1.54664	-0.309299	-1.5769	-0.181572	-1.64738	-1.15601	0.87499	0.932639	0.172754	0.123569	0.147746					-0.723212	-0.79183	-0.0686178	-0.148993	-0.0216436	-0.127349
Q9H169-2	[R].RDPSLEEIQK.[K]	1xPhospho [S4(100)]	2.97289	-0.128595	-1.02863	-0.101722	-0.156497	0.814589	-1.20397	0.161854	-2.35172	0.496593	-0.11668	0.388765	0.317559	0.553935	0.533124					0.428486	-0.336547	-0.765033	-0.00152159	-0.128916	0.127394
Q96P16	[K].VDENENCSSLGSPSEPPQTLDLVR.[A]	1xCarbamidomethyl [C7];1xPhospho [S12(100)]	-1.50425	-1.41696	-0.873981	-0.629447	-0.778041	-0.261368	-1.01199	-3.65352	-1.21614	-2.00127	-1.6738	0.503269	0.291809	0.34593	0.798945					-1.10616	-1.51373	-0.407572	-0.0706701	-0.1984	0.12773
O95674	[R].VAHEPVAPPEDKESESEAK.[V]	1xPhospho [S14(100)]	0.250657	1.16098	0.40782	0.741012	0.787473	2.13881	1.27555	1.97468	0.906338	0.868937	-0.214844	0.309812	0.354486	0.104497	0.252278					0.640117	1.10528	0.46516	0.331922	0.204176	0.127746
P07197	[K].SDQAEEGGSEKEGSSEKEEGEQEEGETEAEAEGEEAEAK.[E]	2xPhospho [S9(100);S/T]	4.12318	4.10369	2.20227	4.11723	2.57453	2.08739	4.67342	4.51287	4.2096	4.38976	3.88213	0.84628	0.742761	0.305164	0.63427					3.63659	3.76139	0.124793	0.0991387	0.226938	-0.1278
Q00341	[R].DFSVQIK.[F]	1xPhospho [S3(100)]	-1.14783	-1.20019	-0.168612	-0.243676	-1.59716	-0.358383	0.36278	-0.375893	-0.283712	-2.75423	-2.65902	0.559533	0.851252	0.722337	0.658457					-0.690076	-1.09509	-0.405012	0.319861	0.447691	-0.12783
Q9H4G0	[R].SLPELDRDKSDSDTEGLLFSR.[D]	2xPhospho [S10(100);S12(100)]	-0.653504	-2.34526	-1.19448	-1.35111	-0.795012	-0.272835	-1.16516	-1.27346	-2.07101	-1.70783	-4.01516	0.740924	0.838292	0.796997	0.786975					-1.38609	-1.61435	-0.228261	-0.000664235	-0.128521	0.127857
Q7Z4S6;Q7Z4S6-3;Q7Z4S6-4	[R].APYFSGSSTFSPTILSSDK.[E]	1xPhospho [S11(99.7)]	-2.08952	-2.41523	-1.59227	-3.70512	-2.74227	-2.10724	-1.8209	-3.83098	-2.2774	-2.38388	-4.56394	0.561187	0.744581	0.358551	0.0546184					-2.45054	-2.81809	-0.367552	-0.131507	-0.25956	0.128052
P46821	[K].VLSPLR.[S]	1xPhospho [S3(100)]	4.72344	4.06863	3.37135	3.2868	4.08584	3.52744	3.50153	2.1727	3.19845	1.94065	5.87877	0.597226	0.620913	0.311827	0.414671					3.86255	3.4722	-0.390357	-0.218462	-0.0903721	-0.12809
Q02779	[R].KGSDGASPPASPSIIPR.[L]	1xPhospho [S3(99.8)]	0.683816	-0.155119	-0.532042	0.114198	0.41311	0.38249	0.030941	0.154278	-0.359221	-0.291075	-0.749376	0.766648	0.82624	0.3108	0.941083					0.0277133	-0.0598361	-0.0875494	0.0514016	0.179508	-0.128107
Q06481	[K].IIGSVSKEEEEEDEEEEEEEDEEEDYDVYK.[S]	2xPhospho [S4(100);S6(100)]	-1.3228	-4.64087	-1.92798	-1.10392	-1.06308	-0.810682	-0.572559	-0.565018	-1.08373	-4.43339	-2.49154	0.48985	0.976492	0.499493	0.316184					-2.24889	-1.57429	0.674605	0.562308	0.434036	0.128272
Q1KMD3	[K].AAEEQGDDQDSEKSKPAGSDGER.[R]	1xPhospho [S11(100)]	-0.93032	0.47035	1.4429	0.0625696	-0.116347	-0.721226	-0.565865	0.422714	1.90293	1.02554	-1.28186	0.808697	0.219502	0.653056	0.165665					0.261375	0.095127	-0.166248	-0.382807	-0.254175	-0.128632
Q8TDJ6-3	[R].ESEAGTGSSEHEDGER.[E]	1xPhospho [S9(100)]	1.07795	-2.24706	0.190359	-0.262317	-0.977047	1.35682	0.602234	-0.171906	0.507715	-1.32999	-1.05335	0.832644	0.264877	0.604124	0.934927					-0.310265	-0.152216	0.158049	-0.135927	-0.00727653	-0.12865
Q9Y485	[R].TPDVDNPEQPFDALNIEECSLTQQNK.[S]	1xCarbamidomethyl [C19];1xPhospho [T1(100)]	0.0286283	-1.26665	-1.18209	-1.62499	-0.272674	-0.702118	-0.274839	-4.63286	-1.08788	-1.1065	-4.65695	0.455551	0.677618	0.696345	0.158936					-1.01127	-1.81912	-0.807844	0.136485	0.0077858	0.128699
Q9Y6Y8	[K].VVESPDFSKDEDYLGK.[V]	1xPhospho [S4(100)]	-2.937	-0.663607	-1.05532	-1.35547	-1.31151	-1.53648	-0.911385	-0.064785	-1.08625	-0.922293	-1.57217	0.345003	0.128041	0.195739	0.630934					-1.50285	-1.05784	0.44501	0.119138	0.247899	-0.128761
Q08209;P16298-4	[R].VFSVLR.[E]	1xPhospho [S3(100)]	0.193929	0.393114	-0.382336	-0.0438929	-0.877276	0.796934	1.49601	0.504482	0.527618	0.427515	1.97701	0.205189	0.340875	0.663712	0.971283					0.0402036	0.693185	0.652982	0.4526	0.581654	-0.129053
O00192	[R].NFDTLDLPK.[R]	1xPhospho [T4(100)]	-1.13947	-0.357483	0.185827	-0.291785	0.176885	0.476791	-0.0561619	-1.43823	-0.820057	-0.596733	0.902905	0.661994	0.242201	0.166864	0.349276					-0.400727	-0.193515	0.207212	0.268472	0.397593	-0.129121
O75781	[R].EENQAGPEATTSDPQDLDMKK.[H]	1xPhospho [S12(100)]	-0.387599	-1.21381	0.800974	-1.17387	2.27171	-1.65394	-3.25695	-1.10865	-4.65444	-1.07181	-0.479403	0.447436	0.907417	0.449642	0.0632089					-0.493576	-1.42192	-0.928349	-0.32791	-0.198668	-0.129242
O00401	[K].AIHSSDEDEDEDDEEDFEDDDEWED.[-]	1xPhospho [S4(99.6)]	-1.4077	1.23842	-0.960054	2.80751	0.787745	-0.131435	0.455065	2.2232	-0.42584	0.723688	-0.501509	0.974995	0.344182	0.0382758	0.657872			*		0.419546	0.447273	0.0277273	0.31588	0.186617	0.129263
O75781	[K].ENAAAPSPVRAPAPSPAK.[E]	1xPhospho [S7(100)]	-2.31953	-1.00371	2.25108	-1.45945	1.37378	-1.30089	-2.00676	-1.38332	-0.384871	-1.50359	0.302628	0.944745	0.59565	0.432848	0.402002					-0.632904	-0.700432	-0.0675279	-0.0693126	-0.198668	0.129356
P10636-6;P10636-2;P10636-4;P10636-8;P10636	[K].VAVVRTPPK.[S]	1xPhospho [T6(100)]	1.98676	5.5742	5.08047	5.40908	4.6908	4.067	5.43068	4.4328	6.31393	1.01046	-1.41172	0.525013	0.15081	0.214929	0.19953					4.51263	3.50485	-1.00778	-0.811974	-0.682578	-0.129396
Q8N987	[-].MEDSQETSPSSNNSSEELSSALHLSK.[G]	1xAcetyl [N-Term];1xPhospho [S8(98.6)]	-1.47179	0.393869	0.0404339	0.768357	0.372092	0.892883	-0.438028	0.318789	0.303099	-0.288103	-2.02477	0.927685	0.233667	0.133183	0.333116					-0.0672827	-0.123434	-0.0561513	0.085947	-0.0436068	0.129554
Q9C0E8-4	[K].ASDSEEPEEK.[Q]	1xPhospho [S2(100)]	0.584567	0.233334	0.259363	0.482171	-0.676705	0.982212	-3.48203	0.0131588	0.517307	1.06722	1.16264	0.607904	0.883627	0.701442	0.901162					0.389859	-0.0594565	-0.449315	0.14654	0.016901	0.129639
Q8TDJ6-3	[K].SDALLSK.[D]	1xPhospho [S1(100)]	1.13103	2.01247	1.67289	1.94765	1.35696	1.87462	1.41381	1.60256	1.67291	2.13515	1.81347	0.982133	0.80308	0.968429	0.590216					1.69101	1.69564	0.00462777	-0.137358	-0.00727653	-0.130082
Q9Y2W1	[K].NKKSPEIHR.[R]	1xPhospho [S4(100)]	0.902816	1.6818	1.79666	1.58551	2.58487	0.788733	-1.12444	1.68679	1.06603	1.90885	1.88624	0.719089	0.307945	0.744674	0.406588					1.49169	1.25672	-0.234972	0.0531325	-0.0770397	0.130172
Q9GZR7	[K].AQAVSEEEEEEEGK.[S]	1xPhospho [S5(100)]	0.191148	-0.0686493	-0.208961	0.382184	-0.418233	-0.082283	0.395618	-0.00982285	-0.40958	-0.14883	0.33638	0.538431	0.051872	0.417634	0.164224					0.0739303	-0.0481073	-0.122038	-0.143532	-0.273811	0.130279
O15061	[R].GSQTGTSIGGDAR.[R]	1xPhospho [S2(100)]	-2.97325	-3.04976	-3.13088	-2.3457	1.32746	-2.21294	-2.99029	-5.00634	-3.12756	2.43156	3.55783	0.259534	0.452894	0.564765	0.349057					-2.8749	-0.860041	2.01486	0.798562	0.92897	-0.130408
Q5R3F8	[R].HSFPALYYEEGADSLSQR.[V]	1xPhospho [S2(100)]	-5.60024	-2.94194	-4.03443	-3.72901	-3.20502	-3.29336	-3.50624	-4.18357	-3.57315	-3.90926	-3.74218	0.337523	0.281232	0.315599	0.414141					-4.0764	-3.6304	0.446008	0.308568	0.178061	0.130507
Q8WXI2	[R].QEVTGSSAVSPIR.[K]	1xPhospho [S10(100)]	-0.383426	1.19389	0.85145	1.23915	0.488027	1.25396	1.87052	2.17008	0.698425	1.25874	1.2415	0.206078	0.845106	0.435491	0.805625					0.725266	1.28304	0.557771	0.231293	0.100771	0.130522
Q9Y4L1	[R].VESVFETLVEDSAEEESTLTK.[L]	1xPhospho [S12(100)]	1.01589	-1.1472	-1.43195	-2.5022	0.488349	-1.41754	-0.972866	-0.288057	-0.9342	-2.2341	-3.95955	0.737181	0.190124	0.344354	0.412751					-1.01637	-1.33114	-0.314771	0.316711	0.186171	0.130541
Q14699	[R].NQSPEPSSGPR.[G]	1xPhospho [S3(100)]	-2.46033	1.94858	2.62757	2.05487	-1.17288	3.45407	2.34024	2.7122	3.15104	2.13186	-5.49345	0.98959	0.602097	0.458609	0.107584					1.04268	1.01758	-0.0250932	0.338514	0.469283	-0.130769
Q9UQ35	[R].SRTPPVTR.[R]	2xPhospho [S1(100);T3(100)]	-1.71018	0.167978	1.27743	-0.075757	0.637038	1.01533	-0.0399246	0.0698357	-0.234385	0.607456	0.100122	0.453814	0.988536	0.665483	0.863588					-0.0851324	0.307924	0.393057	0.0540118	-0.0767622	0.130774
Q5JSH3	[K].LTQTSSTEQLNVLETETEVLNK.[E]	1xPhospho [S5(98.8)]	-0.362807	0.439503	0.0726471	-0.455949	0.948617	0.739141	0.546585	-1.54332	0.267832	-1.58745	-0.563377	0.872337	0.655871	0.992732	0.389728					-0.0766516	-0.170282	-0.0936307	0.412912	0.282106	0.130805
Q9NV96;Q9NV96-3	[R].KSDLHPTLPAGR.[Y]	1xPhospho [S2(100)]	0.460731	1.16028	2.266	0.767467	0.644156	1.67576	1.12466	1.90433	1.0516	2.64863	1.03759	0.553156	0.615227	0.420508	0.775663					1.16362	1.44096	0.277339	0.160787	0.0299225	0.130865
P0DP58	[R].TYYTPTR.[M]	1xPhospho [T6(100)]	-1.05789	-0.284908	-0.561781	-0.177466	-2.53871	-0.668276	-0.175837	0.161127	-0.818903	1.83144	-0.317139	0.819947	0.297076	0.626277	0.72502					-0.520513	-0.3609	0.159613	0.106206	0.237089	-0.130883
Q9UPY5	[R].LPSLGNK.[E]	1xPhospho [S3(100)]	0.983439	1.00286	0.559889	0.238708	0.580361	0.366116	0.661905	0.650549	0.0536423	-0.375654	2.64311	0.935788	0.767524	0.398922	0.184348					0.696225	0.65429	-0.0419355	-0.191303	-0.322376	0.131073
Q9Y6F6-7	[R].GLSWDSGPEEPGPR.[L]	1xPhospho [S3(100)]	-0.988721	-0.190277	-0.298731	-0.664416	0.665494	-1.46878	-0.821007	-1.43649	-1.37805	-0.150791	0.782522	0.987563	0.8971	0.459425	0.223249					-0.535536	-0.543872	-0.00833614	-0.339433	-0.208086	-0.131347
Q92614	[R].YSHSYLSDSDTEAK.[L]	1xPhospho [S9(99.8)]	1.37309	1.7243	1.66174	1.9684	1.86088	2.31037	1.76166	0.935068	2.04451	0.972967	1.2405	0.757926	0.924466	0.797235	0.386133					1.68188	1.58942	-0.0924606	0.0686426	-0.0627747	0.131417
P09543	[K].GKPVPTQGSRK.[G]	1xPhospho [S9(99.7)]	0.747472	1.25542	-3.24945	0.782599	-0.681451	-2.54791	0.663815	0.035656	1.81637	1.95725	0.965977	0.705362	0.534751	0.211804	0.400107					-0.115991	0.315672	0.431663	-0.101221	-0.232775	0.131554
Q7Z6Z7	[R].AGSSTPGDAPPAVAEVQGR.[S]	1xPhospho [T5(100)]	1.94093	1.56278	2.05465	1.9829	1.74013	2.13211	1.90003	1.00134	1.58433	-0.625076	1.72765	0.301421	0.828276	0.615144	0.575309					1.88531	1.3515	-0.533813	-0.234262	-0.102638	-0.131624
Q96QK1	[R].ESPESEGPIYEGLIL.[-]	1xPhospho [S2(99.5)]	-0.573533	-0.968315	-1.54996	-1.6028	-0.842452	-1.41984	-1.08636	-0.392561	-0.969339	-1.25143	-2.38093	0.961123	0.0697407	0.0848708	0.212576					-1.17365	-1.19185	-0.0181941	0.172776	0.304941	-0.132165
Q9H4A3-7	[R].DVDDGSGSPHSPHQLSSK.[S]	1xPhospho [S11(100)]	1.28966	1.80309	1.56645	1.59361	0.825505	1.93784	1.86279	0.786982	1.89734	0.941547	1.92882	0.725042	0.391337	0.334395	0.427537					1.56321	1.4544	-0.108802	0.282753	0.150587	0.132165
Q05209	[K].IADGVNEINTENMVSSIEPEKQDSPPPKPPR.[T]	1xPhospho [S24(100)]	-2.20471	-1.58499	-4.4581	-0.427598	-2.29535	-2.93189	-3.30397	-0.555016	-5.1216	-2.45169	-3.35974	0.478181	0.726453	0.211406	0.370051					-2.16885	-2.85989	-0.691042	-1.03704	-0.904846	-0.132191
O75781	[R].EENQAGPEATTSDPQDLDMK.[K]	1xPhospho [S12(100)]	3.58182	4.0496	3.72299	4.22031	3.72913	3.68002	3.55534	4.55871	3.29041	3.19363	2.87696	0.277828	0.247082	0.180864	0.826944					3.89368	3.55489	-0.338798	-0.330956	-0.198668	-0.132288
O43491;Q9Y2J2-4;Q9Y2J2	[K].FLTLGSK.[F]	1xPhospho [T3(100)]	0.823442	2.09669	0.5606	1.17156	1.52064	0.437359	1.25293	0.108387	0.4179	0.996853	3.05839	0.931466	0.795541	0.594364	0.482002					1.16307	1.11321	-0.0498627	-0.000647544	0.13168	-0.132327
O43566	[R].GLSLPDIK.[V]	1xPhospho [S3(100)]	-4.79891	-1.96128	-3.05257	-2.05797	-2.36321	-3.07611	-0.986008	-1.71903	-1.68474	-1.96172	-1.98709	0.118659	0.348355	0.166282	0.741784					-2.96768	-1.96828	0.999407	0.593551	0.461146	0.132404
Q15746	[K].DEVEVSDDDEKEPEVDYR.[T]	1xPhospho [S6(100)]	-1.99609	-1.51494	-1.70644	-1.06272	-3.98632	-2.06429	-1.72014	-2.13026	-2.54569	-1.29941	-0.964056	0.337183	0.0499559	0.129836	0.682		*			-1.57005	-2.10145	-0.531405	-0.453602	-0.320988	-0.132614
Q8WXF7	[R].DRNSWGGFSEK.[T]	1xPhospho [S4(100)]	1.96613	1.01092	-0.0845737	0.333028	0.0542269	0.76199	0.911497	1.15552	0.279821	0.939737	0.690777	0.756387	0.676309	0.994866	0.620321					0.806376	0.684795	-0.121581	0.090014	-0.0427933	0.132807
Q9UPA5	[K].HDATASSSSAAATVR.[A]	1xPhospho [T4(99.5)]	-2.23014	-4.8695	-2.30997	-3.21801	-2.72011	-3.02315	-1.99301	-3.63241	-1.33328	-0.922302	-2.90027	0.264315	0.283044	0.503004	0.831575					-3.1569	-2.36065	0.79626	0.0438846	0.176908	-0.133024
Q9P0K1	[R].SNSTETLSPAKSPSSSTGSIASSR.[K]	1xPhospho [S12(100)]	-1.22031	-0.199198	0.315611	-1.39319	1.07377	0.955469	-0.6824	-1.19426	0.53664	-2.2343	-1.16462	0.746076	0.240042	0.716241	0.419244					-0.624271	-0.3871	0.237171	0.0273519	0.160406	-0.133054
P53999	[K].EQISDIDDAVR.[K]	1xPhospho [S4(100)]	-4.1767	-2.04701	-1.62602	-2.09457	-4.45234	-2.32502	-2.65702	-2.29254	-3.03848	-1.91197	-2.59541	0.662847	0.433758	0.390817	0.876483					-2.48607	-2.75325	-0.267181	-0.524625	-0.391447	-0.133178
Q96GX9	[K].DISGPSPSK.[K]	1xPhospho [S6(99.7)]	-2.94465	1.24336	1.25192	2.18497	0.09196	1.75548	3.01556	1.42194	2.89598	1.76795	-0.862425	0.383925	0.650829	0.34185	0.279613					0.433899	1.44092	1.00702	0.507844	0.374572	0.133272
Q9H6F5	[R].LQQGAGLESPQGQPEPGAASPQR.[Q]	1xPhospho [S20(100)]	-0.803473	0.282877	0.254169	0.839871	0.357003	0.423264	-0.099844	-0.663746	-0.429499	-1.41797	-0.0189114	0.347674	0.992449	0.963522	0.465929					0.143361	-0.264243	-0.407604	-0.368367	-0.50177	0.133403
Q5T4S7-2	[R].HVTLPSSPR.[S]	1xPhospho [S7(100)]	2.80089	3.59499	3.25309	2.99897	3.0204	4.35734	4.19301	2.68068	4.14893	3.63168	3.16204	0.25433	0.75484	0.945113	0.0287662				*	3.16198	3.59916	0.437174	0.505658	0.37212	0.133538
Q13017	[R].GSEEDPLLSPVETWK.[G]	1xPhospho [S9(100)]	-0.158671	-1.20153	-0.930687	-1.7352	-1.12304	-0.911171	-0.922085	-0.494783	-1.36731	-1.0243	-1.59773	0.854404	0.982656	0.772408	0.736174					-1.00652	-1.06292	-0.0563946	0.04181	-0.0918961	0.133706
Q9Y2H9	[R].DPFPDVVHLEEQDSGGSNTPEQDDLSEGR.[S]	1xPhospho [S14(100)]	-0.730744	0.104952	0.074873	-0.307645	0.140485	0.0062809	0.213404	-0.448557	0.168247	-0.512486	-1.81419	0.794245	0.275894	0.397822	0.0772332					-0.214641	-0.320974	-0.106333	0.122667	0.256413	-0.133746
Q01082	[K].ESSPIPSPTSDRK.[A]	1xPhospho [S7(99.7)]	3.62143	4.24236	4.22052	4.23584	4.88864	3.7207	4.11154	4.46843	5.46199	4.30504	3.44381	0.492822	0.0128455	0.0378296	0.210296		*	*		4.08004	4.34288	0.262841	0.0768609	-0.056962	0.133823
P35612	[K].SAPASPVQSPAKEAETK.[S]	2xPhospho [S5(100);S9(100)]	0.442357	2.01325	2.8226	2.41172	3.22229	1.56574	2.14229	2.33984	4.28585	0.315908	0.767401	0.837144	0.0451685	0.158804	0.531309		*			1.92248	2.09133	0.168849	-0.0701957	0.0638056	-0.134001
P09543	[R].GEEVGELSR.[G]	1xPhospho [S8(100)]	0.790456	1.0658	-2.35917	1.48671	0.561322	-0.695507	1.65698	-0.434635	1.05163	0.399895	1.17244	0.721588	0.792029	0.20471	0.704835					0.24595	0.530305	0.284355	-0.366805	-0.232775	-0.13403
Q00535	[K].IGEGTYGTVFK.[A]	1xPhospho [T8(100)]	-0.693959	-0.316334	-1.73572	-0.522519	-1.6973	-0.807411	-0.845482	0.952469	-0.222832	0.465679	-0.485897	0.406954	0.525296	0.168232	0.557878					-0.817132	-0.377254	0.439878	0.122342	0.256567	-0.134225
P12036;P12036-2	[K].KVPTPEKEAPAK.[V]	1xPhospho [T4(100)]	1.71599	2.66468	3.44484	3.26688	4.20425	0.191181	1.86951	2.56939	4.44549	2.39153	2.72383	0.857719	0.0973418	0.393741	0.851893					2.7731	2.62788	-0.145219	-0.396391	-0.530701	0.134309
Q8WXD9	[K].VPLPGPGSPEVK.[R]	1xPhospho [S8(100)]	2.36157	1.52419	0.92915	1.61022	1.04057	2.26508	1.60335	1.25792	1.26394	-1.96789	1.03215	0.371344	0.844145	0.848512	0.917739					1.60628	0.927872	-0.678412	-0.309287	-0.174786	-0.134501
Q9NX40	[R].SSPPGHYYQK.[S]	1xPhospho [S2(99.7)]	0.926618	1.98707	1.29353	1.68658	0.70864	2.05631	1.5408	1.5808	2.0442	1.43684	0.801758	0.949986	0.564036	0.366887	0.0244142				*	1.47345	1.45276	-0.0206855	0.0507474	-0.083765	0.134512
O14576-2	[K].KEPVQDDSDLDR.[K]	1xPhospho [S8(100)]	0.0885477	-0.114014	-0.628368	-0.265117	-2.17482	0.170588	0.296162	-0.573002	0.415333	-0.592808	-1.30165	0.551162	0.57082	0.876417	0.0582982					-0.229738	-0.537171	-0.307434	-0.383437	-0.51796	0.134523
Q15049	[K].GSMSDSANILDEVPFPAR.[V]	1xPhospho [S2(100)]	-1.1314	-0.855631	-1.74148	-3.30745	-1.71738	-4.53509	-1.92352	-1.176	-3.8872	-1.97403	-2.74415	0.306577	0.476371	0.866517	0.860454					-1.75899	-2.56534	-0.806351	-0.537591	-0.672617	0.135026
Q5T5Y3-3	[R].ADVVPQQADPEFPRASPR.[A]	1xPhospho [S16(100)]	-5.05899	-3.53354	-1.53143	-2.69979	-2.8379	-2.93566	-2.89467	-3.16496	-2.19269	-1.22437	-3.35925	0.42397	0.866263	0.791113	0.827084					-3.20594	-2.6585	0.547437	0.222	0.0867176	0.135282
O43491	[K].EVAENQQNQSSDPEEEK.[G]	1xPhospho [S11(100)]	1.62297	1.6672	0.205669	1.80584	0.745317	1.3485	2.36465	1.06864	1.64132	2.12587	1.77268	0.538283	0.429164	0.681435	0.425169					1.32542	1.581	0.255576	-0.00376654	0.13168	-0.135446
Q96NW7	[K].SQSIDEIDIGTYK.[V]	1xPhospho [S3(100)]	-0.18588	-0.352856	0.130316	0.817584	-1.4041	-1.345	0.090044	1.23208	-1.13009	0.688465	-0.134829	0.508807	0.471455	0.799019	0.242224					0.102291	-0.286205	-0.388496	-0.107047	-0.242786	0.13574
Q13242	[R].STSYGYSR.[S]	1xPhospho [S3(99.7)]	-0.0988626	0.818768	1.49994	1.34082	0.666369	0.761732	-0.0285645	-1.0536	0.56921	-0.529743	1.18164	0.201008	0.529833	0.214818	0.570386					0.890164	0.223864	-0.6663	-0.510581	-0.6464	0.135819
Q9BYI3	[R].NAVTSMSIR.[G]	1xPhospho [S7(99.6)]	-1.77642	-2.94727	-2.24678	-2.94003	-2.75162	-3.10975	-2.14705	-0.967569	-4.55382	-1.65009	-0.400108	0.742977	0.305023	0.325447	0.0357215				*	-2.47762	-2.22572	0.251908	0.446347	0.582396	-0.136048
Q5VIR6-4	[K].KLESPPPSTNPFLEDEPTPEMEELATEK.[G]	1xPhospho [S4(100)]	0.934352	1.74407	1.31028	1.31309	1.35416	1.52554	1.76573	1.34211	1.80906	0.187511	-1.97512	0.52558	0.240568	0.253434	0.0967476					1.32545	0.858427	-0.467021	0.0424743	-0.0936346	0.136109
P78559-2	[R].GLDSGAETEEEK.[D]	1xPhospho [S4(100)]	0.923505	2.95093	1.1801	3.05351	1.3436	3.89931	2.01333	2.37944	1.82574	0.321054	2.0395	0.940985	0.770323	0.394481	0.823568					2.02701	1.97457	-0.0524396	-0.0521822	-0.188309	0.136127
Q9Y5S9	[R].GFGSEEGSR.[A]	1xPhospho [S4(100)]	-1.39753	-0.42911	-0.108051	-0.154395	-0.497128	-0.525694	-1.25389	-0.764557	-1.01178	-0.0924683	0.753599	0.927477	0.495318	0.344578	0.141704					-0.522271	-0.48456	0.0377105	-0.233942	-0.0977659	-0.136176
P46821	[R].TTKSPSDSGYSYETIGK.[T]	1xPhospho [S4(100)]	-1.69977	3.97067	4.21708	3.40753	4.59024	1.81773	3.73513	2.86277	3.80852	1.4127	4.50854	0.535505	0.278678	0.60888	0.711788					2.47388	3.24795	0.774065	0.0460296	-0.0903721	0.136402
Q9Y6G9	[R].KPVTVSPTTPTSPTEGEAS.[-]	1xPhospho [S12(99.7)]	4.67687	4.37488	3.93839	4.58024	4.73237	4.97147	4.56068	4.15244	4.6371	3.07815	3.88317	0.772563	0.516004	0.328748	0.685741					4.3926	4.28791	-0.104683	0.0831227	-0.0536823	0.136805
P23468	[R].KSSIPNNK.[E]	1xPhospho [S3(99.8)]	0.501412	-0.470325	-0.539742	-0.432906	0.774528	-0.235138	-4.18763	-0.253212	0.484215	-1.71841	-1.53485	0.441208	0.145544	0.392215	0.871995					-0.23539	-0.952927	-0.717537	0.198404	0.0612526	0.137151
Q86UX6	[R].GSSAAASPGSPPPGR.[A]	1xPhospho [S10(100)]	3.24171	3.06306	3.27017	3.30293	3.08859	3.689	3.38746	3.23731	3.97952	3.07567	3.09375	0.448634	0.805925	0.549833	0.168716					3.21947	3.36447	0.145006	-0.0186248	0.118612	-0.137237
Q8NDI1	[K].EVQTPQYLNPFDEPEAFVTIKDSPPQSTK.[R]	1xPhospho [S23(100)]	-1.12762	1.45625	1.04877	-0.901034	-0.0268297	0.748281	0.043457	2.14934	-0.475851	-0.0836487	-4.82146	0.703755	0.205886	0.370072	0.183958					0.119091	-0.352387	-0.471478	-0.1007	-0.238127	0.137427
P48547-2	[R].LALSDSPDGRPGGFWR.[R]	1xPhospho [S6(100)]	-0.0141592	-0.459396	0.587803	-0.64313	0.020154	-0.383242	1.44897	0.208334	1.44311	0.86809	-0.458065	0.236518	0.841692	0.938319	0.220507					-0.132221	0.449621	0.581842	0.445112	0.582542	-0.137431
P49841-2;P49840	[R].GEPNVSYICSR.[Y]	1xCarbamidomethyl [C9];1xPhospho [S6(100)]	4.4705	5.5097	4.71952	5.15417	5.422	5.03929	4.48254	4.29201	5.18287	3.54052	3.94535	0.32594	0.115283	0.265354	0.347236					4.96347	4.5578	-0.405675	-0.454304	-0.31686	-0.137444
P25054	[K].KPTSPVKPIPQNTEYR.[T]	1xPhospho [S4(99.7)]	-0.0853243	-1.18578	-0.674547	-2.67901	-0.732642	-0.371801	-1.24678	-1.40144	-0.51375	-1.02204	-1.74084	0.756383	0.745776	0.615194	0.127056					-1.15617	-1.00419	0.15198	-0.0918722	0.0455885	-0.137461
Q9Y6R1	[R].NLTSSSLNDISDKPEK.[D]	2xPhospho [T3(100);S6(100)]	-3.14717	1.13032	1.76722	1.38256	4.62264	0.655212	-3.90393	0.960094	-4.28865	1.29174	1.03976	0.901885	0.690912	0.931249	0.169368					0.283233	0.0538359	-0.229397	-0.296344	-0.158862	-0.137482
O60333-4	[R].IVEGQGQSSEVITPPEEISR.[I]	1xPhospho [T13(100)]	-1.51599	-2.45757	-2.42085	-3.17261	-2.05617	-2.08772	-2.75823	-2.49507	-1.9165	-3.99099	-3.49356	0.550033	0.253539	0.618959	0.364981					-2.39175	-2.68546	-0.29371	-0.0558624	0.0816879	-0.13755
P02671	[K].EVVTSEDGSDCPEAMDLGTLSGIGTLDGFR.[H]	1xCarbamidomethyl [C11];1xPhospho [S5(99.6)]	-2.92304	-3.51042	-4.4096	-3.7939	-3.53264	-2.68893	-3.39072	-1.82868	-3.95443	-3.59481	-6.06785	0.91263	0.37226	0.130209	0.377755					-3.65924	-3.57972	0.0795139	0.11952	0.257152	-0.137632
Q9H1V8	[R].SYLGPGSTSPLETSGNPNGR.[Y]	1xPhospho [S9(100)]	-0.262822	-0.753279	-5.38401	-2.30099	-0.0569181	-0.402191	-2.5446	-2.47983	-1.1324	-5.36229	-1.50328	0.84486	0.242874	0.161141	0.631518					-2.17527	-1.92593	0.249345	0.0238552	0.161543	-0.137688
P01213	[R].SQEDPNAYSGELFDA.[-]	1xPhospho [S9(100)]	-5.27876	-2.32413	0.316288	-0.997258	-1.13261	-1.83381	-2.65829	-2.41722	-2.18348	-1.92056	-2.39777	0.994243	0.918053	0.772411	0.531229					-2.07097	-2.07768	-0.0067109	-0.522782	-0.384868	-0.137914
O94876	[K].FGSADNIPNLK.[D]	1xPhospho [S3(100)]	-1.32043	-2.07335	-2.19202	-1.45483	-2.17155	-2.57802	-1.86259	-2.60259	-3.113	-1.91766	-0.464956	0.476953	0.068998	0.136622	0.0471755				*	-1.76016	-2.10148	-0.341324	-0.407462	-0.545744	0.138282
Q13136;O75335	[K].CETSPPSSPR.[TA]	1xCarbamidomethyl [C1];1xPhospho [S4(100)]	0.329915	1.47883	0.985161	1.8932	1.51109	1.23974	0.982874	1.52716	0.946226	0.212494	1.07437	0.768458	0.218077	0.139254	0.445418					1.17178	1.07056	-0.101212	-0.157629	-0.019125	-0.138504
Q9UI12	[K].LGESVQDLSSFDEYSSELK.[S]	1xPhospho [S10(100)]	-1.43623	-1.20763	-1.99279	-1.08407	-2.05783	-1.53626	-1.20396	-1.15146	-1.47593	-2.48928	-1.89248	0.39579	0.535784	0.25145	0.719898					-1.43018	-1.68674	-0.256561	-0.214327	-0.35326	0.138933
Q9BUH8	[R].LSPQQAFPR.[T]	1xPhospho [S2(100)]	0.400022	1.50995	1.79074	1.99755	1.73388	1.01369	1.13186	2.25185	0.784494	-0.139177	1.58193	0.635624	0.335319	0.522383	0.111459					1.42456	1.19408	-0.230488	-0.518483	-0.379502	-0.138981
O15394	[R].VTNHEDGSPVNEPNETTPLTEPEKLPLKEEDGKEALNPETIEIK.[V]	1xPhospho [S8(100)]	0.935666	-0.861191	-1.44613	-1.49047	-0.183028	-0.41242	-1.07594	0.00318718	-2.19656	-0.875954	-3.7887	0.54697	0.672028	0.538606	0.593972					-0.715529	-1.21849	-0.502957	0.277704	0.138653	0.139051
Q8TEA7	[K].IKPTGLLTIPSPQI.[-]	1xPhospho [S11(100)]	-0.217994	-0.392204	0.147591	-1.50292	0.394773	0.171324	-0.033308	-1.59105	-0.295017	-1.64269	-0.93063	0.892002	0.842422	0.503212	0.469459					-0.491383	-0.560943	-0.0695598	0.0100818	-0.129697	0.139779
Q01082	[K].LLDPEDISVDHPDEK.[S]	1xPhospho [S8(100)]	0.10012	-0.311317	0.738756	0.992682	0.173511	0.502293	1.10541	-0.509062	0.258287	1.44447	0.827053	0.690256	0.0065265	0.121546	0.486738		**			0.38006	0.543138	0.163077	0.0828547	-0.056962	0.139817
Q9Y2W1	[K].FSGEEGEIEDDESGTENREEK.[D]	1xPhospho [S13(99.7)]	-1.20581	0.494581	0.524542	0.78913	0.752362	0.750128	-0.0972195	-0.508686	0.292171	0.665977	0.28801	0.713559	0.976286	0.9352	0.916372					0.150611	0.306106	0.155495	-0.21739	-0.0770397	-0.14035
Q07343-3	[R].SPAASQPPVSR.[V]	1xPhospho [S1(100)]	0.12946	-0.00494385	-1.10935	-0.140471	-3.72908	-1.46792	0.61072	-1.35194	-0.438927	0.930277	1.34599	0.750009	0.109766	0.232022	0.81919					-0.281325	-0.58584	-0.304514	-0.366219	-0.225666	-0.140553
P78559-2	[K].ETSLDVSSK.[Q]	1xPhospho [S7(99.6)]	2.0658	-1.20484	-0.384188	-1.6058	-0.308072	-1.10171	-1.12342	-2.86106	-4.71474	-1.41618	0.431501	0.250141	0.0927576	0.0418186	0.172154			*		-0.282257	-1.58481	-1.30256	-0.328909	-0.188309	-0.1406
Q9NQX3-2	[K].VKEVHDELEDLPSPPPPLSPPPTTSPHK.[Q]	2xPhospho [S13(100);S19(100)]	0.621285	0.633921	0.105476	-1.55568	1.23197	8.2e-05	-0.916376	0.791588	-0.290895	0.315865	-3.2747	0.768261	0.121947	0.353878	0.180248					-0.048749	-0.306067	-0.257318	-0.363299	-0.222472	-0.140827
Q9NYF8	[K].ETQSPEQVK.[S]	1xPhospho [S4(100)]	2.0342	1.70428	2.65269	2.33146	1.96079	3.22958	1.99409	1.81326	2.82879	2.32093	-3.37807	0.589987	0.688903	0.548998	0.129308					2.18066	1.53848	-0.642175	-0.188737	-0.0475531	-0.141184
Q13224	[K].NMANLSGVNGSPQSALDFIR.[R]	1xPhospho [S11(100)]	-0.513494	0.190218	0.390797	-0.191943	0.243794	0.5399	0.612158	0.0597744	-1.07409	-1.08939	-2.38736	0.501247	0.706873	0.75159	0.589516					-0.0311055	-0.442173	-0.411067	0.060637	-0.0805988	0.141236
Q13224	[R].QSVMNSPTATMNNTHSNILR.[L]	1xPhospho [S6(100)]	-0.493951	0.91869	0.500446	0.727263	0.294429	-0.182178	0.53623	1.48251	0.391909	0.48983	-0.807938	0.82262	0.103111	0.108508	0.540942					0.413112	0.31497	-0.098142	-0.221946	-0.0805988	-0.141347
P34903	[K].GAAPSASSTPTIIASPK.[A]	1xPhospho [S15(100)]	-0.00785732	-0.958172	-1.42479	-0.666095	-0.96013	0.504253	0.620874	2.37715	0.00313759	1.78595	-1.23384	0.124292	0.834219	0.229945	0.588634					-0.764229	0.442484	1.20671	1.31639	1.45804	-0.141651
Q96EK5	[K].EVGSPPLDPTER.[F]	1xPhospho [S4(100)]	-0.196906	-0.687731	-1.35845	0.652743	-0.355624	-0.602699	-2.3466	-0.138056	0.475534	0.708162	-2.77221	0.679407	0.381289	0.134675	0.36463					-0.397585	-0.718784	-0.321199	0.0866942	-0.0551491	0.141843
Q9C0D0	[R].SDSLVPGTHTPPIR.[R]	2xPhospho [S3(100);T10(100)]	-2.9665	-2.83378	-2.10389	-0.979154	-3.35279	-2.77076	-1.10806	-3.25101	-2.33985	0.140959	-0.817173	0.710374	0.0420796	0.271469	0.583661		*			-2.22083	-1.92838	0.29245	0.128992	0.271526	-0.142534
P63104	[K].TAFDEAIAELDTLSEESYK.[D]	1xPhospho [S14(100)]	2.69626	2.83842	2.23245	1.79694	2.99937	3.02065	2.7724	2.61282	2.40874	2.75535	0.358421	0.958357	0.342971	0.334094	0.0605566					2.39102	2.41825	0.0272269	0.29099	0.148163	0.142828
P11277-2	[K].VLDTPLSEGDEPATLPAPR.[D]	1xPhospho [S7(100)]	-3.71892	-2.24197	-1.79557	-3.05331	-2.4697	-1.89926	-4.35915	-3.83275	-2.68004	-3.08508	-3.24643	0.489442	0.696101	0.570504	0.510516					-2.70245	-3.08177	-0.379325	-0.437439	-0.294535	-0.142904
Q9UBI6	[R].LEASIER.[I]	1xPhospho [S4(100)]	0.509843	1.44748	0.73782	-2.28549	2.04602	1.35799	3.12573	-5.00379	1.49087	2.27918	1.45994	0.58073	0.507429	0.284982	0.236843					0.102412	0.965135	0.862723	0.867036	0.723934	0.143102
P07910-2	[K].MESEGGADDSAEEGDLLDDDDNEDR.[G]	1xOxidation [M1];1xPhospho [S10(100)]	-2.71435	0.46839	-0.393641	1.29563	-0.299695	1.00072	0.86624	-0.671206	0.104225	0.38541	-0.277935	0.49982	0.86859	0.564907	0.656532					-0.335992	0.158251	0.494243	0.0668507	-0.0764103	0.143261
P08247	[K].EMPVCRQTGNTCK.[E]	1xPhospho [T8(100)];2xCarbamidomethyl [C5;C12]	0.0536318	1.17887	-0.723598	0.736928	0.31494	-2.97696	-1.1298	1.05996	3.39255	1.22979	0.554747	0.972377	0.0689694	0.149884	0.445963					0.311457	0.349318	0.0378611	0.159467	0.302738	-0.143271
Q99683	[R].TLFLGIPDENFEDHSAPPSPEEK.[D]	1xPhospho [S19(100)]	0.773749	-0.579472	-0.187546	-0.256881	0.251782	-0.0955257	-0.325851	-0.0717106	-0.338581	0.378538	-2.2441	0.577521	0.854554	0.647826	0.426234					-0.0625372	-0.34935	-0.286813	0.126688	-0.016695	0.143383
Q7Z2K8	[K].VGSLPLEKGSPVTTTK.[A]	1xPhospho [S10(100)]	-0.42431	3.30718	5.06067	2.81422	3.91461	3.69829	2.25562	2.88465	4.18583	2.39377	2.52916	0.649451	0.304981	0.808957	0.740529					2.68944	3.12313	0.433692	-0.176052	-0.0321846	-0.143867
Q9GZM8-2	[K].GTENTFPSPK.[A]	1xPhospho [S8(100)]	0.619782	0.282026	0.580626	-0.080018	1.29604	1.15867	-0.0956593	-0.472092	0.691788	-0.432894	0.983768	0.818138	0.888609	0.627344	0.893909					0.350604	0.447088	0.096484	0.260462	0.404461	-0.143999
O43719	[K].LFEESDDKEDEDADGKEVEDADEK.[L]	1xPhospho [S5(100)]	0.708604	1.36556	1.43314	1.71902	0.948417	1.43042	0.615257	1.27154	0.043499	0.744551	0.583178	0.111142	0.708224	0.771689	0.353141					1.30658	0.805266	-0.501314	-0.654799	-0.51067	-0.14413
Q9UBC2-2	[R].GTPGPDSSGSLGSGEFTGVK.[E]	1xPhospho [T2(100)]	0.924973	0.421515	0.51128	0.0584421	-1.53068	0.990166	0.609869	0.374706	0.0473843	-0.0933895	0.157873	0.375417	0.151746	0.17497	0.549991					0.479053	0.0794183	-0.399634	-0.308524	-0.164314	-0.14421
O75122-3;O75122	[R].YESYGMHSDDDANSDASSACSER.[S]	1xCarbamidomethyl [C20];1xPhospho [S8(99.6)]	-1.18632	-1.83848	-0.979155	-3.28246	-2.80251	-1.87616	-2.4337	-1.78995	-2.47246	-2.19757	-1.31903	0.51888	0.486026	0.0291597	0.861171			*		-1.8216	-2.12734	-0.305735	-0.685171	-0.540661	-0.14451
Q9HD20	[R].DSPTLSNSGIR.[A]	1xPhospho [S2(100)]	-3.17779	0.340874	-0.0300579	0.454774	-0.997049	-0.398653	0.320255	-0.186674	-0.0806313	-0.0619812	0.370752	0.513234	0.854154	0.764791	0.979041					-0.603051	-0.147712	0.455339	-0.236039	-0.091423	-0.144616
Q8TEA8	[R].SASSGAEGDVSSER.[E]	1xPhospho [S3(100)]	1.06412	0.496618	-0.60108	0.812751	-0.204766	0.51384	1.24376	0.844177	0.502647	0.190554	0.609892	0.815076	0.70497	0.410401	0.849949					0.443103	0.528586	0.0854836	-0.140845	0.00387287	-0.144718
O60664	[R].LGSLSER.[L]	1xPhospho [S3(100)]	-0.630479	0.440844	0.513521	0.616836	-0.0722189	-0.62635	1.23883	-3.10465	0.707605	0.101702	2.66081	0.912469	0.252306	0.172294	0.834715					0.23518	0.12939	-0.10579	-0.375481	-0.230478	-0.145002
Q6PKG0	[R].SLPTTVPESPNYR.[N]	1xPhospho [S9(100)]	1.16229	0.934544	2.30788	0.937282	0.914992	0.750559	1.11075	0.730553	1.33351	0.911217	2.10697	0.549787	0.318724	0.0125632	0.308873			*		1.3355	1.12265	-0.212849	-0.134794	0.0104046	-0.145199
O60641;O60641-4	[K].SSPATTVTSPNSTPAK.[T]	1xPhospho [S9(100)]	2.31249	3.46903	2.46796	3.14095	3.90418	4.2941	2.5534	3.12935	3.68892	2.08893	2.56277	0.497269	0.0843456	0.0602664	0.376935					2.84761	3.17452	0.326916	0.324896	0.17951	0.145386
Q66K74	[R].AGGLGAEETPPTSVSESLPTLSDSDPVPLAPGAADSDEDTEGFGVPR.[H]	1xPhospho [S36(100)]	-0.106158	-0.177406	-0.000511169	-0.530229	0.733933	-0.0988445	0.0749493	0.225597	0.328424	-0.589655	-4.09709	0.743114	0.212118	0.238583	0.166985					-0.203576	-0.488954	-0.285378	0.216732	0.0712271	0.145504
Q641Q2	[R].GSIVDTEEEKEEEESDEDFAHHSDNEQNR.[H]	2xPhospho [S15(100);S23(100)]	-2.75711	-1.812	-3.73017	-1.71233	-2.48852	-2.168	-4.05109	-1.89778	-6.26213	-3.52211	-7.1433	0.227411	0.703665	0.449974	0.938861					-2.5029	-3.93328	-1.43038	-1.23756	-1.38309	0.145534
Q8TAM6-2	[K].EEGDASEDSPLSSASSQAVTPDEQPTLGK.[K]	1xPhospho [T20(100)]	1.04093	0.226852	-1.08937	0.728068	-2.37772	-0.161236	2.86706	-4.52189	1.26442	-0.240093	1.59714	0.743165	0.114383	0.258901	0.519481					0.22662	-0.224618	-0.451238	-0.638696	-0.493093	-0.145603
P17600	[R].DASPGRGSHGQTPSPGALPLGR.[Q]	1xPhospho [S3(100)]	2.51333	-0.690695	3.57026	1.95534	3.93787	1.20959	1.68848	-1.151	4.96329	2.25694	3.0361	0.724803	0.65725	0.46482	0.805388					1.83706	2.27732	0.440266	0.022604	0.168299	-0.145695
Q9BZ71	[R].DSPPLLDAPASPPQASR.[F]	1xPhospho [S11(100)]	-0.472114	0.547421	-1.10391	0.876386	1.03555	1.02096	0.431709	0.901093	0.963081	0.342508	-0.670557	0.213256	0.0914934	0.000305034	0.291658			***		-0.0380549	0.574906	0.612961	0.863439	0.717558	0.145881
Q13242	[R].GRDSPYQSR.[G]	1xPhospho [S4(100)]	1.08842	2.41033	2.51505	2.30884	1.56719	2.91896	1.65734	1.06216	2.23734	1.48305	0.295254	0.354707	0.899449	0.979572	0.131156					2.08066	1.60304	-0.477615	-0.792388	-0.6464	-0.145988
P78559-2	[R].TEATQGLDYVPSAGTISPTSSLEEDK.[G]	1xPhospho [S17(100)]	4.60206	5.9479	4.97787	5.67818	5.2858	6.15415	5.18068	5.57987	5.57206	3.27438	4.60052	0.700423	0.195653	0.208767	0.587043					5.3015	5.09249	-0.209009	-0.0422263	-0.188309	0.146082
P17987	[K].HGSYEDAVHSGALND.[-]	1xPhospho [S3(100)]	1.18893	1.40728	1.20298	0.357217	-0.119138	1.25109	1.90205	1.49253	0.577168	1.44284	0.472647	0.929651	0.494844	0.47098	0.261639					1.0391	1.00274	-0.0363596	0.05514	-0.0914888	0.146629
Q96D71	[R].RQSSSYDDPWK.[I]	1xPhospho [S3(100)]	-0.167174	-0.115992	-0.221003	-0.943057	-0.49162	-0.489498	-0.440582	-0.135866	-0.67676	0.788979	-0.749727	0.877085	0.903986	0.663168	0.346145					-0.361806	-0.313582	0.0482242	-0.29541	-0.148711	-0.146698
P34932	[R].AFSDPFVEAEK.[S]	1xPhospho [S3(100)]	-0.251725	-1.03905	-1.56813	-0.334573	-1.02517	-0.77807	0.0258713	0.405716	-1.17072	-0.441772	-0.739094	0.488418	0.751088	0.306498	0.480157					-0.79837	-0.531891	0.266479	-0.0522819	-0.199056	0.146774
Q13671	[R].GSPATSPHLGR.[R]	2xPhospho [S2(100);S6(100)]	0.496919	2.82256	3.13379	1.97937	1.5865	2.10935	2.21822	1.7395	1.42928	2.49244	1.99585	0.72563	0.730389	0.301722	0.812538					2.10816	1.93873	-0.169427	-0.405117	-0.258041	-0.147075
Q9H3Z4	[K].APEGEETEFYVSPEDLEAQLQSDER.[GE]	1xPhospho [S22(100)]	1.01281	1.40581	1.87423	-1.38482	2.86203	1.8432	-0.404922	1.08622	-0.916723	0.139067	-4.504	0.60481	0.330392	0.700496	0.370767					0.727009	0.0149818	-0.712027	-1.07025	-0.922869	-0.147377
P13521	[R].VPGQGSSEDDLQEEEQIEQAIK.[E]	1xPhospho [S6(100)]	3.58078	3.99117	3.85613	3.5773	4.52781	4.10805	2.82768	4.1838	4.05532	2.81578	2.58119	0.70247	0.0235074	0.132306	0.502889		*			3.75134	3.58566	-0.165684	0.33686	0.189138	0.147722
Q8IWW6	[K].GDFQNPGDQELLSSEENYYSTSYSQSDSQCGSPPR.[G]	1xCarbamidomethyl [C30];1xPhospho [S32(100)]	-1.59063	-1.36523	-1.93686	-1.22833	-2.59587	-3.42438	-1.16075	-0.53002	-1.74163	-1.69978	-2.66111	0.413729	0.463189	0.37922	0.850606					-1.53026	-1.97336	-0.4431	-0.2637	-0.11591	-0.147791
O94979-8	[R].AQGEPVAGHESPKIPYEK.[Q]	1xPhospho [S11(100)]	-0.274028	2.56918	2.83901	1.86996	2.63023	2.96555	2.30149	1.69709	3.12469	2.1793	2.17246	0.25891	0.42248	0.705027	0.395366					1.75103	2.43869	0.687655	0.0819154	0.229877	-0.147962
Q9HAU0-6	[R].TNSMQQLEQWIK.[I]	1xPhospho [S3(100)]	-2.25882	-2.82264	-2.6924	-2.46756	-3.15092	-3.14936	-2.08846	-1.64015	-2.82591	-2.19394	-1.76855	0.65097	0.496047	0.812186	0.190351					-2.56035	-2.40247	0.157881	0.386036	0.53478	-0.148744
Q3V6T2	[K].FYDPSPPR.[R]	1xPhospho [S5(100)]	-1.5327	-0.827299	-1.73274	-1.03585	-1.34651	-1.97787	-0.948595	-1.49643	-0.901781	-1.73813	-1.39693	0.647694	0.173215	0.174877	0.36791					-1.28215	-1.40089	-0.118745	-0.112653	0.0360918	-0.148745
Q8IWB9-2	[R].SPQRSPLQSAESSPTAGK.[K]	2xPhospho [S1(100);S5(100)]	-2.66926	-1.64924	-1.75395	-1.38256	-1.11457	-2.33088	-1.90884	-1.27618	-1.53688	-0.269136	-0.446659	0.200518	0.768443	0.679641	0.413826					-1.86375	-1.26902	0.594734	0.425413	0.276455	0.148958
O94826	[K].IISECSK.[E]	1xCarbamidomethyl [C5];1xPhospho [S3(100)]	-1.24719	-1.36682	-2.57235	-3.06465	-5.19112	-1.4863	-1.45799	-4.02234	-1.81454	-1.4272	-1.81182	0.648582	0.132459	0.137343	0.124327					-2.06275	-2.45876	-0.396011	0.157766	0.0084343	0.149332
Q8WXS5	[K].AGGGAGGSGGSGPSAILR.[L]	1xPhospho [S8(100)]	-2.49367	1.98083	1.22073	2.37543	-0.475495	-0.360956	1.76215	1.06416	1.10146	0.702543	0.238743	0.835149	0.647657	0.582088	0.757056					0.770831	0.576086	-0.194745	-0.898237	-0.748585	-0.149652
Q15772	[R].SPPGPPAQPAATPTSPHR.[R]	1xPhospho [S15(99.5)]	-1.94509	-2.28071	-2.44858	-2.66473	-2.61124	-2.48931	-2.39974	-2.34114	-2.1512	-1.53874	-1.10719	0.446058	0.412378	0.334707	0.777455					-2.33478	-2.09122	0.243557	0.0235014	-0.126253	0.149755
Q8WXD9	[R].SQEYLLDEGPAPGTPPR.[E]	1xPhospho [T14(100)]	-0.869325	-4.09727	-0.346779	-1.88855	-2.04156	-2.60837	-0.466093	-1.18895	-1.70388	-2.54221	-0.328115	0.755036	0.201068	0.191126	0.0468642				*	-1.80048	-1.55417	0.246313	-0.324944	-0.174786	-0.150159
Q9P2U7	[R].IMSTTNVR.[K]	1xPhospho [T4(100)]	0.127412	0.404911	0.270885	0.456592	-0.239861	0.408068	-3.49967	1.44262	-3.24204	0.262737	0.0709953	0.333161	0.89754	0.771742	0.205669					0.31495	-0.685307	-1.00026	-0.266903	-0.116446	-0.150457
Q9Y6V0	[R].REPYDSVEESSESENSPVPQR.[K]	1xPhospho [S16(100)]	2.18602	2.89767	3.14168	3.1074	2.78878	2.95192	3.28176	3.16381	3.05047	1.29658	2.13175	0.684927	0.331777	0.431612	0.922938					2.83319	2.66644	-0.166752	-0.0506091	-0.20155	0.15094
P21333	[R].APSVANVGSHCDLSLK.[I]	1xCarbamidomethyl [C11];1xPhospho [S3(100)]	2.27667	2.39903	1.55232	2.27645	2.52495	3.69977	2.80902	1.08536	2.40326	3.07595	1.85444	0.440559	0.395184	0.995708	0.164117					2.12612	2.49325	0.367131	0.248386	0.0973082	0.151078
O15394	[R].VTNHEDGSPVNEPNETTPLTEPEKLPLKEEDGK.[E]	1xPhospho [S8(100)]	1.12674	2.38753	1.96353	2.28289	2.12865	2.80132	1.8318	2.41306	3.44305	2.62047	-0.297697	0.769324	0.187572	0.114125	0.0338294				*	1.94017	2.13438	0.194208	0.289858	0.138653	0.151206
Q8IYB4	[R].MSKSPVDSSVLEGVK.[E]	1xPhospho [S4(100)]	2.35713	1.70549	1.49767	1.39996	1.59448	0.48554	2.09624	1.51508	2.62196	-1.14943	-3.35646	0.302601	0.22788	0.323734	0.204226					1.74006	0.543915	-1.19615	-0.086504	0.0647297	-0.151234
O95573	[K].IRLSPEPWTPETGLVTDAFK.[L]	1xPhospho [S4(100)]	-2.66197	-2.78231	-1.80324	-3.7123	-1.45687	-1.45862	-3.46959	-2.674	-2.75955	-1.58348	-3.43874	0.55201	0.761912	0.798825	0.552105					-2.73995	-2.40584	0.334116	0.0481348	0.199547	-0.151412
Q8WU79	[K].VVGSMPTAGSAGSVPENLNLFPEPGSK.[S]	1xPhospho [S13(99.6)]	-0.618783	-0.433989	0.0227699	-2.5603	-0.980161	0.307049	-0.240582	-0.283463	-0.536242	-2.54143	-1.37153	0.888863	0.491344	0.808484	0.359892					-0.897574	-0.806623	0.0909515	-0.00985575	-0.161366	0.151511
Q92614	[K].SSSPTSYWK.[S]	1xPhospho [S3(100)]	3.18687	3.1755	2.81638	3.61599	2.90423	2.96646	3.06128	3.29687	2.99644	2.27394	2.86871	0.18112	0.584708	0.294545	0.580684					3.19868	2.9097	-0.28898	-0.214724	-0.0627747	-0.151949
Q5THJ4	[K].EKDDLSPQPLMTDFER.[S]	1xPhospho [S6(100)]	-0.960612	-0.491383	-0.145729	-0.815497	-0.292138	-0.286572	-0.555569	-0.867052	-0.68837	-0.635836	-1.55053	0.724601	0.642804	0.96914	0.245564					-0.603305	-0.696581	-0.0932758	0.0176044	0.170258	-0.152653
Q96BJ3	[R].LPSEPGMTLLTIR.[I]	1xPhospho [S3(100)]	-0.82697	-0.308779	-0.56971	-1.60233	-0.32467	-0.844	-0.830425	-1.12763	-0.91028	-1.47427	-2.77493	0.446783	0.18015	0.58705	0.0921971					-0.826947	-1.18374	-0.356797	-0.21194	-0.0589409	-0.152999
Q9Y6F6-7	[R].RVSVAVVPK.[F]	1xPhospho [S3(100)]	0.663289	0.555273	1.39466	1.06809	0.859284	0.716446	0.810713	0.593344	-1.05529	1.25689	2.19763	0.775094	0.0551791	0.0572542	0.0112847				*	0.920329	0.768431	-0.151898	-0.0549784	-0.208086	0.153108
P13861	[R].RVSVCAETYNPDEEEEDTDPR.[V]	1xCarbamidomethyl [C5];1xPhospho [S3(100)]	2.69442	4.94173	4.65358	4.77866	4.90549	5.0512	4.89443	4.14141	4.82891	4.18454	2.77872	0.820714	0.321473	0.284737	0.205231					4.2671	4.39782	0.130719	0.112792	-0.04039	0.153182
P13861	[K].GDSESEEDEDLEVPVPSR.[F]	1xPhospho [S3(100)]	3.35038	3.19776	2.69709	3.57048	3.30198	3.64247	3.38692	3.62026	3.68366	3.32455	2.56422	0.527811	0.343857	0.0134016	0.199663			*		3.20393	3.36058	0.156652	0.112845	-0.04039	0.153235
Q9UJU6;Q9UJU6-3	[R].VVTEKSPTDWALFTYEGNSNDIR.[V]	1xPhospho [S6(99.3)]	-0.74582	0.737452	-0.0257893	0.997811	0.443812	-0.303312	-0.743786	0.704002	-0.047945	0.64089	-3.42211	0.444683	0.225952	0.157279	0.309546					0.240913	-0.389778	-0.630692	-0.403776	-0.250525	-0.153252
Q02156	[K].KLIAGAESPQPASGSSPSEEDR.[S]	1xPhospho [S16(100)]	0.022872	0.669067	0.910954	0.651404	-0.00741672	0.0790215	1.24923	0.693607	1.03235	-0.459967	-1.27287	0.447495	0.384297	0.492217	0.233436					0.563574	0.187708	-0.375867	-0.581214	-0.427824	-0.15339
Q9NV96;Q9NV96-3	[K].SRDDSQLNGDSSALLNPSK.[E]	1xPhospho [S12(99.7)]	-1.15594	-1.01516	1.81114	-0.618701	-1.9039	-0.633486	-0.463648	0.109222	-2.36536	0.83242	-2.33245	0.400049	0.271533	0.165519	0.763555					-0.244665	-0.965314	-0.720649	0.183443	0.0299225	0.15352
Q15477	[R].ASSLEDLVLK.[E]	1xPhospho [S3(100)]	2.98216	3.00336	-6.08992	3.12128	2.84766	3.11286	3.14425	3.13336	2.43173	0.693735	-3.66573	0.671497	0.254856	0.00748089	0.223268			**		0.754219	1.67112	0.916905	-0.145098	0.0085535	-0.153652
O14827	[R].AGVESSPAADTTELSPCRSPSTPR.[H]	1xCarbamidomethyl [C17];2xPhospho [S15(99.2);S19(98.5)]	-1.87995	-2.13389	-0.489666	-2.13613	-1.57073	-0.663706	-2.32069	-3.67632	-1.78897	-1.55303	-1.20174	0.77828	0.132099	0.0207981	0.945959			*		-1.65991	-1.82503	-0.165118	0.436194	0.590336	-0.154142
P09104	[K].YDLDFKSPTDPSR.[Y]	1xPhospho [S7(100)]	6.84214	5.12234	4.58501	5.15792	5.30065	5.9565	5.40055	5.68484	5.19523	5.15474	4.71454	0.843625	0.856935	0.640128	0.656475					5.42685	5.34386	-0.0829876	0.160525	0.314672	-0.154148
O43719	[K].LFEDDDSNEK.[L]	1xPhospho [S7(100)]	1.49422	1.25762	0.231966	0.802934	0.0150137	1.1764	0.56851	0.522724	-0.554827	0.28937	0.365377	0.106736	0.316658	0.496783	0.998179					0.946684	0.340366	-0.606318	-0.664897	-0.51067	-0.154228
Q99490	[K].LTTPSKTEGSAGQAEAK.[R]	1xPhospho [T7(100)]	-3.82605	0.458412	-2.06192	-0.361472	-2.28113	-2.22104	-0.0991325	-1.17917	-1.04372	-0.73933	-1.30363	0.825015	0.533537	0.367564	0.412826					-1.44776	-1.26674	0.181021	0.0325274	0.186936	-0.154409
P12036	[R].SPADKFPEK.[A]	1xPhospho [S1(100)]	5.14709	3.37957	-1.46879	3.04108	3.09328	2.6532	0.782225	2.52492	-0.538319	1.07691	5.4209	0.794727	0.856666	0.774131	0.305058					2.52474	2.14473	-0.380009	-0.68541	-0.530701	-0.154709
P07196	[K].AEEAKDEPPSEGEAEEEEKDK.[E]	1xPhospho [S10(100)]	-0.203507	0.456453	0.0413704	0.58352	-0.673089	0.708851	1.47729	0.563284	1.16146	0.192774	0.0638161	0.492355	0.937996	0.541827	0.180955					0.219459	0.499198	0.279739	0.314372	0.159424	0.154948
P27986-4	[R].TQSSSNLAELR.[Q]	1xPhospho [S3(100)]	-0.69789	-0.916273	-1.28145	-0.654771	-4.4342	-0.889021	-0.562563	-0.26465	-4.49484	0.0257301	-0.867191	0.473118	0.0580672	0.216731	0.499332					-0.887596	-1.64096	-0.753366	-0.0601096	0.0948792	-0.154989
Q14195-2	[R].EESREPAPASPAPAGVEIR.[S]	1xPhospho [S10(100)]	0.109935	0.59366	1.88043	1.10589	0.47985	0.130039	1.96067	-0.227438	-0.378139	0.966496	3.58944	0.990903	0.0805876	0.0446016	0.0880506			*		0.922478	0.931559	0.00908082	-0.369925	-0.52507	0.155145
P78559-2	[R].TEATQGLDYVPSAGTISPTSSLEEDKGFKSPPCEDFSVTGESEK.[R]	1xCarbamidomethyl [C33];1xPhospho [S30(100)]	-3.80309	0.242743	1.75336	-0.849179	1.72094	0.245136	-0.386961	1.5384	-0.336174	-1.68761	-3.7029	0.825646	0.103787	0.316889	0.711064					-0.664042	-0.37274	0.291302	-0.0329556	-0.188309	0.155353
Q9Y2E4	[K].IQQLVNTLK.[R]	1xPhospho [T7(100)]	-0.452691	-0.11729	-0.343748	-0.953301	-1.57247	-0.907568	0.0784416	-1.04592	-0.493589	-0.626064	0.917295	0.902887	0.266221	0.0935785	0.951751					-0.466758	-0.52141	-0.0546522	-0.227845	-0.0724659	-0.155379
Q02952	[R].SPEQPPEGSSTPAEPEPSGGGPSAEAAPDTTADPAIAASDPATK.[L]	2xPhospho [S1(100);S/T]	2.37653	1.17549	-1.17752	0.724538	1.60471	2.42596	1.69685	-0.480188	1.10208	-2.41572	0.501221	0.890086	0.798678	0.554477	0.641828					0.774761	0.633558	-0.141203	0.15206	0.307516	-0.155456
Q01064;Q14123	[KR].EAELGLPFSPLCDR.[TK]	1xCarbamidomethyl [C12];1xPhospho [S9(100)]	-0.590453	-2.20237	-4.33538	-2.19833	-1.57925	-1.5729	-1.54098	-1.48588	-0.822794	0.418163	-3.46793	0.29819	0.670848	0.136365	0.145125					-2.33163	-1.43594	0.895695	0.659368	0.815077	-0.155709
P12236;P12235	[R].AAYFGVYDTAK.[G]	1xPhospho [Y3(100)]	2.81991	2.40142	2.0714	2.28555	1.38931	2.17806	2.35361	2.73149	2.27258	2.60127	1.78488	0.45285	0.719214	0.956802	0.322204					2.39457	2.18731	-0.207254	-0.0708995	0.0850487	-0.155948
Q8IXS8	[R].TAITTASIR.[R]	1xPhospho [S7(100)]	-1.43938	-0.477921	-2.08643	-0.636725	-0.61115	0.531345	-4.16422	-0.935678	-1.99279	-2.67886	0.164577	0.808063	0.608844	0.651752	0.485889					-1.16011	-1.38382	-0.223709	0.102374	0.258338	-0.155964
Q765P7	[R].RTPSTKPTVR.[R]	1xPhospho [S4(100)]	-3.32817	1.79863	2.70817	1.65597	2.05097	0.981886	-0.955944	0.806841	1.75477	1.28453	3.16854	0.62992	0.503093	0.942839	0.630394					0.708649	1.2988	0.590151	-0.442773	-0.286779	-0.155994
Q7Z3G6	[R].ACSAGEDPNGSDSSDSAFQNAR.[A]	1xCarbamidomethyl [C2];1xPhospho [S11(99.6)]	-4.70149	-1.10396	-2.15354	-0.279754	-1.7449	-3.7968	-1.16411	-1.58619	-1.74976	-0.739147	-2.43644	0.846575	0.466994	0.284018	0.960363					-2.05969	-1.88819	0.171492	-0.116154	-0.272401	0.156247
Q8WXS5	[K].AGGGAGGSGGSGPSAILR.[L]	2xPhospho [S8(100);S11(99.4)]	-5.7632	-0.570433	-0.11788	-0.247294	-0.33578	-2.80137	-1.21361	-0.771181	-5.93293	-1.66892	-1.31398	0.816714	0.984703	0.879155	0.154338					-1.6747	-2.0054	-0.330694	-0.90512	-0.748585	-0.156536
P12036;P12036-2	[K].AKSPEKEEAKSPEK.[A]	2xPhospho [S3(100);S11(100)]	5.98953	6.79957	5.50114	6.19395	5.35753	3.42165	3.44524	6.07766	5.4045	5.43345	6.38289	0.134766	0.324779	0.796374	0.603512					6.12105	5.0747	-1.04635	-0.687243	-0.530701	-0.156542
Q9BTU6	[R].VAAAAGSGPSPPGSPGHDR.[E]	1xPhospho [S10(100)]	1.46961	1.96964	2.66356	2.87055	2.37209	2.20024	2.19968	2.70513	2.82043	1.662	1.37935	0.886399	0.250431	0.207708	0.954508					2.24334	2.19127	-0.0520684	-0.116367	-0.273206	0.156838
Q96K21	[K].WSPPQNYK.[K]	1xPhospho [S2(100)]	2.67391	2.4327	1.80372	2.69469	2.21903	1.63169	1.94769	2.35373	1.74684	1.5199	2.30103	0.0863817	0.703113	0.599167	0.229529					2.40125	1.95999	-0.441266	-0.605612	-0.762682	0.15707
Q9UDY2	[R].GDSFFIR.[S]	1xPhospho [S3(100)]	-1.34988	-1.65035	-1.07374	-2.61943	-3.02069	-2.74237	1.09134	-2.4691	-1.66309	0.15827	1.77999	0.520018	0.13657	0.108669	0.734723					-1.67335	-0.980808	0.692545	-0.162972	-0.00588226	-0.15709
Q6DN90	[K].NSVTYSFR.[Q]	1xPhospho [S2(100)]	-2.97045	-1.43867	-2.61975	-1.06898	-1.7882	-2.6612	-3.23274	-1.14829	-2.5224	-1.6181	-0.846811	0.929089	0.450654	0.343173	0.234144					-2.02446	-1.97396	0.0505007	0.24101	0.0838451	0.157165
Q59EK9	[K].FTQSYDYLTDEEER.[H]	1xPhospho [T9(100)]	-0.422793	-1.36452	-1.10459	-1.44483	-0.802079	-0.654062	-1.54684	-0.895006	-1.27414	-1.38416	-1.65331	0.741636	0.740539	0.853823	0.923872					-1.08418	-1.1728	-0.0886153	-0.0395794	0.117758	-0.157337
Q99726	[R].DTLLSVPGVR.[A]	1xPhospho [S5(100)]	-1.05315	-2.09978	-1.76571	-2.20038	-2.40377	-0.657438	-1.28689	-1.17894	-2.443	-1.47877	-2.3571	0.825534	0.228648	0.547097	0.806562					-1.77976	-1.68656	0.0931986	0.453976	0.29619	0.157785
O43719	[K].VFDDESDEKEDEEYADEK.[G]	1xPhospho [S6(100)]	1.52251	2.54497	2.67805	2.56399	1.91859	2.23018	1.39462	2.10989	0.974079	1.24967	1.88572	0.0677398	0.907574	0.535887	0.282984					2.32738	1.68039	-0.646988	-0.668766	-0.51067	-0.158096
O75175	[R].STDSEVSQSPAK.[N]	1xPhospho [S9(100)]	-2.06721	-0.864149	0.0622215	0.184173	-1.35193	-0.301334	0.0741711	-0.423843	0.175261	-0.325247	-0.751961	0.591362	0.72346	0.960964	0.807967					-0.671242	-0.414984	0.256258	0.075717	-0.0827141	0.158431
Q15435	[R].RVESEESGDEEGKK.[H]	2xPhospho [S4(100);S7(100)]	0.759452	3.58923	3.84306	1.95587	2.99617	4.55185	3.93353	1.53309	3.83961	2.82965	2.75708	0.383929	0.957044	0.695644	0.165787					2.5369	3.20586	0.668951	0.223619	0.0651407	0.158478
Q92871	[R].TVGHSVVSPQDTVQR.[C]	1xPhospho [S8(100)]	0.795564	-0.397413	0.352379	0.621837	1.24922	0.814812	0.847233	0.866159	1.46054	3.65706	0.143087	0.151462	0.733014	0.701881	0.632946					0.343091	1.29116	0.948066	0.379052	0.537535	-0.158483
Q9Y4D8	[K].TQCPVFAEVGCSPCGAPDQK.[C]	1xPhospho [S12(100)];3xCarbamidomethyl [C3;C11;C14]	-0.394244	-0.375303	-0.333698	-0.459443	-0.152955	-0.0258732	-0.0146122	-1.18377	-0.430124	-1.42937	-1.35371	0.441537	0.914876	0.988245	0.401904					-0.390672	-0.655774	-0.265102	-0.0453506	0.113314	-0.158664
P13591	[K].AAFSKDESK.[E]	1xPhospho [S4(100)]	1.99913	1.27906	0.759233	1.21525	0.537818	3.19286	2.13756	1.94726	2.68522	1.68986	1.58342	0.198856	0.729176	0.650014	0.164288					1.31317	1.96771	0.654547	0.700101	0.541422	0.158679
Q9NYI0	[K].DHRPETPSIK.[Q]	1xPhospho [T6(100)]	-1.588	-0.841009	-0.160978	-2.00992	-0.241451	-1.03676	-2.59829	-3.62508	-1.91996	-0.147081	0.223753	0.820181	0.445315	0.0894689	0.7887					-1.14998	-1.33498	-0.185003	0.177745	0.336559	-0.158814
Q8IYB4	[K].SPVDSSVLEGVK.[E]	1xPhospho [S1(100)]	2.47496	1.53353	0.362953	0.954349	1.05858	1.76224	2.1413	1.46796	2.40199	1.15835	1.00535	0.591679	0.64345	0.32946	0.0624309					1.33145	1.57082	0.239377	0.224025	0.0647297	0.159296
Q7Z6Z7	[R].SDGSGESAQPPEDSSPPASSESSSTR.[D]	1xPhospho [S15(100)]	-0.177125	0.573029	-0.00511742	0.628831	-0.0621424	0.20245	0.0218906	0.645664	0.27836	-0.043417	-0.536808	0.461007	0.143916	0.0577418	0.355575					0.254904	0.0722854	-0.182619	-0.262065	-0.102638	-0.159427
P60709	[R].GYSFTTTAER.[E]	1xPhospho [T7(100)]	4.23827	3.62811	2.86435	3.73142	3.39482	2.98488	3.84108	3.59678	3.27602	3.36726	3.5548	0.47474	0.885399	0.61327	0.765832					3.61554	3.43081	-0.184733	-0.284942	-0.12515	-0.159792
O75781	[R].APAPSPAK.[E]	1xPhospho [S5(100)]	2.85142	2.09688	2.31841	1.93157	1.77271	3.62017	1.84893	1.59618	2.73806	0.956944	4.2701	0.875752	0.438351	0.308226	0.662606					2.29957	2.40044	0.10087	-0.358715	-0.198668	-0.160047
Q01484-5	[R].LSWGTENLDNVALSSSPIHSGR.[A]	1xPhospho [S16(99.7)]	-0.4178	-3.83224	-5.39762	-1.71042	-0.660983	-3.00672	-4.78016	-5.06259	-1.99739	-2.54621	-3.10394	0.873879	0.926528	0.48908	0.986954					-2.83952	-3.02257	-0.183053	-0.235389	-0.395511	0.160121
Q9BQI7	[R].SENVLSR.[L]	1xPhospho [S1(100)]	-1.83625	-2.15644	-1.93543	-1.07656	-4.20315	-3.32207	-2.9434	-5.74502	-2.86378	-1.07081	-0.516483	0.226906	0.035062	0.037843	0.746522		*	*		-1.75117	-2.9521	-1.20093	-1.05756	-1.21784	0.16028
P07197	[R].GSPSTVSSSYKR.[S]	1xPhospho [S9(99.7)]	-1.85167	2.63043	-2.08149	-4.15357	-1.60303	-4.39532	-0.506872	-2.51093	-1.57907	-0.235239	2.70381	0.897052	0.636574	0.676677	0.614144					-1.36408	-1.16095	0.203124	0.387505	0.226938	0.160566
P00367	[K].NLNHVSYGR.[L]	1xPhospho [S6(100)]	2.03854	0.692902	0.860023	0.945914	1.15817	0.470919	-1.44454	0.715122	0.967585	-0.632099	1.18972	0.19332	0.531421	0.992581	0.474448					1.13435	0.34641	-0.787936	-0.187847	-0.348462	0.160615
P09972	[K].GVVPLAGTDGETTTQGLDGLSER.[C]	1xPhospho [S21(100)]	-2.24992	-2.15115	-2.27037	-2.54511	-2.34046	-2.19353	-3.19558	-2.16482	-5.43365	-1.00717	-3.08857	0.522311	0.365208	0.436146	0.426303					-2.30414	-2.77482	-0.470686	-0.0803103	-0.241005	0.160695
Q8IWV7	[R].MEISAELPQTPQR.[L]	1xPhospho [T10(100)]	0.271562	-0.589857	-0.247356	-0.685048	-0.611176	-0.162661	-0.419954	-0.119396	-0.924549	-0.525099	-1.52769	0.33449	0.776981	0.800772	0.674966					-0.312675	-0.612932	-0.300257	-0.106492	0.0542278	-0.16072
Q96QK1	[R].RESPESEGPIYEGLIL.[-]	1xPhospho [S3(100)]	3.23553	2.94168	2.33261	2.2446	3.10297	3.40573	3.11185	3.21738	3.1009	3.02429	1.01516	0.724018	0.306365	0.185345	0.0492019				*	2.6886	2.85404	0.165434	0.465824	0.304941	0.160883
Q16799	[R].EQDSPPMKPSALDAIR.[E]	1xPhospho [S4(100)]	5.41226	4.74367	3.89252	4.46509	3.99155	4.84709	4.57992	4.78502	4.72197	4.58319	3.68849	0.606077	0.846094	0.433097	0.0941115					4.62839	4.45675	-0.171642	-0.0211911	0.140043	-0.161234
Q7L0J3	[R].GEGTQDEEEGGASSDATEGHDEDDEIYEGEYQGIPR.[A]	1xPhospho [T4(100)]	5.57119	6.20157	5.9642	5.84587	6.08097	6.36193	5.86619	5.99935	5.78804	5.37201	4.32485	0.568594	0.264002	0.306326	0.186421					5.89571	5.68476	-0.210942	-0.0388436	0.122427	-0.161271
P48163	[K].IWLVDSK.[G]	1xPhospho [S6(100)]	-0.605369	-0.915596	-1.70984	-1.30647	-1.09377	-0.0802765	-0.781631	-0.683392	-1.13374	-0.96072	-1.18831	0.300721	0.974729	0.405935	0.344435					-1.13432	-0.845977	0.28834	0.150312	-0.0110025	0.161314
P10636-6;P10636-2;P10636-4;P10636-8;P10636	[R].TPSLPTPPTR.[E]	1xPhospho [T6(100)]	5.07668	5.26935	5.12188	4.59473	4.9408	2.53216	5.74851	4.25537	5.08994	1.73877	1.0107	0.174466	0.251354	0.532221	0.411929					5.01566	3.61661	-1.39905	-0.843915	-0.682578	-0.161337
Q09019	[R].AEEAATAAGADGERSGEEEEEEPEAAGTGSAGGAPLSPLPK.[A]	1xPhospho [S15(100)]	0.0120211	1.47157	1.36452	1.02933	1.6892	1.82271	1.65241	1.0765	2.35293	1.35807	0.223288	0.278221	0.185521	0.213126	0.0512687					0.969363	1.45359	0.484225	0.455482	0.293381	0.162101
Q7Z3C6	[R].HPEPVPEEGSEDELPPQVHK.[V]	1xPhospho [S10(100)]	0.0698881	-1.65502	-3.38518	-0.100202	-2.5525	-0.192284	0.494843	-0.888821	-1.35612	0.875666	-3.39186	0.79423	0.41979	0.520521	0.354954					-1.26763	-1.00158	0.266046	-0.0112119	0.150928	-0.162139
Q66K74	[R].TPSPESHR.[S]	1xPhospho [S3(100)]	2.74588	-2.99243	2.99591	2.45279	2.83367	3.94056	3.4327	1.87604	4.36343	2.69242	2.13184	0.161726	0.272448	0.761005	0.510101					1.30054	3.03866	1.73813	0.23433	0.0712271	0.163103
O75155	[R].VPTSPTAIR.[T]	1xPhospho [S4(100)]	0.021306	-0.106171	-0.430843	-0.013711	0.373225	0.31214	-0.0427189	0.308931	0.830465	0.316437	-0.223215	0.0606676	0.0985551	0.00959019	0.143422			**		-0.132355	0.267895	0.40025	0.37208	0.535327	-0.163247
Q8N336	[K].FLKPNTPLESR.[I]	1xPhospho [T6(100)]	-3.10577	-2.76731	-3.13892	-3.113	-3.26312	-3.01789	-3.03184	-3.40565	-3.65957	-0.43515	-2.93522	0.715124	0.290204	0.495345	0.70342					-3.03125	-2.82121	0.210044	0.0775445	-0.0858746	0.163419
Q9Y2H5	[R].TKSPTDDEVTPSAVVR.[R]	1xPhospho [S3(99.5)]	3.55701	2.68542	2.62776	2.53923	3.18002	3.88456	2.77064	2.5033	3.20579	2.0014	2.48496	0.980199	0.880083	0.844134	0.45852					2.85236	2.86152	0.00916876	0.114048	0.277953	-0.163905
Q8IUW3	[R].DLQEDEGSEDASLYGEPSPGPDSPPAELAYRPPLWEQSAK.[L]	1xPhospho [S23(100)]	-2.86151	-0.849237	-0.850489	-1.08058	-0.286992	-0.788042	-0.670769	-0.65686	-0.986248	-0.979223	-4.72458	0.899482	0.231639	0.194467	0.223279					-1.41045	-1.29896	0.111494	0.177492	0.0135136	0.163978
Q86UR5;Q86UR5-6	[K].MERPSISVISPTSPGALK.[D]	1xPhospho [S10(100)]	-0.474185	1.37096	1.55812	0.893317	0.72347	1.10202	1.51372	1.03701	0.481752	0.228333	0.300768	0.873089	0.683349	0.991039	0.798329					0.837051	0.769582	-0.0674696	-0.408668	-0.573133	0.164465
Q9Y6V0	[R].ADSTVQLAPSPPKSPK.[V]	2xPhospho [S10(100);S14(100)]	-0.431468	-2.01617	-1.21146	-1.63737	-0.681663	-1.25119	-2.42705	-1.85298	-1.79044	0.184526	-2.905	0.732987	0.739535	0.813512	0.716461					-1.32412	-1.53197	-0.207854	-0.366029	-0.20155	-0.16448
P63010-2;Q10567	[R].EAQSICER.[V]	1xCarbamidomethyl [C6];1xPhospho [S4(100)]	-1.36874	-0.678717	-0.568489	-0.579274	-4.88608	-0.27475	-0.477705	-0.337349	0.0157928	-0.31967	-0.547306	0.848561	0.327553	0.479803	0.444857					-0.798804	-0.975296	-0.176491	0.291646	0.456214	-0.164567
Q58WW2-3	[R].DSALQDTDDSDDDPVLIPGAR.[Y]	1xPhospho [S10(99.5)]	-1.48988	-1.13806	-1.0098	-1.12483	-1.38111	-0.163748	-0.497368	-0.833963	-2.18599	-1.45959	-2.46978	0.836374	0.640397	0.99356	0.801097					-1.19064	-1.28451	-0.0938649	-0.249668	-0.0849056	-0.164762
P10636-6;P10636-2;P10636-4;P10636-8;P10636	[R].SRTPSLPTPPTR.[E]	1xPhospho [T3(99.6)]	1.39354	0.658094	1.59433	0.7102	1.33625	-2.15836	1.07472	0.534164	-0.968817	-1.40324	3.49689	0.438149	0.791459	0.343397	0.0378398				*	1.08904	0.273088	-0.815955	-0.517707	-0.682578	0.164871
P12036	[K].TPAKEEARSPADKFPEK.[A]	2xPhospho [T1(100);S9(100)]	3.19243	1.97524	-0.341358	0.33534	-1.62504	0.459614	3.18689	0.386078	1.37517	-1.88847	4.3824	0.772077	0.550752	0.509938	0.944775					1.29041	0.896665	-0.393747	-0.695676	-0.530701	-0.164976
Q9Y6G9	[R].DFQEYVEPGEDFPASPQRR.[N]	1xPhospho [S15(100)]	-0.213281	0.45471	1.93648	-0.193622	1.97712	0.206789	-0.0890408	-0.386265	1.93556	-2.48586	-3.94998	0.465444	0.152433	0.503862	0.29462					0.496073	-0.398811	-0.894884	-0.219585	-0.0536823	-0.165903
P54725-3;P54725	[R].EDKSPSEESAPTTSPESVSGSVPSSGSSGR.[E]	1xPhospho [S4(100)]	4.43784	4.48131	4.01676	4.14137	4.36842	5.03096	4.80713	3.90605	5.09881	4.10659	4.31871	0.344908	0.839039	0.632196	0.0451314				*	4.26932	4.51952	0.250202	0.0788097	-0.0872707	0.16608
Q08J23	[R].AGEPNSPDAEEANSPDVTAGCDPAGVHPPR.[-]	1xCarbamidomethyl [C21];2xPhospho [S6(100);S14(100)]	-1.39665	-0.463764	-0.0837746	-1.08279	0.206183	-0.600819	-0.472469	-1.86964	-1.78462	-0.432775	-1.23552	0.782505	0.632074	0.316414	0.967199					-0.756744	-0.884237	-0.127492	0.172457	0.00635624	0.166101
Q9P0K1	[R].SNSTETLSPAK.[S]	1xPhospho [S3(100)]	3.12788	2.54245	2.4203	2.47007	2.43471	2.70261	2.83296	2.95512	3.08024	3.46946	2.82713	0.233345	0.715379	0.858684	0.371161					2.64017	2.90032	0.260143	0.326695	0.160406	0.166289
Q08AD1	[K].WLKSPTTPIDPEK.[Q]	1xPhospho [S4(99.6)]	-4.03075	-2.38136	-3.04755	-2.23157	-3.11677	-4.12012	-4.17811	-0.789289	-3.10577	-1.38826	-1.99044	0.73907	0.383187	0.374537	0.478771					-2.92281	-2.66982	0.252987	-0.391315	-0.225006	-0.166309
P40926	[K].AGAGSATLSMAYAGAR.[F]	1xPhospho [S5(100)]	1.39618	1.08794	0.783363	0.825181	0.720542	0.176535	0.259069	0.636417	0.556452	0.148102	0.00538254	0.00415614	0.404952	0.874643	0.712258	**				1.02317	0.3575	-0.665666	-0.697491	-0.531131	-0.16636
Q13428-4	[GR].AASAPAKESPR.[K]	1xPhospho [S9(100)]	-2.46401	-1.16779	0.141626	0.186872	-0.899482	0.645542	0.266693	-0.387589	0.974602	-2.98826	-5.08088	0.847289	0.437038	0.341404	0.297766					-0.825825	-1.06705	-0.241229	0.125493	-0.0410929	0.166586
Q2LD37	[R].YTAGSASPTPTFK.[T]	1xPhospho [S7(99.8)]	0.619992	0.0867157	0.648613	0.204934	0.430442	0.395702	0.535809	0.165752	-0.214422	-1.13361	0.430696	0.370556	0.714813	0.414281	0.21556					0.390064	0.0871959	-0.302868	-0.0167608	-0.183434	0.166673
Q13017	[K].HNLDVVSPIPANK.[D]	1xPhospho [S7(100)]	-4.77433	-2.31235	-2.92169	-3.66701	-3.42291	-1.15359	-3.50755	-3.22174	-3.20495	-0.59572	-3.21904	0.299302	0.795154	0.887325	0.271027					-3.41884	-2.61793	0.800916	0.0753121	-0.0918961	0.167208
Q96QE2	[R].GNQTIDEEYDSIK.[N]	1xPhospho [T4(100)]	-1.50858	-1.2682	-3.03828	-2.85403	-1.78851	-1.21122	-2.54134	-1.17097	-3.64474	-1.16302	-2.62405	0.80845	0.783442	0.610566	0.725475					-2.16727	-2.02055	0.146723	0.392796	0.560221	-0.167425
O00499	[K].SPSPPDGSPAATPEIR.[V]	1xPhospho [S8(100)]	6.12648	6.71698	5.68278	7.24131	6.54758	6.10567	7.52207	6.65182	7.73257	6.98014	6.07232	0.406443	0.380476	0.0467125	0.200438			*		6.44189	6.80174	0.359848	0.230087	0.062439	0.167648
Q6P1N0	[K].KQNSPVAPTAQPK.[A]	1xPhospho [S4(100)]	0.0109072	0.575504	0.511032	-0.101054	0.752147	1.39532	0.602402	-0.117901	1.57954	-0.16564	0.190361	0.368368	0.379465	0.63091	0.07362					0.249097	0.605175	0.356078	0.341432	0.173638	0.167794
Q13501	[R].LTPVSPESSSTEEK.[S]	1xPhospho [S5(100)]	1.76447	1.72623	2.07929	1.80031	2.75882	2.721	1.98267	2.20899	2.61065	1.97152	1.87879	0.0500088	0.238177	0.216262	0.614289					1.84257	2.30463	0.462058	0.4266	0.258104	0.168495
Q9Y2Q0	[K].TSLADQEEVR.[T]	1xPhospho [S2(100)]	3.64929	4.07719	3.87292	4.54162	2.68858	4.38873	4.37117	4.86024	4.28506	5.07197	3.7425	0.707235	0.559568	0.777049	0.498652					4.03525	4.20118	0.165924	0.396113	0.227591	0.168523
P16949	[R].SKESVPEFPLSPPK.[K]	1xPhospho [S11(100)]	4.70174	3.80216	3.52528	3.78758	7.09166	5.16982	4.52436	3.69971	6.12374	3.66955	3.09342	0.315373	0.157905	0.130662	0.366605					3.95419	4.76747	0.813278	0.729492	0.560865	0.168626
Q1KMD3	[R].SGDETPGSEVPGDK.[A]	1xPhospho [T5(100)]	3.17106	3.58656	2.98922	3.54316	2.86096	4.23407	3.8598	2.71896	3.27177	3.61553	3.08532	0.857542	0.185013	0.711291	0.180995					3.3225	3.37806	0.0555594	-0.0853395	-0.254175	0.168836
P07197	[R].QLSDIEER.[H]	1xPhospho [S3(100)]	0.591311	0.57822	0.090889	1.31057	0.526969	-0.716486	2.23526	1.21833	1.63247	0.888458	0.980614	0.539572	0.678158	0.30077	0.973412					0.642747	0.966516	0.323769	0.395848	0.226938	0.16891
O00571	[R].QSSGASSSSFSSSR.[A]	1xPhospho [S9(99.6)]	-2.63562	-2.60175	-2.66803	-4.67006	-2.59727	-3.34645	-2.62932	-0.939024	-5.69136	-1.66579	0.623161	0.465344	0.641416	0.42667	0.140983					-3.14387	-2.32086	0.823003	0.0545592	0.223858	-0.169299
P10636-6;P10636-2;P10636-4;P10636-8;P10636	[K].KVAVVRTPPKSPSSAK.[S]	1xPhospho [T7(100)]	-4.44178	1.0292	1.94245	1.99603	1.93343	0.394989	0.972584	-0.360479	4.65206	1.09979	-0.505919	0.486955	0.272255	0.350106	0.379887					0.131474	1.16949	1.03802	-0.513239	-0.682578	0.169339
P63104	[R].VVSSIEQK.[T]	1xPhospho [S4(100)]	1.95776	1.96827	1.65875	2.44918	1.86582	1.7355	2.70313	2.59139	2.67604	2.28069	1.844	0.369102	0.480149	0.0653822	0.532019					2.00849	2.24237	0.233877	0.317679	0.148163	0.169516
P08670	[R].TYSLGSALRPSTSR.[S]	1xPhospho [S3(100)]	-2.73002	0.627209	0.582764	0.723952	1.20657	1.26848	2.83749	-4.25354	-0.58548	1.79085	4.78919	0.464391	0.193358	0.250241	0.652201					-0.199024	1.00765	1.20667	0.66349	0.493837	0.169653
Q8IZQ1	[R].VSSGFGLSK.[L]	1xPhospho [S3(100)]	-0.986707	-2.94406	-1.0227	-2.04366	-0.472205	-2.3993	-2.7962	-1.4669	-2.95758	-1.5685	-0.0259495	0.907795	0.546317	0.319659	0.00565725				**	-1.74928	-1.66952	0.0797613	-0.035326	-0.205317	0.169991
O75363-2;O75363	[R].QQSLGGFFK.[G]	1xPhospho [S3(100)]	0.844628	1.48954	-0.0908775	2.30291	0.731	-0.178181	2.14005	0.743324	1.95003	0.267788	2.53255	0.960274	0.866099	0.495242	0.742351					1.13655	1.16951	0.0329603	-0.42376	-0.593809	0.170049
O15400	[R].TLNQLGTPQDSPELR.[Q]	1xPhospho [T7(100)]	2.44041	0.42684	0.892658	1.13642	0.639991	0.800631	1.01853	0.182577	0.606485	-1.11363	0.968248	0.146274	0.461998	0.417863	0.45895					1.22408	0.443262	-0.780821	-0.37455	-0.204436	-0.170114
Q08AE8	[K].LRPVSPEEIR.[R]	1xPhospho [S5(100)]	-2.09161	-1.68594	-5.20453	-1.30538	-3.24409	-0.601496	-1.69885	-1.63595	-2.39324	-0.336733	-0.178818	0.225956	0.527343	0.50338	0.914053					-2.57186	-1.44131	1.13055	0.252821	0.082531	0.17029
P05023	[K].EVSMDDHKLSLDELHR.[K]	1xPhospho [S10(100)]	1.93447	0.753975	0.0352802	1.04833	1.07851	0.61784	0.768671	1.2866	0.786406	1.14169	0.455154	0.841455	0.72004	0.225273	0.940494					0.943014	0.876409	-0.0666043	-0.114745	-0.285075	0.170331
Q86YR5	[R].ASVGSLPGLR.[I]	1xPhospho [S5(100)]	0.839578	-1.44204	-1.09859	-1.06659	-0.934433	-1.56433	-0.896223	-0.00979233	-2.60969	0.0707874	0.729061	0.940123	0.22399	0.331249	0.0615097					-0.691912	-0.744945	-0.0530328	0.186368	0.0159779	0.170391
Q9UPA5	[R].AYSYFASSSPPLSPSSPSESPTFSPGK.[M]	1xPhospho [S9(100)]	3.4524	3.60464	3.89186	3.79732	4.22571	4.20687	3.28996	4.32782	3.70744	3.23026	2.08098	0.805695	0.180404	0.175786	0.582083					3.68655	3.58129	-0.105262	0.00645876	0.176908	-0.17045
Q96Q04	[K].AAENGALGSPER.[E]	1xPhospho [S9(100)]	-1.76029	-1.34134	-1.61502	-0.624402	-2.01353	-0.489727	-0.898991	-1.33076	-0.649652	-0.698353	-1.82703	0.580899	0.58516	0.535684	0.184288					-1.33526	-1.12972	0.205544	0.579189	0.408712	0.170477
Q00610	[K].GILRTPDTIR.[R]	1xPhospho [T5(100)]	-1.36661	3.28271	3.67607	2.07693	3.37772	3.03974	1.69741	1.12149	3.14594	2.49993	4.42331	0.42343	0.679744	0.818442	0.986635					1.91728	2.75793	0.840656	0.359919	0.189041	0.170878
Q8WXG6	[R].EPPSPQGR.[S]	1xPhospho [S4(100)]	0.901837	1.19715	1.46988	1.69765	1.25518	1.45685	1.16438	0.733192	1.05202	1.77799	1.89444	0.946456	0.0633488	0.154226	0.292354					1.31663	1.33344	0.0168051	-0.0783319	0.0926723	-0.171004
Q8NFZ4	[R].RLSPPGGSGSGVPGGGPLLPAAGR.[E]	1xPhospho [S3(100)]	1.82148	3.06464	2.74906	2.87464	3.2605	2.84662	2.51396	2.84361	3.40545	2.42457	1.55655	0.86434	0.0255935	0.0507545	0.152623		*			2.62745	2.69304	0.0655832	0.0317597	0.202954	-0.171195
A6NDB9	[K].DPQSPEGQAQAR.[I]	1xPhospho [S4(100)]	-0.53329	-1.71067	-2.91218	-1.98819	-1.06058	-0.341763	-2.56864	-1.47034	-1.31214	-1.79462	-3.55951	0.932292	0.381452	0.165434	0.193723					-1.78608	-1.72966	0.0564268	0.379092	0.207763	0.171329
Q8N414	[R].KSDCTGLPLSMLTNPATPPAR.[G]	1xCarbamidomethyl [C4];1xPhospho [T17(100)]	-1.91236	-0.520105	-1.40715	-0.26584	-0.650779	-1.2247	-0.952217	-0.295628	-1.08921	-0.294128	-2.3342	0.916226	0.209391	0.0452935	0.495752			*		-1.02636	-0.977267	0.0490948	0.0114088	0.182896	-0.171487
Q5R3F8	[K].YIEKGSPLNSPLDR.[L]	1xPhospho [S6(100)]	-4.27083	-1.38443	0.942202	-0.239106	-0.928556	-0.826572	1.16547	-0.462126	0.802879	-0.0461102	-1.51318	0.328008	0.852791	0.81845	0.728201					-1.23804	-0.258314	0.979727	0.349642	0.178061	0.171581
O15357	[R].DASDGEDEKPPLPPR.[S]	1xPhospho [S3(100)]	-1.88152	0.606859	0.154703	1.16708	0.78062	1.53044	0.846918	0.807148	0.649611	1.01745	0.705753	0.110278	0.73243	0.295442	0.954159					0.0117784	0.905419	0.89364	0.426367	0.598114	-0.171747
Q5T0N5	[R].TISDGTISASK.[Q]	1xPhospho [S3(100)]	2.73332	-0.338953	-0.326111	-0.0749025	0.105474	0.591175	0.115072	-0.800859	0.0333366	-0.934748	1.82455	0.623352	0.260491	0.276006	0.474742					0.498338	0.133429	-0.364909	0.30598	0.477805	-0.171825
P02724	[K].SPSDVKPLPSPDTDVPLSSVEIENPETSDQ.[-]	1xPhospho [S10(100)]	-0.660771	-0.0123901	-2.65601	-0.378917	-2.60277	-0.965391	1.26663	-3.79178	-0.757526	0.603483	0.392818	0.931476	0.143918	0.467785	0.422275					-0.927021	-0.836363	0.0906576	-0.237682	-0.409582	0.1719
Q5SW79	[R].SSGSLGHRPSQEMDK.[M]	1xPhospho [S4(99.5)]	-1.50009	-2.11412	-0.7614	-1.53838	-1.98589	-1.57175	-1.46496	-1.23347	-1.41741	-0.709852	0.888929	0.456088	0.160897	0.118687	0.11337					-1.4785	-1.07063	0.407866	0.10182	-0.0703411	0.172161
P55196-5	[K].TQVLSPDSLFTAK.[F]	1xPhospho [S5(100)]	-0.667726	-2.30673	-1.10666	-2.64319	-0.823421	-1.11833	-2.69489	-2.17845	-2.06998	-2.35653	-1.92431	0.690051	0.909371	0.370297	0.674592					-1.68107	-1.88084	-0.199769	-0.363291	-0.535633	0.172342
P60201	[K].GLSATVTGGQK.[G]	1xPhospho [T5(100)]	4.66135	4.63408	2.19202	5.41364	2.98598	2.91147	5.52255	3.34127	5.36071	3.27836	3.72191	0.655171	0.875979	0.337192	0.377542					4.22527	3.87461	-0.350665	-1.30644	-1.47922	0.172779
O43765	[R].SPARTPPSEEDSAEAER.[L]	2xPhospho [S1(100);T5(100)]	2.08397	1.33295	0.834301	1.22016	0.983808	1.21249	1.09369	1.55321	0.952246	0.770048	0.904034	0.223697	0.859208	0.682678	0.954161					1.36785	1.06708	-0.300772	-0.29275	-0.46633	0.17358
P78559-2	[R].KVAELEEEQSQGSSSYSDWVK.[N]	1xPhospho [S10(100)]	-4.0288	1.29023	0.977503	0.576184	1.49216	-0.780346	0.581469	0.762381	2.70085	1.57455	-0.820538	0.358315	0.100844	0.190811	0.341297					-0.296222	0.787217	1.08344	-0.0144629	-0.188309	0.173846
Q9Y3Q4	[R].LIAEGDASPGEDR.[T]	1xPhospho [S8(100)]	1.02036	-3.40345	-5.96778	-2.69642	-2.76196	-3.65254	-2.63522	-3.24424	-2.50251	-3.08596	-3.41298	0.798662	0.956988	0.493828	0.762149					-2.76182	-3.0422	-0.280379	-0.0360281	-0.20995	0.173922
Q9Y3Z3	[R].TPSNTPSAEADWSPGLELHPDYK.[T]	1xPhospho [S13(100)]	-3.39222	-4.11723	-2.3243	-2.4818	-3.10003	-2.38693	-1.70035	-2.80824	-2.36504	-0.795694	-3.71533	0.274151	0.25197	0.791492	0.775913					-3.07889	-2.41023	0.668659	0.550079	0.376069	0.17401
Q9BX95	[R].RNSLTGEEGQLAR.[V]	1xPhospho [S3(100)]	1.62702	2.15518	-0.78503	1.48686	1.21696	2.91033	2.55041	1.58775	2.5233	2.13464	2.08944	0.10033	0.818185	0.163459	0.152841					1.12101	2.14469	1.02369	0.577704	0.403601	0.174104
Q02779	[K].GRTWGPSSTLQK.[E]	1xPhospho [T3(100)]	-1.78798	-0.78652	-4.55381	-1.29227	-0.807899	-0.863073	-1.18649	-1.72371	-0.573208	-1.31081	-2.16526	0.227028	0.207264	0.00663863	0.132602			**		-2.10515	-1.23292	0.872224	0.353632	0.179508	0.174124
P17600	[R].DHIIEVVGSSMPLIGDHQDEDK.[Q]	1xOxidation [M11];1xPhospho [S10(99.6)]	-1.29212	-3.88834	-2.56752	-1.06301	-3.24819	-0.854101	-1.5871	-4.05518	-0.988211	-0.330107	-3.36638	0.876831	0.0797492	0.58404	0.475571					-2.20275	-2.06132	0.141424	0.342721	0.168299	0.174422
Q6PKG0	[K].NTFTAWSDEESDYEIDDR.[D]	2xPhospho [S7(100);S11(100)]	-5.38897	-2.53383	-1.35126	-3.7755	-2.96959	-4.5345	-4.00626	-1.67319	-2.84533	-2.94122	-5.7491	0.778421	0.0997729	0.49188	0.510853					-3.26239	-3.53131	-0.268923	0.185077	0.0104046	0.174672
Q9NZN5	[R].GFPSILGPPR.[R]	1xPhospho [S4(100)]	-4.33647	-4.9327	-4.14133	-3.64416	-3.10823	-4.54264	-4.25189	-4.36273	-4.35292	-3.61504	-2.03105	0.338011	0.465051	0.637863	0.0181516				*	-4.26366	-3.75207	0.511592	-0.0129876	-0.187792	0.174804
P14317	[K].RSPEAPQPVIAMEEPAVPAPLPK.[K]	1xPhospho [S2(100)]	-1.55515	-2.33519	-1.35958	-2.27313	-1.44581	-1.8608	-1.95619	-4.25123	-2.56232	-1.55191	-4.02245	0.329166	0.391836	0.298506	0.426135					-1.88076	-2.52153	-0.640765	-0.0420494	0.133842	-0.175892
Q9H3N1	[K].VEEEQEADEEDVSEEEAESK.[E]	1xPhospho [S13(100)]	0.0499468	0.935474	0.225645	1.52668	0.599221	1.43022	0.523109	0.158045	1.27348	-0.366117	-0.943781	0.559776	0.446289	0.200235	0.210011					0.684436	0.382026	-0.30241	-0.0574503	0.118469	-0.17592
Q9NQX3-2	[R].MSPFPLTSMDK.[A]	1xPhospho [S2(100)]	-2.11869	-1.82144	-2.88342	-1.93964	-2.19975	-2.19173	-3.38722	-2.42766	-2.7714	-2.80132	-2.18647	0.223705	0.538411	0.529383	0.690344					-2.1908	-2.56651	-0.375708	-0.398489	-0.222472	-0.176016
Q13283	[R].YQDEVFGGFVTEPQEESEEEVEEPEER.[Q]	1xPhospho [S17(100)]	1.44129	1.19007	1.43563	1.52491	1.43764	1.31392	1.5876	1.11581	0.956377	0.689247	-0.38261	0.234502	0.818893	0.688425	0.561858					1.39797	0.959712	-0.438263	-0.32265	-0.14662	-0.176031
Q5H9L2	[R].NLESEGKPEDEGSTEDEGKSDEEEKPDMEGK.[T]	1xPhospho [S20(100)]	-2.12042	2.53272	2.39746	2.56414	2.7203	3.21386	1.78904	1.72288	2.15865	0.97938	0.345007	0.617918	0.324477	0.333801	0.616154					1.34347	1.84702	0.503543	-0.676052	-0.499866	-0.176186
P61981	[K].NCSETQYESK.[V]	1xCarbamidomethyl [C2];1xPhospho [S9(100)]	1.23089	-0.416054	0.0397015	0.02073	0.531287	0.604637	0.194489	0.162165	0.573793	1.6299	-0.20982	0.493316	0.47836	0.919852	0.567468					0.218817	0.498064	0.279247	0.501071	0.324449	0.176623
Q9H019	[R].ASFETLPNISDLCLR.[D]	1xCarbamidomethyl [C13];1xPhospho [S2(100)]	2.73088	2.12894	2.33791	1.52018	2.78554	2.26837	0.635592	3.42488	2.02233	2.28401	-1.19331	0.607855	0.181299	0.290911	0.373468					2.17948	1.74677	-0.432706	0.0349426	-0.142153	0.177095
P48634	[K].LIPGPLSPVAR.[G]	1xPhospho [S7(100)]	-1.45442	-0.758564	0.732916	-0.557624	0.485631	0.726065	-2.55096	-3.77064	-0.911295	-4.47166	-0.456083	0.364153	0.938856	0.441411	0.711649					-0.509422	-1.56414	-1.05471	-0.253201	-0.0758476	-0.177353
Q96JQ2	[K].KKDSPEPQVK.[M]	1xPhospho [S4(100)]	-0.151196	-0.497526	-3.54588	-0.0941839	-0.846602	-3.08078	1.33046	-2.07152	1.98915	0.0690174	0.942503	0.47728	0.806954	0.41737	0.520888					-1.0722	-0.238252	0.833944	0.393379	0.215864	0.177515
Q96CX2	[K].EGSLGDELLPLGYSEPEQQEGASAGAPSPTLELASR.[S]	1xPhospho [S3(100)]	2.84554	3.39285	3.9389	2.49374	3.45186	3.25927	2.07078	2.59583	1.90194	1.87714	0.240702	0.137897	0.515967	0.952663	0.535568					3.16775	2.19965	-0.968109	-1.04841	-0.870612	-0.177803
Q8IX01	[K].NTPSPDVTLGTNPGTEDIQFPIQK.[I]	1xPhospho [S4(99.5)]	-1.77522	-1.32213	-0.814157	-1.16301	-0.994807	-0.196703	-0.681934	-1.27874	-1.02705	-1.29688	-2.05168	0.569646	0.963405	0.815025	0.363462					-1.26863	-1.0754	0.193229	0.215518	0.0375004	0.178017
Q9HC78	[R].YLSTTPETTHCR.[K]	1xCarbamidomethyl [C11];1xPhospho [T5(100)]	0.867278	-0.733484	0.54318	-0.362088	-1.74432	-0.643099	-0.19795	-3.07324	-0.237597	-0.725861	-0.0513344	0.131292	0.0336785	0.00680356	0.844047		*	**		0.0787215	-0.953343	-1.03206	-0.733645	-0.555221	-0.178424
Q99460	[R].TVGTPIASVPGSTNTGTVPGSEK.[D]	1xPhospho [T4(100)]	3.78592	3.75474	3.15856	3.78596	3.4975	4.07568	3.98101	4.3279	4.21266	4.23719	3.07524	0.288818	0.434942	0.0496993	0.0872673			*		3.62129	3.91531	0.294019	0.305346	0.483814	-0.178468
P35612	[K].DKTESVTSGPMSPEGSPSKSPSK.[K]	1xPhospho [S20(100)]	3.96747	4.72585	4.38416	4.08704	4.47796	4.83549	4.74839	3.70875	4.98479	3.5272	4.02342	0.907438	0.440808	0.745182	0.0894494					4.29113	4.32943	0.0382983	0.242364	0.0638056	0.178559
P27708	[R].ASDPGLPAEEPK.[E]	1xPhospho [S2(100)]	-1.40838	0.339781	-0.23595	-0.0645247	-1.15221	-0.681391	0.661428	0.0741158	-0.646751	-0.209776	0.69733	0.726335	0.716137	0.763082	0.718793					-0.342268	-0.179607	0.162661	-0.0595384	0.119095	-0.178633
Q9UQ35	[R].HGGSPQPLATTPLSQEPVNPPSEASPTR.[D]	3xPhospho [S4(100);S/T];S22(99.7)	-4.98096	-1.60216	0.671007	-2.62822	-0.247415	-0.71405	-2.37061	-3.6418	-3.52153	-2.97623	-1.56847	0.990411	0.878137	0.317878	0.578285					-2.13508	-2.14859	-0.0135033	-0.255423	-0.0767622	-0.17866
Q9NY72	[K].AEEAAQENASDYLAIPSENK.[E]	1xPhospho [S10(100)]	2.0112	1.02995	1.00308	1.49094	0.519961	1.85669	1.39921	1.92085	0.916309	1.39828	0.473024	0.63353	0.432925	0.900618	0.784968					1.38379	1.21205	-0.171747	0.137838	0.316682	-0.178844
Q2LD37	[R].VDAASPGPR.[V]	1xPhospho [S5(100)]	-0.754535	0.0191345	0.0405235	-2.44503	-1.70012	-0.379452	-0.674883	-0.97934	0.836596	-0.730433	-1.10433	0.855872	0.490795	0.651811	0.00781961				**	-0.784977	-0.675995	0.108982	-0.362732	-0.183434	-0.179299
Q9UQ35	[K].AQTPPGPSLSGSK.[S]	1xPhospho [T3(100)]	1.44231	2.31016	2.34199	2.86775	2.14172	2.53288	2.45961	2.28503	2.56702	2.42875	1.8271	0.759217	0.834338	0.360109	0.539586					2.24055	2.3203	0.0797522	0.102681	-0.0767622	0.179443
Q86UR5	[K].SSDSDVSDVSAISR.[T]	1xPhospho [S2(99.7)]	0.446872	1.81315	1.41641	1.7236	0.532802	0.817408	1.16924	1.24488	0.27186	1.43234	0.37417	0.14817	0.814668	0.858054	0.888201					1.35001	0.834672	-0.515338	-0.7526	-0.573133	-0.179467
P49327	[R].RPTPQDSPIFLPVDDTSFR.[W]	1xPhospho [S7(100)]	0.566995	-3.15255	-4.40031	-2.45988	-2.71665	-3.05842	-2.89614	-1.52316	-3.85339	-0.533752	-4.76035	0.7104	0.778036	0.644907	0.84001					-2.36144	-2.76312	-0.401685	-0.0899243	-0.269426	0.179502
Q02952	[K].EVSSLEGSPPPCLGQEEAVCTK.[I]	1xPhospho [S8(99.7)];2xCarbamidomethyl [C12;C20]	2.10551	2.74389	1.54061	2.32675	2.91681	2.79342	2.34411	1.74746	2.59986	0.418152	0.805468	0.676509	0.162459	0.153802	0.26924					2.17919	1.94647	-0.232724	0.127977	0.307516	-0.179539
Q02818	[R].LSQETEALGR.[S]	1xPhospho [S2(100)]	0.46808	-0.787142	-3.65586	-0.560296	-1.49036	-0.0260563	-0.223946	-2.06102	-0.425158	-0.697021	-0.257547	0.611097	0.530707	0.608377	0.446535					-1.13381	-0.740159	0.393647	0.248561	0.068716	0.179845
Q01082	[R].TSSKESSPIPSPTSDR.[K]	1xPhospho [S3(100)]	3.1993	4.67483	4.49056	4.62234	3.95159	4.08777	4.58656	4.2646	5.3049	5.19395	4.31948	0.466152	0.62437	0.590023	0.21228					4.24676	4.52984	0.283078	-0.236977	-0.056962	-0.180015
Q5T5U3	[R].TTSPPLSIPTTHLIHQPAGSR.[S]	1xPhospho [S3(99.2)]	1.44393	1.84104	1.40645	1.99595	2.42117	1.33641	1.89358	2.19822	2.30907	2.44973	0.683632	0.538229	0.0842736	0.020645	0.272928			*		1.67184	1.89883	0.226991	0.555738	0.735909	-0.180171
Q9Y485	[K].SFEQPSSEASVEDSNQADVKSDEETDDGVDDLK.[I]	1xPhospho [T25(99.4)]	-1.2974	-1.06804	-2.21252	-0.992898	-0.559188	-0.703465	-0.815742	-0.994501	-1.09955	-1.15623	-2.82773	0.61801	0.259716	0.0238535	0.188589			*		-1.39272	-1.1652	0.227515	0.188219	0.0077858	0.180433
P48637	[R].DGYMPR.[Q]	1xPhospho [Y3(100)]	-0.365075	-1.02201	-1.34701	-0.968696	-1.40582	-1.87819	-1.14702	-0.752165	-1.43565	-0.108191	-0.722481	0.68802	0.520364	0.711809	0.598266					-0.925697	-1.06422	-0.138521	-0.151669	0.0290804	-0.180749
O75592	[R].SYSVVASEYDK.[Q]	1xPhospho [S3(100)]	-1.7159	-0.479164	0.314655	-3.71548	-0.555772	-0.897594	-1.2259	-3.41604	-0.513649	-1.92109	-1.84339	0.92193	0.694536	0.2986	0.143298					-1.39897	-1.48192	-0.0829441	-0.128363	0.0526733	-0.181036
Q9UH62	[R].YNDWSDDDDDSNESK.[S]	1xPhospho [S5(100)]	0.560716	1.29505	1.59403	1.14022	0.925654	-0.00880432	0.406755	1.18691	0.277712	0.603161	0.444839	0.0456842	0.460533	0.82293	0.440468	*				1.1475	0.548032	-0.59947	-0.772792	-0.591712	-0.18108
Q9P0L2	[R].KPPEFEGGESLSSGNLCQR.[S]	1xCarbamidomethyl [C17];1xPhospho [S12(99.7)]	0.242734	-0.40933	-0.234604	-1.33102	-0.141952	0.443792	-1.01742	-0.719711	-0.608858	-2.44852	-2.00313	0.407213	0.466406	0.899063	0.47593					-0.433055	-0.927971	-0.494916	-0.397744	-0.216599	-0.181146
Q9UPA5	[R].AYSYFASSSPPLSPSSPSESPTFSPGK.[M]	2xPhospho [S9(100);S20(99.5)]	2.00818	2.05945	2.24875	1.97712	2.75844	2.73684	2.02942	2.30972	1.8127	0.286575	0.730879	0.605659	0.29966	0.428698	0.891072					2.07338	1.80922	-0.264152	-0.00439119	0.176908	-0.1813
Q02641	[R].SDGSTSSDTTSNSFVR.[Q]	1xPhospho [S1(100)]	-2.72217	0.0348721	-0.436855	-0.0614214	-1.1369	-1.43789	-0.136633	0.803545	-0.21265	0.472784	-1.48269	0.612716	0.297477	0.229065	0.569929					-0.796395	-0.447205	0.34919	0.0364881	0.217816	-0.181328
O75962;O60229	[K].WLTSPVR.[R]	1xPhospho [S4(100)]	0.619674	-0.34182	0.324717	-0.652949	0.317241	0.365005	-0.194822	0.0937099	-0.347336	0.311186	0.759502	0.503107	0.324226	0.124458	0.274231					-0.0125947	0.186355	0.19895	0.319737	0.501249	-0.181512
Q9Y6V0	[K].DSFSQESSPSSPSDLAK.[L]	1xPhospho [S11(99.7)]	3.52004	2.41911	2.55802	2.60346	2.26011	2.19744	2.43304	2.69792	1.67172	0.26273	2.11935	0.10022	0.970337	0.807949	0.377555					2.77516	1.9489	-0.826255	-0.3833	-0.20155	-0.181751
P14136	[R].EAASYQEALAR.[L]	1xPhospho [S4(100)]	3.87995	4.02203	4.25085	4.68413	3.3582	2.71611	4.43286	1.99194	2.67183	5.22469	5.92374	0.568625	0.0429955	0.055347	0.293544		*			4.20924	3.75991	-0.449332	-0.778234	-0.59609	-0.182144
P35612	[K].EAETKSPLVSPSKSLEEGTK.[K]	2xPhospho [S6(100);S14(100)]	-0.938586	0.940628	0.874153	-0.511563	1.0229	0.559294	-0.473394	-0.985847	0.880716	-1.24265	0.427422	0.914812	0.260727	0.933229	0.518014					0.0911579	0.0269194	-0.0642385	0.246127	0.0638056	0.182321
Q86UE4	[K].SQEPIPDDQKVSDDDKEKGEGALPTGK.[S]	1xPhospho [S12(100)]	1.87956	3.465	0.523663	3.77698	3.45126	4.36651	2.43395	1.06564	4.42055	3.12739	1.89401	0.52633	0.54591	0.130543	0.104802					2.4113	2.96562	0.554316	0.455107	0.272373	0.182734
Q86UX6	[R].MGSSMSAATAR.[R]	1xPhospho [S4(100)]	1.30107	-0.120884	-0.395298	-0.526774	-1.11699	-2.94189	0.288134	1.61528	-2.54127	-0.322504	1.1325	0.527809	0.737573	0.622584	0.141193					0.064528	-0.555248	-0.619776	-0.0644131	0.118612	-0.183025
O15075;O15075-2	[R].SGKSPSPSPTSPGSLR.[K]	1xPhospho [S4(99.5)]	-0.469201	1.48762	1.82853	1.08527	0.925994	0.311115	-0.830721	-0.15461	-0.474131	0.675726	1.67196	0.268058	0.795884	0.240721	0.300013					0.983054	0.303619	-0.679434	-0.97533	-0.79184	-0.18349
Q7Z2K8	[K].TYTVSPR.[K]	1xPhospho [S5(100)]	0.631618	-0.852945	1.53251	-1.55253	1.47707	0.406799	-1.62764	-3.48281	-0.326342	-1.47617	2.10246	0.755638	0.482073	0.0818278	0.516562					-0.0603356	-0.41809	-0.357754	-0.215678	-0.0321846	-0.183493
P06733	[R].SGKYDLDFKSPDDPSR.[Y]	1xPhospho [S10(100)]	-0.53066	-1.12197	-2.28831	-0.739451	-1.6564	-1.98648	-1.17832	0.87166	0.322704	-0.636673	-3.02785	0.867172	0.130528	0.026922	0.266376			*		-1.1701	-1.04162	0.128474	-0.247611	-0.0641127	-0.183498
Q7L1I2	[R].YFQDEEYK.[S]	1xPhospho [Y1(100)]	0.953006	0.212984	-0.697227	-0.154506	0.425706	0.949865	0.36434	0.477571	-0.309927	1.114	-0.322203	0.438225	0.777346	0.552772	0.479649					0.0785642	0.385621	0.307057	0.396467	0.21269	0.183776
P16152	[K].SPEEGAETPVYLALLPPDAEGPHGQFVSEK.[R]	1xPhospho [S28(100)]	-0.847384	-1.19574	0.442028	-1.7226	-1.33308	-3.32322	1.1165	-1.63335	-2.36245	0.228611	0.0991211	0.8252	0.219635	0.0783509	0.423219					-0.830923	-1.0297	-0.198774	-0.311514	-0.495394	0.183879
Q5VUB5	[R].DQSTSMSHINLLFSR.[R]	1xPhospho [S5(100)]	-0.203185	0.990383	0.759548	-0.31953	0.0784559	-0.0391407	0.795454	0.786747	0.591328	1.25513	-0.206669	0.672201	0.386698	0.846978	0.0871407					0.306804	0.465901	0.159097	0.313146	0.128961	0.184186
Q15811	[K].ITPTEPPK.[S]	1xPhospho [T2(100)]	2.96886	1.20169	1.48969	0.90068	0.878848	1.70811	1.52701	1.57844	1.2625	0.443665	2.46008	0.631539	0.38664	0.236579	0.485926					1.64023	1.40838	-0.23185	0.181324	-0.00295258	0.184277
P12532	[R].SGYFDER.[Y]	1xPhospho [S1(100)]	1.44602	0.722298	0.193338	0.311341	0.378379	0.672935	0.681309	1.19658	0.591419	1.01419	0.179037	0.985257	0.775075	0.509146	0.325797					0.668249	0.673407	0.00515815	0.156116	-0.0282326	0.184349
P63104;P31946-2;Q04917;P61981;P27348;P62258	[R].NLLSVAYK.[N]	1xPhospho [S4(100)]	1.07083	0.913143	0.680904	1.23441	0.726939	0.955627	1.4483	0.791843	1.93008	1.41316	0.597857	0.585215	0.903734	0.376477	0.0539668					0.974824	1.1234	0.148576	-0.0363612	0.148163	-0.184524
P00918	[R].QSPVDIDTHTAK.[Y]	1xPhospho [S2(100)]	-0.583861	-1.01761	0.140621	1.31856	-0.46931	-4.39131	0.185301	0.326717	0.451336	-2.86726	-1.6454	0.282239	0.390059	0.498668	0.517675					-0.0355735	-1.20142	-1.16585	-0.24769	-0.432381	0.184691
Q9Y2W1	[K].FSGEEGEIEDDESGTENR.[E]	1xPhospho [S13(100)]	-1.76537	-0.00717735	-0.920921	0.428599	-1.50373	0.491209	-0.55205	-0.967289	-1.15488	-0.725912	-0.190557	0.855909	0.36425	0.857764	0.93798					-0.566217	-0.657602	-0.0913847	-0.261863	-0.0770397	-0.184823
O15075;O15075-2	[R].SGKSPSPSPTSPGSLR.[K]	2xPhospho [S4(99.6);S11(100)]	0.772588	1.65584	2.41321	1.09387	0.96469	0.503923	1.30868	0.767853	0.65262	-1.03642	2.35458	0.261681	0.940034	0.244132	0.278287					1.48388	0.787989	-0.695886	-0.606999	-0.79184	0.184841
P62857	[R].TGSQGQCTQVR.[V]	1xCarbamidomethyl [C7];1xPhospho [S3(100)]	0.377187	-3.3587	-2.1894	1.59017	-1.24118	-1.49394	-5.92621	2.12542	-3.52966	3.11747	1.45802	0.953672	0.574086	0.957184	0.101241					-0.895188	-0.784298	0.11089	-0.335074	-0.150221	-0.184853
Q9BYB0	[R].GSLASPAFSPR.[S]	1xPhospho [S9(100)]	1.79195	-0.826134	-2.3369	-3.73091	-0.941525	-0.896448	-1.50951	0.488586	-2.32692	0.574568	0.683016	0.511166	0.908427	0.78442	0.908177					-1.2755	-0.561177	0.714322	0.68507	0.499821	0.185249
Q5SW79	[K].DNDDDQSDKGTYTIELENPNSEEVEAR.[K]	1xPhospho [S7(100)]	-3.27695	-0.369822	-0.722082	-2.59207	0.747495	0.177197	-1.54187	-0.133104	-4.52027	-3.69165	-2.41995	0.923193	0.418307	0.731812	0.58296					-1.74023	-1.62602	0.114209	0.115208	-0.0703411	0.185549
P0DI81-3	[K].FSMNPFYEPNSPIR.[S]	1xPhospho [S11(100)]	-2.67461	-1.77354	-1.89357	-2.64515	-2.01576	-2.89407	-2.21659	-2.27537	-2.58077	-1.82736	-2.20175	0.874849	0.492695	0.66826	0.880049					-2.24672	-2.28738	-0.0406623	0.0527716	0.238469	-0.185698
Q15057	[K].YSISLSPPEQQK.[K]	1xPhospho [S6(100)]	0.985421	1.5822	1.09317	1.83511	0.648767	0.898354	1.35079	1.53655	1.01464	-0.863243	-3.2891	0.215678	0.353485	0.310099	0.307886					1.37397	0.185251	-1.18872	-0.439329	-0.253204	-0.186125
Q14CZ8	[R].SPGLPIR.[S]	1xPhospho [S1(100)]	2.68305	1.17377	1.09499	1.53503	1.58552	-0.383858	1.12962	0.597141	0.952396	0.285046	3.88563	0.542807	0.621311	0.403454	0.117293					1.62171	1.15021	-0.471497	-0.402002	-0.58847	0.186469
Q6PKG0	[K].NALPPVLTTVNGQSPPEHSAPAK.[V]	1xPhospho [S14(100)]	-5.46075	-0.62286	0.282921	-2.02627	-0.998102	-0.260731	-1.12758	-1.72263	-0.168045	-1.19166	-2.30613	0.415536	0.413694	0.779716	0.328448					-1.95674	-1.1107	0.846045	0.196986	0.0104046	0.186582
O94885	[K].LLVDSQGLSGCSPR.[D]	1xCarbamidomethyl [C11];1xPhospho [S12(100)]	1.5409	-6.53745	-0.807034	-0.553866	-2.03221	-1.17935	-0.0967216	-0.356932	-1.80382	-1.04099	-0.0512714	0.632728	0.055388	0.356212	0.0577916					-1.58936	-0.937328	0.652035	-0.360545	-0.547468	0.186924
Q7Z4S6;Q7Z4S6-3;Q7Z4S6-4	[K].ELSPPPGLPSK.[I]	1xPhospho [S3(100)]	1.10613	0.779186	-0.206013	1.32651	0.36052	0.994701	0.835598	1.02542	1.15848	0.87011	0.0406685	0.991239	0.711817	0.0629335	0.243262					0.751454	0.755072	0.0036179	-0.0725503	-0.25956	0.187009
P12036	[K].TLDVKSPEAKTPAKEEAR.[S]	2xPhospho [S6(100);T11(100)]	-0.367492	0.708469	0.344271	0.457988	-0.828286	-0.710108	0.768517	-0.3167	1.51187	-1.33577	2.01689	0.854397	0.884593	0.765912	0.955001					0.285809	0.158059	-0.12775	-0.717829	-0.530701	-0.187129
Q9Y4F1-2	[K].SSSPAPEFLASSPPDNK.[S]	1xPhospho [S12(100)]	1.53358	2.22817	0.128021	2.55744	1.46607	2.10243	2.3424	3.00796	1.97787	2.39905	1.00627	0.422806	0.406753	0.0110334	0.399605			*		1.6118	2.04315	0.431348	0.221559	0.0344048	0.187154
O15085-2	[R].WTDGSLSPPAKEPLASDSR.[N]	1xPhospho [S7(100)]	0.475488	1.11609	2.35944	1.39976	1.44025	1.29199	0.50021	1.12657	1.26419	0.66507	-0.0632916	0.287971	0.500709	0.948356	0.856221					1.3377	0.889283	-0.448412	-0.131361	-0.318724	0.187363
P35612	[K].TESVTSGPMSPEGSPSKSPSKK.[K]	2xPhospho [S14(99.6);S18(99.6)]	0.0975733	2.15237	1.76877	0.727489	1.79361	1.63991	1.12448	0.804745	1.98263	-0.0265865	1.11217	0.971704	0.101968	0.646579	0.287558					1.18655	1.20442	0.0178705	-0.123655	0.0638056	-0.18746
O60784-2	[K].GLEFPMTDLDMLSPIHTPQR.[T]	1xPhospho [S13(100)]	1.94889	-1.95255	-0.321218	-1.3615	0.00318813	-0.0271988	-2.85274	0.0793285	-2.27224	-0.863331	-3.60902	0.371195	0.98278	0.931262	0.841444					-0.421594	-1.36314	-0.94155	-0.0219722	-0.209641	0.187668
P61266	[K].DSDDEEEVVHVDR.[D]	1xPhospho [S2(100)]	5.62138	4.92429	3.8981	4.16003	4.12881	6.43896	4.58934	4.59123	3.83549	4.28986	4.18398	0.894691	0.485708	0.819277	0.501007					4.65095	4.57967	-0.0712848	-0.252302	-0.0646029	-0.187699
Q01484	[K].HEGLAETPETSPESLSFSPK.[K]	2xPhospho [T7(99);S18(100)]	1.864	1.97404	1.64513	1.54034	1.41866	2.64926	1.35249	1.97833	1.5327	1.49859	0.803099	0.630087	0.741041	0.6729	0.200809					1.75588	1.60473	-0.151142	-0.255971	-0.068224	-0.187747
Q9UQB3	[R].QLQYCPSVESPYSK.[S]	1xCarbamidomethyl [C5];1xPhospho [S7(100)]	0.961715	0.845768	0.952406	0.807832	1.39252	0.906364	0.780432	-0.0567703	0.210167	0.668015	2.08446	0.922394	0.243014	0.132208	0.139111					0.89193	0.855026	-0.036904	-0.118655	0.0690947	-0.18775
Q96JH7	[R].DGPSSAPATPTK.[A]	1xPhospho [S5(100)]	0.162459	-0.102165	0.17935	0.448253	0.54984	-0.138636	0.286501	0.679495	0.30559	1.85647	0.858213	0.20309	0.661489	0.921595	0.474429					0.171974	0.62821	0.456236	0.378935	0.191101	0.187834
P46821	[R].ESVASGDDR.[A]	1xPhospho [S5(100)]	5.54957	4.61148	4.49326	4.70026	4.75354	5.13328	2.90327	4.08278	5.28613	3.28686	5.18387	0.401485	0.695989	0.946878	0.897458					4.83865	4.37568	-0.462971	0.0976672	-0.0903721	0.188039
O15079-2	[R].SSTYTKLSDPAVCGDR.[Q]	1xCarbamidomethyl [C13];1xPhospho [S8(100)]	1.19392	1.26792	1.34433	1.20308	1.07303	1.16018	1.17395	1.43885	1.81452	0.302605	0.860607	0.591399	0.122661	0.346399	0.454401					1.25231	1.11768	-0.134638	-0.0753217	0.112776	-0.188097
Q01814;P20020-4	[K].SATSSSPGSPIHSLETSL.[-]	2xPhospho [S13(99.2);S17(99.2)]	-1.73944	-2.33106	-4.69497	-2.40536	-1.24421	-0.185749	-3.81486	-1.5414	-2.03034	-2.79255	-3.14105	0.408231	0.272913	0.047726	0.557352			*		-2.79271	-2.10717	0.685545	0.337874	0.149769	0.188105
Q9UQ35	[R].SRTPPSAPSQSR.[M]	1xPhospho [T3(100)]	1.74136	1.79538	2.73394	2.7925	2.71637	3.13667	2.1342	1.14403	2.80139	1.23666	2.37627	0.922	0.672823	0.673636	0.790007					2.26579	2.2208	-0.0449938	0.111614	-0.0767622	0.188376
Q01484	[R].FTPEEEMFK.[M]	1xPhospho [T2(100)]	0.257627	-1.48135	-1.52062	-1.00178	0.605308	-0.296049	-2.14491	-0.722733	-2.72897	-1.49826	-1.97771	0.648955	0.900767	0.722071	0.357044					-0.936531	-1.2519	-0.315373	-0.256696	-0.068224	-0.188472
P40121	[K].TSTGAPAAIK.[K]	1xPhospho [S2(99.6)]	-0.932096	-1.01106	-0.165318	-0.569083	-0.943586	-1.26258	0.754789	-5.20018	-3.7057	-0.454096	1.36101	0.587695	0.0198297	0.0202283	0.364247		*	*		-0.66939	-1.35005	-0.680658	-0.192997	-0.00432396	-0.188673
Q8IZQ1	[R].SQSEYCNVGTK.[T]	1xCarbamidomethyl [C6];1xPhospho [S3(100)]	0.691381	1.77584	-5.05907	0.973535	-0.864863	0.907768	0.438385	-2.21548	1.63393	1.29829	-5.81977	0.888015	0.570512	0.13758	0.0176565				*	-0.404578	-0.660248	-0.25567	-0.394073	-0.205317	-0.188755
Q15435	[K].HSSGIVADLSEQSLK.[D]	1xPhospho [S13(100)]	1.34596	1.68875	1.25611	1.8643	1.72775	2.56312	2.49696	1.77138	2.66234	1.28207	1.19681	0.239015	0.497794	0.13454	0.12721					1.53878	1.95721	0.418426	0.254022	0.0651407	0.188881
Q9Y6R0	[K].KAEAAAAPTVAPGPAQPGHVSPTPATTSPGEK.[G]	2xPhospho [S21(100);S28(99.2)]	1.20779	2.62531	2.72	1.43824	2.14512	3.6937	2.31454	1.70954	2.67378	0.30295	1.67838	0.90223	0.534985	0.985724	0.335817					1.99783	2.074	0.0761664	0.113348	-0.0756073	0.188956
Q01484;Q01484-5	[R].VGLQAQPMHSELVK.[K]	1xPhospho [S10(100)]	1.29407	-0.492947	-0.835642	-0.503678	-0.377542	-0.217176	-0.368008	-0.453609	-1.19492	-0.333248	-0.801107	0.332534	0.362444	0.609271	0.851719					-0.134549	-0.535087	-0.400538	0.120771	-0.068224	0.188995
Q2LD37	[K].ALETIPITPVER.[N]	1xPhospho [T8(100)]	0.736297	0.679554	0.839218	0.871322	0.793408	1.1828	1.01882	0.554462	0.764713	0.864656	0.408558	0.906967	0.28168	0.74757	0.370571					0.781598	0.798203	0.016605	0.005651	-0.183434	0.189085
Q86UW7	[R].SVSPSPSVLSEGR.[D]	1xPhospho [S10(100)]	0.483827	-1.02761	-2.0688	-3.75268	-2.14689	-1.1064	-4.83671	-1.52997	-1.07428	-1.57211	-1.71252	0.67235	0.50388	0.908329	0.357621					-1.59132	-1.99698	-0.405666	-0.0239048	-0.21335	0.189445
O43432-3	[K].LDFIESDSPCSSEALSK.[K]	1xCarbamidomethyl [C10];1xPhospho [S8(100)]	0.986299	1.2002	1.32056	1.19807	1.09202	1.09441	1.26935	1.25383	1.04361	0.782473	-0.060976	0.327163	0.426414	0.474373	0.327413					1.17628	0.924959	-0.251324	-0.107117	0.082428	-0.189545
P78559-2	[K].MASPPPSGPPSATHTPFHQSPVEEK.[S]	2xPhospho [S3(100);S20(100)]	5.01395	5.87286	4.94824	5.63791	5.14834	4.75445	4.94807	5.23138	5.06325	3.05249	4.22626	0.120252	0.159746	0.309461	0.827403					5.36824	4.63204	-0.736205	-0.377857	-0.188309	-0.189548
Q99698	[R].SLPAFPTSSLLTQSQK.[L]	1xPhospho [S1(100)]	-1.58387	-1.35379	-0.799397	-2.58884	-1.10425	-0.487244	-0.921682	-1.48293	-0.679909	-0.816252	-2.16347	0.2509	0.678614	0.889975	0.0414376				*	-1.58147	-1.09368	0.487795	0.547145	0.357582	0.189563
Q6DN90	[R].NSWDSPAFSNDVIR.[K]	1xPhospho [S5(100)]	1.13565	1.29457	1.87877	0.813933	1.61404	2.16593	0.52717	1.10939	1.35524	0.770979	0.192104	0.655412	0.482689	0.998468	0.358777					1.28073	1.10498	-0.175752	-0.105723	0.0838451	-0.189568
Q96DZ5	[R].GEEEEEEEEDEPVPEAPSPTQER.[R]	1xPhospho [S18(99.7)]	2.51679	2.04919	1.30361	1.75762	1.61195	2.24514	2.02984	1.90623	1.96967	1.28963	1.193	0.579169	0.668473	0.390139	0.163403					1.9068	1.74935	-0.157452	0.00282049	-0.186867	0.189687
Q8TDC3-2	[R].SVSGASTGLSSSPLSSPR.[S]	1xPhospho [S12(100)]	0.975352	-1.07697	0.180634	-0.0817232	-0.511237	0.836857	0.289091	1.81725	0.0347443	0.393894	0.191269	0.390207	0.517538	0.996246	0.414787					-0.000677585	0.435981	0.436658	0.239636	0.0499344	0.189702
Q9NWV8	[R].TRSNPEGAEDR.[A]	1xPhospho [S3(100)]	-3.71769	-0.440889	0.684238	0.00219059	-0.15029	-4.07989	-0.0396824	-0.149416	0.953457	-4.53212	0.978468	0.924271	0.245701	0.654801	0.486242					-0.868037	-1.00278	-0.134745	0.0699334	-0.119927	0.189861
O15327	[K].SSTEESSPQDQPPVMR.[G]	1xPhospho [S7(98.2)]	-0.319356	-1.48415	-0.745178	-1.17337	-1.50018	-1.42771	-2.59844	-1.1809	-1.38712	-2.91708	-1.86982	0.0433506	0.70498	0.763157	0.61913	*				-0.930515	-1.84018	-0.909664	-0.5409	-0.351004	-0.189896
Q5DX21	[R].IGAVPVMVPAQSR.[A]	1xPhospho [S12(100)]	-1.23041	-0.477915	-1.3615	-0.887502	-1.32961	-3.60754	-1.88155	-1.87419	-3.06338	-2.43446	-0.127417	0.114043	0.95661	0.5189	0.13471					-0.98933	-2.04545	-1.05612	-0.822598	-0.632511	-0.190086
P12931-2;P07947;P06241	[R].LIEDNEYTAR.[EQ]	1xPhospho [Y7(99.6)]	-0.594209	-3.4444	-3.25554	-1.62221	-4.74169	-2.26292	-1.1067	1.11226	-3.39584	-2.07552	-5.16007	0.816657	0.797282	0.557864	0.997897					-2.22909	-2.51864	-0.289551	0.175959	-0.0141773	0.190136
P22314	[K].IHVSDQELQSANASVDDSR.[L]	1xPhospho [S4(100)]	-0.337668	-0.201977	-1.70178	-0.727933	-0.089118	0.300829	-0.824112	-0.230146	-0.442835	-0.451614	-1.4484	0.465506	0.188019	0.0261002	0.135526			*		-0.74234	-0.455057	0.287283	0.0899658	-0.10037	0.190336
P47985	[R].LEVLDSTK.[S]	1xPhospho [S6(99.8)]	-0.291659	-0.762163	-1.46819	-0.704822	-0.944034	-0.605455	-0.760168	-0.955801	-0.763575	-0.761993	-1.59311	0.673906	0.913765	0.288038	0.127046					-0.806707	-0.91202	-0.105312	-0.0300822	-0.220447	0.190364
Q14141	[K].SLDDEVNAFK.[Q]	1xPhospho [S1(100)]	-1.85631	-2.25886	-3.78129	-2.72699	-2.50895	-1.63974	-2.409	-3.01068	-2.76607	-4.06421	-4.18289	0.621085	0.582929	0.319655	0.236998					-2.65586	-2.94022	-0.284359	-0.273149	-0.463608	0.190459
Q7Z6Z7	[R].REESPMDVDQPSPSAQDTQSIASDGTPQGEK.[E]	1xPhospho [S12(100)]	0.268844	0.916309	1.7062	0.966037	0.648065	1.79748	1.12081	0.178942	0.901644	0.227976	0.0137215	0.508965	0.603227	0.421566	0.458308					0.964347	0.698377	-0.265971	-0.293108	-0.102638	-0.19047
Q9H330	[R].GESAPTLSTSPSPSSPSPTSPSPTLGR.[R]	2xPhospho [S17(100);S22(99.5)]	-0.755288	-1.46728	0.221079	-0.938003	0.554879	1.05331	-0.525024	-2.73917	-1.08786	-2.46024	0.476425	0.942922	0.343571	0.214436	0.425837					-0.734873	-0.675383	0.0594897	0.321621	0.130202	0.191419
Q9H313-3	[R].LSEPLLPAGLEPGSPLR.[S]	1xPhospho [S2(100)]	1.5323	0.757725	1.37657	0.118855	1.7395	0.368534	0.756186	1.2572	0.409185	0.73971	1.31851	0.988705	0.668089	0.540638	0.224855					0.946362	0.941261	-0.00510114	-0.310963	-0.119345	-0.191618
P48637	[K].ILSNNPSK.[G]	1xPhospho [S3(100)]	0.412822	-0.210228	-0.884521	-0.472325	-0.127368	-0.762403	-0.50392	-0.421068	-4.70617	-3.64872	0.0963001	0.279407	0.619268	0.550012	0.0804158					-0.288563	-1.43905	-1.15049	-0.162643	0.0290804	-0.191723
P46821	[R].SPDEEDYDYESYEK.[T]	1xPhospho [S1(100)]	6.82824	5.44706	5.08807	5.35351	5.04932	5.62682	5.9025	5.38399	5.02616	4.5767	5.11815	0.254478	0.489481	0.657873	0.967421					5.67922	5.24052	-0.438698	-0.28213	-0.0903721	-0.191758
Q9UJF2-2	[R].QQTQQVQSPVDSATMSPVER.[T]	2xPhospho [T3(99.3);S16(99.3)]	-1.07597	-3.44196	-3.59762	-2.52668	-2.96404	-2.43366	-4.95023	-1.33422	-4.38873	-3.58415	-3.30414	0.427593	0.964637	0.734901	0.275708					-2.66056	-3.27988	-0.619326	-0.319827	-0.511789	0.191962
O15061	[R].QRSPAPGSPDEEGGAEAPAAGIR.[F]	1xPhospho [S3(100)]	-2.17706	-3.47649	-2.15168	-3.79622	-0.828162	-2.08988	-0.958584	-3.57688	-2.37065	-2.88449	-0.0764198	0.165189	0.500617	0.351171	0.383003					-2.90036	-1.82644	1.07392	0.736895	0.92897	-0.192075
O94929	[K].SASLPAYR.[R]	1xPhospho [S3(100)]	0.0875769	-1.95894	-1.38191	-2.4031	-2.38124	-2.07382	-2.63403	-1.99061	-2.2506	-2.4106	-0.675314	0.240631	0.367562	0.0908222	0.399456					-1.41409	-2.05946	-0.645366	-0.580173	-0.38806	-0.192113
P42658	[K].IPHGDPQSLDPPEVSNAK.[L]	1xPhospho [S15(100)]	-0.545093	-0.337994	-1.60983	-1.42748	-0.512544	-0.0679913	0.0775242	-1.18495	-0.328672	1.08567	-2.30019	0.401985	0.883025	0.510822	0.0203669				*	-0.980099	-0.461593	0.518506	0.657612	0.465191	0.192421
Q16204	[K].LDQPVSAPPSPR.[D]	1xPhospho [S10(100)]	2.53137	1.13512	1.42743	1.09168	1.2086	0.477827	1.21012	1.41383	0.607653	1.07005	2.40499	0.412676	0.384633	0.190561	0.0922157					1.5464	1.19901	-0.347389	-0.0726728	0.119772	-0.192445
Q13595;P62995	[R].SPSPYYSR.[GY]	1xPhospho [S3(100)]	1.31555	1.61637	0.678511	1.66556	1.99446	1.18316	0.613012	1.39771	0.652172	1.98931	0.0968418	0.655216	0.412533	0.186207	0.709082					1.319	1.13238	-0.186618	-0.282799	-0.475513	0.192713
Q4V328	[R].SGLEELVLSEMNSPSR.[T]	1xOxidation [M11];1xPhospho [S13(99.1)]	-0.705245	-1.54424	-3.28336	-1.42731	-1.64233	-1.74735	-0.355568	-3.77914	-0.17025	-1.9465	-3.0845	0.922643	0.991208	0.551603	0.0746155					-1.74004	-1.81795	-0.0779119	-0.261581	-0.0688553	-0.192726
P10636-6;P10636-2;P10636-4;P10636-8;P10636	[K].TPPAPKTPPSSGEPPK.[S]	1xPhospho [T7(100)]	5.00575	6.89839	7.30011	6.87192	7.27742	6.12914	6.13148	6.5955	7.74545	6.39613	6.36906	0.773835	0.077001	0.33524	0.653664					6.51904	6.66345	0.144413	-0.489022	-0.682578	0.193556
P46821	[K].AAKPTTTPEVK.[A]	1xPhospho [T7(100)]	0.541532	-0.00629807	1.33344	0.13267	-0.969449	-0.636957	1.4233	0.440502	0.969011	0.139736	1.45224	0.859435	0.334963	0.140394	0.687902					0.500336	0.402627	-0.0977092	0.103401	-0.0903721	0.193773
Q9HCH3	[R].TPPASPLHTHI.[-]	2xPhospho [T1(100);S5(100)]	0.362075	-3.20117	-2.66312	-2.23904	-0.890344	1.05397	-1.79918	-2.58948	-1.35483	-2.45095	-2.10119	0.584345	0.496466	0.939299	0.853153					-1.93531	-1.44743	0.487884	0.651905	0.8458	-0.193896
O75382	[K].REDSPGPEVQPMDK.[Q]	1xPhospho [S4(100)]	3.13055	3.11434	3.20852	2.77037	3.07268	3.25069	3.1582	2.64973	3.32346	2.57083	2.90691	0.700869	0.812483	0.561804	0.19267					3.05595	2.99036	-0.0655923	-0.0497661	0.144352	-0.194118
P09104;P06733	[R].AAVPSGASTGIYEALELR.[D]	1xPhospho [S8(99.8)]	2.07242	1.14442	1.89661	0.172082	2.365	2.41119	1.83533	1.13176	1.64087	-0.177485	-2.52373	0.71073	0.436889	0.623388	0.208665					1.32138	0.954706	-0.366676	0.120352	0.314672	-0.194321
Q9H2G2	[K].VDEDSAEDTQSNDGK.[E]	1xPhospho [S5(100)]	-1.31239	0.732389	0.396791	0.433827	-0.190631	0.406723	0.234665	0.537514	-0.354979	1.04508	0.484118	0.566223	0.889524	0.986314	0.932284					0.0626535	0.308927	0.246273	-0.00858641	0.185924	-0.19451
Q09666	[K].GGVTGSPEASISGSK.[G]	1xPhospho [S6(100)]	1.09421	0.660063	0.265039	1.66797	0.128533	-0.0517559	2.0694	1.96111	-0.30608	0.703356	2.95334	0.837505	0.355106	0.76653	0.050473					0.921822	1.06541	0.143592	-0.173783	-0.368444	0.194662
Q08AD1	[K].YDGESDKEQFDDDQK.[V]	1xPhospho [S5(100)]	-0.453147	0.67861	1.61468	0.772414	1.10125	1.26645	0.136955	0.014513	0.305447	-1.2193	0.420557	0.501081	0.766476	0.694261	0.592626					0.65314	0.28941	-0.36373	-0.420065	-0.225006	-0.195059
Q9UKE5	[R].QNSDPTSENPPLPTR.[I]	1xPhospho [S3(100)]	1.95233	2.59382	2.39297	2.8114	2.17063	1.98343	1.78336	2.57441	1.76175	0.544847	2.24588	0.143863	0.43933	0.706975	0.285296					2.43763	1.86633	-0.571302	-0.509969	-0.314892	-0.195077
P51513	[K].QTLPSSPTTTK.[S]	1xPhospho [S6(99.7)]	0.0698729	0.434649	1.38274	0.981896	1.05107	1.38284	-0.702118	0.195236	0.526831	-0.803917	0.576141	0.419691	0.78169	0.778561	0.45967					0.717289	0.318011	-0.399278	-0.181442	-0.376621	0.195179
P42858	[R].LSTMQDSLSPSPPVSSHPLDGDGHVSLETVSPDK.[D]	1xOxidation [M4];2xPhospho [S31(100);S/T]	6.02804	6.38304	6.58778	6.15772	5.71967	6.39787	6.05402	6.38128	7.15877	4.88264	4.42425	0.403875	0.216692	0.42057	0.130509					6.28914	5.85978	-0.429359	-0.216358	-0.411584	0.195226
Q9P1Y5-2	[R].APSPSGLMSPSR.[L]	1xPhospho [S9(99.8)]	1.31121	-0.749552	-0.133627	-0.746154	-0.430837	-0.970984	-0.881437	1.05136	-1.90209	-0.087944	0.364647	0.601192	0.583673	0.477021	0.0921816					-0.0795312	-0.408185	-0.328654	0.00905371	-0.186228	0.195282
Q5VUB5	[K].SQISFDNLTPSGTLGK.[D]	1xPhospho [T13(99.7)]	2.43948	-0.574921	-2.31081	0.330144	-2.68502	1.33046	-0.0575466	-1.30985	-1.08161	0.0511341	-0.188725	0.594182	0.0755467	0.520892	0.75754					-0.0290275	-0.563023	-0.533995	-0.0663362	0.128961	-0.195297
Q8WY54	[K].RPWPQHQCSAPADLGYDGR.[V]	1xCarbamidomethyl [C8];1xPhospho [S9(100)]	1.84013	3.15617	3.48747	3.35747	0.0921698	0.233112	4.20379	3.23051	2.51349	2.86623	1.52085	0.327735	0.780349	0.730294	0.767598					2.96031	2.09431	-0.866004	-0.743333	-0.547735	-0.195598
O15173-2	[R].GLGAGAGAGEESPATSLPR.[M]	1xPhospho [S12(100)]	0.597425	1.04413	0.988407	1.31017	1.32759	1.62992	1.02707	1.55382	1.74195	1.01584	0.491568	0.306332	0.106294	0.0240351	0.27656			*		0.985035	1.25539	0.270358	0.311317	0.115526	0.195791
P05129	[K].QPTFCSHCTDFIWGIGK.[Q]	1xPhospho [T3(100)];2xCarbamidomethyl [C5;C8]	-0.931188	-2.19118	-2.74787	-3.34129	-2.72538	-3.62456	-0.446167	-0.0310497	-1.77146	1.22387	-2.51339	0.375837	0.931128	0.722698	0.543944					-2.30288	-1.41259	0.890291	0.698067	0.501389	0.196678
Q13424	[K].NSTGGTSVGWDSPPASPLQR.[Q]	1xPhospho [S12(100)]	2.8513	0.573896	-0.0933323	1.41076	0.809794	0.464241	0.556961	2.46881	0.465176	-0.199074	0.930468	0.536971	0.720839	0.408819	0.341517					1.18566	0.785197	-0.400459	-0.435367	-0.238157	-0.19721
O60241	[K].MGSLER.[K]	1xPhospho [S3(100)]	-1.85266	0.610476	0.428844	0.705453	-0.405103	0.213543	0.347933	2.29487	0.351835	1.15321	1.13889	0.262185	0.555077	0.423762	0.684727					-0.0269711	0.727882	0.754853	-0.167825	0.0298157	-0.19764
O75145	[R].QAQSPGGVSSEVEVLK.[A]	1xPhospho [S4(100)]	0.146062	-0.277048	-0.408161	-0.141149	0.219865	0.381733	0.199451	-0.610092	0.171999	-0.202267	-0.658625	0.681086	0.91356	0.602303	0.187023					-0.170074	-0.0711336	0.0989404	0.381097	0.578938	-0.19784
Q12955;Q12955-7	[R].EFDSDSLR.[H]	1xPhospho [S6(100)]	0.972754	0.282877	0.23209	0.27613	0.299325	-1.00529	1.44015	0.727905	-0.0363026	1.16273	2.25452	0.664367	0.437618	0.474824	0.209187					0.440963	0.691862	0.250899	0.448402	0.646289	-0.197887
P07196	[K].EESEEAKEEEEGGEGEEGEETK.[E]	1xPhospho [S3(100)]	0.0807886	-0.955788	-1.45047	-0.59319	-0.886586	0.238066	0.268639	-2.87324	-0.416933	-1.02033	0.449089	0.850003	0.101308	0.296294	0.847737					-0.729664	-0.6059	0.123764	0.357556	0.159424	0.198132
Q9C0H9	[R].KDSGSSSVFAESPGGK.[T]	2xPhospho [S12(100);S]	0.238442	0.228708	-0.532097	0.820077	0.847562	-0.008358	-0.230824	-0.116364	-0.468903	1.72605	2.32424	0.520987	0.413732	0.757947	0.184581					0.188783	0.581915	0.393132	-0.241933	-0.0436554	-0.198278
P49840	[R].TSSFAEPGGGGGGGGGGPGGSASGPGGTGGGK.[A]	1xPhospho [S23(100)]	1.5946	1.44747	1.28612	1.236	1.56753	1.08784	1.33204	1.02789	1.19983	0.549013	1.57948	0.326046	0.726044	0.738405	0.485657					1.39105	1.19195	-0.199098	-0.166963	0.0316525	-0.198615
Q99569	[R].AEQYPGSPDSWV.[-]	1xPhospho [S7(100)]	-2.02006	-1.72235	-2.04153	-1.12175	-1.40098	-2.17422	-1.93624	-0.679451	-1.76301	-3.1256	-2.59816	0.61435	0.06838	0.0416467	0.632652			*		-1.72643	-1.95395	-0.227527	-0.0650291	-0.263677	0.198648
Q8NEY1	[K].TLSKSEHSLFQAK.[G]	1xPhospho [S5(100)]	-3.8753	-2.41926	-4.07964	-2.5139	-2.55671	-3.44418	-4.55377	-4.78252	-1.53596	-0.358992	-2.7634	0.684099	0.772327	0.638032	0.297668					-3.22202	-2.8565	0.36552	0.431198	0.232504	0.198694
P17600	[K].SQSLTNAFNLPEPAPPRPSLSQDEVK.[A]	2xPhospho [S3(100);S/T]	-0.861396	-1.05227	0.605429	-3.23553	-0.423404	-0.00818825	-0.589777	-1.76154	-0.331282	-2.29829	-2.04243	0.92639	0.68298	0.445851	0.273109					-1.13594	-1.06499	0.0709542	0.367058	0.168299	0.19876
Q6WCQ1-2	[K].DQPDGSSLSPAQSPSQSQPPAASSLR.[E]	2xPhospho [S9(100);S13(100)]	-0.406806	-0.878113	-1.23076	-1.27902	-1.33669	-0.55201	-1.454	-0.854519	-3.11798	-1.06867	-1.04125	0.401749	0.244098	0.313241	0.292501					-0.948675	-1.34644	-0.39777	-0.0142326	0.184612	-0.198845
Q92538	[R].SATDADVVNSGWLVVGK.[D]	1xPhospho [T3(100)]	-3.49001	-3.61489	-3.08053	-3.25155	-1.34538	-2.72386	-3.91952	-3.33961	-4.96196	-2.90286	-4.84989	0.911128	0.830884	0.748749	0.569304					-3.35925	-3.43473	-0.0754808	0.0311699	-0.167863	0.199033
Q9Y2X7-3	[R].SQSDLDDQHDYDSVASDEDTDQEPLR.[S]	1xPhospho [S16(100)]	3.8684	4.32003	4.40641	4.21009	3.7587	4.64644	4.87151	3.96243	4.17645	4.27238	2.95923	0.751021	0.721872	0.956327	0.10493					4.20123	4.09245	-0.108786	-0.0886073	0.110434	-0.199041
P35612	[K].SAPASPVQSPAK.[E]	1xPhospho [S9(100)]	7.21609	7.38986	5.96017	7.8451	6.92243	7.02503	7.84263	7.97706	8.32311	7.16774	6.51271	0.527006	0.200715	0.00583575	0.214224			**		7.10281	7.39582	0.293009	-0.135236	0.0638056	-0.199042
Q8ND56	[K].SPTMEQAVQTASAHLPAPAAVGR.[R]	1xPhospho [S1(100)]	0.0888205	0.131895	1.06497	-0.518317	-0.212985	0.553593	-0.10231	-0.677483	-0.796368	-0.710953	0.574516	0.333725	0.180217	0.0045973	0.467372			**		0.191843	-0.195998	-0.387841	-0.323343	-0.523098	0.199755
Q9NYF8	[K].DLFDYSPPLHK.[N]	1xPhospho [S6(100)]	-0.634412	1.32545	1.16373	1.37689	1.39687	2.03378	1.47165	0.93178	0.855961	1.49845	1.04926	0.241008	0.983257	0.702165	0.846665					0.807914	1.31968	0.511766	0.152287	-0.0475531	0.19984
Q9BY11	[R].GQPYATEWSDDESGNPFGGSETNGGANPFEDDSK.[G]	1xPhospho [S9(100)]	-0.479199	1.33489	1.53692	0.809794	1.70813	2.03433	0.707636	1.27425	5.39293	-1.51023	-2.60761	0.88729	0.0647359	0.149234	0.0851584					0.800601	0.999918	0.199317	0.201907	0.401815	-0.199909
P63096	[K].IDFGDSAR.[A]	1xPhospho [S6(100)]	0.220735	-0.236231	-1.14174	-0.290786	-0.127311	-0.0761566	0.482458	0.469461	0.08288	0.840742	0.156134	0.0481821	0.955065	0.225034	0.641891	*				-0.362006	0.261173	0.623179	0.419642	0.219576	0.200066
O60841	[K].IEPIPGESPK.[M]	1xPhospho [S8(100)]	-0.99936	0.223423	-0.513287	0.131213	-0.345681	-0.358267	0.488979	0.207331	0.144699	-0.342287	-0.386236	0.478527	0.226572	0.0754011	0.415465					-0.289503	-0.0844946	0.205008	-0.15125	-0.35153	0.20028
Q8NFA0	[K].MADTSSMDEDFESDYKK.[Y]	1xPhospho [S6(100)]	-0.846999	-0.640545	-0.931593	-0.9285	-1.11317	-1.95648	-1.51178	-0.903198	-1.27488	-1.57829	-1.45099	0.0129655	0.193594	0.726166	0.868173	*				-0.836909	-1.3984	-0.561488	-0.563237	-0.362662	-0.200575
Q12955	[K].LNDELQSPEK.[K]	1xPhospho [S7(100)]	-1.89207	-1.0341	-1.06852	-0.752143	-1.26648	-0.59396	-0.526381	-0.605639	-0.431803	-0.707081	-0.735872	0.0575196	0.828414	0.363005	0.648919					-1.18671	-0.695316	0.491392	0.44567	0.646289	-0.200619
P46821	[K].IAELEEEQSQGSTTNSDWMK.[N]	1xOxidation [M19];2xPhospho [S9(100);S16(100)]	2.0823	3.04818	3.19278	3.71058	3.79589	2.99524	2.44733	3.49475	2.2589	2.82945	1.91918	0.666291	0.337644	0.252875	0.512103					3.00846	2.82011	-0.188351	-0.291021	-0.0903721	-0.200649
Q13107	[R].NFTTSPK.[S]	1xPhospho [S5(100)]	-1.56251	-2.23006	-1.31841	-1.68079	-1.09932	-0.716799	-1.64875	-2.46419	-1.22865	0.519161	1.70243	0.206028	0.163481	0.227502	0.392783					-1.69794	-0.705159	0.992781	0.522326	0.72301	-0.200684
Q9UJ70-2	[R].SLGLSLSGGDQEDAGR.[I]	1xPhospho [S7(100)]	1.33554	1.63014	1.24975	1.28326	1.74615	2.0191	1.80645	1.01448	1.90865	0.211542	0.371693	0.847959	0.320099	0.363992	0.164945					1.37467	1.29687	-0.0778054	0.436755	0.23595	0.200806
P07197	[R].VSGSPSSGFR.[S]	1xPhospho [S4(100)]	5.44941	3.5694	4.08384	4.06723	4.55998	3.3913	5.46471	4.50363	4.34559	2.7005	5.10738	0.994988	0.893048	0.876674	0.268453					4.29247	4.29616	0.00368534	0.428096	0.226938	0.201158
Q9NYB0	[K].YLLGDAPVSPSSQK.[L]	1xPhospho [S9(100)]	1.25515	0.956202	1.99806	1.75314	1.08986	1.8537	1.09525	0.7414	1.01564	0.821716	0.861397	0.133195	0.129101	0.124573	0.566195					1.49064	1.06842	-0.422212	-0.488498	-0.28709	-0.201407
Q7Z6Z7	[R].GSGTASDDEFENLR.[I]	1xPhospho [S6(100)]	2.41218	3.1749	2.88819	2.86433	2.57205	2.79648	2.48464	2.94563	2.61514	1.90548	2.38561	0.170402	0.190709	0.531439	0.790556					2.8349	2.52929	-0.305609	-0.304212	-0.102638	-0.201574
P61421	[R].LYPEGLAQLAR.[A]	1xPhospho [Y2(100)]	0.00231266	-0.17416	-0.342031	-0.873864	0.0949526	0.595783	0.299238	-0.140497	-0.334145	0.331648	-1.01304	0.318552	0.989505	0.791574	0.129808					-0.346936	-0.0237232	0.323213	0.353048	0.15147	0.201578
Q2M2I8	[K].VGSLTPPSSPK.[T]	1xPhospho [T5(100)]	4.90724	5.10859	4.66805	5.33049	4.97629	4.95425	5.50971	4.99398	5.40423	2.8638	3.75756	0.486775	0.28693	0.259954	0.587939					5.00359	4.63712	-0.366475	-0.0316281	0.169952	-0.201581
P38606	[K].ITWSIIR.[E]	1xPhospho [S4(100)]	-1.14848	-1.14921	-0.788774	-1.35537	-0.808515	-0.440325	-0.658625	-0.641321	-1.4124	-0.505724	-2.0405	0.575898	0.971277	0.830707	0.481781					-1.11046	-0.92963	0.180827	0.490219	0.28862	0.201599
P46821	[K].DSISAVSSEKVSPSK.[S]	1xPhospho [S12(99.7)]	2.69269	1.2163	1.01142	0.250607	1.43537	-0.262627	0.821718	-1.86897	1.02711	-0.602001	1.02182	0.16654	0.756535	0.279109	0.786971					1.29275	0.224631	-1.06812	-0.292141	-0.0903721	-0.201769
Q96B18	[R].AWASSWESEAAPEPAAPPAAPSPPDSPAEGR.[L]	2xPhospho [S22(100);S26(100)]	-3.13885	-1.83378	-1.0389	-3.41336	-2.36518	-4.60602	-5.67963	-1.48504	-4.69943	-3.69293	-2.84982	0.173012	0.351655	0.736165	0.321416					-2.35622	-3.62543	-1.26921	-1.20661	-1.40846	0.201849
Q6WCQ1-2	[K].AATEALGEKSPDSATVSGYDIMK.[S]	1xPhospho [S10(100)]	-0.601888	0.826151	0.426661	-0.344846	0.023448	0.968826	-4.03209	-0.388397	-2.54087	0.311342	0.927155	0.470858	0.861298	0.474611	0.4558					0.0765195	-0.675797	-0.752317	-0.0174594	0.184612	-0.202072
Q15388	[R].IVSAQSLAEDDVE.[-]	1xPhospho [S6(99.7)]	-2.77619	-1.2918	-1.50434	-0.573442	0.269172	-3.01501	-2.46733	-0.552753	-1.54134	-2.65456	-1.58955	0.873049	0.0389059	0.101248	0.278057		*			-1.53644	-1.6502	-0.113754	-0.191483	0.0108356	-0.202319
P46821	[K].RESVASGDDR.[A]	2xPhospho [S3(100);S6(100)]	-0.505702	1.37229	0.431189	-1.12496	-2.70052	2.12219	0.303682	-2.0906	0.0750008	1.2861	-2.6479	0.61281	0.460661	0.402758	0.0146463				*	0.0432029	-0.521722	-0.564924	0.112257	-0.0903721	0.20263
Q8N1G4	[K].RQSVSGLHR.[Y]	1xPhospho [S3(100)]	-0.171365	-0.570934	-4.9866	-1.47472	-1.10636	-1.67529	0.690161	-1.37345	-1.02057	0.932016	1.15553	0.181568	0.842777	0.479277	0.760219					-1.8009	-0.342566	1.45834	0.00225115	-0.200484	0.202735
Q14194-2	[R].SAGRPDAVGLPGPGGSEDTASDVSEPSGSAVSSPGERDERPPTLR.[I]	1xPhospho [S32(98.7)]	-2.95523	0.537426	1.77062	0.721591	0.135419	-0.606491	1.07979	1.41948	2.15726	0.655462	-1.88059	0.699733	0.219999	0.33991	0.380196					0.0186008	0.422905	0.404304	0.0259538	-0.177402	0.203356
Q9Y2I7	[R].SASITNLSLDR.[S]	1xPhospho [S3(100)]	-0.420329	-1.55186	-0.768576	-0.540975	-0.73544	-1.84504	-0.735313	-0.503254	-1.96023	-0.599998	-2.78047	0.343629	0.866287	0.835525	0.653506					-0.820434	-1.30854	-0.488101	-0.0806651	-0.284368	0.203702
Q09666	[R].LPSGSGAASPTGSAVDIR.[A]	1xPhospho [S9(100)]	2.49185	2.81788	2.84705	3.58236	2.33142	2.10186	2.80816	2.6679	1.15664	2.67104	3.64034	0.311666	0.143011	0.254943	0.0168167				*	2.93478	2.48248	-0.452305	-0.164563	-0.368444	0.203881
P61981	[R].YLAEVATGEK.[R]	1xPhospho [Y1(100)]	0.972096	-0.425158	-0.7124	-1.02908	-0.040431	0.179682	-0.047245	0.0426846	-0.251814	0.412563	-0.0419331	0.346185	0.719282	0.903224	0.654591					-0.298636	0.0362152	0.334851	0.528348	0.324449	0.203899
O43395	[K].GDDDEESDEEAVKK.[T]	1xPhospho [S7(100)]	0.322776	0.692383	0.239988	0.607898	-0.0969458	1.14547	0.768717	0.284082	0.441704	1.56077	0.346619	0.584416	0.200307	0.710489	0.217809					0.465761	0.635773	0.170012	-0.023633	0.180321	-0.203954
Q9NQX3-2	[R].DTASLSTTPSESPR.[A]	1xPhospho [S12(99.5)]	1.0781	2.49302	3.12179	2.77635	1.78463	2.09442	2.43383	2.79515	2.25344	0.855228	2.20799	0.514654	0.59614	0.948953	0.559251					2.36732	2.06067	-0.306647	-0.426698	-0.222472	-0.204226
Q15746	[K].SSTGSPTSPLNAEK.[L]	1xPhospho [S5(100)]	2.14016	1.64701	1.19583	2.50195	0.228873	1.47989	2.91156	2.41509	1.41822	1.77784	2.90535	0.992052	0.175251	0.675985	0.410268					1.87124	1.87669	0.00545066	-0.11575	-0.320988	0.205238
Q92932-3	[R].AALGESGEQADGPK.[A]	1xPhospho [S6(100)]	4.08897	3.97659	3.34377	3.39657	4.48309	4.2478	3.18356	4.13088	5.12157	3.70245	3.78866	0.28689	0.0229993	0.0594666	0.159927		*			3.70148	4.094	0.392525	0.444301	0.238973	0.205328
Q9NQG6	[R].AISAPTSPTR.[L]	2xPhospho [S3(100);S7(99.4)]	0.818847	0.0985813	0.133694	0.0478449	-0.437722	-0.669676	-0.00333404	0.336426	-0.488821	0.0921955	0.563192	0.212554	0.374633	0.238965	0.213104					0.274742	-0.0868199	-0.361562	-0.119472	-0.324907	0.205436
P54284	[R].GEEHSPLER.[D]	1xPhospho [S5(100)]	1.82854	1.72042	2.31142	1.37956	1.93735	2.75157	1.62992	2.31621	2.03206	1.21404	1.85142	0.609108	0.615475	0.929519	0.948332					1.80998	1.96179	0.151812	0.162872	-0.0426092	0.205481
P51116	[R].TDGSISGDRQPVTVADYISR.[A]	1xPhospho [S4(100)]	-1.2478	-2.05896	0.052063	-2.66529	-0.286859	-1.73954	-3.51405	-3.20705	-1.46775	-2.29986	-1.83514	0.437464	0.853714	0.261784	0.864669					-1.48	-2.05003	-0.570037	-0.181762	0.0239782	-0.20574
O60264	[K].TPTSPLK.[M]	1xPhospho [S4(100)]	1.99219	0.282728	0.844843	0.922544	0.552556	1.21874	0.929707	0.869484	1.14693	-0.128849	0.375145	0.418192	0.659602	0.838119	0.994336					1.01058	0.709101	-0.301476	-0.0142093	0.191974	-0.206183
P46821	[K].TPEDGDYSYEIIEK.[T]	1xPhospho [T1(100)]	5.19103	2.84052	2.6996	2.92556	2.58553	3.36921	3.59421	2.55658	1.93736	1.56283	3.08729	0.226956	0.24048	0.316142	0.575192					3.41418	2.67043	-0.743749	-0.297506	-0.0903721	-0.207134
Q00610	[R].ISGETIFVTAPHEATAGIIGVNR.[K]	1xPhospho [T5(100)]	-0.978425	-1.08741	-1.78037	-1.99278	-1.03748	-0.722561	-1.07818	-0.514433	-2.75045	-0.883373	-5.42685	0.742151	0.605453	0.437594	0.298259					-1.45974	-1.77333	-0.313587	0.396412	0.189041	0.207371
P78559-2	[R].ADSKESLKATTK.[T]	2xPhospho [S3(100);S6(100)]	0.340623	1.6683	2.85995	-1.19575	-0.622827	1.0237	2.46546	2.34772	0.676786	0.62418	3.75845	0.589232	0.700179	0.18354	0.75526					0.918279	1.46764	0.549361	0.0192428	-0.188309	0.207551
P42684	[R].GAQASSGSPALPR.[K]	1xPhospho [S8(100)]	-0.251679	-3.74631	-2.1139	-1.32308	-2.00609	-3.04074	-2.01546	0.249928	-3.72247	-1.21735	-0.622692	0.919996	0.369068	0.757137	0.0106579				*	-1.85874	-1.76784	0.0909015	-0.287602	-0.0799732	-0.207629
Q9Y6V0	[K].LPTAVSLYSPTDEQSIMQK.[E]	1xPhospho [S9(100)]	3.25076	2.0655	2.02699	1.09569	1.86235	1.86165	1.63819	1.41563	1.45355	1.63701	1.29481	0.162671	0.738199	0.281456	0.506663					2.10973	1.59474	-0.51499	-0.409232	-0.20155	-0.207683
P36915	[R].EEQTDTSDGESVTHHIR.[R]	1xPhospho [S7(100)]	3.53545	3.32332	3.60656	3.31212	2.99976	4.58371	4.41933	3.50781	4.03582	3.46914	3.31736	0.330049	0.389119	0.751092	0.215344					3.44436	3.76185	0.317487	0.0784326	-0.129379	0.207812
P02686-3;P02686-6	[K].NIVTPRTPPPSQGK.[G]	2xPhospho [T4(100);T7(100)]	-1.18576	-0.508656	-2.1721	0.0726137	-0.817748	-3.76374	-0.43326	-1.65381	-0.31403	-3.33455	-1.06191	0.415155	0.286603	0.305496	0.872771					-0.948475	-1.62558	-0.677104	-0.214704	-0.00646782	-0.208236
P18433	[K].QAGSHSNSFR.[L]	1xPhospho [S8(99.8)]	-0.219235	1.38614	2.05439	1.95727	-0.129243	1.55306	2.2721	1.99347	2.31503	0.743006	2.0092	0.697015	0.885259	0.943169	0.968021					1.29464	1.53666	0.24202	0.321766	0.11334	0.208426
Q99442	[K].EESKKEETPGTPK.[K]	1xPhospho [T11(100)]	0.849372	-5.44557	1.11699	-0.27222	-0.279473	0.731922	0.648563	-0.417763	1.10404	0.0305271	0.709251	0.287175	0.125808	0.363265	0.226751					-0.937857	0.361009	1.29887	0.359987	0.568998	-0.209011
Q8TEA8	[R].SASSGAEGDVSSEREP.[-]	1xPhospho [S11(99.8)]	2.64152	1.76055	2.28678	2.15323	2.72826	1.86168	2.43365	2.8426	2.73396	0.39591	2.28261	0.952824	0.262622	0.433805	0.467576					2.21052	2.18267	-0.0278529	0.21364	0.00387287	0.209767
O43598	[R].YFEADPPGQVAASPDPTT.[-]	1xPhospho [S13(100)]	-0.344539	0.902395	1.00469	0.787354	1.39262	1.55908	1.10562	-0.271067	0.719893	-1.10368	-0.0408764	0.850169	0.642683	0.826153	0.736588					0.587475	0.480227	-0.107248	-0.124982	0.0848131	-0.209795
Q6ZWB6	[K].HSTLLSVPDSTLASMFSPSSPR.[G]	1xOxidation [M15];1xPhospho [S20(100)]	-2.0392	-3.27645	-2.68024	-2.1732	-1.79242	-0.693289	-1.14304	-3.75125	-0.112341	-5.38089	-4.11767	0.914239	0.727559	0.567514	0.376057					-2.54227	-2.42727	0.115004	0.634304	0.424234	0.21007
Q86U42	[R].APPGAPGPGPGSGAPGSQEEEEEPGLVEGDPGDGAIEDPELEAIK.[A]	1xPhospho [S17(100)]	-1.55001	-2.04233	-1.76288	-4.06078	-1.64214	-1.10439	-4.09593	-1.00224	-3.46457	-1.49016	-3.16676	0.92631	0.588843	0.937882	0.827157					-2.354	-2.28088	0.0731173	0.26047	0.0502377	0.210233
Q99747	[K].SPATPQAKPDGVTATAADEEEDEYSGGLC.[-]	1xCarbamidomethyl [C29];1xPhospho [S1(100)]	1.25092	1.71951	1.03587	1.12115	1.99368	0.997519	1.16151	1.79006	1.64609	1.00956	0.930737	0.757353	7.55466e-06	0.00516869	0.399136		***	**		1.28186	1.36131	0.079443	-0.0245247	-0.234936	0.210411
Q86UL8	[R].IIPQEELNSPTSAPSSEK.[Q]	1xPhospho [S9(100)]	0.280988	-0.0442314	-0.912018	-0.034276	-0.12877	0.828125	0.0748215	0.371161	0.388306	-0.297346	-1.12069	0.612382	0.404022	0.0633867	0.1168					-0.177384	0.0165153	0.1939	0.114075	-0.096405	0.21048
Q9UDY2	[R].SILKPSTPIPPQEGEEVGESSEEQDNAPK.[S]	1xPhospho [S20(100)]	-0.132829	0.133492	0.676847	1.99188	0.417853	-1.08413	1.28293	-0.107508	-0.954147	1.87702	0.188656	0.521509	0.216561	0.575573	0.262072					0.667348	0.231525	-0.435823	-0.216514	-0.00588226	-0.210631
P17600	[K].SQSLTNAFNLPEPAPPRPSLSQDEVK.[A]	1xPhospho [S3(100)]	2.00657	-1.95769	-0.326088	-3.84785	-0.003335	-0.757307	-1.94964	-2.32426	-1.96766	-0.76269	-0.172527	0.921947	0.477572	0.126616	0.804037					-1.03126	-1.13392	-0.102654	0.3792	0.168299	0.210901
Q2M2I8	[K].VQTTPPPAVQGQK.[V]	1xPhospho [T4(100)]	2.30139	2.88269	2.42721	3.00439	2.89503	3.05007	2.56411	2.61389	2.89272	1.66596	1.70253	0.604472	0.167525	0.114592	0.389066					2.65392	2.48347	-0.170449	-0.0410643	0.169952	-0.211017
O00116	[R].AASAATAAPTATPAAQESGTIPK.[K]	1xPhospho [S3(100)]	-1.61761	-2.11187	-1.80221	-1.05497	-1.53862	-0.701046	-1.2785	-1.96173	-1.45985	-1.47816	-2.04513	0.600202	0.220649	0.859971	0.840533					-1.64667	-1.49472	0.151946	0.231754	0.0207195	0.211034
P17600	[K].TYATAEPFIDAK.[Y]	1xPhospho [T4(100)]	-2.7774	0.0773907	-1.31411	-0.0491304	0.00715923	0.387295	-3.52086	-0.724379	-0.476721	-1.34927	-2.60628	0.852008	0.112832	0.127466	0.473788					-1.01581	-1.18329	-0.16748	-0.0427575	0.168299	-0.211056
Q96CX2	[R].SPSGGAAGPLLTPSQSLDGSR.[R]	1xPhospho [S16(100)]	2.6174	3.51562	3.3199	3.46955	2.66909	2.50333	2.22143	2.8562	1.80773	2.31302	2.06844	0.00484357	0.862177	0.779954	0.627524	**				3.23062	2.34846	-0.882155	-1.08171	-0.870612	-0.211097
Q9C026-4	[R].NILVQTPESESPQSHR.[A]	1xPhospho [S11(99.7)]	0.582597	-0.315138	0.39945	-0.777688	-0.21481	-0.0619793	-0.162769	0.0724773	-0.565735	-0.813025	0.703512	0.727426	0.490591	0.0957741	0.197122					-0.0276947	-0.148904	-0.121209	-0.204926	-0.416181	0.211255
P78559-2	[K].ELSSPISPK.[S]	1xPhospho [S7(100)]	6.43547	6.82854	6.51723	6.77716	7.21657	6.67016	6.27414	5.74489	6.84965	4.62312	6.79731	0.488968	0.446426	0.794168	0.823141					6.6396	6.31083	-0.328764	0.0229697	-0.188309	0.211278
Q08209	[R].LEESVALR.[I]	1xPhospho [S4(100)]	0.555512	-0.0536785	-0.960234	-0.157393	-0.447335	0.264669	1.09072	0.564985	-0.000341415	0.470951	-0.645449	0.397208	0.859344	0.343318	0.295148					-0.153948	0.185458	0.339406	0.370205	0.581654	-0.211448
Q6ZVL6	[R].SPQNVMAQQK.[V]	1xPhospho [S1(100)]	2.91901	3.32805	2.86651	3.11807	3.31745	3.56359	2.99789	3.25495	3.37305	1.5361	2.66365	0.78888	0.147492	0.219369	0.688738					3.05791	2.9581	-0.0998115	0.236414	0.0245266	0.211887
Q9NZU7	[R].GLSPALGLR.[G]	1xPhospho [S3(100)]	-4.14862	-3.79471	-3.5177	-2.47643	-5.37577	-3.0967	-0.382582	-2.69407	-3.09232	-2.27612	-2.69331	0.413075	0.179705	0.753143	0.990001					-3.48436	-2.80155	0.682812	0.962131	0.750164	0.211967
Q01484;Q01484-5	[K].YGSLDVAK.[L]	1xPhospho [S3(100)]	1.07848	-0.0506668	-0.685457	-0.153897	-0.668656	-0.102428	-0.321051	-0.706484	-4.3782	-0.382708	1.70116	0.464295	0.0883288	0.142469	0.0757646					0.0471139	-0.694052	-0.741166	-0.280426	-0.068224	-0.212202
P10644	[R].TDSREDEISPPPPNPVVK.[G]	1xPhospho [S9(100)]	2.76811	3.72104	3.8218	4.16991	3.48479	2.73004	3.53912	4.23676	3.58834	3.52318	3.08791	0.622185	0.238426	0.259015	0.705298					3.62021	3.45573	-0.16448	-0.248238	-0.0357056	-0.212532
P10636-6;P10636-2;P10636-4;P10636-8;P10636	[K].VAVVRTPPKSPSSAK.[S]	1xPhospho [T6(100)]	0.366956	5.14994	5.63245	4.12738	4.64316	3.33754	3.74345	3.16823	5.79319	3.87487	3.3873	0.864379	0.21978	0.677967	0.393923					3.81918	3.99254	0.173355	-0.895203	-0.682578	-0.212625
Q9C0B0	[R].NSSLGSPSNLCGSPPGSIR.[K]	1xCarbamidomethyl [C11];1xPhospho [S13(100)]	-1.8298	-0.645811	-1.37614	-0.494308	-0.881541	-0.154007	-1.94618	-0.592402	-4.00119	-2.33201	-1.72436	0.432272	0.869834	0.945014	0.237622					-1.08651	-1.66167	-0.575157	-0.713388	-0.500587	-0.212801
P46821	[R].EKRESVASGDDR.[A]	1xPhospho [S5(100)]	2.55031	1.12611	0.588793	0.961093	0.740264	-0.431629	0.762445	0.959188	0.246151	0.377934	1.14712	0.0974425	0.867782	0.666858	0.44465					1.30658	0.543068	-0.763509	-0.303337	-0.0903721	-0.212965
O75781	[K].ADEVTLSEAGSTAGAAETR.[G]	1xPhospho [S11(99.6)]	-1.5028	-2.47831	-0.374136	0.465127	0.167596	-2.08313	-1.35022	-1.80041	-2.8485	-1.1365	0.716888	0.78949	0.206131	0.330825	0.000300962				***	-0.972531	-1.19061	-0.218081	-0.411754	-0.198668	-0.213086
O95155-4	[R].LAGGQTSQPTTPLTSPQR.[E]	1xPhospho [S15(99.7)]	0.0340624	-0.691713	-1.19212	-1.21394	-0.862041	-0.693773	-1.28499	-2.81093	-0.957348	-0.684261	-0.957092	0.369959	0.298769	0.210838	0.377827					-0.765929	-1.17863	-0.412704	-0.0151739	-0.228362	0.213188
P05771-2	[R].HPPVLTPPDQEVIR.[N]	1xPhospho [T6(100)]	7.63351	6.02857	5.74085	5.96767	6.96992	6.74434	7.24185	6.87015	7.04863	7.03975	6.67232	0.103306	0.981337	0.480681	0.636616					6.34265	6.94099	0.598344	0.971799	0.757879	0.21392
O94811	[K].AANRTPPKSPGDPSKDR.[A]	1xPhospho [T5(100)]	1.33352	3.15004	3.03136	3.27244	3.99312	2.67025	2.2966	1.98351	4.732	2.81528	0.133301	0.965886	0.115297	0.170221	0.106008					2.69684	2.66058	-0.0362587	-0.420448	-0.206366	-0.214083
Q9NQ66	[K].TPSSEELGGDIPGK.[E]	1xPhospho [T1(100)]	2.05876	0.251503	-0.755867	0.0176153	-1.02086	0.26759	0.867697	0.335474	0.000501633	-2.34976	0.980789	0.497499	0.735602	0.81834	0.781633					0.393004	-0.131225	-0.524229	0.13303	0.34721	-0.21418
Q16143	[K].EQASHLGGAVFSGAGNIAAATGLVK.[R]	1xPhospho [S4(100)]	-2.73583	-1.7859	-3.70666	-2.88246	-2.40534	-2.15066	-3.18743	-3.91028	-3.8226	-3.47635	-5.30215	0.288069	0.578878	0.505159	0.158267					-2.77772	-3.46497	-0.687256	-0.667204	-0.452868	-0.214336
Q9UJ14	[R].LPSSSSEMGSQDGSPLR.[E]	1xPhospho [S14(100)]	1.47831	1.61568	1.42129	2.01713	0.9549	1.29328	1.89489	2.45838	1.95211	2.15517	0.917097	0.933922	0.655132	0.231823	0.450923					1.6331	1.66083	0.027729	0.347894	0.133036	0.214859
P07197	[K].AKSPVPKSPVEEAKSK.[A]	2xPhospho [S3(100);S8(100)]	-1.59511	-1.04211	-4.1664	-3.03147	-2.60772	-1.44956	-0.851353	-5.06324	-0.433889	-3.22474	-1.87139	0.804486	0.978916	0.894204	0.0629132					-2.45877	-2.21456	0.244214	0.441904	0.226938	0.214965
O00303	[K].TCFSPNR.[V]	1xCarbamidomethyl [C2];1xPhospho [S4(100)]	-4.74949	-0.1551	0.101013	-0.262998	0.295037	0.198067	-0.561855	-1.91262	0.626669	-0.459364	-1.56127	0.441595	0.459051	0.553531	0.418887					-1.26664	-0.482191	0.784454	-0.250315	-0.465324	0.215009
Q07960	[K].SSSPELVTHLK.[W]	2xPhospho [S3(100);S/T]	-0.704537	1.13021	0.880981	-1.13509	-0.19564	0.411835	0.126627	0.522774	-4.5195	1.85148	-0.506618	0.742291	0.421108	0.303252	0.609318					0.0428886	-0.329864	-0.372752	0.0384049	-0.176656	0.215061
Q9UDT6	[K].TGNESGSNLSDSGSVKR.[G]	2xPhospho [S10(100);S/T]	-2.18586	-3.33356	-1.38718	-3.40433	-2.14596	-2.71007	-2.68038	-3.76905	-1.78383	-2.27676	-0.390331	0.618799	0.34369	0.0647239	0.482566					-2.57773	-2.25091	0.326818	0.482946	0.267723	0.215223
Q13972	[K].FSSPPPLSITK.[T]	1xPhospho [S3(100)]	-1.26486	-0.623648	-2.03135	-0.896165	-1.30763	-2.17278	-1.24533	-1.11104	-1.27221	-1.70098	-2.82111	0.270542	0.100068	0.0570073	0.225658					-1.20401	-1.66158	-0.457575	-0.227113	-0.442786	0.215673
Q969E4	[R].EDEGEPGDEGQLEDEGSQEK.[Q]	1xPhospho [S17(100)]	1.00306	0.819193	0.57287	0.81371	0.492555	1.46724	0.43466	2.87787	0.99036	0.331892	0.2913	0.716249	0.216172	0.124346	0.96058					0.802209	0.983697	0.181488	-0.323897	-0.539721	0.215824
Q15811;Q9NZM3	[R].DQFSPDDFLGR.[T]	1xPhospho [S4(100)]	-0.0859175	-0.894165	-1.06525	-0.993991	-0.319997	-0.668167	-2.49702	-0.290068	-5.88655	-1.16302	-2.27038	0.307386	0.590562	0.641023	0.201017					-0.759831	-1.87074	-1.11091	-0.218939	-0.00295258	-0.215987
Q9NQW6	[R].AESGDSLGSEDR.[D]	1xPhospho [S6(100)]	2.95787	1.74004	-0.678568	2.78026	0.380742	1.14115	2.61549	1.03107	1.98919	2.07515	2.79434	0.98131	0.379323	0.782949	0.92012					1.6999	1.71816	0.0182596	-0.27096	-0.486986	0.216026
Q86UR5;Q86UR5-6	[R].SASTNCLRPDTSLHSPER.[E]	1xCarbamidomethyl [C6];1xPhospho [S15(100)]	0.820699	1.75542	1.67242	1.59003	1.50871	1.27462	1.40512	1.42499	0.140982	-0.194378	0.954847	0.201151	0.759027	0.926145	0.325567					1.45964	0.930697	-0.528944	-0.356606	-0.573133	0.216527
Q9C0C9	[R].KKSIPLSIK.[N]	1xPhospho [S3(100)]	-2.53206	-1.55312	-1.08402	-1.49666	-0.0581198	-2.09778	-0.365599	-3.74451	-2.00285	-1.32183	0.344164	0.66155	0.42796	0.305851	0.418909					-1.66646	-1.32093	0.345532	0.203057	0.419657	-0.2166
Q13671	[R].SMSAAFCSLLAPER.[Q]	1xCarbamidomethyl [C7];1xPhospho [S3(100)]	-2.81196	-1.32081	-0.985252	-2.5455	-0.496421	-2.24027	-1.56653	-1.66942	-2.17092	-1.97451	-4.49185	0.812182	0.159279	0.463649	0.353445					-1.91588	-2.08713	-0.171253	-0.0413594	-0.258041	0.216682
Q9H019	[R].NASVPNLR.[G]	1xPhospho [S3(100)]	2.28113	1.33131	1.67497	1.94288	2.0513	1.14518	1.37732	1.66181	0.864006	1.44996	2.79784	0.615591	0.362171	0.350623	0.00291209				**	1.80757	1.62106	-0.18651	-0.358958	-0.142153	-0.216805
Q15349-2	[R].DESGSPESIR.[V]	1xPhospho [S5(100)]	0.27097	-0.00523186	0.34104	0.641086	0.691613	0.545078	0.315516	0.715187	-0.298391	1.30405	0.841145	0.33468	0.238335	0.734224	0.0657816					0.311966	0.587743	0.275777	0.385608	0.168409	0.217199
Q16555	[R].NLHQSGFSLSGAQIDDNIPR.[R]	1xPhospho [S5(100)]	3.68282	3.90744	4.24412	3.07864	3.18145	3.56717	4.36099	2.9625	3.60967	1.18031	3.40604	0.332899	0.924191	0.487589	0.846049					3.72826	3.18116	-0.547094	-0.389088	-0.171608	-0.21748
Q96PR1	[K].LQPSPPPLSPPPR.[A]	2xPhospho [S4(100);S9(100)]	-0.136445	-1.15062	-1.03198	0.0372915	0.876117	-0.215504	0.152958	0.0748005	2.0991	-0.7626	0.884487	0.0858341	0.314358	0.141172	0.954787					-0.570438	0.444195	1.01463	0.737172	0.519346	0.217825
Q8N1I0-2;Q8N1I0-3	[K].ESKTPPPYSVYER.[T]	1xPhospho [S2(100)]	-1.05013	-0.406929	-0.188892	-0.0330534	0.0399561	-1.39966	-0.733751	-0.028019	-0.87245	-0.355494	0.473549	0.980987	0.681374	0.928526	0.0322417				*	-0.41975	-0.410839	0.00891154	-0.0575829	-0.275439	0.217856
O43719	[K].VLDEEGSER.[E]	1xPhospho [S7(100)]	1.90801	1.5992	0.548622	1.58007	0.302205	2.27904	1.78977	0.86101	0.341686	0.762188	0.989996	0.424275	0.145825	0.582459	0.771724					1.40898	1.04656	-0.36242	-0.728627	-0.51067	-0.217957
P46821	[K].DYNASASTISPPSSMEEDKFSR.[S]	1xOxidation [M15];1xPhospho [S10(100)]	1.91106	1.43634	1.23209	2.5311	2.44687	1.85144	1.7235	1.8015	3.00733	1.71277	0.729338	0.782513	0.222041	0.0299357	0.360617			*		1.77765	1.89611	0.118458	0.1278	-0.0903721	0.218173
Q9UPN3	[K].SQDSVLDPAER.[A]	1xPhospho [S1(100)]	-0.205436	-0.58761	-0.817482	-0.815959	-0.525535	-0.731297	-0.514463	-0.305916	-1.42761	-0.60903	0.232483	0.853714	0.434639	0.460391	0.0649644					-0.606622	-0.554482	0.0521401	0.17625	-0.0430508	0.219301
O00499	[K].SPSPPDGSPAATPEIR.[V]	2xPhospho [S3(100);S8(100)]	3.50438	3.61531	2.67492	3.7535	3.30603	3.11522	4.07542	3.47557	3.51225	2.65683	3.40276	0.935036	0.563843	0.178905	0.895626					3.38703	3.36344	-0.02359	-0.157089	0.062439	-0.219528
P27816-3	[R].DGIARPEEGRPVVSGTGNDITTPPNK.[E]	1xPhospho [T22(100)]	1.51373	2.55197	1.84508	1.84621	-0.924645	0.166752	2.43464	2.38242	1.66345	0.984177	0.869619	0.212722	0.957581	0.877898	0.496469					1.93925	1.08234	-0.856904	-0.861468	-0.641937	-0.219531
Q8N414	[R].ELLGLEDASPTH.[-]	1xPhospho [S9(100)]	3.28109	4.36219	3.7699	4.30953	4.44278	4.4048	4.72371	4.6488	4.52875	4.39582	3.59623	0.115947	0.149914	0.0175467	0.261859			*		3.93068	4.39155	0.460879	0.403067	0.182896	0.220171
P46108	[R].DSSTSPGDYVLSVSENSR.[V]	1xPhospho [S3(100)]	1.94129	2.13761	1.736	2.2422	2.23087	2.18857	1.94577	2.06735	2.06614	1.82499	0.448475	0.577892	0.272429	0.122863	0.17667					2.01427	1.8246	-0.189679	0.026691	-0.193708	0.220399
Q969V6	[K].FGSTGSTPPVSPTPSER.[S]	1xPhospho [S3(99.4)]	-0.111405	0.758791	0.24255	0.930263	0.320342	0.563669	0.316166	0.749708	0.726118	0.293715	-0.545053	0.710085	0.150639	0.0471166	0.204983			*		0.45505	0.346381	-0.108669	-0.180328	0.0400953	-0.220424
Q9H9H5	[K].SSAQSSAPPAPGAR.[G]	1xPhospho [S6(100)]	-3.71355	1.75756	-0.956039	1.15587	0.3325	-0.704123	-0.999538	-5.06968	-1.47422	-1.15991	0.649256	0.574479	0.829746	0.728016	0.926432					-0.439042	-1.20367	-0.764633	-1.09945	-0.878609	-0.220843
Q9BUH8	[R].YYGGAGGSPGK.[K]	1xPhospho [S8(100)]	-2.51755	0.673241	0.246899	1.12393	-0.392163	0.473434	0.921087	1.33062	0	0.127272	0.301586	0.459067	0.661778	0.391364	0.839395					-0.118368	0.394548	0.512916	-0.158484	-0.379502	0.221019
O14976	[R].QPGSTAQYDAGAGSPEAEPTDSDSPPSSSADASR.[F]	1xPhospho [S24(99.4)]	-3.10427	-0.612038	-1.673	-0.538489	-2.00612	-2.3856	-2.23827	-1.34418	-2.53326	-1.0446	-2.84258	0.320404	0.550738	0.462328	0.845386					-1.48195	-2.05637	-0.574424	-1.09575	-0.874363	-0.221388
Q02641	[R].GPYPPSQEIPMEVFDPSPQGK.[Y]	1xPhospho [S17(100)]	-3.84386	-2.59659	-1.97043	-3.38587	-2.99491	-2.38908	-1.7625	-2.98164	-3.12352	-5.28876	-3.1742	0.814645	0.767987	0.754893	0.997519					-2.94919	-3.10209	-0.152898	-0.00367928	0.217816	-0.221496
Q86XD5-3	[R].DLESLSPR.[E]	1xPhospho [S6(100)]	3.60786	2.27376	1.732	2.53579	2.26683	3.12338	2.02648	2.88143	1.96646	-0.515667	-3.41092	0.304413	0.430137	0.339165	0.355408					2.53735	1.19114	-1.34621	-0.378299	-0.156717	-0.221582
Q9BYI3	[R].AQSENLELLSLK.[R]	1xPhospho [S3(100)]	-4.22251	-2.48096	-2.36536	-2.94806	-3.69446	-3.68232	-1.28232	-1.71079	-2.41397	-2.35377	-1.92306	0.345575	0.861642	0.937719	0.965759					-3.00422	-2.43724	0.566982	0.360738	0.582396	-0.221657
P00558	[K].ELNYFAK.[A]	1xPhospho [Y4(100)]	-1.94929	-2.31608	-2.55143	-3.25389	-1.75087	-2.60415	-2.32781	-3.06567	-2.07671	-2.37329	-1.75374	0.464494	0.763284	0.641314	0.667617					-2.51767	-2.27889	0.238778	0.10594	-0.11595	0.221889
P38606	[R].VGSHITGGDIYGIVSENSLIK.[H]	1xPhospho [S18(99.5)]	-3.45995	-6.49288	-3.16929	-4.24543	-4.31155	-3.0056	-4.54313	-1.83727	-4.65302	-0.934748	-3.78599	0.283229	0.297535	0.650391	0.33633					-4.34189	-3.2959	1.04599	0.0667043	0.28862	-0.221916
P12236;P05141;P12235	[R].YFPTQALNFAFK.[D]	1xPhospho [T4(100)]	1.34081	0.534529	0.654449	-0.390214	1.11833	1.17718	0.268599	0.306782	0.457153	0.999643	-2.01705	0.749124	0.622806	0.752162	0.118172					0.534893	0.33009	-0.204803	-0.137336	0.0850487	-0.222384
Q8WUY3-3	[K].GASPDMAPILEPVDR.[R]	1xPhospho [S3(100)]	-2.01888	-3.79928	-2.21507	-1.96308	-0.133691	0.270166	-0.466803	-3.99278	-0.834267	-1.90576	-1.54602	0.147189	0.389531	0.842801	0.994929					-2.49907	-1.22988	1.2692	1.2827	1.06021	0.222495
Q8NEY1	[R].HSHTIGGLPESDDQSELPSPPALPMSLSAK.[G]	1xPhospho [S19(100)]	-3.85243	-3.63836	-3.03472	-3.26149	-3.18702	-0.00328064	-2.6477	-3.63021	-2.99482	-2.08596	-3.20185	0.186804	0.26606	0.694926	0.552654					-3.44675	-2.53583	0.910916	0.455105	0.232504	0.222601
O15173-2	[R].LLKPGEEPSEYTDEEDTKDHNKQD.[-]	1xPhospho [T12(100)]	2.97042	4.43171	4.89242	3.26914	3.89577	4.80323	4.41456	-0.0708885	5.23153	4.18872	2.46144	0.746538	0.633781	0.363412	0.0813582					3.89092	3.56062	-0.330297	0.338293	0.115526	0.222766
Q9H3S7	[R].GAAAADLLSSSPESQHGGTQSPGGGQPLLQPTK.[V]	1xPhospho [S11(99.6)]	0.900275	0.678473	0.748938	-0.527179	0.358113	1.46157	1.23891	0.235626	0.710463	-0.77388	-1.25655	0.772332	0.679184	0.954987	0.109461					0.450127	0.282037	-0.168089	-0.355592	-0.132739	-0.222853
Q09666	[K].ASLGSLEGEAEAEASSPK.[G]	1xPhospho [S2(100)]	-2.19734	-0.625273	-0.592224	-0.876121	-0.896286	-0.95669	1.26455	-1.25592	-1.53364	-0.363422	0.622063	0.319368	0.31292	0.424377	0.548532					-1.07274	-0.44562	0.627121	-0.145589	-0.368444	0.222855
Q02543	[K].SSGEIVYCGQVFEKSPLR.[V]	1xCarbamidomethyl [C8];1xPhospho [S15(100)]	-0.956931	-0.104836	-0.168665	-3.89256	-0.260037	1.05674	-0.422659	-0.581717	0.0724792	0.826624	-1.28693	0.154321	0.591684	0.870294	0.0566476					-1.28075	-0.0850717	1.19568	0.302761	0.0795403	0.22322
Q9H4G0	[R].SEAEEGEVR.[T]	1xPhospho [S1(100)]	1.62541	0.728273	0.36389	1.5346	-0.0347967	1.71187	0.30504	0.77957	0.586802	1.40979	1.57522	0.708597	0.0691476	0.457048	0.633171					1.06305	0.904786	-0.158259	-0.351869	-0.128521	-0.223348
Q13813-2	[K].EAGSVSLR.[M]	1xPhospho [S6(100)]	0.95435	0.331423	-0.588058	0.0607176	0.512864	0.166155	0.25692	0.0857811	0.761824	0.93507	0.273186	0.423283	0.668406	0.315589	0.208228					0.189608	0.4274	0.237792	0.0771155	-0.146238	0.223354
P12036;P12036-2	[K].SPEKEEAKSPEK.[A]	1xPhospho [S9(100)]	4.92237	3.32487	3.25203	4.07916	3.8559	0.878311	1.3749	3.3607	3.39469	3.76531	3.66376	0.18363	0.654798	0.93779	0.436373					3.89461	2.89908	-0.995526	-0.307322	-0.530701	0.223379
Q9Y2X7-3	[K].SLSSPTDNLELSLR.[S]	1xPhospho [S4(100)]	3.57026	4.15959	4.14009	3.1575	4.54444	4.91987	4.68067	4.15467	4.18931	3.95339	1.80009	0.63218	0.365619	0.405549	0.0785618					3.75686	4.03464	0.277775	0.334135	0.110434	0.223701
Q00341	[K].VATLNSEEESDPPTYK.[D]	1xPhospho [S6(100)]	-1.33445	-1.88396	-0.724339	-0.805444	-2.28876	-0.263992	-0.787155	-0.300259	-1.18683	-0.398191	0.129448	0.340143	0.0691755	0.30424	0.278539					-1.18705	-0.727963	0.459085	0.671758	0.447691	0.224067
O60229	[K].DPAGCLNEGMAPPTPPKNPEEEQK.[A]	1xCarbamidomethyl [C5];1xPhospho [T14(100)]	-0.779963	-0.698166	-1.71943	-4.42715	-1.32314	-0.297098	-1.30249	-0.822088	-1.16818	-1.16697	-2.61269	0.384228	0.319397	0.763535	0.0419779				*	-1.90618	-1.24181	0.664369	0.0815129	-0.142578	0.224091
Q01484;Q01484-5	[K].VVTEEVTTTTTTITEK.[H]	1xPhospho [T14(100)]	-1.12768	-1.86113	-2.77174	-4.82246	-1.87472	-3.32728	-2.60885	-4.55452	-3.47563	-2.28859	0.14312	0.93816	0.578651	0.160977	0.838515					-2.64575	-2.5695	0.0762561	-0.292418	-0.068224	-0.224195
P78559-2	[K].ELAPAWEDTSPEQDNR.[Y]	1xPhospho [S10(100)]	5.78319	5.07026	5.03473	5.47861	5.54323	5.31049	5.54489	5.43734	4.638	3.14726	5.26175	0.457843	0.851006	0.831843	0.262696					5.3417	4.98328	-0.358419	0.036057	-0.188309	0.224366
Q02952	[K].ETCVSGEDPTQGADLSPDEK.[V]	1xCarbamidomethyl [C3];1xPhospho [S16(100)]	4.88892	4.55373	3.0538	4.60773	4.66325	5.02118	4.70022	3.40315	4.98684	2.75069	3.70856	0.858628	0.59282	0.291131	0.327306					4.27605	4.17627	-0.0997744	0.082521	0.307516	-0.224995
Q9C0D0	[K].LPCLPVKLSPPLPPKK.[V]	1xCarbamidomethyl [C3];1xPhospho [S9(100)]	-1.50584	-0.924536	-0.790823	-2.16733	0.34324	-2.49315	-1.10699	-1.66299	-1.16876	-0.713192	-2.72526	0.981592	0.164953	0.602181	0.399874					-1.34713	-1.36102	-0.0138826	0.0464253	0.271526	-0.225101
Q9P1Y5-2	[K].AEAEAGAGSPTSTPAPPEALSSEMSELSAR.[L]	1xPhospho [S9(99.5)]	0.40834	-1.52382	-0.608536	-1.39196	-1.51572	-0.772491	-0.498148	-0.557861	-1.76724	-0.960957	-1.08947	0.56004	0.102826	0.132739	0.477366					-0.778993	-1.02313	-0.244135	0.0392909	-0.186228	0.225519
Q9Y6X4	[K].TSLITEEEDSTSEVLDEELK.[L]	1xPhospho [S10(99.7)]	-2.01721	-0.019186	-0.333536	-0.252467	0.322917	0.0900211	-1.37008	-1.63076	-0.705023	-3.8599	-3.56447	0.35991	0.239376	0.425143	0.527562					-0.6556	-1.53104	-0.875443	-1.07708	-0.851397	-0.225685
O76024	[R].LNATASLEQER.[S]	1xPhospho [S6(100)]	-4.09272	-2.84699	-1.70797	-1.51708	-2.06024	-3.33562	-2.721	-1.36694	-3.86323	-2.16388	-0.136591	0.699986	0.710127	0.710478	0.00758485				**	-2.54119	-2.23536	0.305833	0.113604	0.339344	-0.22574
O60883	[R].ESPPLLPLGTPC.[-]	1xCarbamidomethyl [C12];1xPhospho [S2(100)]	4.48822	5.57116	4.64125	5.26897	5.44367	5.28761	5.28751	3.94139	4.1309	4.81193	4.84228	0.638867	0.632148	0.817862	0.930435					4.9924	4.82076	-0.171645	-0.112829	-0.338572	0.225743
Q15052	[R].KPSEEEYVIR.[K]	1xPhospho [S3(100)]	1.36189	1.68324	1.96123	2.22536	0.653615	1.10355	3.11679	3.21932	0.595558	2.26898	2.89735	0.78614	0.333435	0.616413	0.164099					1.80793	1.97931	0.171376	0.446743	0.220436	0.226307
P05023	[K].LSLDELHR.[K]	1xPhospho [S2(100)]	0.405709	0.107718	-1.74545	-0.469729	-1.01251	0.967964	0.39909	-0.239725	-0.639967	0.735861	-0.364874	0.45003	0.413016	0.76989	0.270655					-0.425439	-0.0220224	0.403416	-0.0587192	-0.285075	0.226356
Q9UBP0	[R].SVSPQTLEAYIR.[W]	1xPhospho [S3(100)]	-1.53882	-1.20405	-1.80821	-2.09284	-0.362283	-1.25431	-1.77381	-0.743118	-1.41904	-2.11788	-2.19965	0.522275	0.0053648	0.0374916	0.587006		**	*		-1.66098	-1.41001	0.250967	0.254476	0.0280819	0.226394
Q5TCY1	[R].VNSPESER.[L]	1xPhospho [S3(100)]	-0.409595	-0.880787	-0.425867	-0.549813	-0.676021	-0.226122	-3.12998	-1.03777	-0.138176	-1.62596	0.239885	0.541796	0.756805	0.797333	0.594549					-0.566515	-0.94202	-0.375505	-0.18818	0.0390911	-0.227272
O94819	[R].AGSRPQSPSGDADAR.[G]	1xPhospho [S7(100)]	2.74732	5.57721	5.24755	5.56159	4.77397	5.61531	5.537	5.16804	5.42725	4.79396	5.25632	0.421335	0.625438	0.539729	0.744756					4.78342	5.22455	0.441134	-0.148245	0.0791473	-0.227393
Q9UDT6	[R].IGFPSTSPAK.[A]	1xPhospho [S7(100)]	1.86748	2.75974	3.15341	2.59438	3.17653	3.11526	2.71228	1.85726	3.4598	1.06008	2.71723	0.986484	0.461586	0.925616	0.749318					2.59375	2.58549	-0.00826052	0.0401721	0.267723	-0.227551
Q96DZ5	[K].TPSSPSLGSLQQR.[D]	1xPhospho [S4(100)]	1.30726	0.0731525	0.571508	0.45053	0.55214	0.73333	0.836803	0.127584	0.110878	0.380844	0.905024	0.757652	0.0176825	0.0580261	0.206326		*			0.600612	0.520943	-0.0796683	0.041121	-0.186867	0.227988
Q5VUB5	[R].SGGQLPSLQEETTR.[R]	1xPhospho [S1(100)]	-4.51058	-0.345303	-0.908245	-1.3299	-1.77903	-1.63906	-0.525484	-1.21811	-1.48557	-0.37203	0.250652	0.32832	0.921444	0.942879	0.942163					-1.77351	-0.966948	0.80656	-0.0990367	0.128961	-0.227997
P78559-2	[K].MLEEKSPEKVK.[A]	1xOxidation [M1];1xPhospho [S6(100)]	-2.00821	-3.32675	-0.245159	-2.97106	1.67318	-2.44973	-2.9986	-3.89022	2.01384	-0.0966148	-5.56645	0.745067	0.354918	0.626415	0.258683					-2.13779	-1.61637	0.521424	0.0399064	-0.188309	0.228215
Q8TB36	[R].QEEQRGSPPLR.[A]	1xPhospho [S7(100)]	5.46158	6.44234	6.53088	6.12425	6.39364	5.68839	5.6586	6.21703	6.30778	6.31264	5.60079	0.662516	0.0738744	0.45165	0.498195					6.13976	6.02555	-0.114205	-0.0662618	-0.294548	0.228286
C9J069	[R].APPGLTPAPASPPVLPR.[R]	1xPhospho [S11(100)]	2.85196	3.87282	3.51432	4.14798	3.77736	3.79267	3.56784	4.15701	3.41851	3.06416	2.84314	0.80175	0.173809	0.0738083	0.968367					3.59677	3.51724	-0.0795279	-0.125731	-0.354062	0.228332
P55087	[K].GKDQSGEVLSSV.[-]	1xPhospho [S10(100)]	-3.54609	-2.20659	-2.55072	-0.417422	-2.67235	-3.55725	-3.00964	-0.768816	-3.09384	-2.81289	-2.24851	0.545281	0.553392	0.290241	0.138369					-2.1802	-2.59476	-0.414553	-0.434239	-0.66264	0.2284
Q5TCY1	[R].MDLPGSPSR.[Q]	1xPhospho [S6(100)]	1.88797	-0.84494	0.575535	-0.410554	-0.107266	1.60671	0.260315	0.874941	-0.172615	-2.49253	-2.93872	0.472228	0.881014	0.873562	0.736146					0.302003	-0.424167	-0.72617	-0.189757	0.0390911	-0.228848
P49792	[R].EDALDDSVSSSSVHASPLASSPVR.[K]	1xPhospho [S21(99.6)]	-1.77519	-1.23941	-3.83738	-0.812871	-2.34779	0.757849	-0.282255	-1.37521	-1.73527	0.116692	-1.45713	0.209711	0.446315	0.459436	0.440445					-1.91622	-0.903303	1.01291	0.132094	-0.0968094	0.228904
Q9Y4F1-2	[K].SPDEATAADQESEDDLSASR.[T]	1xPhospho [S12(100)]	2.04079	2.42729	1.737	2.6537	1.85425	1.67215	2.30406	2.03953	1.78689	2.39749	2.08601	0.358541	0.642205	0.718729	0.849505					2.2147	2.02005	-0.194643	-0.194511	0.0344048	-0.228916
Q684P5	[K].SETSSNPSSPEICPNK.[E]	1xCarbamidomethyl [C13];2xPhospho [S5(99.2);S9(100)]	1.14571	-0.74618	-0.263226	-0.899051	0.0537519	-1.147	-1.80612	0.184147	-3.93059	-1.11535	-0.551298	0.239428	0.609352	0.427763	0.076567					-0.190686	-1.18749	-0.996806	-0.610644	-0.839663	0.229018
Q8IXS8	[K].HLSLPAGQVVPK.[I]	1xPhospho [S3(100)]	-2.64007	-4.02676	-3.77393	-1.30885	-2.71944	-2.81533	-1.48886	-4.60694	-0.73753	-0.758816	-3.70739	0.56035	0.463495	0.729347	0.403316					-2.9374	-2.4049	0.532502	0.487556	0.258338	0.229218
O94979-8	[K].DSDQVAQSDGEESPAAEEQLLGEHIK.[E]	1xPhospho [S13(100)]	1.58764	2.1947	1.53147	2.05502	1.26174	3.00685	2.59793	2.28085	2.3791	2.24025	1.03058	0.497047	0.956744	0.360314	0.0535349					1.84221	2.1139	0.271692	0.459519	0.229877	0.229642
Q9BZ72	[R].KGSFGLPGQGDFLR.[S]	1xPhospho [S3(100)]	-3.6993	-4.82911	-3.04474	-3.75618	-4.0307	-3.70251	-3.00331	-4.40114	-3.5519	-0.735004	-2.42993	0.32817	0.0544098	0.154605	0.700529					-3.83233	-3.12207	0.710263	0.175842	0.405518	-0.229675
Q9BT88	[K].MDYGEELRSPITSLTPGESK.[T]	2xPhospho [S9(100);T15(100)]	-2.04632	-2.03405	-2.03022	-2.75083	-1.59187	-2.32902	-2.99593	-1.46042	-3.66951	-0.230255	-2.64457	0.891511	0.945167	0.868535	0.748465					-2.21535	-2.13165	0.0837023	-0.288835	-0.0591326	-0.229702
Q5VSL9	[R].KDSEGYSESPDLEFEYADTDK.[W]	1xPhospho [S3(100)]	-0.467935	0.348841	-0.0635548	0.301251	-0.817891	0.284412	0.891815	0.14752	0.352139	0.0100536	-0.71838	0.981082	0.939876	0.630369	0.112468					0.0296507	0.0213812	-0.00826945	0.0286717	-0.201068	0.22974
Q15904	[R].LYPVSAR.[H]	1xPhospho [Y2(100)]	2.01205	1.75629	1.84306	2.02957	2.14199	2.64414	2.34889	2.4354	1.95164	2.67006	1.6405	0.109859	0.676013	0.464298	0.679405					1.91024	2.2618	0.351556	0.42133	0.191547	0.229783
Q9C0C9	[R].LIHGEDSDSEGEEEGR.[G]	2xPhospho [S7(100);S9(100)]	-0.221299	1.992	2.65049	-1.04333	1.07507	-1.04671	1.20768	1.14699	0.504009	1.3413	-0.467915	0.708835	0.297533	0.715324	0.412536					0.844467	0.537202	-0.307264	0.189716	0.419657	-0.229941
Q9H254	[R].QESVDQSEEAAR.[R]	1xPhospho [S3(100)]	-0.651942	-1.36138	-2.09061	-1.33222	-1.1014	-3.63339	-0.449656	-0.421711	-1.79921	-1.01061	0.362844	0.769788	0.903036	0.841692	0.218819					-1.35904	-1.15045	0.20859	0.336189	0.105936	0.230253
Q15435	[R].RVESEESGDEEGKK.[H]	1xPhospho [S4(100)]	4.04054	4.34893	3.81633	4.27417	3.99221	4.41167	3.77485	4.44192	4.85373	2.11737	3.16656	0.553109	0.110153	0.166552	0.462496					4.11999	3.82262	-0.297374	-0.165147	0.0651407	-0.230288
P08670	[R].LRSSVPGVR.[L]	1xPhospho [S4(100)]	0.145947	2.18873	-0.625025	2.17737	1.88654	2.06942	1.38708	-4.19522	-0.611628	2.77569	3.66775	0.986431	0.19465	0.385933	0.924113					0.971755	0.997091	0.0253361	0.724884	0.493837	0.231047
P46821	[K].SPSLSPSPPSPLEK.[T]	2xPhospho [S5(100);S7(100)]	4.70424	3.97203	3.84334	3.87052	3.49109	2.94894	3.62357	4.59357	3.6157	2.81425	3.59967	0.118269	0.453895	0.771368	0.564306					4.09753	3.52668	-0.570851	-0.321609	-0.0903721	-0.231237
P62140	[K].YQYGGLNSGRPVTPPR.[T]	1xPhospho [T13(100)]	0.847264	0.718807	0.27964	1.0963	0.605073	0.280088	0.938704	0.800541	0.29921	1.75743	1.23124	0.721634	0.29331	0.876984	0.429256					0.735502	0.844612	0.10911	0.0175052	-0.213808	0.231313
Q9BTU6	[R].VAAAAGSGPSPPGSPGHDR.[E]	2xPhospho [S10(100);S14(100)]	2.15387	2.30162	2.82072	2.65597	2.41395	2.22398	1.69643	2.50047	1.78803	0.592001	1.97422	0.119895	0.566777	0.99319	0.257763					2.48304	1.88415	-0.59889	-0.504572	-0.273206	-0.231367
P60709;P68032	[K].DSYVGDEAQSK.[R]	1xPhospho [S10(100)]	0.906041	0.622515	-0.137259	1.53984	-0.415561	0.0135822	1.81615	0.332359	1.27657	0.870506	1.31144	0.982535	0.350253	0.980022	0.892888					0.732785	0.743579	0.0107937	0.106228	-0.12515	0.231378
Q9Y4F5	[R].GSLDWPSEER.[G]	1xPhospho [S2(100)]	-0.565528	-1.0744	-0.842577	-1.25643	-2.12461	-1.95256	-0.33276	0.54944	-1.90428	-2.19266	0.335644	0.813874	0.799675	0.648586	0.154078					-0.934734	-1.08883	-0.154093	-0.945793	-0.714296	-0.231497
Q9BPX5	[R].AFHAALRNSPVNTK.[N]	1xPhospho [S9(100)]	-2.68575	0.140083	1.00677	0.386642	0.632867	-0.184093	0.112745	-0.625788	1.42095	0.280491	-1.36356	0.672527	0.326923	0.498054	0.34989					-0.288064	0.0390862	0.32715	-0.150617	0.0809383	-0.231555
Q9C0H9	[K].EMSGSNETSSPVSEKPSASR.[T]	1xPhospho [S10(100)]	2.73194	1.47867	2.17921	1.77878	1.7036	2.40034	1.37763	1.78996	1.24046	-4.01254	2.21923	0.374677	0.800981	0.878718	0.430975					2.04215	0.959812	-1.08234	-0.275394	-0.0436554	-0.231739
Q13813-3;Q13813-2	[K].CTELNQAWSSLGK.[R]	1xCarbamidomethyl [C1];1xPhospho [S10(100)]	-0.0739946	0.324718	0.212933	0.791831	0.597632	0.216949	0.672504	0.420399	0.683369	-0.580837	-0.329584	0.80508	0.186047	0.0998362	0.78867					0.313872	0.240062	-0.0738101	0.151573	-0.0801706	0.231744
Q9UEY8	[K].IEEVLSPEGSPSK.[S]	1xPhospho [S6(100)]	2.89666	3.92891	3.63537	3.86266	2.28723	3.10597	3.71308	4.05638	2.73166	3.11135	3.51612	0.328445	0.684182	0.714601	0.609387					3.5809	3.2174	-0.363501	-0.637661	-0.405615	-0.232047
P13591	[K].EPIVEVRTEEER.[T]	1xPhospho [T8(100)]	-2.92503	-6.02759	-2.74082	-3.63426	-1.87379	-0.732225	-2.46171	-3.0293	-2.50614	-2.54455	-3.83994	0.0888254	0.453094	0.960891	0.74727					-3.83192	-2.42681	1.40512	0.7735	0.541422	0.232078
Q03001	[R].TSSVQALK.[R]	1xPhospho [S3(100)]	-1.96631	-4.62303	-2.97567	-2.913	-4.20098	-2.99715	-1.06555	-3.42224	-3.6748	-1.60692	0.546926	0.43985	0.0134237	0.0987555	0.164818		*			-3.1195	-2.34582	0.773685	-0.052815	-0.285197	0.232382
Q7L4I2	[K].EQSEVSVSPR.[A]	2xPhospho [S6(100);S8(100)]	-3.30904	-2.03839	-1.26328	-2.51412	-5.3265	-2.60414	-2.23381	-3.24558	-3.52382	-4.34787	-6.14387	0.0697777	0.737527	0.523782	0.322594					-2.28121	-3.91794	-1.63674	-1.24757	-1.01507	-0.232504
Q9NR46-2	[K].GKVPVTYLELLS.[-]	1xPhospho [S12(100)]	-1.58646	-0.331173	0.359182	-2.08442	0.848825	0.265221	-0.743204	-1.11412	0.687065	-0.479948	-3.24766	0.664052	0.177339	0.532311	0.0620422					-0.910717	-0.540546	0.370172	0.478869	0.711479	-0.23261
Q9UQB3	[R].ASYAAGPASNYADPYR.[Q]	1xPhospho [S2(100)]	-0.770976	-0.574318	-0.934011	-1.39186	-1.01605	-2.6738	-0.736397	-1.54448	-3.87381	-0.3148	0.891556	0.628913	0.267659	0.156421	0.114023					-0.917792	-1.32397	-0.406176	-0.163553	0.0690947	-0.232647
Q9Y5S2	[K].HSTPSNSSNPSGPPSPNSPHR.[S]	2xPhospho [S15(100);S18(100)]	-1.63877	0.0553284	0.243195	-1.49775	0.0577993	-0.117573	-0.942648	-1.84998	0.197189	0.301668	-0.844627	0.651219	0.644935	0.647425	0.111167					-0.7095	-0.456882	0.252619	0.603639	0.370955	0.232685
O75382	[R].EDSPGPEVQPMDK.[Q]	1xPhospho [S3(100)]	-0.816556	-1.58414	-1.82802	-1.79155	-3.31344	-1.4103	-1.71149	-1.33064	-1.77647	-4.83949	-2.79414	0.19608	0.826073	0.967477	0.781951					-1.50507	-2.45371	-0.948643	-0.0886235	0.144352	-0.232975
Q96CS3	[R].KLECLPPEPSPDDPESVK.[I]	1xCarbamidomethyl [C4];1xPhospho [S10(100)]	0.558314	1.34898	-0.0855446	0.223208	0.890353	0.648298	0.682325	0.981567	-0.152187	0.258564	0.0366592	0.918209	0.154454	0.163299	0.492671					0.511239	0.47794	-0.033299	0.257537	0.0244198	0.233117
Q7Z3B1	[R].SSIIFAGGDK.[W]	1xPhospho [S1(99.6)]	-1.04335	-3.41929	-1.96151	-3.05445	-2.79348	-1.02954	-1.75221	-1.04512	-3.34691	-1.07414	-2.8976	0.571619	0.202475	0.474162	0.747745					-2.36965	-1.99129	0.378364	0.755773	0.522499	0.233274
P53805	[K].QFLISPPASPPVGWK.[Q]	2xPhospho [S5(100);S9(100)]	0.320045	-0.820633	-0.768351	-1.51164	-0.707786	-2.82114	-1.44897	-0.868731	-4.13671	-0.545731	-0.65881	0.261105	0.487039	0.275266	0.138994					-0.695144	-1.59827	-0.903124	-0.0742388	0.159256	-0.233495
P07197	[K].SPVEEAKSKAEVGK.[G]	1xPhospho [S1(100)]	0.644694	0.0798016	-0.55427	-0.644977	0.2233	-0.22258	0.478216	-5.24762	1.0101	-0.493263	0.282066	0.694737	0.418614	0.302496	0.365017					-0.118688	-0.567111	-0.448424	0.460534	0.226938	0.233596
P07814	[K].EYIPGQPPLSQSSDSSPTR.[N]	1xPhospho [S16(99.5)]	2.66495	3.10997	3.29279	3.63164	3.28663	3.08492	2.89966	2.9649	3.43872	2.49112	1.7287	0.33833	0.280478	0.26721	0.424664					3.17484	2.84209	-0.332744	-0.236474	-0.00254917	-0.233925
P17252	[K].VISPSEDRK.[Q]	1xPhospho [S3(100)]	-3.79143	3.58887	0.0841885	3.30485	1.21808	-1.2769	1.38011	3.56308	1.12041	-2.73962	4.00032	0.893681	0.193684	0.247499	0.478827					0.796619	1.03793	0.241307	-0.476436	-0.242406	-0.23403
Q9UD71	[R].DGGSEDQVEDPALSEPGEEPQRPSPSEPGT.[-]	1xPhospho [T30(99.1)]	2.17535	2.0237	2.56161	2.56134	2.35029	1.51827	1.13975	1.62368	0.780909	-0.445406	2.66214	0.109823	0.944978	0.516794	0.0631663					2.3305	1.37566	-0.954839	-0.85008	-1.08427	0.234193
Q9Y2W1	[K].HGLAHDEMKSPR.[E]	1xPhospho [S10(100)]	-2.6226	-0.78565	-0.797857	-4.18574	-2.46704	-0.339325	-0.442974	-2.02195	-2.04165	0.0198421	-2.72043	0.441959	0.781091	0.429527	0.0786076					-2.09796	-1.4305	0.66746	-0.311718	-0.0770397	-0.234678
P43243	[K].DTSENADGQSDENKDDYTIPDEYR.[I]	1xPhospho [S10(100)]	-0.631116	0.393415	-0.254745	0.551883	-0.823413	0.818445	0.472328	-0.352386	-0.310854	0.21003	-0.627417	0.786794	0.343392	0.95315	0.308609					0.0148592	-0.0876096	-0.102469	-0.380189	-0.145247	-0.234942
Q9NW68-3	[R].VFELNSDSGK.[S]	1xPhospho [S8(100)]	-2.27071	-1.29622	-0.828117	-2.51627	-2.28919	-0.894171	-5.03201	-0.869228	-4.78089	-2.29402	-1.71978	0.393036	0.930067	0.470677	0.346348					-1.72783	-2.55418	-0.826353	-0.505722	-0.270551	-0.235171
O95433	[K].ETFLTSPEELYR.[V]	1xPhospho [S6(100)]	-0.20621	-0.923351	-1.72558	-0.912341	-0.693988	-1.13931	-0.688959	-0.0308285	-0.992123	-0.630253	-1.88414	0.840426	0.31926	0.0616059	0.559643					-0.941871	-0.865658	0.0762123	0.223858	-0.0114059	0.235264
Q9Y6V0	[K].SPQGLSDTGYSSDGISSSLGEIPSLIPTDEK.[D]	1xPhospho [S1(100)]	1.30372	0.730181	0.72965	0.215261	0.872205	1.55325	1.19848	0.764021	0.613955	-1.11417	-1.90483	0.512105	0.511533	0.566263	0.301306					0.744702	0.283273	-0.46143	0.0341053	-0.20155	0.235655
P35579	[R].KGAGDGSDEEVDGKADGAEAKPAE.[-]	1xPhospho [S7(100)]	1.09877	2.87856	3.29562	3.09166	3.37466	2.57978	3.29735	2.08915	3.8422	3.25959	1.35836	0.688837	0.414066	0.45472	0.210992					2.59115	2.82873	0.237572	0.274482	0.0385866	0.235896
P46821	[K].ASTTLDIK.[D]	1xPhospho [T4(99.7)]	-2.72726	-3.28935	-3.44476	-3.03264	-3.63861	-4.1146	-3.99372	-3.41768	-3.48733	-2.28586	-1.49877	0.874721	0.380976	0.358617	0.255373					-3.1235	-3.20523	-0.0817215	-0.326331	-0.0903721	-0.235959
Q13085-4	[R].SSMSGLHLVK.[Q]	1xPhospho [S4(100)]	-0.413531	-0.945478	-0.587881	-1.44943	-1.32458	-0.460407	-0.827934	-0.113106	-0.0415573	-1.01414	-0.147823	0.37094	0.774759	0.825482	0.713486					-0.84908	-0.561364	0.287716	0.306273	0.0696239	0.236649
Q14168-4	[K].TYETPPPSPGLDPTFSNQPVPPDAVR.[M]	1xPhospho [T4(100)]	2.02164	1.73911	2.29626	1.65431	1.87539	2.54547	1.3245	1.62201	1.68627	0.973988	0.551537	0.259534	0.780226	0.896893	0.507345					1.92783	1.51131	-0.41652	-0.258369	-0.0216436	-0.236725
Q9HDC5	[R].KGTTPPRSPEASPK.[H]	3xPhospho [S8(100);S12(100);T]	-3.30109	-3.2674	-1.43521	-1.73155	-0.635489	-0.149445	-4.09961	-2.42729	-4.4557	-2.96593	-0.922205	0.83962	0.527102	0.553243	0.0509834					-2.43381	-2.23652	0.197291	0.072189	-0.164656	0.236845
Q8NCB2-3;Q8NCB2	[R].SATPATDGSATPATDGSVTPATDGSITPATDGSVTPATDR.[S]	1xPhospho [T35(100)]	2.47872	2.90055	2.7946	3.0976	2.73572	2.90745	2.77565	2.74342	3.70821	3.02393	2.14102	0.866392	0.277964	0.174951	0.0373489				*	2.81787	2.8622	0.0443309	-0.0719261	-0.308864	0.236938
Q9GZY8-2;Q9GZY8-5	[R].SMSENAVR.[Q]	1xPhospho [S3(100)]	1.2025	0.433508	0.464006	0.372504	0.465064	-0.387583	-0.397446	0.139828	-0.626625	0.420498	2.3406	0.5406	0.39047	0.191701	0.0588132					0.61813	0.279192	-0.338938	-0.308929	-0.0718985	-0.237031
Q02156	[K].SAPTSPCDQEIK.[E]	1xCarbamidomethyl [C7];2xPhospho [S1(100);S5(100)]	2.02318	0.773668	0.625662	0.266807	-0.114242	-1.38265	0.0346966	1.55116	-1.14923	0.986294	0.608418	0.203209	0.788655	0.542772	0.336935					0.922328	0.0763508	-0.845978	-0.664968	-0.427824	-0.237144
Q9UQB3	[R].TPSISPVR.[V]	2xPhospho [S3(100);S5(100)]	0.267327	-0.429274	-0.880764	-0.718888	-0.16196	-0.931856	-2.14844	0.321516	-1.49834	-0.50659	-0.742294	0.442835	0.446086	0.631501	0.415549					-0.4404	-0.809709	-0.36931	-0.168213	0.0690947	-0.237308
Q9Y4F1-2	[R].LGAPENSGISTLER.[G]	1xPhospho [T11(99.8)]	1.36515	0.962643	0.930685	0.744954	1.16695	0.743752	-3.33642	0.709686	0.583994	0.906065	2.1673	0.532977	0.706917	0.824843	0.504306					1.00086	0.42019	-0.580667	-0.202912	0.0344048	-0.237317
P14618-2;P14618	[K].GSGTAEVELKK.[G]	1xPhospho [S2(100)]	-0.346927	-0.415688	-0.0458088	-0.0170794	0.0148745	-0.285126	-0.299831	-1.10308	-0.384241	-0.174042	0.139349	0.680867	0.123604	0.105289	0.343304					-0.206376	-0.298871	-0.0924954	-0.088758	0.148595	-0.237353
O75145	[R].DSSSLAGTPSDETLATDPLGLAK.[L]	1xPhospho [T8(100)]	0.564067	-3.43915	-2.18622	-1.80726	-3.90746	-2.85274	-1.11811	-0.216848	-3.48935	-1.65527	-1.10723	0.72914	0.148101	0.397892	0.183213					-1.71714	-2.04957	-0.332434	0.341471	0.578938	-0.237466
Q13263	[R].GAAAAATGQPGTAPAGTPGAPPLAGMAIVK.[E]	1xPhospho [T17(100)]	-3.12407	-2.62887	-2.81932	-2.26162	-3.90195	-3.32068	-2.46321	-3.2328	-5.35726	-2.39576	-1.04442	0.589019	0.0503138	0.106808	0.080385					-2.70847	-3.1023	-0.393825	-0.508699	-0.271212	-0.237488
P17980	[-].MNLLPNIESPVTR.[Q]	1xAcetyl [N-Term];1xPhospho [S9(99.7)]	-3.77502	-4.24989	-2.32233	-3.67424	-2.47308	-3.8588	-4.79998	-1.53898	-4.19333	-2.93395	-4.67568	0.989773	0.383313	0.621039	0.377925					-3.50537	-3.49626	0.00911403	-0.134167	0.103376	-0.237544
Q07889	[R].TSISDPPESPPLLPPR.[E]	1xPhospho [S9(100)]	-4.27133	-1.92091	-1.65432	-0.899241	-3.37078	-2.61811	-1.16481	-0.365175	-2.03098	-2.14234	-2.81127	0.880828	0.692318	0.431581	0.901958					-2.18645	-2.07192	0.114527	-0.354721	-0.116982	-0.237739
Q16623	[R].TAKDSDDDDDVAVTVDR.[D]	1xPhospho [S5(100)]	7.72624	7.19751	6.26092	6.52295	7.36067	7.73665	6.51466	7.30402	6.3109	6.56925	6.05553	0.825641	0.502119	0.376222	0.576635					6.9269	6.83596	-0.0909479	-0.290974	-0.0532169	-0.237757
P08238	[R].EKEISDDEAEEEKGEK.[E]	1xPhospho [S5(100)]	4.86152	4.34082	3.51769	4.3007	3.54714	5.65759	5.16935	3.91175	5.02188	4.83117	3.97151	0.476267	0.374856	0.902188	0.0703586					4.25518	4.5872	0.332014	0.510412	0.272644	0.237768
Q92598	[K].NVQQDNSEAGTQPQVQTDAQQTSQSPPSPELTSEENK.[I]	1xPhospho [S28(100)]	1.91749	2.28429	0.658989	2.4464	0.310109	2.70252	2.79166	2.9435	2.2938	1.64375	1.17364	0.798033	0.929508	0.240271	0.276185					1.82679	1.97985	0.15306	0.192912	-0.045208	0.23812
Q9UDY2	[K].SNPSAVAGNETPGASTK.[G]	1xPhospho [S15(99.7)]	-2.58418	-1.38757	-1.92971	-5.97145	-2.60601	-6.02436	0.194309	-2.90613	-2.02458	-0.150806	1.88614	0.411188	0.927172	0.417627	0.973773					-2.96822	-1.66163	1.30659	0.232365	-0.00588226	0.238248
Q9Y6V0	[R].DYMSDSEVSSTRPTR.[I]	1xPhospho [S4(100)]	2.99099	1.50954	1.52019	1.8746	1.21422	1.25711	1.7044	2.42636	0.659538	1.01722	1.29029	0.147868	0.631024	0.795901	0.304667					1.97383	1.36702	-0.606811	-0.440292	-0.20155	-0.238742
Q01814;P20020-4	[R].SSLYEGLEKPESR.[ST]	1xPhospho [S2(99.7)]	-4.60861	0.387848	0.446745	2.07384	-1.37806	0.0691338	0.761646	1.57451	0.328056	1.63062	-0.468386	0.524704	0.846339	0.481064	0.962996					-0.425046	0.359646	0.784692	-0.0892401	0.149769	-0.239009
Q9BQI5	[R].NVLSPLNLEEVQK.[K]	1xPhospho [S4(100)]	-1.78781	-2.57673	-2.9467	-5.3718	-1.50436	-4.12769	-1.60538	-2.58037	-4.05171	-2.91532	-4.57715	0.891108	0.443843	0.893218	0.564157					-3.17076	-3.05171	0.11905	-0.153601	0.085578	-0.239179
Q969E4	[K].NEGNLENEGKPEDEVEPDDEGKSDEEEKPDVEGK.[T]	1xPhospho [S23(100)]	0.603499	3.58718	4.66638	3.2949	3.45766	4.57825	2.99481	0.270048	3.47384	3.14059	2.61968	0.912261	0.647303	0.38818	0.494281					3.03799	2.93355	-0.104438	-0.300453	-0.539721	0.239268
Q9BQI5	[K].DDYLETISSPK.[D]	1xPhospho [S9(99.5)]	-0.261643	-3.07256	-3.65807	-2.92516	-2.27398	-0.743237	-1.93495	-2.88966	-3.58708	-5.61494	-2.67362	0.730656	0.674229	0.910241	0.718723					-2.47936	-2.81678	-0.337424	0.32524	0.085578	0.239662
P35612	[K].ETAPEEPGSPAKSAPASPVQSPAK.[E]	2xPhospho [S9(100);S13(100)]	-0.0725145	0.258797	-0.319899	-0.0729856	-0.20971	-0.605515	-0.529423	-0.248886	-0.0588169	-1.22102	0.311083	0.261171	0.295813	0.764466	0.681651					-0.0516505	-0.366041	-0.314391	-0.176136	0.0638056	-0.239942
Q9H1E3	[K].SGDEGSEDEAPSGED.[-]	1xPhospho [S6(100)]	-2.13741	2.55005	2.52058	2.47082	1.72139	2.27555	1.05678	0.76923	2.8153	1.64965	1.90751	0.678547	0.542092	0.734774	0.626491					1.35101	1.7422	0.391192	-0.774307	-0.534217	-0.24009
Q14194-2;Q14194	[K].VFGLQGVSR.[G]	1xPhospho [S8(100)]	-0.845319	-0.0348682	-0.280928	-0.0194635	-0.387012	-0.0951481	0.0889969	-0.0529747	0.0576096	-0.847765	-0.77611	0.975629	0.223545	0.159176	0.337045					-0.295145	-0.287486	0.00765848	0.0627499	-0.177402	0.240152
Q9P2Q2	[R].SVDISPTR.[L]	1xPhospho [S5(100)]	2.57849	2.27264	2.54742	2.3799	2.77793	2.99703	2.05667	2.3043	2.5851	1.73821	2.30819	0.832234	0.62592	0.85888	0.912302					2.44461	2.39535	-0.0492636	-0.155466	-0.395679	0.240213
Q6P6C2-1	[K].YQEDSDPER.[S]	1xPhospho [S5(100)]	-2.376	-2.03503	-2.39672	-1.82756	-2.51864	-0.959433	-1.58135	-3.90699	-2.16084	-1.5245	-1.68044	0.828759	0.0546908	0.236141	0.536762					-2.15883	-2.04746	0.111372	0.525073	0.28486	0.240213
P42684	[K].VPVLISPTLK.[H]	1xPhospho [S6(100)]	0.787469	0.144285	0.492624	-0.749278	0.460734	-0.0018177	-0.429644	0.0454235	-0.675674	-0.840305	0.489807	0.421836	0.939023	0.272196	0.334082					0.168775	-0.135925	-0.3047	-0.320272	-0.0799732	-0.240299
Q9NYI0	[K].NAVSVHHALASK.[A]	1xPhospho [S4(100)]	-4.55616	-2.98321	-3.02532	-5.54635	-2.7854	-4.00813	-2.35026	-6.23903	-3.6948	0.237488	-4.99797	0.602513	0.700197	0.508332	0.174731					-4.02776	-3.40544	0.622319	0.0959393	0.336559	-0.24062
Q14966	[K].GHSPAQKPK.[T]	1xPhospho [S3(100)]	-3.41687	-3.49907	-1.21742	-2.11771	-2.80696	-4.48389	-2.71328	-1.9925	-1.81905	-4.74536	-4.33735	0.365585	0.3293	0.678377	0.741604					-2.56277	-3.2712	-0.708432	-0.03967	-0.280499	0.240829
O95359	[K].FSSPTEELDYR.[N]	1xPhospho [S3(100)]	0.278171	0.0199852	-0.858107	0.141458	-0.350141	-0.709286	-0.533937	0.589846	-0.404531	-1.30767	-0.943544	0.270071	0.156058	0.0974668	0.918078					-0.104623	-0.522753	-0.418129	-0.614659	-0.85569	0.241031
O15173-2	[R].LLKPGEEPSEYTDEEDTK.[D]	1xPhospho [T12(100)]	1.91848	2.71521	1.7295	2.46519	1.44655	3.62901	3.02745	0.997431	2.60742	2.54887	1.95376	0.831369	0.287564	0.722178	0.0880042					2.2071	2.31578	0.108688	0.357031	0.115526	0.241505
Q13136	[R].VGSGSLDNLGR.[F]	1xPhospho [S5(100)]	-1.46812	-4.0908	-1.93362	-1.8018	-1.36382	-1.80563	-1.64529	-2.02082	-2.08806	-1.30241	0.234844	0.164618	0.114451	0.380648	0.0228481				*	-2.32358	-1.42731	0.896272	0.22242	-0.019125	0.241545
P78559-2	[R].ADSKESLKATTK.[T]	1xPhospho [S6(100)]	-0.633834	1.1708	1.54754	1.26924	1.27341	0.0771523	2.18684	2.07738	1.92559	0.17425	0.899912	0.514075	0.151134	0.253889	0.980013					0.838437	1.23065	0.39221	0.0533891	-0.188309	0.241698
O75899	[K].TSTSVTSVNQASTSR.[L]	1xPhospho [T3(98.5)]	-0.200339	-0.0101624	-0.0501308	0.421802	0.0639524	-0.313183	0.24753	0.643103	-2.18507	-0.0570564	0.221218	0.63493	0.40503	0.661432	0.0310865				*	0.0402923	-0.197072	-0.237364	0.094099	-0.147844	0.241943
O43318	[R].SIQDLTVTGTEPGQVSSR.[S]	1xPhospho [S1(100)]	-0.364888	-1.33694	-1.05574	-1.22732	0.0446959	-2.11474	-1.78341	-0.477549	-1.64632	-1.40086	0.0958748	0.93062	0.594417	0.96975	0.036636				*	-0.996221	-1.04033	-0.0441083	-0.259332	-0.50137	0.242038
P35612	[K].EAETKSPLVSPSK.[S]	2xPhospho [S6(100);S10(100)]	4.90785	5.68077	5.45057	4.82116	5.98118	5.24591	4.43699	4.82961	5.00078	3.13534	5.06766	0.418564	0.175406	0.776712	0.848748					5.21509	4.81392	-0.401163	-0.178423	0.0638056	-0.242229
P12036;P12036-2	[K].EEVKSPVKEEEKPQEVK.[V]	1xPhospho [S5(100)]	5.04205	3.60149	2.82777	4.56786	2.89781	3.35793	5.10669	3.79646	5.13788	4.43962	3.54382	0.959063	0.646968	0.597643	0.342435					4.00979	4.04003	0.0302358	-0.288219	-0.530701	0.242482
Q9BX66-12	[R].SAESLLESTK.[L]	1xPhospho [S1(100)]	-0.660966	-0.315153	0.274252	-0.101634	0.628741	0.993601	-0.138556	0.0038147	0.196972	-1.17676	-0.298866	0.562238	0.468494	0.57575	0.890693					-0.200875	0.0298491	0.230724	0.212208	0.454917	-0.242709
O60883	[K].TEVSSSIYFHKPR.[E]	1xPhospho [S6(100)]	-3.49191	2.15035	2.19453	0.445521	0.760007	1.86597	-0.409472	-0.628574	0.716564	2.0368	0.213049	0.773902	0.763206	0.841163	0.436586					0.324621	0.65062	0.325999	-0.58137	-0.338572	-0.242798
P48681	[R].QEASTGQSPEDHASLAPPLSPDHSSLEAK.[D]	1xPhospho [S20(100)]	0.444352	1.26213	0.202469	0.571738	0.666862	1.33167	1.69659	0.875938	0.535711	1.94538	1.15229	0.113234	0.563936	0.863759	0.412121					0.620171	1.17206	0.551893	0.644247	0.401337	0.24291
P16949	[K].ESVPEFPLSPPKK.[K]	1xPhospho [S9(100)]	3.30982	2.69754	1.91762	1.99676	3.33098	3.96432	2.60911	2.66502	3.60257	2.00597	1.60362	0.505236	0.244894	0.182233	0.0901907					2.48043	2.82594	0.345509	0.317872	0.560865	-0.242994
P18669	[R].FSGWYDADLSPAGHEEAK.[R]	1xPhospho [S10(100)]	-0.172544	-0.162941	-2.36087	-0.260652	-0.83027	-0.142071	0.135698	0.35268	-0.510979	4.07916	-2.1943	0.436774	0.889781	0.428754	0.275409					-0.739253	0.127131	0.866383	0.0745268	-0.168483	0.24301
Q8IYK8	[R].NHAGGQRPDPGSPEGPAPPAR.[R]	1xPhospho [S12(100)]	-2.49521	-0.171345	-0.35392	0.686942	-4.26481	-0.96104	-0.829683	-0.762596	-1.28648	-0.18704	-2.17458	0.312584	0.431093	0.682356	0.58278					-0.583383	-1.49518	-0.911792	-0.698408	-0.941634	0.243226
P05023	[K].DMTSEQLDDILK.[Y]	1xPhospho [S4(100)]	0.375518	-0.88615	-1.43225	-1.10275	-1.0357	-0.851357	-1.00068	-0.881256	-2.44471	-1.27746	-1.7298	0.211069	0.500472	0.704926	0.703233					-0.761409	-1.31728	-0.555872	-0.0412478	-0.285075	0.243827
Q86XD5-3	[R].DTDAYSDLSDGEKEAR.[F]	1xPhospho [S9(100)]	-0.41245	-0.498274	0.323635	-0.507623	1.40938	-0.976074	-2.54157	0.175631	0.14753	-1.00121	-0.855907	0.714456	0.0569912	0.389643	0.672622					-0.273678	-0.520318	-0.24664	-0.400546	-0.156717	-0.243828
Q16720-2	[R].SGSVQGAVR.[R]	1xPhospho [S3(100)]	5.76442	2.92826	4.16128	3.82723	1.32308	4.63264	4.18742	4.37164	3.8587	2.82363	-3.18651	0.31104	0.974249	0.823348	0.230986					4.17029	2.57294	-1.59735	-0.135551	0.108324	-0.243875
O94826	[R].ASPAPGSGHPEGPGAHLDMNSLDR.[A]	1xPhospho [S2(100)]	3.67921	4.52237	4.47826	3.85473	3.93042	4.07663	4.10551	3.73514	3.9894	2.53462	2.80242	0.177281	0.331072	0.844937	0.347021					4.13364	3.59631	-0.537338	-0.236072	0.0084343	-0.244506
Q01484	[K].NEGVAGSPCGSLMEGTPQISSEESYK.[H]	1xCarbamidomethyl [C9];1xPhospho [S21(99.6)]	1.38672	-0.148375	-1.05986	-0.448966	-2.35899	0.251978	-0.327625	-0.261185	-1.36482	-5.9311	-0.611757	0.240705	0.956278	0.858272	0.780877					-0.0676222	-1.51478	-1.44716	-0.313087	-0.068224	-0.244863
P46821	[R].EKRESVASGDDRAEEDMDEAIEK.[G]	1xPhospho [S5(100)]	-1.79747	-1.0709	-5.14827	-1.31517	-1.98926	-1.89098	-0.583061	-1.40135	-0.669138	-0.353857	-4.04664	0.436636	0.372136	0.0226365	0.0693785			*		-2.33295	-1.56204	0.770912	0.154973	-0.0903721	0.245345
P78559-2	[K].VPPPRSPQAQEAPVNIDEGLTGCTIQLLPAQDK.[A]	1xCarbamidomethyl [C23];1xPhospho [S6(100)]	0.903274	0.881155	0.886469	-0.300204	1.95763	0.910316	0.18889	-1.40858	0.449978	-0.299404	0.737135	0.699612	0.949882	0.417964	0.775327					0.592673	0.362281	-0.230392	-0.433834	-0.188309	-0.245525
P78559-2	[K].LSSFATSVAEDQSVASLTAPQTEETGK.[S]	1xPhospho [S16(100)]	-3.00065	-2.79717	-1.7345	-4.48527	-2.54199	-3.40414	-2.04158	-5.21091	-3.3329	-4.63055	-3.28661	0.502265	0.739364	0.122962	0.707202					-3.0044	-3.49267	-0.488271	-0.433994	-0.188309	-0.245685
Q9NQ92	[R].GTQSIPNDSPAR.[G]	1xPhospho [S9(100)]	-1.82738	-1.31994	-1.99881	-0.556836	-1.91718	-1.34228	1.53048	-3.91242	-2.12022	-1.57058	1.59313	0.767672	0.0843639	0.250169	0.525461					-1.42574	-1.10558	0.320161	0.00308371	0.249088	-0.246005
Q9Y2Q0	[R].IECESPNR.[H]	1xCarbamidomethyl [C3];1xPhospho [S5(100)]	-3.25335	-2.55348	-1.18334	-1.76716	-2.17891	-2.18246	-3.68845	-1.82962	-3.10478	-1.10465	-2.02704	0.840202	0.661234	0.511271	0.22161					-2.18933	-2.30227	-0.112939	-0.0185871	0.227591	-0.246178
O60641;Q13492;O60641-4	[R].NTLFNLSNFLDK.[S]	1xPhospho [S7(100)]	-1.04146	-3.06379	-1.81323	-6.01445	-0.993056	-1.92007	-2.01271	-2.23702	-6.64948	-1.52919	-6.0806	0.957829	0.82605	0.597182	0.898687					-2.98323	-3.0603	-0.0770676	0.425804	0.17951	0.246294
Q01082	[K].RRPPSPEPSTK.[V]	1xPhospho [S5(100)]	1.77024	3.21043	3.37857	3.40901	3.6157	3.19743	3.48385	3.28574	5.06257	3.67992	3.19649	0.143583	0.193177	0.200733	0.276974					2.94206	3.64596	0.703892	0.189347	-0.056962	0.246309
P09493-5	[R].ETAEADVASLNR.[R]	1xPhospho [S9(100)]	-0.644166	-0.588295	-1.54305	-0.427274	-1.42694	-0.792372	-0.0326805	-0.909889	-0.00339699	-0.226053	-0.902548	0.583497	0.817192	0.414182	0.097774					-0.800697	-0.613412	0.187285	-0.176141	0.0703316	-0.246473
P61026	[R].FHTITTSYYR.[G]	1xPhospho [T3(100)]	-2.71867	-3.94481	-2.24568	-2.91475	-2.14318	-2.6772	-3.64746	-2.53204	-4.54979	-1.1804	0.349909	0.491506	0.184499	0.207168	0.0201386				*	-2.95598	-2.34002	0.615955	0.284671	0.0381632	0.246508
Q01082	[R].RPPSPEPSTK.[V]	1xPhospho [S4(100)]	9.08511	8.74683	8.38945	9.37793	9.14056	9.23881	9.03248	8.77933	9.68388	8.79696	9.10577	0.361583	0.722817	0.131532	0.652283					8.89983	9.11111	0.211285	0.189803	-0.056962	0.246765
Q13247	[K].ARSVSPPPKR.[A]	2xPhospho [S3(100);S5(100)]	-4.31567	-4.08743	0.986662	-3.13086	0.145692	0.471861	-6.24679	-3.67635	-5.94937	-5.80032	-1.8841	0.719747	0.759744	0.341885	0.158147					-2.63682	-3.27705	-0.64023	-0.0672029	0.17976	-0.246963
Q01484	[K].TPDSLEPSPLKESPCR.[D]	1xCarbamidomethyl [C15];1xPhospho [S13(100)]	2.54138	3.08988	1.97618	2.36625	2.59437	3.85962	3.17749	2.63263	3.6957	0.90761	2.06786	0.707416	0.281507	0.240453	0.156492					2.49342	2.70504	0.211619	0.178817	-0.068224	0.247041
P46821	[K].IAELEEEQSQGSTTNSDWMK.[N]	1xPhospho [S9(100)]	5.32417	5.10724	4.50355	5.14037	4.71401	4.78614	5.32624	5.40548	5.61772	4.67172	3.98483	0.78263	0.206493	0.0674264	0.107891					5.01883	4.92945	-0.089382	-0.337663	-0.0903721	-0.247291
Q9UQ35	[R].HSCSGSSPPR.[V]	1xCarbamidomethyl [C3];1xPhospho [S7(100)]	-0.844304	-1.08099	0.93269	1.02329	2.88843	0.214899	-2.57859	-0.437124	-4.46615	0.939175	1.63629	0.84916	0.484057	0.489264	0.0174415				*	0.00767183	-0.257582	-0.265254	0.170706	-0.0767622	0.247468
Q01814-2	[K].SGASFQGALR.[R]	1xPhospho [S4(100)]	0.900777	1.339	1.30673	1.22571	0.86011	0.846302	1.58368	1.92313	1.61318	-1.09011	0.975138	0.660309	0.233597	0.442513	0.900377					1.19306	0.958775	-0.23428	-0.291084	-0.0432177	-0.247866
P12277	[K].FSEVLK.[R]	1xPhospho [S2(100)]	4.59473	3.02336	2.80745	3.14691	2.67873	3.16121	3.87344	2.66045	3.06762	3.91556	5.51303	0.793127	0.0718245	0.153808	0.422367					3.39311	3.55286	0.159751	0.0760808	-0.171865	0.247946
P51608-2	[K].MPFQTSPGGK.[A]	1xPhospho [T5(99.6)]	-1.18757	-0.910587	-0.884941	0.0145636	-1.02993	-0.740383	-0.737074	-0.467836	-1.23212	-1.6861	-0.46788	0.58564	0.751502	0.772977	0.0588294					-0.742135	-0.90876	-0.166625	0.157381	-0.0908213	0.248202
Q96D71	[R].TSADAQEPASPVVSPQQSPPTSPHTWR.[K]	2xPhospho [S18(100);S22(99.5)]	1.41372	2.05969	2.09195	1.80704	1.84208	1.75252	1.48966	1.85697	1.53612	1.02884	0.414995	0.179001	0.215736	0.488754	0.447677					1.8431	1.41731	-0.425791	-0.397252	-0.148711	-0.24854
Q5TF21	[R].EQSESLSELR.[Q]	1xPhospho [S5(100)]	-0.0823202	-1.61727	-2.3095	-1.85306	-1.93799	-1.92885	-1.04485	-2.26377	-2.11359	-1.94677	-0.405762	0.697581	0.206412	0.29051	0.552602					-1.46554	-1.66308	-0.197547	-0.202828	0.0459661	-0.248794
P78559-2	[K].VAELEEEQSQGSSSYSDWVK.[N]	1xPhospho [S9(100)]	4.26298	5.01063	3.80136	4.61118	4.49765	4.26515	4.96196	4.53846	5.28144	4.25293	3.98065	0.697943	0.055961	0.0152896	0.0297379			*	*	4.42154	4.53975	0.11821	0.0605659	-0.188309	0.248875
P35612	[R].KKLELDGEKETAPEEPGSPAK.[S]	1xPhospho [S18(100)]	-1.8794	0.616642	0.719576	0.547658	1.20278	0.894846	-2.80884	0.811939	1.28244	1.78315	-2.48313	0.930421	0.168816	0.249799	0.34986					0.00111794	0.0975973	0.0964793	0.312696	0.0638056	0.24889
P31323	[R].RASVCAEAYNPDEEEDDAESR.[I]	1xCarbamidomethyl [C5];1xPhospho [S3(100)]	5.49744	6.87699	5.66918	6.35576	6.63393	6.97958	5.47592	3.96169	7.34605	5.88777	5.0109	0.76554	0.584612	0.643995	0.0532388					6.09984	5.89941	-0.200437	-0.124699	-0.373729	0.24903
Q12888-2	[R].TSSGTSLSAMHSSGSSGK.[G]	1xPhospho [S3(100)]	-3.98649	0.0980034	1.8004	1.04911	0.616612	1.1607	-1.04136	-0.495003	0.05299	-0.407099	1.24949	0.693155	0.930884	0.834788	0.508594					-0.259744	0.162333	0.422077	-0.520566	-0.271455	-0.249112
P35612	[K].GDEDTKDDSEETVPNPFSQLTDQELEEYKK.[E]	1xPhospho [S9(100)]	-0.287793	0.0792599	0.878813	-1.17892	1.15788	-1.06188	-0.269703	-0.289713	-0.241989	-2.10078	-2.38106	0.400949	0.116474	0.680199	0.629644					-0.127159	-0.741034	-0.613875	-0.185446	0.0638056	-0.249252
P10636-6;P10636-2;P10636-4;P10636-8;P10636	[R].SGYSSPGSPGTPGSR.[S]	1xPhospho [S8(100)]	8.24093	8.97971	9.1631	8.89036	8.50173	8.43184	8.66192	8.6591	9.4502	7.05563	8.45915	0.3841	0.231956	0.675571	0.743872					8.81853	8.45994	-0.358585	-0.4333	-0.682578	0.249279
Q9C0B5	[R].QSPPLPGR.[E]	1xPhospho [S2(100)]	1.16794	0.651981	0.534578	1.5377	-1.06355	0.956041	0.884178	1.17072	0.82263	-0.978708	-1.16558	0.163905	0.971483	0.714616	0.553755					0.973051	0.0893898	-0.883661	-0.0873303	0.161993	-0.249323
P35612	[K].SPLVSPSK.[S]	1xPhospho [S5(100)]	6.32212	6.94794	5.97052	7.39625	6.87104	6.94844	7.07449	7.4814	7.61376	6.33316	6.14082	0.483324	0.0699347	0.00071201	0.3503			***		6.65921	6.9233	0.264096	0.313414	0.0638056	0.249609
O60841	[R].INSSGESGDESDEFLQSR.[K]	1xPhospho [S11(100)]	-1.75108	-0.348234	-1.73713	-0.36431	-2.23769	-2.2004	-0.421362	-0.0367355	0.140587	-1.15228	-5.45229	0.593903	0.229472	0.126782	0.0897822					-1.05019	-1.62288	-0.572692	-0.101556	-0.35153	0.249974
Q3V6T2	[K].SLTLTPTR.[S]	1xPhospho [T5(99.7)]	0.205333	-1.97278	-1.41997	-2.02263	-1.66099	-1.63189	-0.785089	-1.41019	-1.84409	-0.510107	0.360931	0.683964	0.0933038	0.116844	0.314341					-1.30251	-1.06878	0.233736	0.28618	0.0360918	0.250089
Q9Y4J8	[K].SLSCASSR.[E]	1xCarbamidomethyl [C4];1xPhospho [S1(100)]	-1.6161	-0.0937576	0.655701	-1.24803	0.153508	1.19551	-0.854704	-4.85642	0.0561924	-0.450212	2.39298	0.84988	0.328471	0.120253	0.918295					-0.575547	-0.337592	0.237955	0.727087	0.476982	0.250105
P07197	[K].AKSPVPK.[S]	1xPhospho [S3(100)]	8.13441	4.46185	6.50172	-3.05938	7.34351	4.32612	-2.52965	5.45851	8.71235	3.99468	8.22684	0.697244	0.286666	0.854679	0.747835					4.00965	5.07605	1.0664	-0.0232706	0.226938	-0.250209
Q9UPP2	[K].SPTLSTDTLR.[K]	1xPhospho [T8(100)]	-1.13695	-2.25108	-2.11233	-1.80304	-2.00541	-1.56415	-2.9236	-1.2449	-1.80033	-2.09714	-2.61991	0.560008	0.558752	0.413475	0.952364					-1.82585	-2.03649	-0.210644	-0.0477233	0.202915	-0.250638
Q09666	[K].APDVEGQGLDWSLK.[I]	1xPhospho [S12(100)]	-0.809049	-2.66486	-1.67921	-2.25564	-1.98953	-2.30828	-1.07465	-3.29304	-2.9229	-2.08489	0.344164	0.941466	0.0365059	0.0297247	0.132576		*	*		-1.85219	-1.90416	-0.0519714	-0.117466	-0.368444	0.250978
P46821	[R].EKRESVASGDDRAEEDMDEAIEK.[G]	2xPhospho [S5(100);S8(100)]	-1.30676	1.85574	2.09006	-0.876212	1.12983	0.508364	-3.42835	0.148291	-1.79751	2.77554	-0.118521	0.659449	0.759511	0.57745	0.976958					0.440708	-0.111764	-0.552472	-0.341474	-0.0903721	-0.251102
Q15334	[R].IVSAGEQQSPQPVSSALSWPITGGR.[N]	1xPhospho [S9(100)]	-2.69061	-2.1773	-4.64559	-1.87644	-4.15807	-4.62791	-0.696659	-3.04188	-4.26014	-1.49144	-1.85453	0.975883	0.349214	0.933489	0.755722					-2.84749	-2.8758	-0.0283181	-0.607922	-0.356688	-0.251234
P35612	[K].TESVTSGPMSPEGSPSK.[S]	1xPhospho [S10(100)]	2.53193	4.32844	2.87314	4.73661	2.83678	3.41273	3.71618	5.06011	3.77043	2.95486	2.09334	0.739784	0.180689	0.0383928	0.540313			*		3.61753	3.40635	-0.211185	-0.188066	0.0638056	-0.251872
Q13224	[R].SDVSDISTHTVTYGNIEGNAAK.[R]	1xPhospho [S4(100)]	-4.804	-2.23729	-1.08077	-2.22184	-2.56225	-1.81852	-2.2215	-0.961143	-2.82717	-3.33399	-3.3628	0.844955	0.45524	0.654471	0.825292					-2.58597	-2.44105	0.144921	-0.332681	-0.0805988	-0.252082
Q14195-2	[K].TLDFDALSVGQR.[G]	1xPhospho [S8(100)]	-1.28535	-1.53531	-0.355915	-0.710824	-4.1655	-3.62296	-0.713743	-1.6651	-1.1664	-1.77557	-4.90314	0.0945266	0.829347	0.760305	0.39342					-0.971848	-2.5732	-1.60135	-0.777482	-0.52507	-0.252412
Q8TDJ6-3	[R].NLASPEGTLATLGLK.[T]	1xPhospho [S4(100)]	2.06751	2.29843	2.05913	1.72646	2.31879	2.41069	2.30848	2.55517	2.1182	0.922615	0.270248	0.682078	0.153357	0.229707	0.261349					2.03788	1.84346	-0.194424	0.245163	-0.00727653	0.25244
Q9UEW8	[K].TEDGDWEWSDDEMDEKSEEGK.[A]	1xOxidation [M13];1xPhospho [S9(100)]	-3.97836	-3.16173	-1.56747	-2.88398	-3.9992	-4.74891	-3.60768	-3.00598	-2.79974	-2.59842	-3.35742	0.326429	0.989954	0.401777	0.841777					-2.89789	-3.44533	-0.547449	-0.334557	-0.0820255	-0.252531
O94826	[R].ASPAPGSGHPEGPGAHLDMNSLDR.[A]	1xOxidation [M19];1xPhospho [S2(100)]	-1.17642	0.686071	1.03499	1.3356	0.615973	1.6658	1.41646	0.170942	2.73695	-0.219252	-0.613935	0.638195	0.452763	0.360975	0.187617					0.470059	0.824706	0.354646	-0.244557	0.0084343	-0.252992
P27338	[K].VLGSLEALEPVHYEEK.[N]	1xPhospho [S4(100)]	-2.86298	-1.4983	-2.108	-4.495	-1.95951	-2.66439	-1.68641	-3.10281	-2.54256	-0.664606	-3.6546	0.560725	0.660937	0.809723	0.0558004					-2.74107	-2.32498	0.416088	-0.0570662	0.19597	-0.253036
O14827	[K].IGALDLTTSSSPTTTTQSPAASPPPHTGQIPLDLSR.[G]	1xPhospho [S22(100)]	-0.0927191	0.699959	0.92107	0.108506	0.783319	1.59513	0.825005	0.741516	0.6397	0.0662861	-0.357037	0.585369	0.454049	0.623882	0.259478					0.409204	0.613417	0.204213	0.337284	0.590336	-0.253052
P25686	[R].SPEEVFR.[E]	1xPhospho [S1(100)]	2.16016	0.25861	0.108631	0.331105	1.04775	1.85891	0.527746	0.810019	1.43678	1.04077	0.267523	0.53956	0.981292	0.617273	0.333853					0.714625	0.9985	0.283874	0.745912	0.492578	0.253335
Q9UPA5	[R].SKTPPSNLSPIEDASPTEELR.[Q]	1xPhospho [T3(99.8)]	1.27936	0.17161	0.43969	-0.188376	0.276292	1.05488	1.57823	0.735947	1.61506	-2.57215	-3.43515	0.631495	0.377836	0.421084	0.221561					0.42557	-0.106699	-0.532268	0.430297	0.176908	0.253388
Q5JU85	[R].SSSPGAGGGHSTSTSTSPATTLQR.[K]	2xPhospho [S3(100);S/T]	0.504527	2.09157	2.16192	1.50979	2.14947	2.5342	2.17499	1.75367	2.31075	1.30821	1.83403	0.234584	0.343111	0.601953	0.456763					1.56695	2.00933	0.442379	0.348789	0.0952721	0.253517
P46527	[R].VSNGSPSLER.[M]	1xPhospho [S5(100)]	0.162498	-0.168997	-0.409763	-1.60023	-0.0278654	-0.756643	-0.534624	-2.17388	-1.37986	-1.80952	1.09328	0.654451	0.554506	0.133662	0.538554					-0.504123	-0.798445	-0.294322	-0.467263	-0.72082	0.253557
Q9UQ35	[K].AGMSSNQSISSPVLDAVPR.[T]	1xPhospho [S11(100)]	-2.29946	-0.00619125	0.51409	-0.981305	0.157393	-0.0541687	-0.886736	0.0639133	-1.18424	-0.944105	-0.82424	0.758031	0.310623	0.85775	0.821668					-0.693218	-0.524597	0.16862	-0.330492	-0.0767622	-0.253729
P24821	[K].LPVGSQCSVDLESASGEK.[D]	1xCarbamidomethyl [C7];1xPhospho [S15(100)]	4.55281	3.73161	2.34134	3.32463	-0.75969	1.57955	4.12867	1.18661	2.77811	2.29134	2.74424	0.114485	0.193247	0.245316	0.4719					3.4876	1.99269	-1.49491	-1.23679	-0.982922	-0.253864
P02686-3;P02686-6	[R].HGSKYLATASTMDHAR.[H]	1xPhospho [S3(100)]	1.34354	1.74856	0.644281	2.61814	0.483953	1.33446	2.92656	-0.496422	3.2888	1.79361	4.34259	0.698467	0.335066	0.610298	0.894299					1.58863	1.95336	0.364735	0.247563	-0.00646782	0.254031
Q8IV36	[R].SLEPEPQQSLEDGSPAK.[G]	1xPhospho [S14(100)]	-0.932483	-0.682695	-0.039526	-0.564481	-0.809535	0.701351	-0.292549	-0.749666	-0.337469	-1.18719	-0.701679	0.834811	0.533707	0.534188	0.684114					-0.554796	-0.482391	0.0724047	-0.0780911	-0.332202	0.254111
P46821	[K].TATCHSSSSPPIDAASAEPYGFR.[A]	1xCarbamidomethyl [C4];1xPhospho [S9(100)]	6.70512	6.15549	6.61383	6.3816	6.70654	7.05536	6.6615	6.07971	6.67732	5.5157	5.70064	0.703969	0.92929	0.944301	0.586383					6.46401	6.3424	-0.121617	0.163781	-0.0903721	0.254153
Q9P0K1	[R].SNSTETLSPAK.[S]	2xPhospho [S3(100);S8(100)]	0.605504	-0.691576	-0.911182	-0.891749	-0.939113	-0.655159	-0.545134	0.0131645	-1.10202	-1.32877	-0.885559	0.398667	0.954607	0.999714	0.737845					-0.472251	-0.777513	-0.305262	-0.0938964	0.160406	-0.254303
Q14012	[R].DCCVEPGTELSPTLPHQL.[-]	1xPhospho [S11(100)];2xCarbamidomethyl [C2;C3]	0.0956602	-0.0140305	0.892586	-0.552024	0.992633	0.7127	-0.718971	0.100023	-0.397089	-0.289148	-0.543139	0.758533	0.57573	0.719041	0.849567					0.105548	-0.0204273	-0.125975	-0.329963	-0.0753975	-0.254566
Q01082	[K].GEQVSQNGLPAEQGSPR.[VM]	1xPhospho [S15(100)]	3.69762	4.15459	4.32388	4.24879	4.45688	4.6644	4.03518	4.39932	4.70724	3.39208	3.85761	0.688311	0.120951	0.197169	0.645076					4.10622	4.2161	0.10988	0.197628	-0.056962	0.25459
P14136	[R].QLQSLTCDLESLRGTNESLER.[Q]	1xCarbamidomethyl [C7];1xPhospho [S11(100)]	-2.13077	-1.77874	-0.767342	-1.9037	-2.82725	-1.94855	-1.25008	-3.73679	-2.28143	-0.208321	-2.18233	0.51453	0.0419424	0.0241141	0.548936		*	*		-1.64514	-2.06211	-0.41697	-0.341113	-0.59609	0.254978
O14576-2	[K].SVSTPSEAGSQDSGDLGPLTR.[RT]	1xPhospho [S13(100)]	1.42148	-0.0897465	-0.0239429	0.856004	-0.157374	0.153164	0.841902	1.62695	0.183296	-1.06884	-0.75629	0.452031	0.742575	0.402119	0.739095					0.540949	0.117543	-0.423406	-0.262866	-0.51796	0.255093
Q92934	[R].SRSAPPNLWAAQR.[Y]	1xPhospho [S3(99.8)]	-1.13621	0.662096	0.934179	0.155267	0.771913	-1.09146	-0.448439	0.527117	0.515358	-0.149221	-0.72052	0.639171	0.0309756	0.349203	0.779121		*			0.153833	-0.085036	-0.238869	-0.557903	-0.813128	0.255225
Q92974	[R].LQDSSDPDTGSEEEGSSRLSPPHSPR.[D]	1xPhospho [S20(100)]	1.72499	4.41956	3.78032	4.00079	4.28733	4.28584	4.30865	4.11499	4.96819	3.71173	2.85361	0.306696	0.0949851	0.0854696	0.173036					3.48141	4.07576	0.59435	0.395282	0.139869	0.255414
P15056	[R].SSSAPNVHINTIEPVNIDDLIR.[D]	1xPhospho [S3(100)]	1.28136	1.3687	2.42157	-0.215703	2.96511	3.00393	1.01365	1.10749	0.920469	0.061491	-2.2124	0.819098	0.411204	0.776546	0.336334					1.21398	0.979963	-0.23402	-0.311377	-0.0559263	-0.255451
Q96AG3	[R].NLHWGEKSPPYGVPTTSTPYEGPTEEPFSSGGGGSVQGQSSEQLNR.[F]	1xPhospho [S8(100)]	1.18484	0.962318	2.41002	0.628304	2.32331	1.25766	1.12013	1.35366	0.0916309	0.127975	-2.65641	0.390272	0.511583	0.80067	0.671715					1.29637	0.516851	-0.779519	0.0465455	0.302475	-0.255929
P42566	[K].LNDPFQPFPGNDSPKEK.[D]	1xPhospho [S13(100)]	-5.28915	-3.06741	-2.7041	-1.91022	-3.42013	-2.28654	-1.88173	-4.47175	-3.18805	-1.68567	-3.37259	0.650908	0.273164	0.674932	0.753569					-3.24272	-2.90092	0.341797	-0.302296	-0.0462103	-0.256085
P35658-5	[R].ITPPAAKPGSPQAK.[S]	1xPhospho [S10(100)]	-2.71882	-1.97755	-1.29454	-1.39368	-1.50366	-2.17609	-1.8321	-2.12664	-1.18209	-2.14335	-1.74831	0.923411	0.510641	0.792705	0.780197					-1.84615	-1.81603	0.0301138	-0.146492	-0.402946	0.256455
Q9UQB3	[R].TGSQHGPQNAAAATFQR.[A]	1xPhospho [S3(100)]	4.20795	3.21969	4.67697	3.40067	3.54762	3.61689	4.18442	3.18389	3.87467	3.28807	5.22233	0.944752	0.132174	0.0161421	0.218549			*		3.87632	3.84541	-0.0309046	-0.187416	0.0690947	-0.256511
P15924	[R].AESGPDLR.[Y]	1xPhospho [S3(100)]	-2.74896	-3.11185	-2.0343	-2.2604	0.196893	-1.32777	-3.87292	-2.41793	-3.06612	-3.09898	-1.46389	0.606225	0.690484	0.832261	0.119729					-2.53888	-2.1501	0.388777	0.0867562	0.34337	-0.256614
Q9NZ52	[R].TLIPSPPPRPK.[N]	1xPhospho [S5(100)]	2.86674	3.12931	2.82929	3.23949	3.34716	3.04305	2.64049	2.99321	3.13583	2.23255	2.40217	0.417954	0.0618764	0.0849326	0.699364					3.01621	2.82778	-0.188431	-0.00482035	0.251815	-0.256635
Q9UI12	[R].LEWSPVHK.[S]	1xPhospho [S4(100)]	-1.82462	-0.460119	0.131359	-0.255094	-1.41074	-0.512024	-1.44639	0.339228	-0.967724	2.5703	-1.30329	0.79794	0.764679	0.906964	0.770436					-0.602118	-0.390092	0.212026	-0.610117	-0.35326	-0.256857
Q13976-2	[K].QSASTLQGEPR.[T]	1xPhospho [S2(100)]	-0.918927	-0.856409	-0.887991	-0.469184	0.401122	-2.5502	-2.28601	-1.73253	-1.79675	-0.608036	1.08321	0.698608	0.948569	0.627373	0.0851464					-0.783128	-1.06989	-0.286758	-0.860331	-0.603147	-0.257184
P46821	[K].TTSPPEVSGYSYEK.[T]	1xPhospho [S3(100)]	7.01177	6.03197	6.13167	6.28637	6.2431	5.78681	5.86109	6.03991	5.89834	5.05333	5.73006	0.0498361	0.819216	0.943241	0.547964	*				6.36545	5.80181	-0.563641	-0.347936	-0.0903721	-0.257564
Q9UQ35	[R].TSPPLLDR.[A]	1xPhospho [S2(100)]	2.47421	3.78239	3.90531	4.05484	4.0773	4.03449	3.17566	2.69802	3.50938	2.72938	3.58501	0.704539	0.815955	0.959775	0.791953					3.55419	3.40132	-0.152864	-0.334469	-0.0767622	-0.257707
P78559-2	[K].YLPGAITSPDEHILTPDSSFSK.[S]	2xPhospho [T15(100);T/S/Y]	0.428033	-1.10999	-1.01356	-1.31449	-1.56851	-1.23977	0.376539	-1.5079	-0.983854	-2.50968	-2.74689	0.274287	0.824897	0.821526	0.410841					-0.7525	-1.4543	-0.701797	-0.446131	-0.188309	-0.257822
Q02641	[K].ATHPPSSTPPNPLLNR.[T]	1xPhospho [T8(100)]	0.559136	3.27964	2.9689	3.32014	2.85299	2.99602	3.08414	3.35791	3.5576	3.4039	2.08372	0.365451	0.262282	0.183106	0.386409					2.53195	3.04804	0.516085	-0.0401287	0.217816	-0.257945
Q9HC78	[R].IVSQNVGDVFPGIQDSGQDTPR.[G]	1xPhospho [T20(100)]	-1.13686	-1.09891	-0.466339	-1.15273	-2.70582	-1.86368	-1.11152	-1.93114	-2.59912	-1.65968	-2.00971	0.00846384	0.0851695	0.0239457	0.793694	**		*		-0.963709	-1.98295	-1.01924	-0.813256	-0.555221	-0.258035
Q9Y4H2	[R].LCPSCPASSPK.[V]	1xPhospho [S9(99.6)];2xCarbamidomethyl [C2;C5]	-0.0310469	-1.26708	-0.379036	-1.09076	-0.250089	-0.139114	-0.601995	-4.24292	-0.442955	0.451502	0.431278	0.993576	0.0946794	0.0768314	0.848888					-0.691982	-0.684899	0.00708321	0.484809	0.742879	-0.25807
P01303	[R].SSPETLISDLLMRESTENVPR.[T]	1xPhospho [S15(99.7)]	-2.96258	-2.0083	0.0610886	-2.8407	0.521272	0.517471	-2.83183	-1.7453	-3.40352	-1.9196	-5.47431	0.929127	0.656778	0.937028	0.760125					-1.93762	-2.04797	-0.110353	0.504892	0.763262	-0.25837
Q7Z6L0-2	[R].HPSSQLAGPGVEGGEGTQKPR.[D]	1xPhospho [S3(100)]	2.55661	-0.36544	0.868807	-1.26892	0.381349	2.67167	0.255699	-2.91749	-0.196152	-0.982252	1.24302	0.730748	0.142357	0.0619724	0.920564					0.447765	0.0651215	-0.382643	0.00401592	0.262559	-0.258543
Q9BZ71	[R].TMSVQQPDPPAANPKPER.[A]	1xPhospho [S3(99.7)]	-2.85244	-0.69191	-3.02769	-1.81764	-1.87617	-2.04523	-2.73737	-2.02038	-1.3756	-1.73161	-1.43259	0.657037	0.0874704	0.102992	0.257994					-2.09742	-1.88842	0.209001	0.458872	0.717558	-0.258686
Q9Y5S2	[R].SMSDPDQDFDKEPDSDSTK.[H]	1xPhospho [S3(99.5)]	-1.28134	-1.43711	-0.886389	-0.467792	-0.897826	-2.07692	-0.863323	0.12476	-1.06027	-1.93081	-0.971745	0.852037	0.336701	0.314906	0.104592					-1.01816	-1.09659	-0.0784314	0.112122	0.370955	-0.258832
Q02410	[K].AAEDMPEAEQDLERPPTPAGGRPDSPGLQAPAGQQR.[A]	1xPhospho [S25(100)]	1.64274	1.19384	1.54412	2.30527	2.09986	1.96067	2.04988	2.23421	2.55142	1.76936	0.686033	0.512366	0.382173	0.0513616	0.554785					1.67149	1.90735	0.235859	0.456449	0.197582	0.258867
Q9UQ35	[K].SATRPSPSPER.[S]	2xPhospho [S6(100);S8(100)]	1.35694	2.69192	3.15494	1.62301	1.75869	2.27899	1.79161	1.45742	1.82173	1.94327	1.88227	0.310613	0.843412	0.098977	0.476913					2.2067	1.84771	-0.358991	-0.335739	-0.0767622	-0.258976
Q16352	[R].SQALLER.[D]	1xPhospho [S1(100)]	-2.74928	-2.09452	-2.27426	-2.26626	-1.70523	-2.24757	-1.2212	-2.40123	-1.10159	-1.9642	-0.874586	0.0562125	0.773735	0.771372	0.87533					-2.34608	-1.64509	0.700994	0.565026	0.305971	0.259055
Q9UQB8	[K].SLSPPQSQSK.[L]	1xPhospho [S3(100)]	4.72405	4.83916	4.78757	5.30613	5.57191	4.86039	4.67705	5.75661	5.18308	4.46962	4.65622	0.690668	0.0213692	0.00762815	0.525345		*	**		4.91423	5.02498	0.110755	0.0470219	0.306085	-0.259063
Q5T5U3	[R].SASQGALTSPSVSFSNHR.[T]	1xPhospho [S3(99.6)]	-1.64112	-1.38514	-0.528383	-2.33231	-1.44525	-0.807541	-1.0363	-0.00582314	-1.62357	-3.71655	-0.664137	0.833289	0.535713	0.915493	0.479121					-1.47174	-1.32845	0.143286	0.476833	0.735909	-0.259076
C9J069	[R].SWDNILAPGPR.[R]	1xPhospho [S1(100)]	-0.823073	0.672716	0.347271	-0.369039	-0.10576	0.0278397	0.103456	-0.029808	-1.25219	-1.55792	-0.3475	0.358752	0.666913	0.760133	0.717231					-0.0430312	-0.451697	-0.408665	-0.0948758	-0.354062	0.259186
Q9Y6V0	[R].ADSTVQLAPSPPK.[S]	1xPhospho [S10(100)]	-3.78404	0.00977898	-0.112085	-0.143708	-0.329684	-0.0701733	0.132948	0.891062	-0.443708	0.260952	-0.390545	0.188185	0.437559	0.353717	0.985951					-1.00751	0.00726441	1.01478	0.0577235	-0.20155	0.259273
Q9Y6V0	[K].VLYSPISPLSPGK.[A]	2xPhospho [S4(100);S7(100)]	-2.26427	-2.07145	-2.39845	-3.11821	-1.02705	-3.07765	-3.62594	-2.27356	-2.13891	-1.78914	-4.22466	0.829796	0.0554697	0.248386	0.2917					-2.46309	-2.59385	-0.130752	0.0577936	-0.20155	0.259343
Q9Y3P9	[K].EVLDEDTDEEKETLK.[N]	1xPhospho [T7(100)]	-0.262162	0.451216	0.648218	0.248794	0.355271	0.565401	0.298697	0.44894	0.412144	-0.0281601	0.0592556	0.869981	0.264266	0.657901	0.598302					0.271516	0.30165	0.0301335	0.00526667	-0.254131	0.259398
Q9H0B6	[K].DTLDDLFPNEDEQSPAPSPGGGDVSGQHGGYEIPAR.[L]	1xPhospho [S14(100)]	-0.154956	-0.900438	-0.867426	-4.04632	-3.40821	0.0196457	-0.105108	-1.09667	-0.000930786	-0.666037	-1.92947	0.618455	0.794781	0.47965	0.0359607				*	-1.49229	-1.02668	0.465602	0.217896	0.477359	-0.259463
Q15477	[R].GDTVSASPCSAPLAR.[A]	1xCarbamidomethyl [C9];1xPhospho [S7(100)]	-1.65278	-2.03995	-1.73378	-1.86196	-1.42738	-1.64468	-1.52979	-1.61153	-1.60769	-0.921383	-1.35058	0.0262825	0.457385	0.820132	0.648877	*				-1.82212	-1.44186	0.380254	0.268075	0.0085535	0.259521
Q9UBC2-2	[K].TVFPGAVPVLPASPPPKDSLR.[S]	1xPhospho [S13(100)]	-1.69792	-0.785982	0.943459	-0.415425	0.69501	-1.97018	-1.5424	-1.02472	0.100056	-0.961737	-2.04554	0.490448	0.205387	0.764921	0.955274					-0.488967	-0.964216	-0.475249	-0.424014	-0.164314	-0.259699
Q14156	[R].IGPPSSPSATDKEENPAVLAENCFR.[E]	1xCarbamidomethyl [C23];1xPhospho [S6(100)]	2.79338	3.11915	2.79202	3.47372	3.83567	3.49402	1.00138	2.60898	1.52839	2.78716	2.3894	0.346887	0.864878	0.876998	0.422979					3.04457	2.52071	-0.523853	-0.347287	-0.607048	0.259761
Q8WXG6	[K].LAGSPIRTSEDVSQR.[V]	1xPhospho [S4(100)]	-4.12123	-1.26952	-3.47767	-1.89032	-1.5337	-3.48485	-3.83943	-2.51513	-5.05076	-2.8512	-2.19679	0.634361	0.501076	0.539269	0.294287					-2.68968	-3.06741	-0.377725	-0.167208	0.0926723	-0.259881
Q12955	[K].VTVLHYSGNVSSPK.[H]	1xPhospho [S12(99.6)]	-0.848226	-2.35678	-0.497385	-1.13854	-3.89001	-0.526072	1.0659	-3.80493	1.72849	-0.607008	-2.23723	0.981041	0.227207	0.37155	0.159928					-1.21023	-1.18155	0.0286811	0.386374	0.646289	-0.259915
P53667	[R].VQGVDPGCMSPDVK.[N]	1xCarbamidomethyl [C8];1xPhospho [S10(100)]	1.13369	-0.282038	-0.447016	-0.163032	-0.560973	-1.071	-0.714842	-0.0626163	-0.767647	-1.30565	-3.67505	0.0943328	0.546741	0.56587	0.45169					0.0604019	-1.1654	-1.2258	-0.545112	-0.285125	-0.259987
Q8TC26	[R].ISESGQFSDGLEDR.[G]	1xPhospho [S8(100)]	4.96102	5.08526	4.09109	4.55918	5.06698	4.38053	4.49796	4.94604	4.73956	3.75286	3.25478	0.446941	0.0329102	0.0498332	0.255615		*	*		4.67414	4.37696	-0.297183	-0.262145	-0.00188828	-0.260257
Q5VUB5	[R].TADAPSEPAASPHQR.[R]	1xPhospho [S11(100)]	2.68131	2.32702	2.41207	2.24452	2.11791	2.75941	3.29588	2.50961	3.41476	2.5661	3.40836	0.129601	0.579999	0.732151	0.619601					2.41623	2.86743	0.451206	0.389872	0.128961	0.260911
Q92974	[R].LQDSSDPDTGSEEEGSSRLSPPHSPR.[D]	2xPhospho [S5(100);S20(100)]	1.65711	1.74559	2.20132	1.97291	2.4297	2.56813	1.73804	3.01227	1.06872	-0.245434	1.24002	0.727433	0.417444	0.520322	0.369228					1.89423	1.68735	-0.206881	-0.121208	0.139869	-0.261076
P49756	[K].LGASNSPGQPNSVK.[R]	1xPhospho [S6(100)]	0.662547	2.04537	2.86678	2.48126	1.70013	2.50499	1.65226	1.33136	1.80805	1.66809	2.30305	0.700052	0.471211	0.2887	0.608936					2.01399	1.85256	-0.161427	-0.563183	-0.301805	-0.261378
Q9BSJ8-2	[R].TLSPEFNER.[F]	1xPhospho [S3(100)]	4.04555	2.85646	1.73285	2.85133	3.52181	3.29266	2.40014	2.57273	3.14454	2.63464	2.51802	0.995591	0.562076	0.25469	0.525668					2.87155	2.86922	-0.0023269	-0.219256	0.0422039	-0.26146
Q86T65	[R].SGSQALEVTR.[E]	1xPhospho [S1(100)]	3.05619	2.76831	2.38003	2.38328	1.60174	-0.242592	3.29734	1.9291	2.02711	2.73809	4.36475	0.605469	0.53014	0.335928	0.44317					2.64695	2.24508	-0.401875	-0.548687	-0.286827	-0.261859
P09543	[K].NQWQLSADDLK.[K]	1xPhospho [S6(100)]	2.39332	1.71207	0.46771	2.72297	0.907128	0.586393	3.16568	1.55729	1.14069	2.35016	2.07952	0.81667	0.275968	0.970391	0.687741					1.82402	1.68384	-0.140179	-0.495407	-0.232775	-0.262632
Q15773	[R].RLESSGAGGR.[R]	1xPhospho [S5(99.8)]	-2.62371	1.8102	0.937447	1.20899	0.29432	0.402893	0.935284	0.447069	1.52054	0.821827	2.01771	0.479837	0.557414	0.711693	0.812838					0.333231	0.919948	0.586718	-0.25139	-0.51431	0.26292
P42566	[K].LDSPDPFK.[L]	1xPhospho [S3(100)]	2.3076	0.829449	0.39485	1.23297	-0.302634	0.866867	1.50494	1.57145	0.296732	1.24804	2.08218	0.772248	0.114626	0.40968	0.381288					1.19122	1.03822	-0.152992	0.216828	-0.0462103	0.263038
Q9BTW9-4	[R].AVTHTSPEDVSFAESR.[R]	1xPhospho [T3(99)]	-1.21131	-0.653681	-0.440407	-0.795465	-0.605458	-0.203306	-0.745827	-1.09007	-0.677103	-0.407694	-0.412813	0.355776	0.44121	0.318506	0.814068					-0.775216	-0.591752	0.183464	0.119114	-0.144036	0.263151
P52594-4	[K].GTPSQSPVVGR.[S]	1xPhospho [S6(100)]	3.28368	1.57039	2.21788	1.78078	-0.19873	0.590176	2.40421	2.46456	1.6309	0.239201	2.38484	0.216596	0.504268	0.345949	0.539621					2.21318	1.35931	-0.853873	-0.368433	-0.105275	-0.263157
Q9NQW6	[K].ASPQSEFMPSK.[G]	1xOxidation [M8];1xPhospho [S2(100)]	-0.48953	-1.53409	-3.59361	-0.20004	-1.23559	-2.01747	0.127865	-3.47491	-0.0299492	-0.59684	-1.51827	0.814598	0.658626	0.563989	0.405543					-1.45432	-1.24931	0.205007	-0.223784	-0.486986	0.263202
Q9UNE7	[R].ALELDGQSVK.[A]	1xPhospho [S8(100)]	-3.51058	-2.61966	-3.7131	-1.76255	-3.4924	-3.8602	-1.71732	-1.03226	-3.23915	-1.40887	-2.7524	0.555057	0.90821	0.276178	0.701785					-2.90147	-2.50037	0.401101	0.312719	0.049509	0.26321
Q96A00	[R].QPSPSHDGSLSPLQDR.[A]	2xPhospho [S11(100);S]	-0.623603	-1.61625	-2.71774	-0.16657	-1.18666	-2.94428	-1.84127	-2.75334	-1.35444	-0.842077	0.53191	0.787759	0.504348	0.863615	0.334871					-1.28104	-1.48431	-0.203269	-0.234518	-0.498131	0.263613
P35612	[K].GLSQMTTSADTDVDTSKDKTESVTSGPMSPEGSPSKSPSK.[K]	1xPhospho [S37(98.5)]	-2.84918	-3.38333	-1.59433	-3.44497	-0.011941	-3.52053	-2.78882	-6.07342	-0.846485	-2.61082	-5.97083	0.812383	0.590026	0.947036	0.275057					-2.81795	-3.11755	-0.2996	0.327434	0.0638056	0.263629
Q9Y6V0	[K].GGSLGCQTEADSDTQSPQYLSATSPPK.[D]	1xCarbamidomethyl [C6];1xPhospho [S24(100)]	1.23789	0.537371	0.467037	0.908952	0.785338	1.2323	0.834356	0.975092	0.561855	0.289253	-0.151924	0.612653	0.924432	0.409563	0.735385					0.787812	0.64661	-0.141202	0.0621772	-0.20155	0.263727
Q8TAM6-2	[K].IPLSGSNQEIR.[R]	1xPhospho [S6(99.7)]	4.96733	3.84367	2.90194	3.39433	3.38397	4.67539	3.41991	3.38969	4.4121	0.147236	-3.07125	0.352968	0.363815	0.345864	0.155283					3.77682	2.33672	-1.44009	-0.229305	-0.493093	0.263789
P04216	[K].VTSLTACLVDQSLR.[L]	1xCarbamidomethyl [C7];1xPhospho [S3(100)]	0.758021	-0.23208	-0.139109	-1.79451	0.319709	1.21362	1.75845	-0.291029	-0.022438	-0.0333958	-2.85706	0.675732	0.909224	0.860566	0.100999					-0.35192	0.0125508	0.364471	0.163157	-0.100675	0.263831
Q9Y608	[R].RGSGDTSSLIDPDTSLSELR.[DE]	1xPhospho [S3(100)]	0.382287	-0.996498	0.196339	-0.780709	-1.46144	0.266739	0.759369	-0.607105	-0.592916	0.199562	-0.129492	0.869553	0.00548301	0.0257594	0.983874		**	*		-0.299645	-0.223613	0.0760328	0.162694	-0.101174	0.263868
P29972	[K].VWTSGQVEEYDLDADDINSR.[V]	1xPhospho [S19(100)]	1.80718	0.757978	0.917904	1.12997	-1.55471	-2.20549	1.16019	0.580238	-3.16552	0.041563	-0.924765	0.0350796	0.286456	0.28268	0.382164	*				1.15326	-0.866927	-2.02018	-1.9487	-2.21285	0.264153
Q9C0H9	[R].SSGATPVSGPPPPSASSTPAGQPTAVSR.[L]	1xPhospho [T5(99.2)]	0.336848	0.244833	0.558632	-0.414254	-0.0170908	0.710375	0.616844	-2.19561	0.233368	-1.68509	-0.179348	0.39086	0.503261	0.212397	0.51032					0.181515	-0.359508	-0.541023	-0.307931	-0.0436554	-0.264276
Q9UPA5	[R].IADSSVQTDDEDGESR.[Y]	1xPhospho [T8(100)]	1.39435	0.901228	1.54733	0.779296	1.73649	1.78716	0.742611	1.58898	0.526617	1.60831	0.750206	0.771528	0.897027	0.770229	0.616907					1.15555	1.24862	0.0930732	0.441196	0.176908	0.264287
P07910-2	[K].EAEEGEDDRDSANGEDDS.[-]	1xPhospho [S11(100)]	1.60589	2.63005	3.10339	2.44852	1.79526	3.70144	2.61323	2.43441	2.83353	2.72741	2.93672	0.479363	0.41963	0.384925	0.58973					2.44696	2.72029	0.273325	0.188128	-0.0764103	0.264538
Q7Z2K8	[R].SVATGPMTPQAAAPPAFPEVR.[V]	1xPhospho [T8(100)]	-1.9845	-0.0457878	1.01091	-0.63437	1.59193	0.270897	-2.01458	-0.152689	-0.636932	-1.45992	-2.65933	0.730078	0.13672	0.492064	0.825017					-0.413438	-0.722947	-0.309509	-0.296854	-0.0321846	-0.264669
P17600	[R].QASQAGPVPR.[T]	1xPhospho [S3(100)]	1.19118	3.17003	2.69817	2.85608	2.68033	2.54039	2.81668	3.19694	3.32088	2.32729	2.52756	0.446828	0.0594042	0.104545	0.488439					2.47887	2.77287	0.294001	-0.0967965	0.168299	-0.265095
Q99569	[R].AASPYSQRPASPTAIR.[R]	2xPhospho [S3(100);S11(99.3)]	-0.962028	-2.37855	-1.5359	-1.61661	-1.57481	-1.06106	-0.901018	-4.28034	-2.06973	-1.88123	-0.338554	0.880162	0.0224798	0.044109	0.579002		*	*		-1.62327	-1.72953	-0.106263	0.00144339	-0.263677	0.26512
Q9Y2K5	[K].SASTDLGTADVVLGR.[V]	1xPhospho [S3(100)]	-0.952502	0.0519009	-1.06266	-1.29955	-4.1846	-0.83732	-1.34885	1.12882	-1.46588	-3.12025	-4.22624	0.27317	0.518928	0.600967	0.322783					-0.815702	-2.00776	-1.19206	-0.458302	-0.723515	0.265213
P23528	[R].KSSTPEEVK.[K]	1xPhospho [T4(100)]	0.891051	1.96751	-4.02339	1.48933	2.50162	-0.848154	-4.41589	0.65107	-4.09715	1.71346	3.46749	0.906497	0.795408	0.579436	0.286809					0.0811255	-0.146794	-0.227919	-0.539123	-0.273849	-0.265273
Q8NDI1	[K].DLSTSPKPSPIPSPVLGR.[K]	1xPhospho [S5(99.1)]	-0.517499	-2.63688	-1.38632	-2.87372	-2.69212	-1.59337	-1.17208	-1.77336	-1.98421	-3.42139	-8.11036	0.410411	0.740992	0.75399	0.217391					-1.8536	-2.96384	-1.11024	0.0273914	-0.238127	0.265518
O00429-6	[K].SKPIPIMPASPQK.[G]	1xPhospho [S10(100)]	3.04537	0.176802	2.19848	0.363982	1.35382	-0.0847492	0.8111	1.27356	-1.0158	0.702393	2.95148	0.486202	0.235009	0.0657884	0.0241342				*	1.44616	0.855972	-0.590186	-0.47013	-0.203928	-0.266202
Q15185	[K].DWEDDSDEDMSNFDR.[F]	1xOxidation [M10];1xPhospho [S6(100)]	4.00427	4.00503	4.10094	4.40067	4.46675	4.17943	4.4602	4.09311	4.02945	4.61618	3.83211	0.500795	0.636363	0.593383	0.942408					4.12773	4.23961	0.111877	0.126444	0.392679	-0.266235
O60285	[R].ESGYYSSPER.[S]	1xPhospho [S7(100)]	-2.79175	-1.76176	-2.33187	-1.34108	-0.144496	1.14127	-1.97021	-1.94875	-1.21872	-1.22184	-1.53559	0.117204	0.819278	0.368413	0.731539					-2.05662	-0.985476	1.07114	0.824979	0.558096	0.266883
P27361	[R].IADPEHDHTGFLTEYVATR.[W]	1xPhospho [T13(100)]	-4.04094	-1.41291	-2.32927	-2.1605	-1.01697	-2.67968	-2.64865	-0.629322	-1.80809	1.60529	-3.15956	0.306938	0.319375	0.248514	0.519407					-2.4859	-1.47671	1.00919	0.436797	0.169907	0.266891
O43166	[R].TLSDESIYNSQR.[E]	1xPhospho [S3(100)]	0.356036	1.90127	2.35822	1.97958	1.43904	1.65736	1.07806	2.14966	1.12914	0.959681	1.78075	0.632712	0.615904	0.961115	0.316646					1.64878	1.45624	-0.192535	-0.501388	-0.233936	-0.267452
Q02880	[K].ASGSENEGDYNPGR.[K]	1xPhospho [S4(100)]	-2.02302	-1.05704	-0.854862	-0.95847	-0.642735	-1.19062	-2.26618	-1.76187	-2.36255	-2.21245	-1.14531	0.303061	0.879358	0.676702	0.162393					-1.22335	-1.65453	-0.431179	-0.754117	-0.48664	-0.267477
Q9H1E3	[K].EKTPSPKEEDEEPESPPEKK.[T]	2xPhospho [S5(100);S15(100)]	2.17769	3.70657	3.87564	3.58651	3.27329	3.25955	3.72918	3.37997	4.20005	3.72415	2.81952	0.694442	0.369446	0.516722	0.182856					3.3366	3.48367	0.14707	-0.266572	-0.534217	0.267645
P31948-2	[R].HDSPEDVKR.[R]	1xPhospho [S3(100)]	2.60359	2.24587	2.53063	2.16015	1.94461	2.66924	2.91574	2.2424	3.54428	2.64321	1.64723	0.705561	0.904581	0.827653	0.0164913				*	2.38506	2.51524	0.130184	0.254962	-0.0129719	0.267934
P35612	[K].SAPASPVQSPAK.[E]	2xPhospho [S1(100);S5(100)]	6.38694	7.14586	5.93252	7.00223	6.33461	6.5931	6.49023	6.96264	6.71353	4.88802	5.84298	0.408971	0.127658	0.0979574	0.60677					6.61689	6.26073	-0.356159	-0.204352	0.0638056	-0.268158
Q08AD1	[R].RFSPSQVPIQTR.[S]	1xPhospho [S3(100)]	-0.850226	-0.694399	0.890076	-0.575809	0.663987	0.399982	-0.591387	-1.48581	-1.23931	-1.39798	0.532831	0.815016	0.425526	0.118544	0.178174					-0.30759	-0.445384	-0.137794	0.0437169	-0.225006	0.268723
P46821	[K].TTKTPEDGDYSYEIIEK.[T]	1xPhospho [T4(100)]	5.35919	3.78284	4.91097	3.53578	4.66831	4.52541	4.75469	3.96111	4.23239	3.07308	4.85895	0.82756	0.556583	0.191502	0.465952					4.3972	4.29628	-0.10092	0.178505	-0.0903721	0.268877
B7ZBB8	[R].SFSLPADPILQAAK.[F]	1xPhospho [S3(100)]	0.304147	0.706848	1.19166	0.482623	1.1061	0.0946941	0.195366	0.0834351	0.153517	-1.62381	-0.520275	0.131576	0.334876	0.946539	0.821737					0.671319	-0.0729971	-0.744316	-0.500041	-0.231064	-0.268978
P35612	[K].TESVTSGPMSPEGSPSKSPSK.[K]	2xPhospho [S14(100);S18(100)]	3.69336	4.57986	4.0545	4.01673	4.14022	3.8462	3.40749	4.18825	3.39478	3.0822	3.83024	0.155806	0.176146	0.639497	0.630583					4.08611	3.69848	-0.38763	-0.205375	0.0638056	-0.269181
Q13813-3;Q13813-2	[R].DVDETISWIK.[E]	1xPhospho [S7(100)]	-1.61981	-2.13275	-2.78234	-2.09391	-2.46269	-2.18012	-2.4417	-2.14533	-2.99452	-2.52254	-3.2147	0.161228	0.933035	0.620967	0.798181					-2.1572	-2.56594	-0.408742	-0.349366	-0.0801706	-0.269196
P61266	[R].SAKDSDDEEEVVHVDR.[D]	1xPhospho [S5(100)]	9.31814	8.59596	8.23885	8.95557	8.98036	9.28913	9.20382	8.75183	9.13142	7.68647	8.59091	0.934673	0.743804	0.355042	0.84593					8.77713	8.80485	0.0277189	0.204596	-0.0646029	0.269199
Q66K14	[K].ASVVDPSTESSPAPQEGSEQPASPASPLSSR.[Q]	1xPhospho [S26(100)]	1.63666	1.83011	1.98612	2.24081	1.1596	2.35191	2.28803	2.10027	2.21181	1.17309	0.523315	0.551006	0.836575	0.54559	0.263459					1.92342	1.68686	-0.236563	0.192154	-0.0770655	0.269219
P46108	[R].QGSGVILR.[Q]	1xPhospho [S3(100)]	0.00194836	0.265341	-0.473906	0.488355	-0.329474	-1.66781	-0.069067	-0.668627	-0.46307	0.247564	1.92782	0.717405	0.540051	0.510717	0.235565					0.0704346	-0.146094	-0.216529	-0.463119	-0.193708	-0.269411
Q7Z422	[K].SKSPPKVPIVIQDDSLPAGPPPQIR.[I]	1xPhospho [S3(99.7)]	0.711232	0.530588	0.449907	0.538676	0.501178	-0.66379	0.165205	1.00414	-0.533117	0.1203	-0.611334	0.12	0.471002	0.629684	0.537159					0.557601	-0.00248759	-0.560089	-0.414332	-0.683832	0.2695
P21796	[R].WTEYGLTFTEK.[W]	1xPhospho [T7(100)]	-0.484967	-0.97691	-1.2312	-1.30704	-1.49821	-1.26065	-1.0296	-0.896704	-1.58217	-0.729378	-4.38808	0.365236	0.721525	0.59749	0.173564					-1.00003	-1.6264	-0.626369	-0.156596	-0.426126	0.269529
Q9Y2X7-3	[R].AEHTPMAPGGSTHR.[R]	1xPhospho [S11(99.6)]	-0.310029	0.0174217	0.243845	-0.742829	-0.141448	-1.32497	0.233824	0.898777	-0.558296	1.38878	1.77228	0.395284	0.840601	0.574008	0.326076					-0.197898	0.324135	0.522033	0.380127	0.110434	0.269694
Q76G19	[K].DSDRDDFLDDFGSENEGELR.[A]	1xPhospho [S13(100)]	-3.38584	-2.00665	-1.50842	-3.092	-2.11916	-2.65895	-2.2375	-3.30257	-4.01142	-0.96805	-3.87918	0.714768	0.61916	0.363781	0.66122					-2.49823	-2.73955	-0.241319	-0.109619	0.160172	-0.269791
Q8WVM8	[R].VNLEESSGVENSPAGARPK.[R]	1xPhospho [S12(100)]	-1.08535	-0.650976	0.266182	-0.60975	-0.739957	-1.06136	-0.733274	-1.12376	-0.204128	-0.493214	-1.0416	0.373354	0.999834	0.325131	0.539782					-0.519973	-0.771043	-0.251069	-0.109594	-0.379565	0.269971
Q9BXS5-2	[K].LETGAPRPPATVTNAVSWR.[S]	1xPhospho [T11(99.5)]	-0.209664	-2.51089	-2.2412	-1.88397	-2.5964	-2.16815	-1.32874	-1.96799	-4.32012	-2.03053	-0.80875	0.513847	0.0369386	0.125436	0.0753582		*			-1.71143	-2.17438	-0.462952	0.0320578	0.30208	-0.270022
Q6WCQ1-2	[K].SKSNPDFLKK.[D]	1xPhospho [S3(100)]	-1.94227	-3.32841	-1.20561	-1.21841	-1.39954	-1.92925	-3.98695	-1.55545	-0.484737	-2.23675	-1.66575	0.965022	0.617923	0.731123	0.419488					-1.92368	-1.89406	0.0296141	-0.085413	0.184612	-0.270025
Q7Z6L0-2	[K].AGLAPETTETPAGASETAQATDLSLSPGGESK.[A]	1xPhospho [S26(100)]	6.46621	5.2697	4.92345	5.34567	6.05575	6.9144	5.38688	6.05747	5.84049	4.83054	4.38798	0.787494	0.500174	0.236686	0.453695					5.50126	5.63907	0.137816	0.532808	0.262559	0.270249
Q68DU8	[K].QSPDEFCHSDFEDASQGSDTR.[I]	1xCarbamidomethyl [C7];1xPhospho [S18(100)]	-0.597728	1.76039	1.76127	1.48331	0.544816	1.6069	1.35191	1.52492	1.17999	1.31897	-0.328409	0.895616	0.575745	0.598018	0.279549					1.10181	1.02844	-0.0733676	-0.302878	-0.573588	0.27071
P22234-2	[R].IATGSFLK.[R]	1xPhospho [S5(100)]	0.823327	-0.289694	-0.731283	0.12465	-0.369615	-0.136662	0.00893402	-0.35704	-0.06563	-0.346998	0.122599	0.589774	0.34255	0.906118	0.83152					-0.01825	-0.163487	-0.145237	-0.0541396	0.216619	-0.270758
P46821	[K].LGDVSPTQIDVSQFGSFK.[E]	1xPhospho [S5(100)]	6.38783	5.37457	5.0278	4.12751	5.72942	5.98706	5.50492	4.06305	5.38179	2.54606	2.49819	0.426257	0.531109	0.790054	0.232967					5.22943	4.53007	-0.699357	0.180609	-0.0903721	0.270981
P50991	[K].VSNSGITR.[V]	1xPhospho [S4(100)]	-0.0399275	-1.13922	-1.35995	-0.360404	-0.886226	-0.38629	-0.383816	-0.601942	-0.429941	0.453049	-0.451933	0.298069	0.212538	0.844005	0.904528					-0.724876	-0.383871	0.341005	0.31987	0.0488281	0.271042
O43493	[K].DSPSKSSAEAQTPEDTPNK.[S]	1xPhospho [S4(100)]	1.87838	0.983961	1.53493	1.55253	1.09157	0.866041	1.30693	1.1484	1.61484	2.12541	1.05678	0.519713	0.312437	0.46191	0.827705					1.48745	1.31571	-0.171738	-0.395324	-0.66637	0.271046
Q9Y6F6-7	[R].VSVAVVPK.[F]	1xPhospho [S2(100)]	-2.20634	-2.05199	-1.71375	-1.01467	-2.36205	-3.11434	-1.95286	-2.28932	-3.52053	-2.7349	-0.642498	0.252163	0.238048	0.242219	0.00861491				**	-1.74669	-2.37379	-0.627099	-0.47918	-0.208086	-0.271094
Q765P7	[R].LSSVSSHDSGFVSQDATYSKPPSPMPSDITSQK.[S]	1xPhospho [S23(100)]	-1.51056	-3.43126	-2.59588	-2.4108	-3.06124	-4.23046	-2.90088	-4.65185	-3.90349	-2.90825	-2.0336	0.135142	0.055103	0.0409241	0.192884			*		-2.48713	-3.38425	-0.897126	-0.557895	-0.286779	-0.271116
Q9H4G0	[R].APESDTGDEDQDQERDTVFLK.[D]	1xPhospho [S4(100)]	-2.83876	-1.54842	0.458979	-1.92784	0.510161	-1.59547	-4.72575	-0.509216	-1.85801	-0.421289	-1.79516	0.983639	0.321734	0.907118	0.57472					-1.46401	-1.48496	-0.0209528	0.142657	-0.128521	0.271178
Q9NXC5	[R].GFSQYGVSGSPTK.[S]	1xPhospho [S10(100)]	-1.03899	0.6742	0.775711	0.844466	0.649945	0.767149	-0.072897	-0.0883522	0.581411	-0.0927811	-0.225174	0.811179	0.425406	0.59204	0.649779					0.313846	0.217043	-0.0968026	-0.797853	-0.526414	-0.271439
O00571	[R].FSGGFGAR.[D]	1xPhospho [S2(100)]	-1.64757	-2.1041	-2.78689	-1.54422	-2.26012	-1.92349	-0.796438	-0.982164	-2.6068	-0.252548	-3.90224	0.769236	0.826216	0.407963	0.520847					-2.02069	-1.81769	0.203007	-0.0476556	0.223858	-0.271513
P49589-3	[R].VQPQWSPPAGTQPCR.[L]	1xCarbamidomethyl [C14];1xPhospho [S6(100)]	0.0967073	1.17905	0.801731	1.76987	0.898416	0.312592	0.125456	1.13474	0.668043	0.757488	0.213596	0.270671	0.253228	0.191078	0.767593					0.961838	0.58719	-0.374648	-0.322346	-0.0506496	-0.271696
Q6YP21	[K].LAADPSVVNLGQGFPDISPPTYVK.[E]	1xPhospho [S18(100)]	-1.50517	-1.09518	-0.15617	-2.07467	0.208987	-0.0598984	-0.211445	0.616051	-0.0465355	0.105316	-1.1135	0.0191632	0.240765	0.420142	0.526641	*				-1.2078	-0.0715745	1.13622	1.25364	1.52541	-0.271776
Q8TAM6-2	[R].YNTISYR.[K]	1xPhospho [T3(100)]	1.65099	2.76593	0.103344	2.85764	1.44353	0.573561	2.35306	0.168085	2.96908	1.32254	3.26869	0.882066	0.894484	0.637588	0.686082					1.84448	1.72836	-0.116114	-0.764936	-0.493093	-0.271842
Q8WXI2	[R].QEVTGSSAVSPIRK.[T]	1xPhospho [S10(100)]	0.601569	2.50279	1.73653	2.30374	2.39277	2.64292	1.6479	1.62026	1.21714	3.21614	3.13154	0.368034	0.646026	0.868256	0.626857					1.78616	2.26695	0.480792	0.372633	0.100771	0.271862
O14576-2	[R].ADSEEEGTVELSA.[-]	1xPhospho [S3(100)]	3.94024	4.39295	3.39343	4.65973	4.03236	3.5189	4.06545	4.15891	3.92056	3.7156	2.68114	0.292242	0.231246	0.0565461	0.402198					4.09659	3.72756	-0.369026	-0.246036	-0.51796	0.271924
P17600	[R].DHIIEVVGSSMPLIGDHQDEDK.[Q]	1xPhospho [S10(99.6)]	-0.317067	-1.05457	-1.19126	-1.69256	-0.0837469	0.311184	-0.922741	-0.682646	-1.5559	0.425137	-5.76158	0.918219	0.684838	0.499255	0.184192					-1.06386	-1.18147	-0.117607	0.440269	0.168299	0.27197
Q00610	[R].RPISADSAIMNPASK.[V]	1xPhospho [S4(100)]	0.0561666	-2.0561	-1.51369	-0.832278	0.0362997	0.31045	-0.711954	-5.07276	-1.51492	-1.10516	-0.639275	0.876895	0.103979	0.230615	0.925814					-1.08648	-1.24247	-0.155998	0.46103	0.189041	0.271989
Q9Y4F5	[K].EMSPSPPAAQDPGGTALVSAR.[E]	2xPhospho [S3(100);S5(100)]	-4.18268	-0.0529461	-0.116528	-0.874999	0.702262	-1.40221	-0.98085	-0.318708	-0.937666	0.211044	-2.6238	0.562885	0.154053	0.280357	0.615741					-1.30679	-0.764276	0.542513	-0.441903	-0.714296	0.272394
Q5JSH3	[R].VSPSPSQESLSSSK.[S]	1xPhospho [S9(100)]	2.71282	2.44351	2.12314	2.11969	1.77097	2.47474	2.48026	2.07495	2.29295	1.74949	2.63393	0.522792	0.397309	0.331658	0.759388					2.34979	2.21104	-0.138751	0.00961876	0.282106	-0.272488
Q6DN90	[R].MQFSFEGPEK.[V]	1xPhospho [S4(100)]	3.13778	3.35246	3.23405	3.54283	3.09508	3.10425	3.20188	3.56114	3.27941	2.0466	2.20828	0.225538	0.214949	0.249995	0.725181					3.31678	2.92809	-0.388691	-0.189009	0.0838451	-0.272854
P35813-3	[K].GPTEQLVSPEPEVHDIER.[S]	1xPhospho [S8(100)]	-1.24517	-1.60017	-4.2289	-2.28425	-2.6591	-1.05038	-2.99748	-3.56738	-1.74817	-1.38343	-2.1289	0.861043	0.764812	0.719806	0.148466					-2.33962	-2.21926	0.12036	-0.186686	0.0865955	-0.273281
Q9NZN3	[R].DKPMYDEIFYTLSPVDGK.[I]	1xPhospho [S13(100)]	1.58476	1.60315	1.96527	-0.0828047	2.6687	2.38714	1.12823	0.135447	1.39709	1.05566	-0.590628	0.887135	0.574734	0.888379	0.151602					1.26759	1.16881	-0.0987876	-0.465724	-0.192434	-0.273289
O15085-2	[R].SLENPTPPFTPK.[M]	2xPhospho [S1(100);T6(100)]	-1.61256	-2.45359	-1.59134	-1.90962	-1.73922	-1.80645	-1.71401	-1.63348	-2.53866	-4.68017	-2.22502	0.460978	0.832573	0.968459	0.285748					-1.89178	-2.33386	-0.442082	-0.0453606	-0.318724	0.273363
P49189	[K].VSFTGSVPTGMK.[I]	1xPhospho [S6(100)]	-0.904183	-0.781284	-1.40219	-1.41192	-1.42449	-2.17965	-2.45714	-0.648777	-0.83741	-1.81702	-0.849598	0.407142	0.0845703	0.469915	0.932692					-1.1249	-1.45916	-0.334259	-0.2713	0.00214958	-0.273449
Q9Y2D5-4;Q8IXS6-2	[R].TAEPSPGQDGTSR.[A]	1xPhospho [S5(100)]	-0.683692	-2.07994	-1.42218	-1.8579	-1.80759	-3.33013	-2.33788	-1.85453	-1.7825	-5.3035	-1.48284	0.184464	0.572128	0.87945	0.369459					-1.51093	-2.557	-1.04607	-0.21449	-0.48796	0.273469
Q9H4G0	[R].SEAEEGEVRTPTK.[I]	1xPhospho [T10(100)]	5.92471	4.56989	5.18551	4.38732	4.97672	5.44669	5.1902	4.5008	5.02301	4.21468	5.61101	0.951972	0.299222	0.138098	0.670735					5.01686	4.99473	-0.0221274	0.145307	-0.128521	0.273828
Q92633-2	[R].SENPTGPTEGSDR.[S]	1xPhospho [S11(99.8)]	-2.03163	-0.168882	-2.20269	-1.0552	-0.695298	-1.45945	-0.160614	-1.92264	-0.484232	0.753366	-1.15957	0.294918	0.714122	0.398213	0.135195					-1.3646	-0.732633	0.631968	0.848116	0.574284	0.273833
Q9NQ66	[K].SPVEFVEYNK.[M]	1xPhospho [S1(100)]	-0.703845	0.0115623	-1.05627	-0.262385	-0.643025	-0.410021	-0.314562	0.240562	-0.149338	-0.447121	-0.458321	0.41784	0.0787721	0.00603217	0.334297			**		-0.502735	-0.311689	0.191046	0.0730944	0.34721	-0.274116
Q9Y6V0	[K].IVDSGVQTDDEDATDR.[S]	1xPhospho [T8(100)]	2.6655	0.164047	0.656973	0.758666	0.529851	0.780519	1.01315	1.81652	0.27578	1.29178	0.441496	0.714873	0.428828	0.791922	0.560441					1.0613	0.878443	-0.182853	0.0727	-0.20155	0.27425
P10645	[K].SGELEQEEER.[L]	1xPhospho [S1(100)]	4.0975	1.45085	0.471178	1.34257	2.22015	3.46744	1.4549	1.88091	2.46854	1.11687	1.36893	0.82871	0.887429	0.537728	0.498938					1.84052	1.99682	0.156295	0.484196	0.209745	0.274451
P35612	[K].ETAPEEPGSPAK.[S]	1xPhospho [S9(100)]	-3.99984	-2.27184	-4.28219	-2.36672	6.89734	-2.84499	-3.52123	-4.62824	-0.880104	2.77717	-5.00777	0.359516	0.28833	0.226095	0.663807					-3.23015	-1.02969	2.20046	0.33829	0.0638056	0.274484
A5PKW4	[R].NLVHGPPAPPQVGADGLYSSLPNGLGGPPER.[L]	1xPhospho [S20(100)]	-4.13527	-6.17991	-2.11363	-2.70438	-3.68985	-2.78003	-3.89774	-3.50564	-2.3996	-2.90015	-3.30499	0.441262	0.257697	0.512998	0.302541					-3.7833	-3.21115	0.57215	0.11483	0.389404	-0.274574
P09471;P09471-2	[R].LFDVGGQRSER.[K]	1xPhospho [S9(100)]	-1.42467	1.32162	1.01097	0.940404	0.936835	1.13164	0.465763	0.332291	1.74701	1.17253	1.02268	0.350677	0.394964	0.54456	0.403237					0.462082	0.972678	0.510596	0.046988	0.321621	-0.274633
Q8NFW9	[K].VADEGTSASPGGYR.[A]	1xPhospho [S9(100)]	-1.68318	-0.763718	-0.799524	-1.14195	-0.558702	-1.38252	-1.02471	-1.27584	-1.37984	0.352062	-1.72203	0.805911	0.87523	0.950941	0.531847					-1.09709	-0.998795	0.0982963	-0.305099	-0.579865	0.274765
O94819	[R].QWEAGSAGAASPEELASPEER.[A]	1xPhospho [S11(100)]	2.85401	3.14949	3.47459	3.25221	3.32015	3.20809	2.47764	3.36763	3.00512	2.14546	2.14418	0.234627	0.178952	0.447947	0.977872					3.18257	2.80975	-0.37282	-0.195731	0.0791473	-0.274878
O60784-2	[R].LPNLSSPSAEGPPGPPSGPAPR.[K]	1xPhospho [S6(99.6)]	3.84567	0.789234	0.917927	1.40965	1.83713	1.20148	1.2294	2.08173	-0.238096	1.05219	2.07523	0.541318	0.413495	0.597792	0.0990399					1.74062	1.31987	-0.420753	0.0656123	-0.209641	0.275253
P78559-2	[R].SPFEIISPPASPPEMVGQR.[V]	2xPhospho [S7(100);S11(100)]	4.59003	4.2888	4.76768	3.79826	5.02889	4.03473	3.04766	3.97569	1.73267	1.38632	4.07799	0.174831	0.916141	0.548058	0.141073					4.36119	3.32628	-1.03491	-0.463723	-0.188309	-0.275414
P34932	[K].FVSEDDRNSFTLK.[L]	1xPhospho [S9(100)]	-3.70274	-1.44953	-1.92679	0.314904	-1.62488	-1.36858	-0.965847	-1.61155	-0.903383	-1.8968	-2.71923	0.878028	0.607319	0.163709	0.737028					-1.69104	-1.58432	0.106717	0.0766134	-0.199056	0.275669
Q9Y2X7-3	[R].HGSGADSDYENTQSGDPLLGLEGK.[R]	1xPhospho [S3(100)]	0.880576	-0.066843	0.87981	0.795903	-0.280175	0.0819664	2.63932	2.65565	0.490107	2.27228	1.22404	0.330162	0.428897	0.902045	0.536809					0.622362	1.2976	0.675236	0.386178	0.110434	0.275745
Q709C8	[K].TTNSSLEEIMDK.[A]	1xPhospho [S5(100)]	2.05658	0.716391	0.75832	0.874688	0.717303	0.769089	0.673841	0.984819	0.318403	-2.61388	0.699301	0.232671	0.769701	0.985841	0.482915					1.10149	0.221269	-0.880226	-0.117203	-0.393156	0.275953
Q9H1V8	[K].DISNLEENDETR.[F]	1xPhospho [S3(100)]	-1.61959	-1.55499	-1.39884	-1.90164	-1.16969	-1.23432	-2.3814	-1.70214	-1.53352	-1.98748	-2.48478	0.56519	0.183459	0.555207	0.374461					-1.61877	-1.78476	-0.165993	-0.114845	0.161543	-0.276388
Q86UU1	[R].TLQPPESPR.[L]	1xPhospho [S7(100)]	-3.01008	-0.887249	-2.64005	-1.5134	-0.0820303	-1.51727	0.269575	-0.700907	-2.4926	0.271353	0.957005	0.0568793	0.987054	0.619073	0.449241					-2.0127	-0.470697	1.542	1.9947	1.71824	0.276452
O60242	[R].ISLNDDEEEKGTNPEGLSYSTLPGNVISK.[V]	1xPhospho [S2(100)]	-1.12828	0.199163	0.47324	-0.348382	0.759465	0.381901	0.40752	0.56311	0.37038	-0.105837	-1.76297	0.583476	0.119804	0.203869	0.241349					-0.201064	0.0876534	0.288717	0.45651	0.180012	0.276498
Q9Y2X3	[K].EEPLSEEEPCTSTAIASPEK.[K]	1xCarbamidomethyl [C10];1xPhospho [S5(100)]	-0.0926104	1.46291	1.17124	1.95371	0.529443	2.05267	0.945713	0.989447	0.824642	1.02592	0.686598	0.780685	0.710233	0.850001	0.784696					1.12381	1.00778	-0.116036	-0.371362	-0.648195	0.276834
Q9P1Y5-2	[R].KFSPSQVPVQTR.[S]	1xPhospho [S3(100)]	-0.953338	0.275894	1.5174	-1.34353	1.13694	0.936594	-0.247736	-0.255213	-0.381773	-3.10328	1.22072	0.976888	0.603894	0.582797	0.532307					-0.125892	-0.0991087	0.0267835	0.0909858	-0.186228	0.277214
Q9UM82	[R].SVDAYDSYWESR.[K]	1xPhospho [S1(100)]	-5.21569	-0.945606	-0.86545	-0.979108	-1.75079	-1.33209	-0.743179	-1.2371	-0.35178	-0.930864	-1.67414	0.322468	0.489996	0.488073	0.543988					-2.00146	-1.14571	0.855757	-0.274744	-0.552016	0.277273
P09936	[K].QFLSETEKMSPEDR.[A]	1xPhospho [S10(100)]	1.45858	0.394472	0.103756	0.194484	0.895577	0.117386	-0.448105	1.28319	-0.587858	2.10465	-0.0315399	0.913827	0.995039	0.860396	0.749393					0.537822	0.476186	-0.0616362	-0.177092	0.100864	-0.277956
Q92538	[R].ADAPDAGAQSDSELPSYHQNDVSLDR.[G]	1xPhospho [S10(100)]	1.00873	1.8158	2.32138	1.50917	1.77258	2.20238	1.94378	1.61686	2.25964	1.49195	0.890612	0.813343	0.44413	0.79154	0.128233					1.66377	1.73969	0.0759134	0.110096	-0.167863	0.277958
P43243	[K].SFQQSSLSR.[D]	1xPhospho [S6(100)]	-5.40498	-1.57884	-0.60368	-0.00149632	-1.98595	-0.958494	-1.89572	0.903133	-1.13653	0.0996723	-0.0810776	0.286118	0.782223	0.574663	0.504986					-1.89725	-0.722137	1.17511	0.132767	-0.145247	0.278013
Q2LD37	[R].SLDQDSPSK.[K]	1xPhospho [S6(100)]	1.34248	0.631266	-0.00567436	1.02084	0.702744	0.92065	-0.945707	1.44366	-1.10222	2.15822	2.63095	0.91614	0.437082	0.667689	0.124795					0.74723	0.829756	0.0825269	0.0945954	-0.183434	0.278029
O14974	[R].SGSYSYLEER.[K]	1xPhospho [S3(100)]	-3.05572	-1.16766	-1.67667	-2.05019	-1.15876	-2.49395	-3.13211	-3.58045	-3.36442	-1.88975	0.564337	0.844344	0.667194	0.292198	0.258659					-1.98756	-2.15073	-0.16317	-0.630519	-0.352413	-0.278106
P41250	[K].VDDSSGSIGR.[R]	1xPhospho [S7(100)]	-0.5321	-1.79429	-2.24792	-1.31847	-4.15774	-1.73816	-1.74486	-1.69914	-1.80665	-0.809776	-1.73445	0.435282	0.117745	0.400196	0.648031					-1.4732	-1.95582	-0.482625	-0.181773	0.0965099	-0.278283
O95886	[R].EGYPLPYEPPATDGSPGPAPAPTPGPGAGR.[R]	1xPhospho [S15(100)]	2.97691	0.192474	-3.46547	0.147388	-0.0865297	0.81806	-3.85086	1.11602	-3.22548	1.86188	-0.995062	0.700364	0.925634	0.625595	0.81439					-0.0371748	-0.623138	-0.585963	-0.256461	0.0221272	-0.278588
Q15121-2	[K].ISEEDELDTK.[L]	1xPhospho [S2(100)]	-1.03225	-1.22727	-1.6504	-1.3381	-1.54835	-0.450169	-3.2509	-0.487658	-2.18347	-0.554449	-3.21264	0.591934	0.676212	0.533726	0.618045					-1.31201	-1.66966	-0.357655	-0.265662	0.0132351	-0.278897
O75335	[K].LLSPVSR.[E]	1xPhospho [S3(100)]	-0.733201	-0.549009	0.103024	-0.26344	-0.712699	0.120506	0.352493	-0.13945	0.382616	-0.509192	-0.768747	0.543125	0.967801	0.883086	0.303113					-0.360657	-0.182067	0.178589	0.266775	0.545845	-0.27907
Q9Y6G9	[R].DFQEYVEPGEDFPASPQR.[R]	1xPhospho [S15(100)]	3.5189	3.36467	2.92709	3.50103	3.3013	3.37841	3.02908	3.09993	3.49286	2.43412	2.2104	0.243866	0.276745	0.199846	0.272209					3.32792	2.9923	-0.33562	-0.332918	-0.0536823	-0.279235
P09972	[K].GILAADESVGSMAK.[R]	1xPhospho [S11(100)]	5.52801	5.51243	5.54848	5.72107	5.01788	4.96087	5.36708	5.69213	5.01843	4.72106	4.44486	0.0295758	0.659132	0.734542	0.974364	*				5.5775	5.03176	-0.545735	-0.520361	-0.241005	-0.279356
Q9C0C9	[K].NMTVEQLLTGSPTSPTVEPEKPTR.[E]	1xPhospho [S14(100)]	0.673537	-0.132305	0.397379	-0.776565	0.27279	0.745367	1.53014	-0.525888	0.620838	-0.795288	-0.149513	0.678487	0.72265	0.541589	0.390939					0.0405116	0.242635	0.202124	0.140253	0.419657	-0.279404
Q6DN90	[R].SLSESYELSSDLQDK.[Q]	1xPhospho [S3(100)]	-1.6569	-1.54731	-1.25997	-4.6931	-1.23881	-0.606152	-0.538027	-0.0965443	-1.62523	-1.30848	-5.23233	0.485119	0.330005	0.548287	0.113526					-2.28932	-1.5208	0.768524	0.363295	0.0838451	0.279449
Q9H1B7	[R].KASPEPPDSAEGALK.[L]	1xPhospho [S3(100)]	-0.236112	0.521585	1.83102	0.555333	0.982467	1.94928	0.408136	-0.138252	1.5734	0.507357	1.13271	0.617607	0.774276	0.390673	0.74455					0.667956	0.916442	0.248486	0.444007	0.72419	-0.280182
Q9C0C9	[R].GSSGCSEAGGAGHEEGRASPLR.[R]	1xCarbamidomethyl [C5];1xPhospho [S19(100)]	-0.287244	-0.186644	-2.43926	-0.0982695	-1.11378	0.462965	0.531027	0.0851593	0.549585	2.23891	-4.93188	0.727247	0.704585	0.194025	0.0509794					-0.752854	-0.311143	0.441711	0.699909	0.419657	0.280252
Q15424-3	[R].TDCEPVGLEPAVEQSSAASELAEASSEELAEAPTEAPSPEAR.[D]	1xCarbamidomethyl [C3];1xPhospho [S38(100)]	0.528089	2.29287	3.05829	1.99214	3.40237	3.30771	1.75632	1.81734	1.65699	1.36944	0.541471	0.986984	0.449885	0.716985	0.769033					1.96785	1.97881	0.0109569	-0.386182	-0.105922	-0.280261
P05129	[R].LHSYSSPTFCDHCGSLLYGLVHQGMK.[C]	1xPhospho [S3(99.2)];2xCarbamidomethyl [C10;C13]	-2.23698	-4.97062	-3.84094	-4.15252	-3.21498	-5.10489	-1.74203	-4.52473	-3.23809	-2.76935	-1.22796	0.427595	0.246815	0.334819	0.372101					-3.80027	-3.11743	0.682834	0.781756	0.501389	0.280367
O75179	[K].EHYPVSSPSSPSPPAQPGGVSR.[N]	1xPhospho [S12(100)]	-5.95288	-0.877234	-0.47068	-0.706796	-0.779876	-0.825865	-1.07872	-0.609846	-0.0184307	-0.155327	-2.70516	0.317161	0.313506	0.298363	0.497368					-2.0019	-0.881889	1.12001	0.0121388	0.29265	-0.280511
Q9UPQ9	[K].DEEPSGWEEPSPQSISR.[K]	1xPhospho [S11(100)]	-1.80971	-1.09808	-0.733313	-0.548499	-1.11091	-0.68891	-2.56775	-2.42754	-1.4758	-1.17461	-1.84132	0.202773	0.680824	0.54625	0.905308					-1.0474	-1.61241	-0.565007	-0.560102	-0.27899	-0.281113
O15020	[R].LEHSSFPEGPGPGSGDEANGPR.[G]	1xPhospho [S14(100)]	-2.21682	-1.30457	-0.208031	-0.867955	-1.10455	-0.790415	0.5965	0.706715	-1.90876	-1.88001	0.221737	0.412957	0.808001	0.875246	0.111808					-1.14934	-0.594112	0.555233	0.29585	0.014698	0.281152
P17858	[R].GGSMLGTK.[R]	1xPhospho [S3(100)]	-1.63071	-3.95899	-2.6756	-3.15306	-2.83381	-4.10222	-3.72004	-4.45682	-3.2841	-1.77631	-1.15839	0.79321	0.13559	0.0839057	0.263755					-2.85459	-3.04738	-0.192793	-0.369771	-0.0882864	-0.281484
Q9UPA5	[K].HSYSLGFADGR.[Y]	1xPhospho [S4(100)]	-3.20296	-2.36884	-1.51255	-3.38526	-1.1662	-4.5251	-3.7086	-3.74337	-2.64799	-1.69347	-2.89085	0.678436	0.469299	0.669956	0.987772					-2.6174	-2.9108	-0.293395	-0.104949	0.176908	-0.281857
Q92599	[K].ADTISKSELHK.[F]	1xPhospho [S7(100)]	1.05534	0.949736	1.02809	1.07062	1.01407	0.228821	0.920612	0.557041	1.08179	-0.447689	1.2457	0.259032	0.609524	0.892263	0.452634					1.02595	0.657193	-0.368752	-0.1211	0.161156	-0.282256
Q9HD26	[K].LSGPSVEELER.[E]	1xPhospho [S5(100)]	-0.152768	-0.793732	0.000322342	0.0198545	-1.31998	-0.160137	0.506893	1.33907	-0.400541	-0.127653	-1.05347	0.907125	0.753155	0.762064	0.852917					-0.231581	-0.173689	0.0578921	-0.0839143	0.198486	-0.282401
Q9Y2H5	[R].IYSPVRSPSAR.[F]	2xPhospho [S3(100);S7(99.7)]	1.0388	-1.69947	-0.74453	-1.83003	-1.18973	-0.188381	-1.14328	-1.22907	-1.22682	-2.26023	-2.57322	0.36921	0.725855	0.599069	0.669849					-0.808806	-1.40153	-0.592728	-0.00481892	0.277953	-0.282772
Q01518	[R].SGPKPFSAPKPQTSPSPK.[R]	1xPhospho [S14(99.6)]	1.02879	0.856274	1.70481	2.1656	0.79197	-0.594479	1.26867	0.108171	3.52982	0.369089	0.789454	0.458766	0.627379	0.833433	0.601651					1.43887	0.894671	-0.544196	-0.577346	-0.294439	-0.282907
Q9Y2H6	[K].MSSPPSSPQK.[C]	1xPhospho [S3(100)]	-2.45794	0.358772	1.57867	0.619763	0.0189352	0.23654	0.921593	-0.0634518	0.519213	-0.978674	1.4181	0.722802	0.982102	0.677272	0.552189					0.0248154	0.296036	0.271221	-0.252728	0.0305843	-0.283312
P06396	[R].EGGQTAPASTR.[L]	1xPhospho [S9(99.7)]	-0.992961	0.673449	0.377964	0.53003	-1.45389	0.12393	0.340492	-1.33434	1.54703	1.107	1.86599	0.824592	0.399756	0.365301	0.512041					0.14712	0.313744	0.166624	-0.113505	-0.396957	0.283453
P45974	[R].GTGLQPGEEELPDIAPPLVTPDEPK.[GA]	1xPhospho [T20(100)]	5.40905	4.52723	3.89261	3.93074	4.8882	4.68102	4.97211	4.41932	4.70371	4.24002	3.39452	0.935397	0.471233	0.356977	0.126949					4.43991	4.47127	0.0313645	0.452034	0.168318	0.283717
[truncated: 4,748 more rows]

## Sheet: CA1
Protein Accessions	Annotated.Sequence	Modifications	CA1_0_.271	CA1_0_.266	CA1_0_.276	CA1_0_.283	CA1_0_.260	CA1_3_.185	CA1_3_.280	CA1_3_.277	CA1_3_.282	CA1_3.5_.230	CA1_4_.279	CA1_4_.267	CA1_4_.203	CA1_4_.281	p.value..Condition	p.value..Sex	p.value..Age	p.value..PMI	Sig.p.value..Condition	Sig.p.value..Sex	Sig.p.value..Age	Sig.p.value..PMI	Average_Control	Average_AD	log2FC(mean)	log2FC(median)	Global-log2FC(median)	log2FCdiff(P-G)
[truncated: 5,828 more rows]

[truncated: 2 more sheets: EC, PRC]
