# Supplementary material for: Topological Dissection of Proteomic Changes Linked to the Limbic Stage of Alzheimer’s Disease
Source: Front Immunol. 2021 Oct 12;12:750665. doi: 10.3389/fimmu.2021.750665 (PMC8546208; doi:10.3389/fimmu.2021.750665)
Supplement: Supplementary Table 6 — Summary of the acetylome analysis. [file Table_6.xlsx]

## Sheet: HP
Canonical	Isoform	Gene	Sequence	HP_0_.283	HP_0_.213	HP_0_.194	HP_0_.233	HP_0_.164	HP_3_.282	HP_3_.280	HP_4_.281	HP_4_.279	HP_4_.267	HP_3_.277	HP_3_.185	Wilcoxon.p.value..Condition	Fold_change (Log2)	Sig.Wilcoxon.p.value..Condition
P78312	P78312-2	FAM193A	MKVRLLR	1	1	1	1		0.664763	1	1	1	1	1		0.540291	-0.0558728
P63027	P63027	VAMP2	ADALQAGASQFETSAAKLKR	0.0242944		0.0946715	0.109633	0.00417786	0.00108801	0.019732		0.0200273		1.81742e-09		0.112351	-0.0479824
Q96GD0	Q96GD0	PDXP	AGKAALFVSNNSR	0.185799	0.678048	0.198627	0.0697275				0.672011	0.583733	0.17133	0.119693		1	0.103641
P20339	P20339-2	RAB5A	AKNWVKELQR	0.369723		0.282729	0.168347	0.354803	0.0195775	0.372838	0.305069	0.425472				0.665006	-0.0131614
Q15149	Q15149-2	PLEC	AQFEQLKDGKTTVKDLSELGSVR	0.518059	0.873758	0.473478		0.550195	0.749899	0.810151			0.248733	0.152916	0.1305	0.391267	-0.185433
P14324	P14324-2	FDPS	ATPEQYQILKENYGQKEAEKVAR	0.168367	0.338476	0.190506	0.203683		0.134949	0.333116	0.249962	0.350282				0.665006	0.0418194
Q01813	Q01813-2	PFKP	AMEWITAKLKEAR	0.159732	0.168779	0.179263	0.156758				0.247383			0.016856
P00505	P00505-2	GOT2	DVFLPKPTWGNHTPIFR	0.00653681	0.0062011	0.00279005			0.00866961	0.00448671	0.00295831	0.00212225	0.00384434	0.00525012	0.00631304	0.819708	-0.000369646
O96000	O96000-2	NDUFB10	DYKVDQEIINIMQDR	0.636212	0.286511	0.189927	0.200982	0.153158	0.695974	0.23541	0.492485	0.747682				0.111347	0.24953
P49419	P49419-2	ALDH7A1	EAWKIWADIPAPKR	0.0857319	0.0415811	0.00953052	0.0345997	0.116066	0.237675	0.00734114	0.0599002	0.0895243				0.713303	0.0411083
P61586	P61586	RHOA	ELAKMKQEPVKPEEGR	0.158204	0.0484911	0.113864	0.0303632			0.0295736	0.0367733	0.210651		0.719535		0.885234	0.161402
P46781	P46781	RPS9	ELLTLDEKDPR		0.143927	0.0560599	0.0746828	0.0386036
O14523	O14523-2	C2CD2L	ELTLKVLR	0.0935059	0.268936	0.0793756	0.0534108				0.0664279
Q16891	Q16891-2	IMMT	ELAEQKATEKQHITLALEKQKLEEKR	0.366501		0.0105511	0.0643242	0.284113		0.190196	0.34867	0.595505			0.635856	0.193931	0.261185
O60825	O60825-2	PFKFB2	ENVMEDFLKR	0.568094	0.62417	0.670623	0.690061	0.627676		0.694316	0.489594	0.658715	0.783612	0.781983	0.697335	0.170904	0.0481345
O00217	O00217	NDUFS8	EPATINYPFEKGPLSPR	0.0459112	0.0501445	0.0589676	0.033371				0.0531848	0.0457974		1		0.595883	0.319229
P49419	P49419-2	ALDH7A1	ESGSDAWKQYMR	0.120583	0.102821	0.12796	0.142129	0.273225	0.35973	0.243164	0.131099	0.149881			0.242718	0.143672	0.0719749
P52179	P52179-2	MYOM1	EVIDGVPGKWR	1	1	1	1	1	1	1	1	1			1
P08134	P08134	RHOC	ELAKMKQEPVR	0.190005		0.178871	0.18004	0.128725	0.143523	0.0984552	0.13591	0.154761				0.193931	-0.036248
Q05329	Q05329	GAD2	FKMFPEVKEKGMAALPR	0.564574	0.15595	0.474296	0.737535	0.291808	0.0920754		0.547056	0.268943	0.585298	0.384513		0.676103	-0.0692558
P02545	P02545-2	LMNA	EVSGIKAAYEAELGDAR	0.38416		0.411666	0.183671	0.162327	0.44732	0.309367		0.407804	0.42622		0.0749948	0.540291	0.0476853
O95782	O95782-2	AP2A1	ESSILAKLKR	0.0145246	0.00939704	0.00903111	0.00434802					0.0115417
P0DPH7	P0DPH7-2	TUBA3C	GDVVPKDVNAAIATIKTKR	0.00121751	0.000997794	0.000403098		0.000560244	3.71812e-06	6.81646e-06	0.00115618			0.000111405		0.193931	-0.000475132
P14136	P14136-2	GFAP	FLEQQNKALAAELNQLR	0.00282301	0.00940881	0.00252039	0.0909412	0.00303879	0.116005	0.172591	4.69544e-05	0.00238165				1	0.0510098
P21399	P21399	ACO1	FLNKQAPQTIHLPSGEILDVFDAAER	0.642856	0.547226	0.430491	0.666628				0.37541	0.752236
Q9NS86	Q9NS86	LANCL2	FPAFELDSSKRD	0.615319	0.812808	0.752386	0.700379				0.648462
P55087	P55087-2	AQP4	GEEKKGKDQSGEVLSSV	0.00957637	0.541461	0.0791499	0.0448394				0.0505029	0.0926219
Q92529	Q92529-2	SHC3	FKQYLQCPTKIPALHDR	0.303163	0.0660475	0.228982	0.267752				0.259392
P84243	P84243	H3F3A	FQSAAIGALQEASEAYLVGLFEDTNLCAIHAKR	0.234542	0.189173	0.328152	0.142634		0.437606			0.234308
P78406	P78406	RAE1	FSFWDKDAR	0.770495	0.848735	0.802838	0.830961	0.754488	0.772373	0.765828	0.69172	0.756472				0.17791	-0.0549049
P05026	P05026-2	ATP1B1	FLEKYKDSAQR	0.0280022	0.0109025		0.395372	0.0184368	0.020541	0.0186853	0.0223153	0.0181762	0.334569		0.295773	0.915106	0.00516501
P61088	P61088	UBE2N	FMTKIYHPNVDKLGR	0.00128026	0.0135679	0.0202607	2.77914e-09				0.0142274				0.0314842
P00367	P00367	GLUD1	GASIVEDKLVEDLR		0.00342471	0.00563567	1.74353e-05	0.0035227	2.29218e-05	0.00300955	1.29342e-05	0.0028555	0.00418163	0.713368	0.00544314	0.924719	0.100978
P62805	P62805	HIST1H4A	GKGGKGLGKGGAKR	1	0.194695	1	0.225949	0.00552066	1	0.11495	1	1	1	0.00378371	0.240787	0.626117	0.137556
Q99798	Q99798	ACO2	GKSYLR	0.00557498	0.00411293	0.00648297	0.0053783	0.00490761	0.00581789	0.00963604		0.0109465	0.00652918	0.0138393	0.0112415	0.0137108	0.00437704	*
Q9BR76	Q9BR76	CORO1B	GLEVSKCEIAR	0.0990991	0.109262	0.0962086	0.0803765	0.0720733		0.0997458
Q6P1N0	Q6P1N0-2	CC2D1A	GLKTLENLLASIR	1	1		1		1	1	1	1	1	1	1
Q9BPX6	Q9BPX6-3	MICU1	GLEKPKDMGFTR	0.847162	0.89612	0.876753				0.879874	0.915343	0.694938		0.848602	0.860697	1	-0.033454
P52565	P52565	ARHGDIA	GSYSIKSR	0.00671602		0.00744542	0.00751545	0.00425186	0.00419343			0.00726132	0.00662037	0.00854678		0.885234	0.000173287
P11142	P11142-2	HSPA8	GTLDPVEKALR	0.0070797	0.0067317	0.00984493	0.00784959				0.0138731	0.00909367		0.044794		0.111612	0.0147104
O94925	O94925-3	GLS	HFAKKLDPR	0.0608194	0.014288	0.0343988	0.0707011			0.0238644
P38646	P38646	HSPA9	HIVKEFKR	0.0136734	0.00850823	0.0116651	0.0168669		0.00724692		0.0106413	0.00995741			0.00391807	0.112351	-0.00473747
Q9NZQ3	Q9NZQ3-3	NCKIPSD	HIADLSPGDKLR	0.533109	0.456428	0.463434	0.463463			0.472444	0.572822	0.548714		0.537472		0.060602	0.0537542	.
Q13501	Q13501-2	SQSTM1	IYIKEKKECR	0.312653	0.109357	0.33947	0.709335				1.07575e-07		0.632133		0.914001	0.859684	0.147674
Q9BSH5	Q9BSH5	HDHD3	HPLGEAYATKAR	0.364798	0.338526	0.65194	0.485873			0.355324	0.477767
P17987	P17987	TCP1	ICDDELILIKNTKAR	0.850537	0.89264		0.865886	0.832912	0.872562	0.894612		0.883143			0.127248	0.665006	-0.166103
P0DP23	P0DP23	CALM1	HVMTNLGEKLTDEEVDEMIR	1	1	1	1		1		1	1	1	1	1
P30038	P30038-2	ALDH4A1	IKKWLEHAR	0.0258302	0.00592803		0.0340427			0.00799222	0.0261227	0.00822546	0.269143	0.143391	0.208464	0.366157	0.0886229
Q16849	Q16849-2	PTPRN	IKLKVESSPSR	0.77929	0.873311	0.758838	0.801533	0.86302	0.714098	0.761511	0.87629	0.820002				0.902523	-0.0222232
O43426	O43426-2	SYNJ1	IDLPNEEVKELIR		0.45005	0.34554	0.421634	0.257795	0.249543	0.305156	0.354727					0.376759	-0.065613
P21980	P21980	TGM2	ILGEPKQKR	0.105438	0.139776	0.433001	0.306428				0.177234
P07900	P07900-2	HSP90AA1	IMKAQALR	0.0172905	0.000852587	0.0248086	0.00164821	0.000948371		0.0905583			0.0266864	0.318436	0.488772	0.0199645	0.222004	*
O94973	O94973-2	AP2A2	INKELANIR	0.0171701	0.0108491	0.00839605	0.00739125		0.00345349	0.00642065
Q13885	Q13885	TUBB2A	INVYYNEAAGNKYVPR	0.00530344	0.00860046	0.0037221	0.00333041	0.0033736	2.97243e-06	1.50648e-06	0.00692869	0.00364507	0.00355149	0.00270104	0.00457814	0.329859	-0.00180759
P00367	P00367-2	GLUD1	ISGASEKDIVHSGLAYTMER	0.00585072	0.00198913	0.133675	0.0405364		0.0420919	0.00328541	0.0272829	0.0115461	0.00261516	0.00168436	0.042655	0.776814	-0.0267756
Q9UEY8	Q9UEY8-2	ADD3	ISKEQDHIIIIPR	0.0854193	0.0937301	0.0621535	0.119658	0.0676778	0.0957249	0.110766	0.0581215	0.081962				1	0.000915913
Q9UID3	Q9UID3-2	VPS51	ITKLAGVHALLR	0.298392	0.23683	0.2	0.173659				0.315992
P10515	P10515	DLAT	KELNKILEGR	0.0176897	0.0173419	0.0136283		0.0083473	0.014066	0.0136348	0.0236307	0.0191132	0.0131345	0.0140649	0.014391	0.636602	0.00175322
Q96QD9	Q96QD9-2	FYTTD1	KANLLR	1	1	1	1	1		1	1	1
O43166	O43166-2	SIPA1L1	KENIKESSR	0.655335	0.745796	0.615425	0.777149	0.637308			0.704701	0.570175
Q9H019	Q9H019-3	MTFR1L	KFALKEEDISR	0.927046	0.871083	0.830835	0.927861	0.925638		0.84581
Q01082	Q01082-2	SPTBN1	KDNVIR	0.12352	0.101849	0.111306				0.111236		0.111028	0.100517	0.0955899	0.0935195	0.136037	-0.00984671
P06746	P06746	POLB	KFVDEGIKTLEDLR	1	1	1	1	1	1	1	1	1	1	1	1
P36957	P36957-2	DLST	KIKAAVEDPR	0.00478111	0.00432073	0.00656336	0.00779776	0.00843392	0.00883351	0.00708441		0.00726029	0.00882354	0.00559835		0.29627	0.00114064
P32418	P32418-2	SLC8A1	KIKHLR	1		1	1	1			1		1
P12235	P12235	SLC25A4	KIAKDEGAKAFFKGAWSNVLR	0.126327	0.201308	0.267334	0.261902	0.228803	0.153205	0.196336	0.277744	0.149481				0.713303	-0.0229432
Q96S90	Q96S90-2	LYSMD1	KKQETGAGR	0.860826	0.750354	0.775563	0.771507				0.849189	0.943639	0.885504	0.757972		0.312321	0.0695133
P35232	P35232	PHB	KLEAAEDIAYQLSR	0.179372	0.122131	0.158859		0.2102		0.180142	0.263696	0.240512		0.288958	0.20959	0.0661926	0.068939	.
P32119	P32119	PRDX2	KLGCEVLGVSVDSQFTHLAWINTPR	0.131585	0.0653946	0.0226068	0.304466	0.152221	0.138122	0.0596257	0.289401	0.111367	0.0607169		0.249051	1	0.0161257
P22694	P22694-10	PRKACB	KKTLGTGSFGR	0.108541	0.0832307	0.142967	0.115935	0.0988432			0.08952	0.100006
O95166	O95166	GABARAP	KKYPDR	0.000988498		0.000336526	0.000292782	0.0005355		0.00148648
Q13875	Q13875-3	MOBP	KIRPTPKKK	0.0160133	0.0153591		0.00050318	0.000342659	0.000160717	0.000249846	0.0147193	0.0148104	0.000248368	0.00986753	0.000199611	0.156376	-0.00230374
Q9Y5S2	Q9Y5S2	CDC42BPB	KLQESTQTVQSLHGSSR	0.209308	0.0748837	0.252033	0.0730892				0.274094
Q9H223	Q9H223	EHD4	KLNDLIKR	0.0759636	0.0341179	0.0473295	0.0628864		0.0608108	0.999999	0.0461207	0.0556006				0.885234	0.235558
P31146	P31146	CORO1A	KLQATVQELQKR	0.247514	0.199882	0.205165	0.155062		0.240778	0.167365	0.206319	0.239234	0.231344	0.183947	0.289602	0.508332	0.0207502
Q14204	Q14204	DYNC1H1	KNLESALR	0.0687489	0.024891		0.0685729			0.0650565	0.0638541		0.0125083	0.0265489	0.0190917	0.233038	-0.016659
Q99250	Q99250-2	SCN2A	KQEEVSAIIIQR	0.0440077	0.0396751	0.0264852	0.0367746	0.145164	0.0410278	0.00710806	0.0147191	0.0583725				0.540291	-0.0281144
Q569K6	Q569K6	CCDC157	KRLSPGR		1	1		1	1			1	1	1	1
O75116	O75116	ROCK2	KSVESALR	0.307176	0.337023	0.280151		0.321665	0.449574	0.319191	0.366962					0.215925	0.0670721
P11137	P11137-3	MAP2	KSVPSETVVEDSR	0.0334417	0.072967	0.0290499	0.0273016		0.02792	0.0227751	0.0473701	0.0626501				0.885234	-0.000511203
Q16543	Q16543	CDC37	KVAECQR	0.6381	0.149531	0.343867	0.188421			0.411147		0.712908
P68431	P68431	HIST1H3A	KQLATKAAR	0.0208407	0.0691357	0.0957586	0.0946242	0.0856679	0.085117	0.00188662	0.0866434	0.000125791	0.0748698	0.0844959	0.0749048	0.329859	-0.0149135
P84243	P84243	H3F3A	KSAPSTGGVKKPHR	0.0723062		0.0812844	0.0855033		0.075746	0.067124	0.0766586		0.057692	0.0736784		0.233038	-0.00951821
P05141	P05141	SLC25A5	LAADVGKAGAER	0.00221251	0.00209724	0.00294488	0.00258093			0.00306496	0.00290574	0.00240228	0.740737			0.193931	0.184819
P68431	P68431	HIST1H3A	KSTGGKAPR	0.40224	0.154781	0.182342	1		0.166265	0.174926	1	0.17276	0.809097	0.157364		0.749119	-0.0214388
O43707	O43707-2	ACTN4	LDHLAEKFR	0.0320397		0.0256512	0.0300444	0.0469426	0.0612319	0.0473536	0.024192					0.595883	0.0105897
P06744	P06744-2	GPI	LFDANKDR	0.0712123	0.0525966	0.0268663	0.128676			0.0525027	0.215101
Q9P0L0	Q9P0L0-2	VAPA	KVAHSDKPGSTSTASFR	0.0247503	0.00848776	0.0162824	0.014544				0.0156046	0.0287854
P40429	P40429	RPL13A	LAHEVGWKYQAVTATLEEKR	0.151502	0.214149	0.167585	0.130721			0.170904		0.168031
A6NHL2	A6NHL2-2	TUBAL3	LDHKFDLMYAKR			0.000852796			1.17211e-05	7.91573e-07	0.149175	0.00513756		0.449121	2.58298e-08
P62753	P62753	RPS6	KPLNKEGKKPR	0.499504	0.531529	0.282258	0.344982	0.131046		0.501303	0.101357	0.413306	0.117079	0.0945306	0.526336	0.522817	-0.0655452
Q6ZW31	Q6ZW31-2	SYDE1	LPRQSPDVAPYLRPKR	0.698638		0.714422	0.680385	0.690219	0.6085				0.666744
Q6PML9	Q6PML9	SLC30A9	LEKELKKR	1	1		1	1		1	1	1	1
O43813	O43813	LANCL1	LTNKIR	0.0014679	0.00301152	0.00383248	0.00313694	0.00399225	0.00248164	0.00611518
P02545	P02545-2	LMNA	LKDLEALLNSKEAALSTALSEKR	0.128153	0.0898547	0.17692	0.0996156	0.0718281		0.118888	0.0692673	0.132614				1	-0.00635119
Q01484	Q01484-2	ANK2	LSFMKEPKSTR	0.496581	0.389458	0.0392266	0.178396			6.35849e-08		0.485186
Q9UI12	Q9UI12-2	ATP6V1H	NFLEKSTER	0.0218917	0.0123868	0.0236896	0.0222021				0.0218953
O60641	O60641-3	SNAP91	NTLFNLSNFLDKSGSHGYDMSTFIR			0.437756				0.387196	0.468017		0.329759	0.0827985	0.229177
P11021	P11021	HSPA5	QATKDAGTIAGLNVMR	0.579965	0.613492	0.546298	0.511206			0.434118	0.355099
P54289	P54289-2	CACNA2D1	NKMIDGESGEKTFR	0.311695	0.495328	0.436614	0.128554	0.518832	0.0740419		0.601442	0.385022			0.37764	0.902523	-0.0186684
P68106	P68106-2	FKBP1B	NKPFKFR	0.838696		0.689691	0.938584	0.912147	0.626934	0.833984	0.866159	0.827147				0.312321	-0.0562235
P04264	P04264	KRT1	NKYEDEINKR	0.185287	0.254785		0.0516367	3.50346e-09	0.0608073		0.060887		0.12252	0.397984	0.500804	0.391267	0.105673
Q8IU85	Q8IU85-2	CAMK1D	NLMEKDPNKR	0.154682	0.193225	0.149559	0.269259			0.210213	0.148197	0.133621				0.376759	-0.0276706
Q99963	Q99963-2	SH3GL3	QAVEKFEESKELAER	0.337828	0.247552		0.316727		0.241422		0.352403		0.13626	0.0293606	0.0647422	0.233038	-0.135865
P35612	P35612-2	ADD2	QDFNLMEQKKR	0.0621249	0.0544857			0.19444	0.0210149	0.0782967	0.0966426	0.0790015			0.0553093	1	-0.0376307
Q9HCJ2	Q9HCJ2	LRRC4C	RLDLGELKR	0.702161	0.798766	0.709112	0.692819			0.811168		0.763121
Q8N0X7	Q8N0X7	SPART	QMQQKMKETLQNVR	0.230653	0.343235	0.130244	0.411629				0.107331			0.887121
Q16658	Q16658	FSCN1	SGKVAFR	0.00994505	0.00868349	0.0153858	0.00652074		0.0229801		0.0086477		0.0111775			0.595883	0.00413467
P27144	P27144	AK4	QYKDVAKPVIELYKSR	0.28332	0.271024			0.081587	0.129323	0.214571	0.119854	0.239592	0.26945	0.20823	0.239648	0.494125	-0.00902441
Q15111	Q15111-2	PLCL1	SGGGKAQKR					0.0206725		0.0949325	0.0468682	0.137346	0.0437735		0.0451913
P61266	P61266-2	STX1B	SKLKAIEQSIEQEEGLNR	0.00293524	0.0122014		0.0124509	0.0278778	0.00960658		0.0154603	0.016594		0.00137097	0.0160156	1	-0.00205683
P55087	P55087-2	AQP4	SQVETDDLILKPGVVHVIDVDR	0.0810213	0.149185		0.0927342	0.09898		0.13507	0.112463	0.0924271				0.859684	0.00783996
P08559	P08559-2	PDHA1	SKSDPIMLLKDR	0.0216978	0.0170487	0.0138001	0.0179693	0.0141236	0.0169598	0.0192076	0.0133993	0.0158546	0.0230014		0.0654857	0.648077	0.00872351
Q9UPN3	Q9UPN3-2	MACF1	SKTIVQLKPR	0.571584		0.451923	0.464116	0.552117		0.540396	0.599193	0.558517		0.258666		0.885234	-0.0207421
P00367	P00367-2	GLUD1	TAMKYNLGLDLR	0.00953989	0.00841523	0.00873172	0.00996802	0.00664002	0.012692	0.0114512	0.00852462	0.00761643	0.0151305	0.0137039	0.00976428	0.143852	0.00261001
P61764	P61764-2	STXBP1	SLKDFSSSKR	0.00223319	0.00463792	0.0326657	0.000947249	0.0196674		0.0101034		0.00935196	0.0635853		0.0555557	0.17791	0.0226188
Q9UQ03	Q9UQ03-2	CORO2B	SPAPQKGLGVMPKHGLDVSACEVFR	0.139901	0.134845	0.136078	0.157296			0.113929	0.123827	0.0909906				0.0518299	-0.0324478	.
P78357	P78357	CNTNAP1	TGTSYFFGGCPKPASR	0.0669802	0.00776438	0.0707354	0.0261105	0.105469		0.02523	0.0670382	0.0644747				0.765594	-0.00316425
P40939	P40939-2	HADHA	THINYGVKGDVAVVR	0.439796	0.205236	0.207995	0.582871				0.479679
P14618	P14618-2	PKM	SVETLKEMIKSGMNVAR	0.0399216	8.55819e-06	0.0425206	0.000621497	0.000225691	0.0376274	0.0479252				0.0666658		0.136037	0.0340799
P12956	P12956-2	XRCC6	TKAGDLR	0.205061	0.213065	0.214273	0.179872			0.00876442	0.157139	0.238408	0.245753			1	-0.0405519
P31689	P31689-2	DNAJA1	TIVITSHPGQIVKHGDIKCVLNEGMPIYR	0.832811	0.863787		0.820395		0.758935	0.712288	0.803079	0.703089	0.760206	0.695895	0.76561	0.0226545	-0.0962688	*
P39687	P39687	ANP32A	TPSDVKELVLDNSR	0.179584	0.329194	0.18822	0.166044				0.113456
P05023	P05023-3	ATP1A1	TSPQQKLIIVEGCQR	1	1	1	1				1	1
P07196	P07196	NEFL	TTKSEMAR	0.00231434	0.00127507	0.00207801	0.00155108			0.0034066	0.00124548	0.00186824				1	0.000368815
Q9ULD0	Q9ULD0	OGDHL	TKTSKLVEDHLAVQSLIR	0.631737	0.647872	0.724804	0.713647				0.925078	0.904976
P10636	P10636-2	MAPT	TPPKSPSSAKSR	0.00529114	0.00494	0.0064655	0.00472188			0.0911483	0.00828873	0.00848077	0.00848612	1.14883e-10		0.17791	0.0179261
Q9UPR5	Q9UPR5	SLC8A2	VGDAQGMFEPDGGGRPKGR	0.0274338	0.015094	0.0265751	0.0286136	0.0455063	0.0233956	0.0293115		0.0237569	0.0286802	0.0386791	0.0184888	1	-0.00159257
Q96PE3	Q96PE3-2	INPP4A	VDKLLQKER	0.470485	0.530719	0.252197	0.478551		0.354123	0.477609	0.466213	0.380041				0.470486	-0.0134912
Q9Y4G6	Q9Y4G6	TLN2	VATNAAAQNAIKKKIVNR	0.956888	0.955137	0.956956	0.933778	0.808197	0.80604	0.94323	0.969643	0.970978				0.713303	0.000281425
P05198	P05198	EIF2S1	VDKEKGYIDLSKR	0.282338	0.476787	0.303536	0.604421	0.579815		0.494169	0.628962	0.693015	0.428365		0.526489	0.29627	0.104821
Q15149	Q15149-2	PLEC	VKAEAEAAR	0.401118	0.406131	0.458119	0.541526		0.548615	0.478811	0.407556	0.388817				0.885234	0.00422637
P36956	P36956-2	SREBF1	VKTSLPR	0.841568			0.891718	1	1	1	0.845148			1	1	0.305507	0.0579343
Q01484	Q01484	ANK2	VKGKEDVPKKTTHRPHPAASPSLKSER	0.230144	0.0789066	0.197386	0.122276		0.71797		0.175058		0.402313		0.589278	0.112351	0.313976
Q9BW30	Q9BW30	TPPP3	YTGSHKER	0.00495102		0.00711642	0.00872453		0.0114215	0.0127148			0.0231956	0.0259072	0.0095356	0.0368884	0.00962428	*
P61353	P61353	RPL27	YSVDIPLDKTVVNKDVFR		0.487523	0.121579	0.151389	0.232006	4.32839e-08	0.418119		3.58992e-08				0.376759	-0.108751
P09936	P09936	UCHL1	MQLKPMEINPEMLNKVLSR	0.317288		0.203362	0.236347	0.312247	0.173905		0.171468	0.333459		0.0497464	0.0822768	0.17791	-0.10514
P01024	P01024	C3	AHEAKIR						0.521489		0.18498	0.264673	0.612691	0.434822
O95140	O95140-2	MFN2	AKQIAEAVR					0.234531	0.218697	0.214566			0.269262	0.181201	0.252337
O15144	O15144	ARPC2	AKTSDFLKVLNR					0.0602091	0.05088	0.0651276		0.0142249	0.000353775	0.00011055	0.00824661
P62805	P62805	HIST1H4A	DNIQGITKPAIR	0.131811	0.171647	0.0115417	0.010211		0.223312	0.000285547		0.0845263			0.0598768	1	0.0106974
O75122	O75122-2	CLASP2	ELEETLNKIR	0.138452	0.137816		0.222132	0.131551	0.193903	0.233115	0.104756	0.192984				0.665006	0.0237017
P20340	P20340-2	RAB6A	GSDVIIMLVGNKTDLADKR		0.0749218				0.303384	0.270452	0.25732		0.388934	0.375424
P09471	P09471-2	GNAO1	KADAKMVCDVVSR	0.00294622	0.000137953		0.0012964	0.0397799	0.00215975	0.00238572	0.00291857	0.00224373			0.617688	0.713303	0.114439
Q9NR28	Q9NR28-2	DIABLO	KAETKLAEAQIEELR	0.056069					0.42335	0.444252	0.547161	0.377965	0.552025
Q9Y4E6	Q9Y4E6-2	WDR7	KDKELLICPPVTR	0.597204	0.501286	0.475855		0.412361	0.417098	4.22156e-08	0.62679	0.461575				0.665006	-0.120311
Q16643	Q16643-2	DBN1	KKALDER	0.120482	0.308308	0.132455	0.244762	0.109717	0.155297	0.213862	0.179422	0.136488	0.197395	0.274956	0.161807	0.515952	0.00531623
Q6DN90	Q6DN90-2	IQSEC1	KKFTDDLR	0.182207	0.181637	0.0116035		0.168569	0.118927	0.1363		0.164849				0.376759	0.00402133
A6NHL2	A6NHL2-2	TUBAL3	KLAEQCGGLQGFLIFRSFGGGTGSGFTSLLMER				0.376671		0.382529	0.376444		0.410965		0.22564	0.325251
Q9NZ56	Q9NZ56	FMN2	KNLSKGKGAGGSR					0.372014	0.405442	0.241974		0.362863	0.508665	0.264215
Q8IVD9	Q8IVD9	NUDCD3	KTDFYR		0.100252	0.187238	0.154443	0.0495166	0.0469841	0.177727
Q9H0E2	Q9H0E2-2	TOLLIP	LGYAVYETPTAHNGAKNPR	0.179841	0.179411		0.173861	0.0821663	0.116682	0.0867651			0.115239	0.119847		0.312321	-0.0441866
O43815	O43815-2	STRN	KTWNPKFTLR		0.918509	0.248331	0.269097	0.917132	0.934942		0.239171	0.910704				1	0.106671
Q14203	Q14203-2	DCTN1	LICKAELIR					0.0157401	0.0114396			0.0381961	0.137063	0.208516	0.206646
P46459	P46459-2	NSF	LEVKMEIGLPDEKGR						9.14393e-10	9.32869e-10	0.0260911	0.00909697		0.481499
O95782	O95782-2	AP2A1	LLQCYPPPEDAAVKGR						0.0849857			0.11296	0.133215	0.0549858	0.0954256
O94811	O94811	TPPP	LIEGKAPIISGVTKAISSPTVSR						0.00624574	0.0076752	0.0135735		0.657704	0.424843
P00367	P00367-2	GLUD1	LTFKYER					0.00491587	0.00561637	0.00386863			0.00159435	0.000791545	0.00178722
O75508	O75508	CLDN11	MGQEPGVAKYR	0.00157494	0.239619	0.0015637		0.0018916	0.00127779	0.00166742	0.000339863	0.000155721	0.00181683		0.0017301	0.240955	-0.0599977
P0C025	P0C025	NUDT17	MIPTMAEDKER	1	1	1		1	1	1		1		1	1
O60477	O60477-3	BRINP1	MSLTLKSNKNR	0.786472	0.806832	0.730785		0.833865	0.607051	0.722527	0.745878	0.714206				0.060602	-0.0920728	.
P35612	P35612-2	ADD2	QDVKSAGPQSQLLASVIAEKSR	0.0520791	0.179503	0.0974842		0.0863775	0.203653	0.0306069	0.0787848					0.859684	0.000487234
Q05193	Q05193-2	DNM1	SNQMNKKKTSGNQDEILVIR						0.138153			0.00739129	0.789192	0.799529	0.784989
Q16352	Q16352	INA	TNEYKIIR	0.154518	0.0665494	0.120897		0.156139	0.0874846	0.0569515		0.108529	0.0997707	0.0729597	0.0705632	0.165807	-0.041816
Q00341	Q00341-2	HDLBP	VKELQAEQEDR	0.113211	0.0975068	0.17661	0.114146	0.111531	0.10598	0.119632	0.181376					0.550985	0.0130614
Q99459	Q99459	CDC5L	EKQLEEAR	0.591632		0.605029	0.532425	0.424693				0.640558
P39019	P39019	RPS19	IAGQVAAANKKH	0.0494655	0.0499451		0.0446543			0.0489191	0.11399	0.01222	0.146671	0.180038		0.550985	0.0523459
Q13813	Q13813-2	SPTAN1	KAKLGDSHDLQR	4.11932e-10	0.45292	0.497723				0.437972	0.457889	0.001149	0.542252	0.485052	0.534834	0.518605	0.0929768
Q9Y6E2	Q9Y6E2	BZW2	KANLDKR	0.272792	0.14803	0.34499	0.198595				0.332563	0.455887	0.240709	0.19981		0.470486	0.0661407
Q9UH03	Q9UH03-2	SEPT3	KASSWNR	0.0969051	0.0404024	0.104174	0.0642318			0.0548651	0.121226
Q9UBR1	Q9UBR1	UPB1	KLDLPR	1	1	1	1			1	1	1			1
Q9H307	Q9H307	PNN	KQVENER	0.0291457	0.0342384	0.0390132	0.0314496					0.112247
Q16352	Q16352	INA	NTKSEMAR	0.0202146	0.0227831	0.0128543	0.0123518				0.00400692	0.0193524	0.0138907	0.0255428	0.0151871	1	-0.00145496
P28838	P28838-2	LAP3	QVVDCQLADVNNIGKYR	0.26121	0.11537	0.113859	0.341608				0.264804
P0CG47	P0CG47	UBB	TLSDYNIQKESTLHLVLR	0.016602	1		1	0.519736				1	1		1	0.270289	0.365916
P62140	P62140	PPP1CB	TANPPKKR	0.0854841	0.128041	0.0893827	0.0750996					0.12731
P06737	P06737-2	PYGL	VLYPNDNFFEGKELR	0.0911001	0.0260007	0.0213973	0.045607			0.0478892	0.0521908
P11831	P11831	SRF	VKIKMEFIDNKLRR	1	1		1			1	1	1	1	1	1
Q9Y3B8	Q9Y3B8-2	REXO2	WYPEEYEFAPKKAASHR	0.087336	0.20855	0.126307	0.180198				0.168548	0.190867
Q8NFZ8	Q8NFZ8	CADM4	ALKDER				0.135866			0.206501		0.197506	0.377064	0.444303	0.403996
P48449	P48449-3	LSS	GGPYKTEPATDLGR	0.544034	0.665468	0.421523	0.325797			0.332084		0.541259
P60709	P60709	ACTB	HQGVMVGMGQKDSYVGDEAQSKR	7.24336e-09	0.598182	3.32557e-09	0.00505208			1.5969e-05	0.463174	0.0113367	1.21109e-08	0.070524	0.0373804	0.455545	-0.0537366
Q5VWJ9	Q5VWJ9	SNX30	KALDKFLKR		0.377613					0.215139		0.320742	0.0780552	0.0809467	0.0729566
P20042	P20042	EIF2S2	KFVMKPPQVVR	0.0522087	0.137616		0.0793534	0.0582555		0.0742406	0.0708633
P48643	P48643-2	CCT5	GGNKMIIEEAKR	0.870751	2.01508e-07	0.0359222	0.116524	0.0620922			0.943622	0.939212
P63000	P63000-2	RAC1	HHCPNTPIILVGTKLDLR	0.0900745	0.0509323		0.388926	0.103151			0.0666241	0.0747077

## Sheet: CA1
Canonical	Isoform	Gene	Sequence	CA1_0_.271	CA1_0_.269	CA1_0_.276	CA1_0_.283	CA1_0_.260	CA1_4_.279	CA1_4_.267	CA1_4_.281	CA1_3_.280	CA1_3_.277	CA1_3_.185	CA1_4_.203	CA1_3.5_.230	CA1_3_.282	Wilcoxon.p.value..Condition	Fold_change (Log2)	Sig.Wilcoxon.p.value..Condition
P78312	P78312-2	FAM193A	MKVRLLR	1	1	1	1	1	0.822617	0.530135	1	1	1	1	1		1	0.294953	-0.080906
P09669	P09669	COX6C	MAPEVLPKPR	0.469746		0.34001	0.29765	0.138174		0.410532		0.45332	0.388986		0.330314			0.470486	0.0843931
Q9NSD9	Q9NSD9-2	FARSB	ADLINKKVGIR	0.103325	0.0506034		0.0322715	0.0353824		0.0814442		0.0509606
Q96GD0	Q96GD0	PDXP	AGKAALFVSNNSR	0.724145	0.610344	0.228029	0.0929819	0.16078	0.496288	0.374512	0.500043	0.236081	0.365582	0.784792	0.451818	0.315997		0.420752	0.077383
P12532	P12532-2	CKMT1A	AGVHIKLPLLSKDSR	0.0666923	0.00400225	0.00957336	0.00859378	0.0371582	0.00696536	0.00848516	0.0057396	0.00801435	0.00691554	0.00431879	0.00825873	0.0041351		0.0922923	-0.0185999	.
P12277	P12277	CKB	AIEKLAVEALSSLDGDLAGR	0.012947	1	1	0.0124831	1	0.00189864	1
P62993	P62993	GRB2	AKAEEMLSKQR	0.0608578	0.0433037	0.0927362	0.242031	0.135898	0.207366	0.213012					0.211775
P20339	P20339-2	RAB5A	AKNWVKELQR	0.00782131	0.371557	0.446384	0.00478962	0.00368923	0.00917189	0.0179322	0.451804	0.0186352	0.00635173	0.00711445	0.00310451			1	-0.0934034
Q15149	Q15149-2	PLEC	AQFEQLKDGKTTVKDLSELGSVR		0.740375	0.562461		0.512048	0.727358	0.605482	0.492194	0.643837	0.582068	0.516011	0.764539	0.194393		1	-0.039226
Q01813	Q01813-2	PFKP	AMEWITAKLKEAR	0.0108597	0.16606	0.214165	0.150474		0.137719	0.135881	0.168467	0.27391	0.166018	0.211889	0.130004	0.0137051	0.00855963	0.816961	0.00307186
O95741	O95741-2	CPNE6	DFKDAAPSALAKCVLAEVPR	3.02215e-08	0.0780991	0.085099	0.0959428	0.0648459				0.0484256	0.0543514	0.00887283	4.06006e-08	0.04862		0.143672	-0.0327434
P00505	P00505-2	GOT2	DVFLPKPTWGNHTPIFR	0.00703562	0.00734006		0.00357515	0.00510515	0.00455067	0.00390583			0.00403899	0.00203572	0.00280914	0.00585287		0.165807	-0.00189846
O96000	O96000-2	NDUFB10	DYKVDQEIINIMQDR	0.140457	0.132209		0.106315	0.0668423	0.0505426	0.239934	0.613737				0.325866			0.312321	0.196064
P61586	P61586	RHOA	ELAKMKQEPVKPEEGR	0.0464747	0.0992466	0.167833	0.0214637	0.0823867	0.0740647	0.4423		0.0585479			0.165656	0.15584		0.403395	0.0958007
O00241	O00241-2	SIRPB1	ELIYNQKEGHFPR		0.021053	0.040657	0.0337566	0.0231748	0.0145135		0.0222518	0.0124116	0.0326325		0.0249354	1	0.0703473	0.924719	0.138496
P46781	P46781	RPS9	ELLTLDEKDPR	0.0403169	0.0616009	0.067026	0.0384148	0.0648403		0.0493798			0.0575757	0.0596593	0.0470604			0.713303	-0.00102095
O00217	O00217	NDUFS8	EPATINYPFEKGPLSPR	0.0591488	0.109164		0.0540372	0.0834673	0.0590079	0.0651916	0.0605203	0.0498783	0.126972		0.0749107	0.0523991		0.636602	-0.00661432
P49419	P49419-2	ALDH7A1	ESGSDAWKQYMR	0.183762	0.143677	0.23047	0.220164	0.17513		0.306577	0.0801187		0.190409	0.315466	0.223173		0.16399	0.648077	0.0226483
P52179	P52179-2	MYOM1	EVIDGVPGKWR	1	1	1	1	1	1	1	1	1	1	1	1	1	1	0.550985	-1.11022e-16
Q92599	Q92599-2	SEPT8	ELHEKFEHLKR	0.000134833	0.040808	0.0992344	0.112714	0.107761	0.113411	0.0694678	0.0451415	0.148949	0.014059	0.0883894	0.0305928	0.0214103	0.070716	0.89393	-0.00522654
P02545	P02545-2	LMNA	EVSGIKAAYEAELGDAR		0.321335	0.185063	0.257752	0.260364		0.536538	0.248421	0.31749		0.502002	0.378098	0.289793		0.165807	0.122595
P0DPH7	P0DPH7-2	TUBA3C	GDVVPKDVNAAIATIKTKR	0.000169246	0.000492362		6.46756e-06	0.00180087	3.24732e-05	0.0297792	6.04627e-13		0.00255452	1.47054e-05	1.23623e-12		0.00345799	1	0.0045026
P14136	P14136-2	GFAP	FLEQQNKALAAELNQLR	0.0686331	0.13515	0.102014	0.287076	0.00641225		0.17339	0.11048	0.0144061	0.0875023	0.067002	0.0232722		0.00382368	0.416793	-0.0513034
Q9NS86	Q9NS86	LANCL2	FPAFELDSSKRD	0.621028	0.715131	0.611376	0.664255	0.7189	0.590083	0.661255	0.675871	0.614176	0.69221	0.62647	0.760492			0.870991	-0.00605861
P84243	P84243	H3F3A	FQSAAIGALQEASEAYLVGLFEDTNLCAIHAKR	0.228799	0.29055	0.186951	0.15105			0.390261	0.199843	0.322319			0.246406			0.193931	0.0753695
P07196	P07196	NEFL	FTVLTESAAKNTDAVR	9.09154e-05			0.0118086	0.0275837	0.0259832	0.0190614	0.000241594	8.40626e-05	0.024662	0.0122737	0.0147376			1	0.00070227
P78559	P78559-2	MAP1A	GEIIGKGLSGER	0.644568	0.514916	0.516652		0.410781	0.0399099		0.426277	0.41603	0.361165					0.112351	-0.210884
P62805	P62805	HIST1H4A	GKGGKGLGKGGAKR	0.329335	0.352012	1	0.108165	0.0511401		0.999999	0.220263	0.00234074	4.19662e-09	0.166111	1	0.403512	0.214477	0.941653	0.00770751
Q6P1N0	Q6P1N0-2	CC2D1A	GLKTLENLLASIR	1	1		1	1	1	1		1		1	1		1
P15153	P15153	RAC2	GLKTVFDEAIR	0.00507044	0.00559553	0.00988645	0.00102091	0.00249083	0.0019455		0.00202525	0.000934905			0.0025319			0.17791	-0.00295344
O14531	O14531	DPYSL4	GLYDGPVHEVMVPAKPGSGAPAR	0.0564395	0.0409084	0.0475861	0.0532391	0.058931		0.12471	0.0530553				0.09003
P00558	P00558-2	PGK1	GTKALMDEVVKATSR	0.201583	0.664434	0.566242	0.192918	0.257871		0.771444	0.316614	0.320707	0.568285	0.366767	0.537467	0.00925554		0.626117	0.0363243
P07197	P07197	NEFM	GSPSTVSSSYKR	0.0127928	0.138208	0.117584	0.000788037		0.0394237					0.00519202
P38646	P38646	HSPA9	HIVKEFKR	0.0506382	0.0114991	0.0219971	0.0167166	0.012039	0.012731	0.0159722	0.0075211	0.00900401	0.0156668	0.00710481	0.0134182	0.00570227		0.0922923	-0.011688	.
O60313	O60313-10	OPA1	HFLKTALNHCNLCR	0.8226	0.812026	0.559675	0.599062	0.636538	0.780066	0.806383	0.747389	0.680334			0.856012			0.403395	0.0880568
Q9NZQ3	Q9NZQ3-3	NCKIPSD	HIADLSPGDKLR		0.935325	0.952032	0.90771	0.930881			0.913358				0.916489	0.414348
P0DP23	P0DP23	CALM1	HVMTNLGEKLTDEEVDEMIR	1	1	1	1	1	1	1	1	1	1	1	1	1	1
P30038	P30038-2	ALDH4A1	IKKWLEHAR	0.0260232	0.00594943		0.0598767	0.0523651			0.0557426	0.0697226		0.0249659	0.00633543	0.223494	0.277571	0.337356	0.0735849
Q16849	Q16849-2	PTPRN	IKLKVESSPSR	0.878512		0.881361	0.781229	0.789089		0.605632	0.769915	0.547668	0.795833	0.840628	0.798686			0.240955	-0.106154
O43426	O43426-2	SYNJ1	IDLPNEEVKELIR		0.29511	0.370237	0.472714	0.368209			0.251503				0.458186	0.0181227
Q96N66	Q96N66-2	MBOAT7	KAASQPTSLAPEKLR	0.168195		0.203214	0.088077	0.0468067	0.12223	0.151148	0.145928	0.0813158	0.129017		0.111983			0.915106	-0.00296944
Q13885	Q13885	TUBB2A	INVYYNEAAGNKYVPR	1.66101e-05	0.00466476	0.00504627	0.00428536	3.89951e-06	1.1711e-05	4.22608e-06	0.0038599	0.00321882	0.00491262	4.42628e-06	4.73899e-06	0.00473004	0.00514259	0.89393	-0.000371261
P09543	P09543-2	CNP	KAGQVFLEELGNHKAFKKELR	0.000360992	0.0266538		0.0140999	0.0390054	0.127004	0.0418161	0.0268564	0.0164406	0.0553599	0.00499519	0.0228245	2.23078e-05	0.000115343	0.816961	0.012796
P00367	P00367-2	GLUD1	ISGASEKDIVHSGLAYTMER	0.071259	0.00843832	0.00585765	0.00278276	0.0360288	0.0505428	0.0474912	0.00496514	0.0758487		0.00388607	0.00701676	0.0371966		0.626117	0.00754773
Q9UEY8	Q9UEY8-2	ADD3	ISKEQDHIIIIPR	0.0850708	0.0212521	0.0626754	0.103098	0.0604982	0.0682868	0.196871	0.034847	0.106481			0.0632621			0.403395	0.0274306
P10515	P10515	DLAT	KELNKILEGR	0.0223171	0.0169374		0.0114906	0.0135852	0.0112066		0.0118417	0.00896689	0.0118173	0.00938336	0.0123208	0.0140834		0.108197	-0.00470826
Q04637	Q04637-3	EIF4G1	KAASLTEDR	0.208906	0.235704	0.508488	0.572347	0.507396	0.343605	0.135912	0.350319		0.372425		0.157884		0.184576	0.120691	-0.149115
Q96QD9	Q96QD9-2	FYTTD1	KANLLR	1	1	1	1	1		1	1	1	1		1
Q01082	Q01082-2	SPTBN1	KDNVIR		0.122148	0.116413	0.0973172	0.101854	0.126697	0.117357		0.152557	0.109607	0.139581	0.124654	0.150075		0.0472209	0.0220711	*
Q7Z6Z7	Q7Z6Z7-2	HUWE1	KEDMAVHVR	0.312476	0.225387	0.257488		0.0798839	0.280739		0.22566	0.18576		0.277474				0.885234	0.0235993
P06746	P06746	POLB	KFVDEGIKTLEDLR	1	1	1	1	1	1	1	1	1		1	1
O14492	O14492-2	SH2B2	KGFSLR	1	1	1	1					1					1
P32418	P32418-2	SLC8A1	KIKHLR	1	1	1	1	1	1	1	1	1	0.999995	0.999999	1		1	0.294953	-6.49928e-07
P22694	P22694-10	PRKACB	KKTLGTGSFGR	0.147531	0.110497	0.103087	0.110722	0.0982638	0.098442	0.100536	0.103283	0.147653	0.113551	0.113334	0.150168	0.0306033		0.8262	-0.00682385
Q13875	Q13875-3	MOBP	KIRPTPKKK	0.0275569	0.0156374	0.0174486			0.00703275	0.0103595	0.0162371		0.0148342	0.00949179	0.0119799	0.018468	0.00033261	0.082731	-0.00912234	.
P56181	P56181-2	NDUFV3	KPEASHSFENR		0.286811	0.42108	0.247407	0.245079		0.22287	0.274414		0.272699	0.365619	0.34403			1	-0.00416771
P29692	P29692-2	EEF1D	KPLQKKR	0.772649	0.115986	0.260543	0.209597	0.0543915	0.0668568				0.339599		0.176863
O75116	O75116	ROCK2	KSVESALR	0.299045			0.274197	0.302824	0.411044	0.447245	0.376941	0.442155	0.34936	0.289806	0.303706			0.0682475	0.0823007	.
P11137	P11137-3	MAP2	KSVPSETVVEDSR	0.0389291	0.0398224	0.137028	0.0470142	0.0281395	0.131259	0.0251119	0.0207344	0.0352516		0.0445071	0.0308395	0.00209633		0.193876	-0.0167867
Q96FW1	Q96FW1	OTUB1	KTRPDGNCFYR	0.223685	0.191319		0.173504	0.184592
Q16543	Q16543	CDC37	KVAECQR	0.470076	0.554607	0.256871	0.177295	0.296996					0.270229	0.322269	0.398003
P68431	P68431	HIST1H3A	KQLATKAAR	0.0710595			0.083712	0.0973322	0.0634208	0.0759606	0.0798226		0.0826631	0.0717389	0.0874273	0.0103913		0.361935	-0.0166882
P78559	P78559-2	MAP1A	KSCFWKLVR	0.241764	0.0983352		0.0529753	0.0447635	0.0362232	0.174877	0.0253857		0.0769298	0.137504	0.121519			0.915106	-0.014053
P84243	P84243	H3F3A	KSAPSTGGVKKPHR	0.06976	0.0472278	0.0250186		0.107061			0.0600809		0.0607994				0.0667497
P05141	P05141	SLC25A5	LAADVGKAGAER	0.00540332	0.00370291	0.00260775		0.00415246	0.00408588	0.00428963			0.00396116		0.00212613		0.00107397	0.540291	-0.000859257
P68431	P68431	HIST1H3A	KSTGGKAPR	1	0.179747	1	1	0.375109	0.153572	0.175835	1	1	0.698467	0.0684626	0.168334	1		0.213399	-0.177887
P06744	P06744-2	GPI	LFDANKDR	0.0725068	0.0308314	0.0935426	0.0447483	0.0405024	0.00962559	0.0433053	0.0821424	0.0289499	0.0460416		0.11135			0.927264	-0.00285709
O75891	O75891-3	ALDH1L1	LIAEGKAPR	0.00809974			0.0148403	0.0225964	0.014452	0.0140479	0.00822946		0.0163034	0.0271106	0.00917952		0.0115843	1	-0.000763481
A6NHL2	A6NHL2-2	TUBAL3	LDHKFDLMYAKR	3.24988e-06	0.0304419	0.0255858	9.28351e-06		8.52422e-07	0.15227		0.0134186	2.21346e-07	8.0914e-08		0.60726	1.12108e-05	0.776814	0.0964129
Q6PML9	Q6PML9	SLC30A9	LEKELKKR	1	1	1	1	1	1	1	1	1	1		1	1
O60684	O60684	KPNA6	LVELLMHNDYKVASPALR		0.444199	0.740048	0.790266	0.778778	0.817667	0.602993	0.724863	0.830225	0.346831					1	-0.0238068
P55809	P55809	OXCT1	LIKGEKYEKR	0.0123079		0.041263	0.0287464	0.0242871	0.016763	0.0404691	0.0160832		0.0294128	0.00351607				0.713303	-0.00540227
P02545	P02545-2	LMNA	LKDLEALLNSKEAALSTALSEKR	0.12174	0.189521	0.0845472	0.175614	0.186848	0.236371	0.34402	0.260197	0.273861	0.145748	0.177269	0.199989			0.0513199	0.0822682	.
P11586	P11586	MTHFD1	LKNQVTQLKEQVPGFTPR		0.81511	0.791715	0.855887	0.774492	0.866135		0.799639	0.877178	0.768893	0.823169	0.87603			0.337356	0.025873
Q9Y2Q0	Q9Y2Q0-2	ATP8A1	LYCKGADTVIYDR	0.291786	0.188477	0.16115	0.0762524	0.0985426	0.0905026	0.119158	0.276299	0.0615692		0.122869	0.328393			0.927264	0.00322367
P31150	P31150	GDI1	MAGTAFDFENMKR		0.184827	0.177003	0.381837	0.174471			0.0414373	0.0552339
Q9H2X9	Q9H2X9-2	SLC12A5	LNEVIVKKSR	0.0301848	0.0239061	0.042639	0.0223389	0.0429445	0.0730797	0.0344555	0.0229678	0.0540535	0.0537203		0.0256567	0.0454972	0.0442375	0.124283	0.0118059
P23588	P23588-2	EIF4B	LQKEQEKLQR	0.106292	0.0750215	0.0878373	0.103197	0.0602001	0.0911445	0.0966286	0.0658335	0.0835487	0.0764367	0.0784662	0.0676859	0.053394	0.146089	0.689157	-0.00215117
P21397	P21397	MAOA	LSKELGIETYKVNVSER	0.519823	0.802983	0.592148		0.459201		0.400974					0.731641	0.436982
P14136	P14136	GFAP	NIVVKTVEMR	0.000860434	0.714983	0.341104	0.542639	0.21762	0.839031	0.956175	0.186828	0.263263		0.0720773	0.619282		0.00157016	0.870991	0.0563054
O60641	O60641-3	SNAP91	NTLFNLSNFLDKSGSHGYDMSTFIR	0.386043	0.384093	0.471835	0.290827	0.384353	0.313479	0.500917	0.351879	0.38262	0.410129	0.499924	0.459905	0.544076	0.475594	0.286122	0.0541835
Q14141	Q14141-2	SEPT6	NEFLGELQKKEEEMR	0.141545	0.0373699	0.0567992	0.11768	0.12326	0.096906	0.0892268		0.101914	5.36018e-10		0.0997808			0.403395	-0.0177653
P54289	P54289-2	CACNA2D1	NKMIDGESGEKTFR	0.33346	0.31997	0.055486		0.147556			0.253574	0.0999898	0.41197	1.89573e-09			0.333553	0.902523	0.00569942
Q8IU85	Q8IU85-2	CAMK1D	NLMEKDPNKR	0.268438	0.128525	0.186469	0.182931	0.156086	0.122109	0.144298	0.127541	0.110276	0.126383		0.151002			0.0224789	-0.0542215	*
Q15233	Q15233-2	NONO	QQEGFKGTFPDAR	0.361302	0.261171	0.196944	0.251265	0.107161		0.315459	0.329098		0.179623	0.168603	0.260072			1	0.0150026
Q14289	Q14289-2	PTK2B	QLTSQDAKPTCLAEFKQIR	0.537363	0.401085		0.717217	0.568705			0.4942			0.638164		0.0634027
Q14204	Q14204	DYNC1H1	QNISPDKIPWSALKTLMAQSIYGGR	0.246851	0.357518	0.259297	0.316631	0.238488	0.278138		0.237078		0.361383	0.51968	0.344343			0.403395	0.0643674
Q14683	Q14683	SMC1A	QQRKAEIMESIKR	1	1	1	1						1	1	1	1	1
Q16658	Q16658	FSCN1	SGKVAFR	0.0466199	0.0139732	0.0146258	0.0266691	0.0478805		0.0106067	0.0812886	0.010244	0.0242235		0.0169846	0.00791692		0.315302	-0.00474298
P27144	P27144	AK4	QYKDVAKPVIELYKSR	0.277692	0.0927693		0.344302			0.101947	0.0604984	0.116915	0.014464	0.0751961	0.312459	0.370881		0.494125	-0.0879173
P17600	P17600-2	SYN1	SLKPDFVLIR	0.00443327	0.000201835		0.00111391	0.00113994	0.00233396	0.000260818		0.000440495	0.000952132	0.00143192	0.000535815		0.00109203	0.636602	-0.000715498
P61266	P61266-2	STX1B	SKLKAIEQSIEQEEGLNR	0.0206424	0.0126114		0.0178718	0.00919143	0.0154221	0.00585929	0.0175101	0.00432913		0.0348735		9.10719e-11	0.00626817	0.298618	-0.00304178
P55087	P55087-2	AQP4	SQVETDDLILKPGVVHVIDVDR	0.0670043	0.0733563		0.175225	0.0897264	0.177579	0.127372	0.117564	0.166952	0.0685752		0.069294			0.594032	0.0198948
P08559	P08559-2	PDHA1	SKSDPIMLLKDR	0.00132011	0.0213924	0.018062	0.0211697	0.0286565	0.0217718	0.0165164	0.000181756	0.0188661	0.01651	0.0139902	0.0258217	0.00464954	0.0132548	0.350648	-0.0035021
Q9UPN3	Q9UPN3-2	MACF1	SKTIVQLKPR	0.484604	0.552333	0.509611	0.494009	0.450627	0.405769	0.393386	0.581191	0.433068	0.519973		0.566448		0.104205	0.626117	-0.0690883
Q14195	Q14195-2	DPYSL3	SATGKEVLQNLGPKDKSDR	0.124204	0.19763	0.13573	0.225784	0.127854	0.494287		0.0487395			0.163206	0.272229			0.540291	0.082375
P00367	P00367-2	GLUD1	TAMKYNLGLDLR	0.0237952	0.0161219	0.0144782	0.0110354	0.00992665	0.0136188	0.0134424	0.0147359	0.0148426	0.000549973	0.0127129	0.0168906	0.011275		0.8262	-0.00281297
P14618	P14618-2	PKM	SVETLKEMIKSGMNVAR	5.40728e-05	0.00212318	0.0562826	0.103732		0.0356434	0.0312959		0.0481692	0.0389367		0.0557186	0.0144907		1	-0.00317232
Q6PKG0	Q6PKG0-3	LARP1	TLDAKMPR	0.174391		0.180562	0.140826	0.18428		0.400304		0.146229	0.113335		0.112613			0.470486	0.0231055
P05023	P05023-3	ATP1A1	TSPQQKLIIVEGCQR	1		1	1	1			1	1	1	0.806571	1			0.502335	-0.0386858
P07196	P07196	NEFL	TTKSEMAR	0.000425601	0.00215275	0.00088252	0.00360206	0.00155835	0.00696141	0.00216855	0.00172612	0.00225525	0.00200212	0.00445604	0.0012279		0.00684394	0.124283	0.00173091
O95158	O95158	NXPH4	TKRKPSIKAAR	1	1	1	1	1	1		1		1	1	1
Q96PE3	Q96PE3-2	INPP4A	VDKLLQKER	0.523635	0.382956	0.436145	0.447063	0.378248	0.293053	0.324756	0.452874	0.299018	0.351326	0.346743	0.460851			0.143852	-0.072378
P35998	P35998-2	PSMC2	VIGSELVQKYVGEGAR	0.563273	0.569775	0.558362	0.535002		0.347913	0.595827	0.613351	0.506253						1	-0.0407671
Q9UPT6	Q9UPT6	MAPK8IP3	VKSEAIIAR		0.599344	0.586399	0.508598	0.484443	0.593099			0.543287
P04406	P04406-2	GAPDH	VVDLMAHMASKE	0.000150603		0.469581	0.000768013	0.203047	9.29535e-05	0.669228			0.228821		0.474505	0.287181		0.391267	0.163579
Q3ZCQ8	Q3ZCQ8-2	TIMM50	VVVVDCKKEAFR	0.139615	0.0785511	0.391067	0.123343				0.105975	0.142356	0.0931702	0.155095				1	-0.0589952
P02689	P02689	PMP2	WDGKETTIKR	0.110838	0.0998191	0.0255249	4.08166e-08			0.101621		0.28559	0.0864104	0.139395	0.0916463	0.0708002		0.337356	0.0701981
Q9BW30	Q9BW30	TPPP3	YTGSHKER	0.00782317	0.00905535	0.0136265	0.013061	0.00586227	0.025413	0.0379085			0.0061226		0.00686969		0.00527012	1	0.0064311
Q99798	Q99798	ACO2	YYKKHGIR	0.000141902		0.00288611	0.00384704		5.12004e-05	6.4319e-10	0.226498	0.244681	0.00380282	0.00554533	0.345691		0.00200075	0.609834	0.101242
P09936	P09936	UCHL1	MQLKPMEINPEMLNKVLSR	0.144167	0.0183938	0.0136656	0.0900386		0.0352954	0.256974	0.0427712		1.1756e-08	0.169913	0.0109676	0.0330864		1	0.0118634
P01024	P01024	C3	AHEAKIR	0.270538		0.251991	0.44438	0.60282	0.346329		0.343483			0.235239	0.305459	0.55293	0.41969	0.915106	-0.0252441
P43304	P43304-2	GPD2	AKCVINATGPFTDSVR	0.114904	0.0865702	0.116618	0.124237	0.14803			0.0879381		0.17548		0.120689	0.0396984		0.902523	-0.0121203
P62805	P62805	HIST1H4A	DNIQGITKPAIR	0.00194862	0.00956273	0.00396859	0.00848015	0.00223353	0.020393	0.0230718	0.0279161	0.0135559	0.0103684	0.0101633	0.0132131	0.00573414		0.010415	0.0103132	*
Q92499	Q92499-2	DDX1	GIDIHGVPYVINVTLPDEKQNYVHR	0.937571	0.868478		0.907499	0.844934	0.883681	0.939298		0.909797			0.90363		0.961442	0.270344	0.029949
Q5T5C0	Q5T5C0-2	STXBP5	GQKLGDLEER	0.313404	0.0711819	0.186092	0.182856	0.140178	0.0720772	0.198326	0.101248	0.174628	0.118889		0.199604			0.784191	-0.0346141
O94806	O94806	PRKD3	IIGEKSFR	1	1	1	1			1	1		1	1	1
P68371	P68371	TUBB4B	INVYYNEATGGKYVPR	0.0111675		0.00849851	2.42351e-05	2.08232e-05	2.11212e-05	0.00729901					0.0071011
Q9H425	Q9H425-3	C1orf198	KIMQDKEKIR	0.219725		0.277291	0.199663	0.162075		0.175819	0.0788746	0.161739			0.208534			0.193931	-0.0584467
O75083	O75083-3	WDR1	KCFSIDNPGYEPEVVAVHPGGDTVAIGGVDGNVR	0.630049	0.753428		0.560436	0.793349	0.328565	0.461698	0.734499	0.398776			0.482429			0.0661926	-0.203122	.
Q92947	Q92947-2	GCDH	LKDQDKAAPEMVSLLKR		0.635186	0.760503	0.48165	0.506819		0.670963	0.654733		0.708165	0.671975	0.606048			0.391267	0.0663371
P78352	P78352-2	DLG4	NASHEQAAIALKNAGQTVTIIAQYKPEEYSR	0.339147	0.329001	0.373392	0.130771	0.24608	0.118107		0.182389	0.0826693	0.249459		0.425721			0.403395	-0.072009
P09669	P09669	COX6C	NYDVMKDFEEMR	0.748942	0.929193	0.96263	0.853278	0.817049		0.927965		0.819038	0.91284	0.884833	0.931826			0.676103	0.0330823
Q9NV96	Q9NV96-2	TMEM30A	RPDNTAFKQQR	0.0186288	0.0330531	0.0491635	0.0296053	0.0134661	0.0236016	0.00698762	0.014598	0.00405754						0.111347	-0.0164722
P11137	P11137-3	MAP2	SSLEKHR	0.0506496	0.0278038	0.044765	0.0297886			0.0152253			0.0282771		0.0336616		0.0130294	0.193931	-0.0157034
O43295	O43295-2	SRGAP3	SLEKLAERFSSKIRSSR		1				1	1		1		1	1	1	1
P27348	P27348	YWHAQ	VISSIEQKTDTSDKKLQLIKDYR		0.248116	0.262265	0.475439	0.300064	0.257607	0.228757	0.154217		0.185623	0.197821				0.0373364	-0.116666	*
Q92599	Q92599-2	SEPT8	VHQEEKR	0.0184377	0.00135206	0.00334038	0.00402598		0.00774219				0.00410191		0.00178815		0.0140818	0.665006	0.000139465
Q00341	Q00341-2	HDLBP	VKELQAEQEDR	0.111766	0.0985051	0.10274	0.104363	0.173624	0.0445246		0.088459			0.140311	0.111383			0.540291	-0.0220302
O94832	O94832	MYO1D	YKVKSYIHEVAR	0.628209		0.661029	0.817675	0.865143		0.859987		0.852645	0.758903		0.749425			0.665006	0.0622259
Q13554	Q13554-2	CAMK2B	DHQKLER	0.0115007		0.00558024	0.00939925	0.0113921					0.00751897	0.00613127	0.0107258		0.00550331	0.312321	-0.00199821
Q12931	Q12931-2	TRAP1	EGIVTATEQEVKEDIAKLLR	0.159215	0.130251		0.162996	0.125018	0.0991088	0.143432	0.0514919	0.0468069		0.220473	0.188582			0.749119	-0.0193875
Q96AQ6	Q96AQ6-2	PBXIP1	GPQGDKAIR	1	1	1		1					1			1
Q8WWI5	Q8WWI5-2	SLC44A1	KAMKEAGKGGVADSR	1.02945e-07	0.681951	0.554242		0.223172	0.609883	0.0747339	5.51751e-08	0.245764	0.677667	0.563263	0.0666435	0.128256	0.0473457	0.699676	-0.0966683
P07900	P07900-2	HSP90AA1	IKEIVKKHSQFIGYPITLFVEKER	0.745016	0.32686		0.629272	0.385088	0.63444		0.335937	0.494676	0.614618	0.621474	0.0836341			0.749119	-0.0574293
P62269	P62269	RPS18	KADIDLTKR	0.0289793		0.0256523	0.0259449	0.0145357		0.0104503	0.0281045	0.019044	0.0273065		0.0282486			1	-0.00114725
P47756	P47756-2	CAPZB	KLEVEANNAFDQYR	0.0471216	0.00745427	0.0649058	0.0716954	0.0781116	0.104021	0.0779206	0.0635901	0.0653938	0.0063328	0.0706168	0.0125781	0.0482274		1	0.00222728
Q9UHX1	Q9UHX1-2	PUF60	KQESTVMVLR		0.733106	0.756396	0.871927	0.725189		0.847036	0.864806	0.912681	0.795619	0.81708	0.784891			0.165807	0.0653645
Q16643	Q16643-2	DBN1	KQQTLEAEEAKR	0.0698739	0.0402208	0.0400446		0.0512839		0.0719945	0.0652906	0.0722176	0.0469491					0.193931	0.0137571
P48556	P48556	PSMD8	KSPNLSKCGEELGR	0.0993165	0.0993979	0.0358701		0.031941		0.174099		0.0381494
P60866	P60866-2	RPS20	KTPCGEGSKTWDR	0.338884	2.61888e-08	0.279489	0.499645		0.385463	0.608843	0.437544	0.623705	0.412843		0.33271			0.165807	0.187347
P11277	P11277-2	SPTB	NIKQLASR		0.252039	0.418951	0.236336	0.211734	0.291697				0.316945
Q16352	Q16352	INA	NTKSEMAR			0.00672811	0.0238245	0.0268492		0.010807	0.0241584	0.0330174	0.0238379		0.00683263	0.0150888	0.0173844	1	-0.000401553
Q12959	Q12959-2	DLG1	QVTPDGESDEVGVIPSKR	0.711082	0.700049	0.877005	0.633983		0.679142	0.571985	0.606686	0.592334			0.7866			0.17791	-0.0831804
Q01814	Q01814-2	ATP2B2	SSPTDKHTLVKGIIDSTHTEQR	0.658743	0.657389		0.638071	0.67885		0.694555	0.688397		0.667466	0.6636			0.0596655	0.391267	-0.103527
P11831	P11831	SRF	VKIKMEFIDNKLRR	1			1	1	1	1		1		1	1	1	1
O43301	O43301	HSPA12A	YVEGKHPPEKLLVKDGTR	0.0854672	0.0839471	0.0767634	0.0646776	0.0867608	0.0984938	0.0699376	0.0631911	0.0765136			0.069302		0.558736	0.784191	0.0765059
P60709	P60709	ACTB	HQGVMVGMGQKDSYVGDEAQSKR	0.000104046	0.241742	2.75629e-07	0.0578038	0.263905	0.0787801	0.387711			0.11827	0.00547522	0.8281			0.29627	0.170956
Q96HS1	Q96HS1-2	PGAM5	HSQYHVDGSLEKDR	0.225556	0.294049	0.347361	0.17896			0.150901	0.325597	0.33787	0.223319		0.127665			0.540291	-0.0284113
P78371	P78371-2	CCT2	ILKHGINCFINR	0.235159	0.181729	0.141449		0.0985512				0.0844
Q01082	Q01082	SPTBN1	KHEWEAHNKKASSR	0.0102136	0.0160195	0.0297619	0.0108334	0.0213517		0.0160984		0.0201347		0.000191928	0.0117472	0.00548929	0.00198327	0.235333	-0.00836191
P06681	P06681-3	C2	KIQIQR	1	1	1	1	1		1		1			1	1
Q9NX46	Q9NX46	ADPRHL2	LKKIGELLDQASVTR	0.662852	0.61364	0.746969	0.664909	0.61199			0.602116	0.824866			0.640458
P14136	P14136-2	GFAP	QAKHEANDYR	0.00962605		0.000960786	0.00835651	0.000804962					0.0017956	0.00268806	0.00104128		5.43156e-06	0.665006	-0.00355449
P42704	P42704	LRPPRC	QYFHQLEKMNVKIPENIYR	0.743592		0.778499	0.72938	0.702838	0.710015	0.660089	0.744857	0.668775	0.732102			0.541052		0.240955	-0.0624292
P27635	P27635	RPL10	TKLQNKEHVIEALR	0.0450852	0.0337586	0.0247879	0.0320667	0.0335165							0.0412923
O60361	O60361	NME2P1	VMLGETNPADSKPGTIR	0.00744229	0.00876969	0.00852328	0.00859697		0.00379735	0.016117	0.00618777	0.0087426			0.0136755			0.902523	0.00137099
P08670	P08670	VIM	FANYIDKVR	0.0483732	0.0623168	0.076612	0.0652968	0.0736476	0.0706315	0.198583	0.0640482	0.0929274	0.0635725	0.0624924	0.0881411		0.0490908	0.510068	0.0209366
Q01484	Q01484-2	ANK2	KRPKKSDSNASFLR	0.18527	0.111606	0.121805	0.102944	0.0707508			0.087612	0.0475761			0.124419
Q05193	Q05193-2	DNM1	KTKALLQMVQQFAVDFEKR	0.558161	0.357806	0.585841	0.350916	0.366209		0.484802			0.586021	0.505735	0.519575			0.391267	0.0802466
Q8IXJ6	Q8IXJ6-2	SIRT2	NLFSQTLSLGSQKER	0.0410021	0.0496008	0.0239023	0.0576523				0.0596675	0.0486713	0.0683514	0.0828875	0.0189385	0.0426076		0.455545	0.0104812
Q13085	Q13085-2	ACACA	KDLVKTMR	0.424706	0.280419		0.415135	0.408965	0.37929			0.329885	0.201465	0.259425	0.364119			0.111347	-0.0754694
P02768	P02768	ALB	LKCASLQKFGER	0.014554	5.7754e-05	0.00308298	0.00159469		0.000590124				0.0178192	0.00559818	0.000566319		0.000185249	1	0.000129465
P52272	P52272-2	HNRNPM	GEIIAKQGGGGGGGSVPGIER		0.19057			0.0880773	0.199631	0.354988		0.106609	0.155229	0.122708	0.112476		0.660131
P62333	P62333	PSMC6	KKLLEHKEIDGR	0.781423	0.746923	0.753101		0.70619		0.777865	0.697286	0.712723	0.724898	0.757463	0.777307	0.759752		1	-0.00301017
P02792	P02792	FTL	LLKMQNQR	0.0295306	0.206261	0.0270058	0.0254275		0.136814	0.300531		0.0780703	0.182412	0.0416513	0.194483			0.165807	0.0836042
P0C0L4	P0C0L4	C4A	ADLEKLTSLSDR		0.0967789	0.193456	0.481743	0.38776			0.347127	0.228675	0.205162	0.0867751				0.665006	-0.0729997
Q96BQ5	Q96BQ5	CCDC127	LEIEKSLLVR	1		1	1	1					1		1
Q9UDT6	Q9UDT6-2	CLIP2	EKLTGLDKEKSLSDQR	0.546428	0.634286	0.583161	0.497359					0.614701			0.565266
Q15185	Q15185-3	PTGES3	KGESGQSWPR	0.0249862	0.0143376	0.0162317	0.0107625	0.011124			1				0.0192942	1
O94856	O94856-10	NFASC	TSGAPPESNPGDVKGEGTR	0.131968		0.0701098	0.051247	0.0770494		0.136535						0.110496
Q13813	Q13813-2	SPTAN1	LKAQMIEKR	0.000894881	0.0255825		0.356298	0.43092	0.00659907			0.0594937		3.8537e-10	0.0291021			0.470486	-0.179625
P0DMV8	P0DMV8-2	HSPA1A	DAKLDKAQIHDLVLVGGSTR	0.0078136	0.0097081	0.00189264		0.00360795	0.00515681	0.0210526			0.0115454	0.0063143				0.312321	0.00526171
Q9P253	Q9P253	VPS18	AKEAEGGAATAGPSR	0.276225	0.174542		0.101379	0.11173							0.195023	0.189957
Q14204	Q14204	DYNC1H1	ALKSVLVSAGNVKR	0.235334	0.154551	0.136799	0.220846	0.194398		0.244644	0.161895	0.191856	0.162458	0.27501	0.180844			0.648077	0.0143987
Q16531	Q16531	DDB1	DNKELKAFNIR	0.63291	0.594172	0.519448	0.558376	0.597524			0.586527		0.571087		0.501857
O00291	O00291-3	HIP1	EKKELEDSLER	0.106154	0.35135	0.361623	0.201961
Q5TF21	Q5TF21	SOGA3	ITAELNKYKYKSGGHDSAR	0.852818		0.81874	0.714233	0.803896	0.672436	0.816259	0.670451
Q12955	Q12955-4	ANK3	IITKDFPQYFAVVSR	0.430736	0.444199	0.93504		0.472755	0.177346			0.555613	0.532324	0.400341				0.665006	-0.154277
P48444	P48444-2	ARCN1	ISDDKYGR	0.243965	0.176112	0.0967645	0.260792	0.220755	0.100179	0.226405			0.221025		0.481735			0.713303	0.0576584
P53004	P53004	BLVRA	KFGVVVVGVGR	0.123514	0.170025	0.333273	0.092802	0.131437	0.0908015	0.276457	0.110302		0.241444	0.3723	0.173529		0.240444	0.515952	0.0448292
P29401	P29401-2	TKT	KLILDSAR	0.0196949	0.0250876	0.017818	0.0234988	0.0238449	0.0337316	0.0258848	0.0326161	0.0375651	0.0268201	0.0191522	0.0238815	0.00265734		0.164329	0.00329972
O15069	O15069	NACAD	KPVAAATIVPR		0.897022	0.827794	0.89228	0.9053		0.898181	0.900546	0.888454			0.896542			0.885234	0.0153319
Q8NF91	Q8NF91-10	SYNE1	KQIEHLIQPLHR	1	1	1	1	1	1	1	1	1	1	1	1	1	1
P23528	P23528	CFL1	KSSTPEEVKKR	0.00968353	0.0306498	0.0664228	0.182489	0.10918	0.116495		0.113975	0.159879	5.77579e-11				1.34206e-11	1	-0.00161523
P61160	P61160-2	ACTR2	NCKILLTEPPMNPTKNR	0.0647388		0.0821961	0.211851	0.100363				0.04344		0.245005
Q93050	Q93050-1	ATP6V0A1	VKKICEGFR	0.177088	0.173457	0.124227	0.0712837	0.115326	0.0613839	0.338219	0.194365	0.061031	0.117766	0.128972	0.329318		0.149861	0.714393	0.0403382
Q7Z4S6	Q7Z4S6-2	KIF21A	DIDAKSKKSNIR		0.144086	0.145334	0.105526	0.142031		0.136831	0.221127	0.125872			0.0661159			0.665006	0.00324217
P11137	P11137-3	MAP2	DLATDLSLIEVKLAAAGR	0.0714796	0.038734		0.141777	0.0545273	0.432707		0.0812023	0.1904	0.0313339	0.118926				0.391267	0.0942844
Q04837	Q04837	SSBP1	DVAYQYVKKGSR	0.0557927	0.0845771	0.0897011	0.0756673	0.0728168	0.0691986	0.0661754	0.0829017	0.0709956	0.0843741		0.0918727			0.927264	0.00187536
Q9Y6I3	Q9Y6I3-1	EPN1	EKAKQLVALLR	0.133822	0.145709	0.20075	0.119994	0.175325	0.181	0.11907	0.126078	0.116086	0.175926		0.127666			0.411314	-0.0141488
Q15149	Q15149-2	PLEC	LDLQYAKLLNSSKAR	0.111683		0.0944065	0.231782	0.12647	0.158112	0.336705	0.0751216	0.138429			0.222831			0.540291	0.0451546
Q9HD20	Q9HD20-2	ATP13A1	SIKTQGLKIHQR	0.828073	0.778116		0.773761	0.815504				0.732626			0.780623
P15056	P15056	BRAF	SNPKSPQKPIVR	0.745868	0.433042	0.800012	0.161135	0.806545	0.764081	0.759868	0.68887	0.693855			0.772676			1	0.14655
O94979	O94979-10	SEC31A	TQKKYFAKSQSKITR	0.627429	0.675964		0.520382	0.573882	0.761783	0.765318		0.64912		0.707835	0.578915			0.111347	0.0931802
P36578	P36578	RPL4	VNTTQKR	0.0182553	0.02885	0.0534677	0.0446308	0.0403249	0.208065	0.0436615			0.0174898		0.0260588			0.902523	0.036713
P11940	P11940-2	PABPC1	ALDTMNFDVIKGKPVR		0.0717333	0.065393	0.291017	0.513377	0.32374	0.162403			0.214098
Q8N7R7	Q8N7R7-2	CCNYL1	ASTIFLSKSQTDVR		0.450267	0.334687	0.27182	0.311322	0.377689
Q14247	Q14247-2	CTTN	ANFENLAKEKEQEDR	0.58676	0.552365	0.623057	0.509982	0.507725	0.930099	0.597142		0.603651	0.883152		0.50462	0.6315		0.170904	0.135716
P62826	P62826	RAN	GPIKFNVWDTAGQEKFGGLR	0.814581	0.244237	0.416478		0.494708	0.816732	0.347075	0.509683	0.701889	0.500726					0.391267	0.0827201
P18124	P18124	RPL7	KKFAQKMLR	0.543229	0.489585	0.582157	0.495126	0.453302	0.401876		0.611527	0.386569	0.525619		0.54325			1	-0.018912
Q03001	Q03001-14	DST	KQQLDGALR	0.106128	0.0558139	0.0386661	0.0597104		0.00705406		0.0632925				0.0531518
Q8IW45	Q8IW45-2	NAXD	NIIPPLSSTKHKGQDGR		0.665822	0.661603	0.566886	0.639376	0.705333				0.578602
Q9Y4I1	Q9Y4I1-2	MYO5A	VLMKQKDVLSDR	0.0732301	0.0604726	0.0779071	0.0878622		0.055087		0.0971551	0.14216		0.0691536				0.885234	0.0160208
P00492	P00492	HPRT1	DLNHVCVISETGKAKYKA	0.262055	0.300144		0.0552949	0.258379		0.178071	0.209181			0.722478
O43707	O43707-2	ACTN4	EAILAIHKEAQR	0.0930141		0.127449	0.0602471	0.0658655			0.106923		0.113601	0.103543			0.0101815	0.885234	-0.00308172
Q5SW79	Q5SW79-2	CEP170	ILFKDKDR	0.54178		0.0660261	0.478502	0.212628				0.371755			0.481858
Q14203	Q14203-2	DCTN1	KEAKEALEAKER	0.0167016	0.0198163	0.0419017	0.0546303	0.101598			0.061675	0.0417793	0.0957713		0.110197			0.270344	0.030426
P50570	P50570-2	DNM2	KFFLSHPAYR	0.0396806		0.0282627	0.0345989	0.0249215			0.0280305	0.0533022	0.026459		0.0371419			0.885234	0.00436747
Q4G0F5	Q4G0F5	VPS26B	KSMSHQAAIASQR	0.977525	0.803742	0.724461	0.880144				0.969284		0.943942	0.0836286	0.548393		0.388698	0.391267	-0.259679
Q9UPA5	Q9UPA5	BSN	LEEAKQQR	0.0416482	0.0247806	0.0296241	0.0277867			0.0236065	0.0421209	0.0350919		0.0927404				0.470486	0.01743
Q8NFX7	Q8NFX7-2	STXBP6	MLGAVQVKR	0.182144		0.285756	0.43929	0.157986				0.28768
Q15811	Q15811-10	ITSN1	LKQKEQER	0.0297417	0.239909	0.189449		0.48292		0.205548	0.387162		0.475897				0.177885	0.885234	0.0761179
Q9Y3U8	Q9Y3U8	RPL36	LTKHTKFVR	0.613398	0.0341009	0.0892444	0.112283	0.037227						0.0206175
Q7L576	Q7L576-2	CYFIP1	YETLLKQR	0.106937	0.0872573	0.127757		0.0770536			0.0871876	0.0793073	0.096828				0.122945	0.885234	-0.0031843
P62937	P62937-2	PPIA	NGKTSKKITIADCGQLE		0.680358	0.728544	0.66631	0.561076		0.661991	0.605798		0.13651
P62277	P62277	RPS13	YYKTKR		0.308905	0.373947	0.342581	0.301585					0.325523				0.379427

## Sheet: EC
Canonical	Isoform	Gene	Sequence	EC_0_.233	EC_0_.271	EC_0_.224	EC_0_.213	EC_0_.194	EC_0_.266	EC_0_.276	EC_0_.260	EC_4_.203	EC_4_.279	EC_4_.275	EC_3_.222	EC_3_.277	EC_3_.280	EC_3_.185	EC_3_.282	Wilcoxon.p.value..Condition	Fold_change (Log2)	Sig.Wilcoxon.p.value..Condition
P63027	P63027	VAMP2	ADALQAGASQFETSAAKLKR	0.0104433	0.00985559	0.00146128	0.0845072		0.0196604		0.00808343	0.0285401			0.000103742		0.00584003		0.000450633	0.240955	-0.0136016
P12277	P12277	CKB	AGVHIKLPNLGKHEKFSEVLKR	3.71501e-05	0.126765	0.000968198	0.000820475	0.00193535	0.00641756		0.000465731			0.0085675	0.00101945		0.00190717	0.00841146		0.298618	-0.0146536
P12532	P12532-2	CKMT1A	AGVHIKLPLLSKDSR	0.0105064		0.00526912	0.00485941		0.0380731	0.19477	0.0270193	0.00169315		0.0400718		0.0382134	0.0106007			0.915106	-0.0241048
P12277	P12277	CKB	AIEKLAVEALSSLDGDLAGR	0.00105919	0.00150589			0.0024136	0.000333773				0.0022035	4.20149e-05	0.0220686	0.0167924		0.00209141	0.00408102	0.240955	0.0065517
P20339	P20339-2	RAB5A	AKNWVKELQR	0.271805		0.226308	0.222675			0.318323	0.184206	0.21828		0.0370222	0.188022		0.0537202	0.0217987	0.145816	0.0224789	-0.133887	*
Q01813	Q01813-2	PFKP	AMEWITAKLKEAR	0.0102931		0.00352208	0.173845		0.183947		0.0827934	0.100921	0.289253	0.355245	0.191828	0.242187	0.174931	1.44868e-07	0.18537	0.0922923	0.101587	.
O95741	O95741-2	CPNE6	DFKDAAPSALAKCVLAEVPR	0.123651			0.130538		0.0898036			0.0332222		0.0144947	0.123652		0.0463068	0.0430539	0.145419
P09543	P09543-2	CNP	DGTKMVSADAYKITPGAR	0.000145049		5.81397e-09	2.79762e-08	0.00304527	0.208174		0.481398	0.286703	0.0581661		0.842528	0.269752	7.63549e-05		0.589713	0.128205	0.225696
P00505	P00505-2	GOT2	DVFLPKPTWGNHTPIFR	0.00571905		0.00631036	0.00276731	0.00513724	0.00572868	0.00332714	0.00367881	0.00614443		0.00501361	0.00674575	0.00539422			0.00228833	0.745333	0.000450326
O96000	O96000-2	NDUFB10	DYKVDQEIINIMQDR			0.243858	0.26095	0.184465	0.0921506	0.189698	0.201292	0.183609	0.142455		0.689025				0.711611	0.749119	0.236273
P61586	P61586	RHOA	ELAKMKQEPVKPEEGR	0.0575794	0.789888	0.180908	0.0993182	0.338353	0.114694			0.110704					0.0961357
O00241	O00241-2	SIRPB1	ELIYNQKEGHFPR	0.0220113	0.053081	0.0265729	0.0016827	1	0.00244648			0.0270946			0.0491385				0.0399481
O00217	O00217	NDUFS8	EPATINYPFEKGPLSPR	0.0423397		0.0434178	0.0421882		0.11167	0.0276892	0.0373647		0.0226938	0.0620153	0.0670749	0.0239527	0.0178382	0.0429169	0.181251	0.943057	0.00889924
P52179	P52179-2	MYOM1	EVIDGVPGKWR	1	1	1	1		1		1	1			1				1
P0DPH7	P0DPH7-2	TUBA3C	GDVVPKDVNAAIATIKTKR	2.08852e-05		0.000736613	0.00104473	0.00270479	1.43998e-05	0.000842708		0.000961009		4.77591e-05	0.00145034	0.00100464	0.00193755	5.07977e-05	0.000766924	0.617075	-5.59016e-06
P14136	P14136-2	GFAP	FLEQQNKALAAELNQLR	0.196877	0.360462		0.185873	0.161568	0.136908	0.193764		0.0037379	0.0913985	0.0784368	0.0852652	0.103186	0.0308556	0.233711	0.0955651	0.0169247	-0.115639	*
Q9NS86	Q9NS86	LANCL2	FPAFELDSSKRD	0.715675		0.719302	0.724673		0.726597	0.790702	0.788716	0.731584	0.584212		0.718197		0.437049		0.774676	0.315302	-0.0951337
P05026	P05026-2	ATP1B1	FLEKYKDSAQR	0.00333733	0.0174779	3.67166e-11	1.24086e-11	0.00582364	0.320043	1.30614e-05				0.00670715	0.0191462			0.0171859
P00367	P00367	GLUD1	GASIVEDKLVEDLR	0.00256315	0.00152801	1.38059e-05	0.00531345		2.3635e-05		0.00331244	5.76183e-06	0.00317844	1.87125e-05	9.97825e-06				0.00302607	0.315302	-0.000877959
P78559	P78559-2	MAP1A	GEIIGKGLSGER	0.0170182	0.0383672	0.0258654	0.0292567	0.0406818	0.440072	0.0160723		0.0603779	0.0124327		0.375347		0.0115791	0.0192432	0.792445	1	0.125142
P62805	P62805	HIST1H4A	GKGGKGLGKGGAKR	0.236054	1	1	0.010024	0.0121928	0.226071	0.0609436	1	0.141485	0.261612		0.405921	0.527446	0.198134	0.0191242	0.0317269	0.772337	-0.216668
Q6P1N0	Q6P1N0-2	CC2D1A	GLKTLENLLASIR		1	1	1	1		1	1	1	1	1	1	1		1	1
P00558	P00558-2	PGK1	GTKALMDEVVKATSR	0.250568	0.00612485		0.645206	0.0156058	0.563878		0.354214	0.00914416		0.0258651	0.0426018		0.0134782		0.714292	0.648077	-0.144856
P52565	P52565	ARHGDIA	GSYSIKSR		0.0141412	0.00479552	0.0050291			0.00524319	0.00430996	0.00690689		0.00240791	0.00739157	0.00460956		0.00318454	0.00910686	0.784191	-0.00110258
P0DP23	P0DP23	CALM1	HVMTNLGEKLTDEEVDEMIR	1	1	1	1		1	1	1	1	1	1	1	1	1		1	0.391366	2.55188e-08
Q16849	Q16849-2	PTPRN	IKLKVESSPSR	0.824892	0.603083	0.828118	0.733039		0.791789	0.793592	0.821652	0.821829		0.363466	0.815175	0.601395	0.880337	0.640565	0.736698	0.522903	-0.0766714
Q13885	Q13885	TUBB2A	INVYYNEAAGNKYVPR	5.23365e-06	1.20979e-05	4.99348e-06	2.42569e-06	1.68486e-05	5.97111e-06	0.0028551	0.00270069	5.64041e-06	4.3786e-06	1.31807e-05	0.00320711	0.00169686	6.12984e-06	1.45309e-05	0.00276681	0.494837	0.000263911
P09543	P09543-2	CNP	KAGQVFLEELGNHKAFKKELR	0.000100189		0.0157549	2.21995e-05	5.87392e-06	0.0177488		0.0284529	0.00875019	0.00968373	0.000243012	0.0582243	0.0489838	2.23177e-06			0.688921	0.0106337
P00367	P00367-2	GLUD1	ISGASEKDIVHSGLAYTMER	0.0414689	0.0375779	0.0429744	0.0426913	0.0318546	0.00924199	0.030381	0.0392943	0.0326739	0.00418161	0.00271309			0.0237141			0.0507985	-0.0186149	.
Q9UEY8	Q9UEY8-2	ADD3	ISKEQDHIIIIPR	0.124446	0.203725	0.0971219	0.00731781			0.0338202	0.0380972	0.0869646	0.0348029			0.0801713			0.104201	1	-0.00755314
P10515	P10515	DLAT	KELNKILEGR	0.0144309	0.010071		0.0128088	0.0179178		0.0115133	0.0174048	0.0216838	0.00795371	0.0101803		0.0157995	0.0146663	0.0115606		0.936186	-0.000383718
Q01082	Q01082-2	SPTBN1	KDNVIR	0.102921		0.0953984		0.139124		0.201732	0.25318	0.114609	0.25462	0.0820525		0.0953439	0.0983381	0.125007	0.0927443	0.255623	-0.0352262
P06746	P06746	POLB	KFVDEGIKTLEDLR	1	1				1	1	1	1	1	1	1	1	1	1	1
P11142	P11142-2	HSPA8	KHKKDISENKR	0.00856453		0.000774843	0.000877615	0.00265146	2.67374e-05	0.00018881				0.00990652	0.00130363		0.0011006
O00154	O00154-4	ACOT7	KGCVITISGR		0.00479861	0.00927903	0.0085551	0.0096395	0.00918264	0.0061333			0.00403373	0.0108719	0.00830691	0.0102981		0.0102085		0.411314	0.000812463
P22694	P22694-10	PRKACB	KKTLGTGSFGR	0.108587	0.0981523	0.108553	0.110825	0.122418	0.104586		0.123946			0.122527	0.106619		0.1045	0.124316		0.776814	0.00348096
Q13875	Q13875-3	MOBP	KIRPTPKKK	0.00062864		0.00015729	0.0148918	0.000387313	0.0165147		0.0147099	0.0114659	0.0110582		0.0125193		0.0138514		0.000121226	0.648077	0.0019216
P16435	P16435	POR	KKKEEVPEFTKIQTLTSSVR	0.0175528	0.0155742		0.0207934	0.0283318		0.0120104	0.013571	0.0140591			0.0261865		0.018946	0.0573988		0.337356	0.0111753
P68431	P68431	HIST1H3A	KQLATKAAR	0.00368505	0.0784074		0.0755405	0.117608	0.0798399		0.10526	0.0923209	0.113438		0.0898764		0.000118917		0.00231953	0.784191	-0.0171086
P68431	P68431	HIST1H3A	KSTGGKAPR	1	1	0.197322	1	0.552695		1	0.189299	0.168244			0.395714		0.417842	0.142094	1	0.193876	-0.280838
P06744	P06744-2	GPI	LFDANKDR	0.151834	0.0346198	0.0758787	0.132845			0.014003	0.0394415	0.0785692	0.0340499	0.0236888		0.0148909	0.293079			0.784191	0.0140853
A6NHL2	A6NHL2-2	TUBAL3	LDHKFDLMYAKR	0		0.0278389	2.92764e-11		6.88772e-06	0.00895659	0.00886193			0.0159318	0.000926986		0.0225825		4.88083e-08	0.594032	0.00224962
Q6PML9	Q6PML9	SLC30A9	LEKELKKR	1		1	1		1	1	1	1	1		1		1
P55809	P55809	OXCT1	LIKGEKYEKR	0.025349	0.0138761	0.0228644	0.00655285	0.0105909	0.00305146	0.0114963	0.00888543		0.0115865	0.0151669		0.0190099		0.0260068		0.148837	0.00510924
P02545	P02545-2	LMNA	LKDLEALLNSKEAALSTALSEKR	0.117948	0.207624	0.129171	0.1314		0.27331	0.315629	0.193802	0.139285	0.147591	0.344056	0.193061		0.0619081		0.105035	0.520317	-0.030399
P11586	P11586	MTHFD1	LKNQVTQLKEQVPGFTPR	0.858771	0.907421	0.990805	0.845632	0.904277		0.919317	0.926424	0.98693				0.905868		0.91836	0.456419	0.924719	-0.0906268
Q9H2X9	Q9H2X9-2	SLC12A5	LNEVIVKKSR	0.0410736			0.0400978		0.0225857	0.0224695	0.0358429		0.0382682	0.0345498	0.0299483	0.038626	0.0956336		0.0506771	0.411314	0.0155366
P23588	P23588-2	EIF4B	LQKEQEKLQR	0.0752839	0.0755089	0.0705536	0.0665004		0.131939	0.0470729	0.0414933	0.118469	0.0398533	0.0624477	0.111055		0.036448	0.0824489	0.0578437	0.798298	3.0322e-05
O60641	O60641-3	SNAP91	NTLFNLSNFLDKSGSHGYDMSTFIR	0.411608		0.421526	0.531872		0.35775	0.378392	0.350535	0.372213	0.392294	0.446037	0.46425	0.473877	0.612809		0.521652	0.174736	0.0604052
Q8IU85	Q8IU85-2	CAMK1D	NLMEKDPNKR	0.12375		0.197972	0.211971		0.240512	0.0935761	0.196917	0.229043	0.146006		0.284807	0.15704	0.13727			0.784191	0.0133835
Q16658	Q16658	FSCN1	SGKVAFR			0.00634029	0.00926343	0.0324258	0.025896	0.0106044	0.00877024		0.0258315		0.0131815	0.0136952		0.0328254	0.00704216	0.522817	0.00296514
P27144	P27144	AK4	QYKDVAKPVIELYKSR	0.298567	0.304733		0.261463		0.406413	0.259889	0.329803	0.263817		0.0806489	0.314775	0.155499			0.390015	0.522817	-0.0691936
P61266	P61266-2	STX1B	SKLKAIEQSIEQEEGLNR	0.0163164	0.0144708	0.0153849	0.0254183	0.0151978	0.991532		0.00894544	0.0199914	0.0145383	0.0339243	0.0282894	0.0101453		0.0145706		0.943057	-0.13508
P08559	P08559-2	PDHA1	SKSDPIMLLKDR	0.0280674	0.0140154	0.0236427	0.031667	0.0242452	0.0257149	0.0245218	0.02733			0.0154177	0.000373056	0.0205537	0.0254636	0.0170341	0.043132	0.27249	-0.0045715
P00367	P00367-2	GLUD1	TAMKYNLGLDLR	0.0220974	0.0143945	0.0198338		0.000166263	0.0168282	0.00797102	0.0110386	0.0118966	0.0148148	0.0158904	0.0274344			0.0188505		0.416793	0.00458738
P13637	P13637-2	ATP1A3	TDKLVNER	0.00268304	0.0106138	0.00144037	0.00168052	0.00891223		0.000533209			0.012776	0.00180849	0.00181673		0.00221552	0.0111584	0.00342193	0.297953	0.00122233
P14618	P14618-2	PKM	SVETLKEMIKSGMNVAR		0.10464	0.0563774	0.0608672	0.127807	0.00148016		0.000150979	0.0307408	0.0550814	0.0204788	0.0497965	0.0788166		0.0521032	0.0513474	0.520317	-0.010216
P07196	P07196	NEFL	TTKSEMAR	0.0047368		0.00104203	0.00159252	0.00112855	0.00533615	0.00145717			0.00996919	0.00848909	0.00206156			0.00558785	0.000921907	0.235333	0.00285705
O95158	O95158	NXPH4	TKRKPSIKAAR	1	1		1		1	1	1				1		1		1
P00505	P00505-2	GOT2	VGAFTMVCKDADEAKR	0.00558404		0.0100049	0.00729177	0.330517	0.00718158	0.0125592	0.00825729	0.0114038			0.0089489		0.00538443		0.006712	0.508332	-0.0463728
P25705	P25705-2	ATP5F1A	VVDALGNAIDGKGPIGSKTR	3.3216e-09	0.0416148		0.000608892	0.0205855	0.00198911	3.34881e-09	0.000725719	0.00159404		0.00325589	0.00139215	0.000989205		0.0042473		0.515952	-0.00706486
Q9BW30	Q9BW30	TPPP3	YTGSHKER	0.00594843	0.0278046	0.00325323	0.0103019		0.0228729		0.00282379	0.00824921		0.00232385	0.0160997				0.00563315	0.594032	-0.004091
P53621	P53621-2	COPA	MLTKFETKSAR	0.563279			0.446098			0.363605	0.123835	0.664374		0.347819	0.249531	0.189408		0.337135	0.337819	0.594032	-0.0198566
P09936	P09936	UCHL1	MQLKPMEINPEMLNKVLSR	0.0100264	4.74252e-10	0.251123			0.0439366	0.0825343		0.0102111	0.0466616	0.138675	0.0534025	0.0693049		0.184727	0.013367	0.626117	-0.00375994
P62805	P62805	HIST1H4A	DNIQGITKPAIR	0.0143913	0.0304648	0.0192455	0.0165559	0.0359021	0.0183938	0.000605881	0.031361	0.00594365	0.0294894	0.409145	0.0288455		0.00906282	0.0380776	5.65651e-05	1	0.0535093
P11217	P11217-2	PYGM	GLAGVENVTELKKNFNR	0.324819	0.329664	0.0978883	0.228963	0.102569				0.0668422	0.501775		0.120391	0.309284	0.0258497	0.356723	0.113407	1	-0.0033132
Q5T5C0	Q5T5C0-2	STXBP5	GQKLGDLEER	0.186782	0.213054	0.161348	0.179657	0.304158	0.190589		0.0697442	0.145714		0.124417	0.123875		0.335745		0.317401	1	0.0229545
P20340	P20340-2	RAB6A	GSDVIIMLVGNKTDLADKR	0.0436482	0.530873	0.190153	0.111417		0.197768	0.237987					0.103594	0.123533	0.163824	0.0912983	0.166725	0.235333	-0.088846
P61978	P61978-2	HNRNPK	HESGASIKIDEPLEGSEDR	0.108993	0.0124885	0.231736	0.265564		0.429834		0.279098				0.43862	0.461639	0.102674		0.307896	0.240955	0.106422
P07197	P07197	NEFM	KDYLKTDISTALKEIR	0.000271724	0.000951523	0.0228681	0.0116464		0.0306384	0.0706957	0.0365694	0.0338221		0.000824798	0.000451818		2.24645e-05	0.00857118	0.00567963	0.174736	-0.0165772
P68371	P68371	TUBB4B	INVYYNEATGGKYVPR	0.00951087	4.72699e-05	1.18433e-05	0.00712959	3.34535e-05	0.0108783					0.00016083		0.00135992		4.69939e-05	0.00401285	0.915106	-0.00320673
A6NHL2	A6NHL2-2	TUBAL3	KLAEQCGGLQGFLIFRSFGGGTGSGFTSLLMER		0.400895		0.381383	0.18543		0.391439	0.250846		0.39767	0.20226	0.387421	0.34049		0.396202	0.454828	0.522817	0.0411467
O75334	O75334-2	PPFIA2	LFGKKEKAR	0.365368		0.475793	0.411496		0.429602	0.328414	0.375949	0.389819			0.396668		0.368868	0.315136	0.378639	0.522817	-0.0279443
O75508	O75508	CLDN11	MGQEPGVAKYR	1		1	0.00182691	2.27002e-05	1	0.0224341				0.0180921		0.00566071	0.00206263
P27348	P27348	YWHAQ	VISSIEQKTDTSDKKLQLIKDYR	0.32225	0.306032	0.237132	0.123673		0.242756	0.585979	0.641478		0.213262	0.521261	0.222533	0.290762	0.159356	0.530299		0.520317	-0.0284164
Q92599	Q92599-2	SEPT8	VHQEEKR	0.00652198	0.00364973		0.00241939	0.00281562	0.00762174	0.00252889				0.00768856	0.00284688			0.00729899	0.00173658	0.749119	0.000633192
P53041	P53041	PPP5C	AIELDKKYIKGYYR		0.644772	0.647532	0.713219		0.702082	0.645665	0.630847	0.613072	0.786042	0.590084		0.692502		0.675602	0.665979	1	0.00652731
Q12931	Q12931-2	TRAP1	EGIVTATEQEVKEDIAKLLR	0.118444		0.0985085		0.15987	0.0852719	0.296053	0.221573	0.102697			0.213339	0.221685	0.0872451			1	-0.0070453
P07900	P07900-2	HSP90AA1	IKEIVKKHSQFIGYPITLFVEKER	0.276217			0.408755		0.212518	0.455987	0.225963	0.359261	0.348898	0.38826		0.468928	0.586278	0.582437	0.49625	0.0740352	0.145585	.
Q7Z4V5	Q7Z4V5-2	HDGFL2	KPAEKPLPKPR	0.855163	0.945305	0.891141	0.90812	0.384422			0.397367				0.952394		0.788786		0.937238
Q16643	Q16643-2	DBN1	KQQTLEAEEAKR	0.183252	0.00135567	0.150627	0.146951		0.0067452	0.0592362		0.148253				0.0641016
Q16352	Q16352	INA	KVFGDGSR	0.00986912	0.0456956	0.00888766	0.00691276		0.0290288		0.00311001		0.00162432		0.0212338
P29692	P29692-2	EEF1D	LNVLEKSSPGHR	0.84011	0.193839	0.694578	0.636089			0.66526	0.732613		0.542125		0.854191		0.809805
P11831	P11831	SRF	VKIKMEFIDNKLRR	1	1	1	1		1	1	1	1	1	1	1	1		1	1
O43301	O43301	HSPA12A	YVEGKHPPEKLLVKDGTR			0.0440234	0.0503215	0.104833	0.0708314	0.0604584	0.0628787	0.0489181	0.0861282	0.094255	0.0546199	0.0804231			0.0471839	0.936186	0.00303025
P23396	P23396	RPS3	FGFPEGSVELYAEKVATR	0.196772	0.12361	0.279575	0.309692		0.316746		0.0600747	0.55056			0.246094		0.723295	0.401186	0.262985	0.120691	0.222412
P60709	P60709	ACTB	HQGVMVGMGQKDSYVGDEAQSKR	0.194475	0.00828128	0.36986	0.425802		0.763539	1.50897e-09	2.08513e-09	0.458183		0.002087	0.192141				4.02866e-09	0.924719	-0.0886057
Q05193	Q05193-2	DNM1	NVYKDYR	0.0114921	0.00238155	0.00267145		0.00440425		0.00446704	0.00482066							0.00598256
P36957	P36957-2	DLST	TITELGEKAR		0.0253918	0.032396	0.0358512		0.0822313	0.00999867		0.0438834			0.0796307	0.00939492	0.0246852	0.0296836	0.0822633	0.927264	0.0077497
P08670	P08670	VIM	FANYIDKVR	0.0617379		0.0652964	0.0743309		0.0729585	0.0142049	0.0214849		0.00831363	0.0336979		0.0109865	0.015928		0.0934436	0.315302	-0.019195
A6QL64	A6QL64	ANKRD36	KIISPR				1		1		1	1	1		1	1	1	1	1
P62333	P62333	PSMC6	KKLLEHKEIDGR	0.769723	0.78894	0.750799	0.776834	0.611264	0.791401		0.563585	0.7845	0.512922	0.653708			0.673869		0.789738	0.745333	-0.0388447
Q9P035	Q9P035-2	HACD3	RYGQKKKKIH	0.840047		0.865993	0.917332		0.977057	0.881788	0.806454				0.982561		0.795962		0.8995
P43034	P43034	PAFAH1B1	VWDYKNKR	0.412877		0.325456			0.428535			0.291493	0.151072		0.173523		0.602391	0.151396	0.279974
Q86VP6	Q86VP6-2	CAND1	ACPKEGPAVVGQFIQDVKNSR			0.17277				0.0719496			0.175364	0.173615	0.354156	0.279324	0.222591		0.591355
Q14204	Q14204	DYNC1H1	ALKSVLVSAGNVKR	0.178331	0.223222		0.168813		0.269517	0.145298	0.101685	0.169433	0.0911418	0.179031	0.241268		0.0511098		0.141543	0.47117	-0.0355568
P15531	P15531-2	NME1	GLVGEIIKR	0.00270406		0.00137734	0.00185717		0.00257283		0.00108257	0.0017307	0.00215525	0.00496845	0.0029623	0.00459069	0.00107948	0.00336674		0.255623	0.00106029
P29401	P29401-2	TKT	KLILDSAR	0.0211995		0.0247169	0.0257208		0.0216754	0.0337905	0.0342847	0.0256375	0.0183836	0.0233017	0.0244109	0.0275977	0.0125003		0.0159501	0.174736	-0.00578626
Q93050	Q93050-1	ATP6V0A1	VKKICEGFR	0.18623	0.00179585	0.0949657	0.108549	0.00565138	0.0987455						0.102407	0.0317803	0.233338		0.153071	0.337356	0.0474929
Q9Y6I3	Q9Y6I3-1	EPN1	EKAKQLVALLR	0.131743	0.0691678	0.113779	0.101913	0.152525	0.114984	0.12499	0.119989	0.0821892			0.112114	0.105601	0.151524	0.0966824	0.0313634	0.175244	-0.0195573
P50395	P50395-2	GDI2	KFLVYVANFDEKDPR							0.453393	0.1554	0.303183	0.426204	0.454348		0.419791	0.175413	0.476893
Q13616	Q13616	CUL1	KLLIQAAIVR	0.678519	0.672093	0.673099	0.612993	0.488241	0.647672	0.625455	0.542373	0.499277			0.529911	0.503496	0.726359	0.813355	0.687991	0.746886	0.00917584
P35580	P35580-2	MYH10	IAECSSQLAEEEEKAKNLAKIR			0.0703241	0.118188	0.117691		0.177431				0.255242	0.198457	0.135937	0.174146	0.148776	0.17385	0.109819	0.0601596
Q8IU85	Q8IU85-2	CAMK1D	KNFAKSKWR	0.126172	0.11411	0.138733	0.207491			0.0316464	0.0155528								0.0285018

## Sheet: PRC
Canonical	Isoform	Gene	Sequence	PRC_0_.271	PRC_0_.266	PRC_0_.269	PRC_0_.276	PRC_0_.283	PRC_0_.260	PRC_0_.253	PRC_4_.267	PRC_4_.275	PRC_3_.277	PRC_4_.279	PRC_3_.280	PRC_4_.281	PRC_3_.282	Wilcoxon.p.value..Condition	Fold_change (Log2)	Sig.Wilcoxon.p.value..Condition
P46783	P46783	RPS10	MLMPKKNR	0.0265955			0.0569234	0.177645			0.133279	0.0151901	0.034576	0.151464		0.0103891	0.0238437	0.366157	-0.0255978
Q96GD0	Q96GD0	PDXP	AGKAALFVSNNSR	0.561435	0.107907	0.42917	0.609671		0.666655	0.420049		0.401343		0.269409	0.248332			0.15558	-0.159453
Q8IVF4	Q8IVF4	DNAH10	ALKSVLVMAGELKR	1	1	1	1	1	1	1	1	1			1	1	1
P00505	P00505-2	GOT2	DVFLPKPTWGNHTPIFR	0.00648244	0.00442928	0.00293371	0.00460177	0.00252039	0.00585374	0.00751508	0.00261546	0.00590179	0.00274224	0.00557312	0.0040143	0.00542549	0.0104751	1	0.000344443
O00241	O00241-2	SIRPB1	ELIYNQKEGHFPR	0.0471956		0.0641579	0.112583	0.0625992	0.0432247		0.0598703	0.0585271	0.0558391	0.078271	0.077183	0.0707372	0.107262	0.515952	0.00657504
O60825	O60825-2	PFKFB2	ENVMEDFLKR		0.725355	0.830091	0.798222		0.801642		0.746186	0.806011	0.713265	0.78613	0.805661	0.736287	0.431095	0.395092	-0.0710225
P00367	P00367	GLUD1	GASIVEDKLVEDLR	5.50087e-06	3.60969e-05	0.00385662	2.02144e-05	0.00339165	2.4445e-05	3.05156e-05	0.00589584	1.54121e-05	3.4331e-05	2.10979e-05	3.02333e-05	0.00413359		0.720985	0.000636269
Q01484	Q01484	ANK2	GGTSPTKESKEHFFDLYR	0.471809	0.550595	0.765796	0.327099		0.803438	0.632137	0.629086	0.707461	0.432494		0.41304	0.561456		0.648077	-0.0431049
P62805	P62805	HIST1H4A	GKGGKGLGKGGAKR	0.15009	1	0.0113382	0.00289111	0.0269671	0.229594	1	0.00268645	0.20058	0.219688	0.212237	1	0.233976	0.273237	0.701478	-0.0397823
Q99798	Q99798	ACO2	GKSYLR	0.0115205	0.00957519	0.0108217	0.00865347	0.0247884	0.00782481	0.0124674		0.0110855		0.0139868	0.00741693			1	-0.00140616
Q6P1N0	Q6P1N0-2	CC2D1A	GLKTLENLLASIR	1	1	1		1	1	1	1	1	1	1	1	1
P31146	P31146	CORO1A	GMGYMPKR	0.359388	0.302862	0.322021	0.430554			0.137591	0.262925	0.0496506	0.343053	0.33602		0.359771	0.38368	1	-0.0213001
P00558	P00558-2	PGK1	GTKALMDEVVKATSR				0.00522692			0.172812	0.0522312	0.00357248	0.00740212	5.32149e-10	0.0068417	9.14912e-10	0.345979
P52565	P52565	ARHGDIA	GSYSIKSR	0.0142609	0.00602149	0.0158728	0.00795466	0.0445134		0.0113985		0.0121101	0.0062519	0.0087334	0.00541111	0.00704874		0.170904	-0.00875925
P62258	P62258-2	YWHAE	IISSIEQKEENKGGEDKLKMIR	1.49334e-09	0.0121083	0.0265023	0.022463		7.13263e-10	0.0289571		9.14047e-13	0.0114621	0.0149641			0.0221457	0.455545	-0.00286214
P0DP23	P0DP23	CALM1	HVMTNLGEKLTDEEVDEMIR	1	1	1	1	1	1	1	1	1	1	1	1	1	1
P30038	P30038-2	ALDH4A1	IKKWLEHAR	0.203672	0.177198	0.161787	0.257307	0.332142	0.294636	0.214515	0.252592	0.209549	0.155845	0.00452017	0.185029	0.24282		0.283977	-0.0594062
Q13885	Q13885	TUBB2A	INVYYNEAAGNKYVPR	0.00590622	0.00264759	0.00557796	0.00390947	0.00453608	0.00464005	0.00497359	0.00261223	8.93158e-06	0.00447644	0.00335186	0.00474409	1.77931e-06	0.00992745	0.201336	-0.00100974
P00367	P00367-2	GLUD1	ISGASEKDIVHSGLAYTMER	0.0250099	0.0485893	0.0375314	0.0370216	0.0249982		0.0511869	0.0938676	0.00134252	0.0329499	0.00566208	0.0792311	0.0316659	0.0250299	0.720985	0.00114602
P10515	P10515	DLAT	KELNKILEGR	0.0168713	0.0157752	0.0101234	0.0122213	0.00952657	0.0165753	0.0130924	0.00857732	0.0189374	0.00749305	0.0105644	0.0105667	0.0160742		0.520317	-0.00141958
Q99598	Q99598	TSNAX	KHDNFPHNQR	0.0718788		0.0294692		0.718878			0.0582271	0.335505	0.209129	0.338154	0.236796	0.364784		0.698535	-0.0163094
Q96S90	Q96S90-2	LYSMD1	KKQETGAGR	0.780206	0.866106	0.777903	0.835905		0.778742	0.853891	0.922653	0.813154		0.86982	0.808246	0.806581		0.315302	0.0286318
Q13875	Q13875-3	MOBP	KIRPTPKKK		0.000247073		0.0208736	0.00828958	0.000303646	0.000227093	0.000194324		0.000202314	0.000120289	0.0126271	0.0107558	0.000234824	0.315302	-0.00196577
P31146	P31146	CORO1A	KLQATVQELQKR	0.214371	0.160051	0.180403	0.197948		0.166956	0.171578		0.00313328	0.165109	0.195406	0.213032	0.227297	0.111558	0.810181	-0.0292953
Q14204	Q14204	DYNC1H1	KNLESALR	0.0169138	0.0105933	0.0109362	0.0187042	0.0377924	0.0162109	0.0385691	0.00735272	0.0322915	0.0202089	0.0203819	0.0180437	0.0169684	0.0349039	0.701478	6.1581e-05
P68431	P68431	HIST1H3A	KQLATKAAR	0.0661695	0.07292	0.0980786	0.0824977		0.0887824	0.0967557	0.0824945	0.0771962	0.0815423		0.0804333	0.0875731	0.0765713	0.47117	-0.0032322
P68431	P68431	HIST1H3A	KSTGGKAPR	0.130502	0.160091		0.172713	0.142508	0.180356	0.191848	0.176773	0.18001		0.177481	0.17673	0.37865		0.235333	0.0549258
P10515	P10515	DLAT	KYLEKPITMLL	0.0152968	0.0134493	0.0132456						0.0136391	0.0189713	0.0222148	0.0135666	0.02078	0.0280047	0.09329	0.00553217	.
P62753	P62753	RPS6	KPLNKEGKKPR	0.0297382	0.279886	0.288098	0.150885		0.0842153	0.279918	0.397295	0.0497774	0.178787	0.399034	0.0555415	0.106795	0.0935717	1	-0.00248517
P61421	P61421	ATP6V0D1	LKEKMVVEFRHMR	1	1	1	1	1	1	1	1	1		1	1	1
Q9H2X9	Q9H2X9-2	SLC12A5	LNEVIVKKSR	0.0237101	0.0468728	0.0211604	0.0290433	1.6002e-09	0.0497251	3.12968e-09	0.0583676	0.0144685	0.0426529	0.0512702	0.043886	2.98434e-09	0.184645	0.250153	0.0321112
Q13145	Q13145	BAMBI	MLRSENKRLQDQR	1	1		1	1	1	1	1		1		1
Q14204	Q14204	DYNC1H1	NLKWLGFR		0.12084	0.155156			0.141534	0.123187	0.118637	0.129725	0.127858	0.115922	0.120242	0.11572	0.0570913	0.0726009	-0.0230087	.
O60641	O60641-3	SNAP91	NTLFNLSNFLDKSGSHGYDMSTFIR	0.271796	0.271697	0.186539		0.583152	0.610381	0.281322	0.560285	0.404981		0.488963	0.546798	0.471087		0.411314	0.126942
P04264	P04264	KRT1	NKYEDEINKR	0.240287	0.225312	0.155216	0.113484		0.0659748		0.253686	0.230393	0.205892	0.131923	0.136891	0.194009	0.00629392	0.870991	0.0055293
P27144	P27144	AK4	QYKDVAKPVIELYKSR	0.37171	0.329789	0.311289	0.15803	0.494488		0.183347	0.0886886	0.167057	0.0914422	0.312217	0.105251	0.373192		0.173485	-0.118467
P78371	P78371-2	CCT2	SLHDALCVLAQTVKDSR	1	1	1	1	1	0.999989	0.999996	0.999983	1	0.999968	1	1		1	0.662683	-5.9293e-06
P61266	P61266-2	STX1B	SKLKAIEQSIEQEEGLNR							0.00457941		0.00304267	0.0100917	0.00597686	0.000631888	0.00121283	0.159823
P08559	P08559-2	PDHA1	SKSDPIMLLKDR		0.032528	0.000608559	0.0123415	0.00188137	0.0249872	0.0361348				0.0519613
P00367	P00367-2	GLUD1	TAMKYNLGLDLR	0.00361081	0.0108917	0.00878107	0.0126579		0.0179513	0.015951	0.0130741	0.0131607	0.0147699	0.00959311	0.00812046	0.0117064		1	9.68319e-05
P13637	P13637-2	ATP1A3	TDKLVNER			0.00361156	0.00381494		0.00390302	0.00384346		0.00389945	0.00324787	0.00410007	0.00263271	0.00222831	0.011031	0.915106	0.000729986
P31943	P31943	HNRNPH1	STGEAFVQFASQEIAEKALKKHKER	0.121398	0.144688	0.100624	7.49267e-08	0.271213	0.0753541	0.094761	0.0818294	0.166867	0.153431		0.11241	0.10469	0.339087	0.283977	0.0442849
Q00610	Q00610-2	CLTC	TDAKQKWLLLTGISAQQNR					0.0136906			0.00757231	0.0562316	0.00796694	0.00727877	0.0128584	0.0596112	0.191964
P78324	P78324-2	SIRPA	TPKQPAPKPEPSFSEYASVQVPR	0.0918105	0.11764	0.0640545	0.0857145	0.039891	0.073005	0.171407		0.0883129	0.0342233		0.081223	0.0329344	0.176198	0.626117	-0.00935348
P10636	P10636-2	MAPT	TPPKSPSSAKSR	1.60833e-10	0.00426566	1.43742e-10	0.00066473			0.00883568	0.0386196	0.000929642	0.00648616	0.0262634	0.00359448	0.00428621		0.120691	0.01061
P00505	P00505-2	GOT2	VGAFTMVCKDADEAKR	1.90216e-10	2.84213e-10	3.23159e-10	4.77054e-10	0.385124	0.00707635	0.310917	1.20268e-09	2.00465e-10	0.00716883	1.1947e-09	0.00963191	0.0636414	7.54101e-10	0.701478	-0.0889536
Q9BW30	Q9BW30	TPPP3	YTGSHKER	0.0491439		0.0365872	0.0155203	0.00508011	0.0211955	0.0296993	0.0101333		0.0056307	0.0191111	0.0378215	0.0109609		0.411314	-0.00947288
Q8TEA8	Q8TEA8	DTD1	MKAVVQR	0.0243988	0.0310171	0.00122348	0.000501523	0.147147	0.0038411		0.0817632	0.00176081	0.0181937		0.0138119	0.0171215		0.927264	-0.00815799
P01024	P01024	C3	AHEAKIR	0.567076	0.471021	0.322151	0.448112	0.125458		0.588445		0.367477	0.30123	0.318805	0.393629	0.438206	0.214267	0.173485	-0.0814414
O43765	O43765	SGTA	AICIDPAYSKAYGR	0.509687	0.584901	0.549861		0.49387	0.868746		0.674375	0.556519	0.485365	0.544911	0.401148	0.521046		0.522817	-0.0708522
O95140	O95140-2	MFN2	AKQIAEAVR	0.158163	0.289273	0.243471	0.196937	0.254219	0.240763	0.16795		0.164577	0.277266	0.261205	0.178959	0.148149		0.745333	-0.0155081
O15144	O15144	ARPC2	AKTSDFLKVLNR	0.000240786	0.000215982	0.000171032	0.0371836		0.0408199		0.000110993	0.000303569	0.0394064	0.0199617	0.000330972	0.000251134		0.927264	-0.00566548
P62873	P62873-2	GNB1	GHLAKIYAMHWGTDSR	0.44356	0.495527	0.397123	0.477055	0.391814		0.111661		0.133613	0.402235		0.538893	0.482967		0.594032	0.00330359
P11217	P11217-2	PYGM	GLAGVENVTELKKNFNR	0.190462	0.112166	0.207732	0.161032	0.120149	0.167497	0.124575	0.205758	0.213904	0.126452		0.168861	0.109894		0.626117	0.010172
P20340	P20340-2	RAB6A	GSDVIIMLVGNKTDLADKR	0.560897	0.768112	0.467257	1.53428e-07	0.406929	0.284292		0.017492	0.599239	0.359153	0.137261	0.62107	0.335704	0.124551	0.617075	-0.101086
P11586	P11586	MTHFD1	KITIGQAPTEKGHTR	0.860189	0.795171	0.853329	0.839127		0.868193	0.826332	0.819631	0.858529	0.785701			0.829986		0.337356	-0.0169284
Q68DH5	Q68DH5	LMBRD2	KVNESIKYNHPLR		0.511658		0.556317		0.247478	0.150504	0.349446		0.558542	0.442099	0.135951	0.320585	0.679014	0.749119	0.0477838
Q14203	Q14203-2	DCTN1	LICKAELIR	0.16317	0.112167	0.131724	0.13326	0.120577	0.12776	0.205257	0.115286		0.125254	0.154835	0.122904	0.118767		0.329859	-0.0145789
P00367	P00367-2	GLUD1	LTFKYER	0.00107875		0.00136353	0.00116836	0.00209924	0.0016444	0.00246668	0.00178673	0.00174783	0.000949475	0.00089792	0.00149743			0.522817	-0.000260949
P0C025	P0C025	NUDT17	MIPTMAEDKER		1	1	1	1			1	1		1	1	1	1
P04264	P04264	KRT1	NSKIEISELNR	0.109245	0.148167	0.108772	0.0897417	0.171578	0.0690783	0.0875902	0.339248	0.0985342			0.141214		0.012071	0.924719	0.0357423
P60709	P60709	ACTB	MQKEITALAPSTMKIKIIAPPER		0.00130816	0.0839355	0.0534503	0.593985	0.00117291			0.0317296	0.0653718	0.0752212	0.00323708	0.0435034	0.00815551	0.927264	-0.108901
O95747	O95747	OXSR1	NSKKELNDIR	0.458304	0.487247	0.557397	0.541202		0.548221	0.467909	0.501957	0.463398	0.402431	0.442349	0.44699	0.457418	0.333475	0.0184162	-0.0746154	*
Q8N568	Q8N568-3	DCLK2	SKSPASVKR	0.248708	0.255117	0.307286	0.355541	0.142235		0.256929		0.293206			0.277041	0.24408		1	0.0104732
Q05193	Q05193-2	DNM1	SNQMNKKKTSGNQDEILVIR	0.838748	0.774649	0.821365	0.746213		0.750462	0.450708	0.804347	0.586614	0.790686	0.85952	0.863305	0.858418		0.173485	0.0634571
Q16352	Q16352	INA	TNEYKIIR	0.108563	0.0357591	0.170988	0.130319				0.0929855	0.23907	0.0630132	0.0649226	0.100474	0.0871089	0.114759	0.636602	-0.00250271
Q92599	Q92599-2	SEPT8	VHQEEKR	0.00229511	0.00717382	0.00630463	0.0060691		0.0153278	0.0128789		0.00841983			0.00264077
Q9UPU5	Q9UPU5	USP24	VLTDHWSIPYKR	1		1	1	1			1	1	1	1	1	1
P53041	P53041	PPP5C	AIELDKKYIKGYYR	0.679441	0.681514	0.649874	0.534801	0.603653	0.610672			0.551554	0.618285	0.578288	0.566279	0.727191		0.648077	-0.0183401
Q13554	Q13554-2	CAMK2B	DHQKLER	0.00928132		0.0154727	0.0202093	0.0113913	0.0181994	0.0140616	0.0177646	0.0109806	0.0228792	0.326464	0.0140179	0.014642		0.575174	0.053022
P04264	P04264	KRT1	EQIKSLNNQFASFIDKVR	0.83907		0.987585	0.98462	0.993265	0.972929	0.972258	0.997286	0.778602	0.886399	0.949135	0.98276		0.339285	0.297953	-0.136043
Q12860	Q12860-2	CNTN1	GKDKHQAR	0.0104715	0.00579689	0.0155189	0.0150485	0.0122667	0.0191195	0.0168331	0.0174561			0.00876647	0.0130179	0.019264		0.636602	0.0010468
Q13813	Q13813-2	SPTAN1	KAKLGDSHDLQR	0.490589	0.56061	0.482137	0.535604	0.474195	0.537525	0.00972517	0.45185	0.0116473	0.478694	0.420476		0.474258	0.0337291	0.0741455	-0.129708	.
Q7Z4V5	Q7Z4V5-2	HDGFL2	KPAEKPLPKPR	0.297026	0.294005	0.215586	0.293409		0.211644	0.299977	0.235753	0.185069	0.152131	0.213932	0.172545	0.172009	0.287946	0.0268091	-0.0658387	*
Q15436	Q15436-2	SEC23A	LCQKFGEYHKDDPSSFR		0.687273	0.817618	0.214017		0.60625		0.432779	0.423446	0.559943	0.411272	0.846118	0.423663	0.0462326	0.395092	-0.132225
P32969	P32969	RPL9	NFLGEKYIR	0.213565	0.132443	0.270257	0.373398				0.154553	0.244101	0.171354	0.121974	0.146803	0.147052		0.240955	-0.0831097
Q16352	Q16352	INA	NTKSEMAR	0.0237533	0.00824477	0.0380096	0.0165772		0.0059491		0.00912441	0.0499986	0.00919378	0.0140652	0.0213472	0.01838	0.0276004	0.626117	0.00288029
Q01814	Q01814-2	ATP2B2	SSPTDKHTLVKGIIDSTHTEQR	0.0590209		0.0787739	0.0856199	0.0399353	0.0829988	0.0672166			0.671404	0.059932	0.10783	0.0934073		0.109819	0.164216
P11831	P11831	SRF	VKIKMEFIDNKLRR	1	1	1	1	1	1	1	1	1	1	1	1		1
Q96FW1	Q96FW1	OTUB1	AFGFSHLEALLDDSKELQR	0.256826	0.0988395	0.0188279			0.154485	0.037374	1	0.107898	0.0964046	0.00378333	0.39052	1		0.410248	0.31983
P09936	P09936	UCHL1	AKCFEKNEAIQAAHDAVAQEGQCR	0.311656	0.12979	0.219715	0.125287	0.32385	0.281889	0.283587	0.157047	0.000244279	0.148283	0.151608	0.136347	0.167093	0.128225	0.0966976	-0.112418	.
Q8NHG7	Q8NHG7	SVIP	AKLAEAAER	0.00644168	0.0120338	0.00611567	0.0174593	0.0418616	0.00539971			0.0136641	0.00999416		0.0153737	0.00543535		1	-0.00376846
P35579	P35579	MYH9	GELANEVKVLLQGKGDSEHKR	0.270998	0.254546	0.326812	0.345799		0.388352	0.20257		0.194527	0.191474	0.205445	0.260604	0.232811	0.256808	0.0655522	-0.0745678	.
O75367	O75367-2	H2AFY	GGKKKSTKTSR	0.0221881	0.0201264	1.02166e-06	0.163116	0.0227134	1.21577e-06	0.0125408	0.0140527	0.0192523	0.0143372	0.0137982	0.0106528	0.0170026	0.11299	0.898327	-0.00551443
P30533	P30533	LRPAP1	HTELKEKLR	0.873503		0.413124	0.670107	0.322028	0.414712	0.543949	0.887076	0.558376	0.473144		0.814408	0.841007		0.170904	0.175232
Q9UQM7	Q9UQM7-2	CAMK2A	ITAAEALKHPWISHR	0.00132785	0.00294203	0.00191218	0.00207225				0.00344256	0.00373618	8.37562e-06	0.000905643	1.95485e-05	1.07776e-05	0.0241734	0.776814	0.0025502
Q01082	Q01082	SPTBN1	KHEWEAHNKKASSR	0.00912899	0.0120172	0.0159574	0.205677		0.242007	0.17335		0.251186	0.19081		0.229603	0.214871		0.109819	0.111928
P06681	P06681-3	C2	KIQIQR		1	1			1		1	1	1	1	1		1
Q86YQ8	Q86YQ8	CPNE8	TIKVEVYDWDR	0.615577		0.669964	0.77066	0.652474	0.597211	0.665392	0.663798	0.590488	0.619091	0.571221				0.165807	-0.0507301
P08670	P08670	VIM	FANYIDKVR	0.0887225	0.0838607	0.138608	0.115579				0.110539	0.0470404	0.0417754	0.0672492	0.12995	0.0704225		0.165807	-0.0288631
Q8NF91	Q8NF91-10	SYNE1	KLESTLDGLER	0.39145			0.529643			0.206037	0.37359	0.26046	0.283675	0.342822	0.709555	0.610964		0.897279	0.0544681
Q86Y82	Q86Y82	STX12	AAYYQKKSR	0.19145	0.187978		0.158124	0.205448	0.119902	0.177968		0.225399	0.112408	0.251297		0.168152		0.749119	0.0158357
P68036	P68036-3	UBE2L3	KCGMKNFR	0.225174	0.123949	0.259934	0.236814		0.339109	0.367083	0.20834	0.181503	0.119326	0.154732	0.185874	0.170683		0.0453276	-0.0886008	*
Q5TZA2	Q5TZA2-2	CROCC	LSAEKGR	1	1	1	1	1	1	1	1	1	1		1		1
O15066	O15066	KIF3B	QAKTGAQGER	0.483649	0.25645	0.435295	0.351696	0.634731	0.262719	0.252991		0.137648	0.439097	0.265074	0.182447			0.298618	-0.126438
P12277	P12277	CKB	VISMQKGGNMKEVFTR	0.318895	0.362806	0.571653	0.373207	0.53323	0.519934	0.219475	0.326638	0.214327	0.55827	0.442168	0.422337	0.469768	0.230322	0.701478	-0.0336242
Q13510	Q13510-2	ASAH1	KESLDVYELDAKQGR	0.124821	0.0635269	0.195608	0.134785	0.0752931	0.0987836	0.119741		0.202544	0.0732737		0.172118	0.260563		0.219303	0.0610448
Q8WUM4	Q8WUM4-2	PDCD6IP	TVLDKAVQADGQVKECYQSHR		0.522507	0.519794	0.525341	0.466407	0.639804		0.603095	0.401872	0.504748	0.376189	0.428671	0.4055		0.0828374	-0.0814249	.
Q96KP4	Q96KP4	CNDP2	DGKLYGR	0.121713	0.0271038	0.0966743	0.071661		0.0847675			0.15234	0.042355	0.0205352	0.0603891	0.0639158	0.0680006	0.315302	-0.0124612
Q9Y2T3	Q9Y2T3-2	GDA	FVSEMLQKNYSR	0.134417	0.0636073		0.27361		0.473268		0.0909759		0.173333	0.046469	0.275726	0.229007	0.526667	1	-0.012529
P15170	P15170-2	GSPT1	KGEFETGFEKGGQTR	0.147068	0.180893	0.288728	0.0957913	0.268597	0.113557	0.261478	0.112069	0.300204	0.200315	0.0906479	0.106706	0.0250625		0.283977	-0.0545631
Q9H4G0	Q9H4G0-2	EPB41L1	KKIEPEAVLQTR	0.0712925	0.0553162	0.0646274	0.0579284	0.063677	5.68009e-10	0.0645251	0.0670844	0.0589995	0.0421521	2.37113e-10	0.0645462	0.0627837	0.0379762	0.522903	-0.00626064
P21912	P21912	SDHB	LAKLQDPFSLYR	0.307657	0.103483	0.25715	0.230384		0.284132	0.299846	0.225702		0.127098	0.18831	0.20628	0.194221		0.0828374	-0.0587865	.
Q12860	Q12860-2	CNTN1	VKEGKGMVLLCDPPYHFPDDLSYR	0.0377255	0.0630981	0.0907339	0.0482294	0.0786892	0.036977		0.0477074	0.0395359	0.0441319		0.0589381			0.594032	-0.0116639
P53618	P53618	COPB1	LIELKEHPAHER	0.435416	0.758178	0.812296	0.791275	0.732985	0.795082		0.755229		0.763287			0.101201	0.593573	0.240955	-0.16755
P10515	P10515	DLAT	VFVSPLAKKLAVEKGIDLTQVKGTGPDGR	0.026103	0.0598225		0.0417312	0.151895	0.29694	0.205857	0.0333212	0.0208538	0.151064	0.0340746	0.0967963	0.118748	0.330694	0.617075	-0.0181697
O00264	O00264-2	PGRMC1	ILMAINGKVFDVTKGR	0.251774	0.00463869	0.0329239	0.0114403	0.0819397		0.00921462	0.00688447	0.155891	0.0042184	0.0070973	0.0110471	0.176071		0.575174	-0.00512019
P53396	P53396	ACLY	ADEVAPAKKAKPAMPQDSVPSPR	0.253407	0.172755	0.337886	0.203138		0.277108	0.232995	0.240133	0.392273			0.242838	0.225026	0.274486	0.648077	0.0287365
O15394	O15394-2	NCAM2	AVDGFTFTEGDKSLDGR	0.76994	0.586832		0.597818		0.83869		0.600484	0.773674	0.861661	0.547812	0.751822	0.902725		0.594032	0.0413765
O95168	O95168	NDUFB4	DRKEKLIQEGKLDR	0.232253	0.300904	0.283094	0.294428	0.286876	0.278468	0.292514	0.310607	0.454673	0.270014	0.3085	0.506078	6.88195e-08		0.283977	0.0270924
P07900	P07900-2	HSP90AA1	EMLQQSKILKVIR	9.64266e-05	0.0621031	0.110489	0.0537734	0.00203161	1.03606e-10	0.0627726	0.0657032	1.1026e-10	0.0847033		0.0787787	0.106053		0.255623	0.0254382
Q02156	Q02156	PRKCE	KALSFDNR	0.086416	0.0649947	0.084307	0.118796		0.0813445		0.0459061	0.0964821	0.049716	0.0258677	0.102667	0.0707107	0.266409	0.626117	0.00679365
P47897	P47897-2	QARS	KGKFSEGEATLR	0.706385	0.752521	0.706076		0.654637	0.663307		0.676554	0.738873	0.721968	0.731108	0.715202	0.710161		0.235333	0.0190591
P61769	P61769	B2M	VNHVTLSQPKIVKWDR	0.0481592	0.0496186	0.43994	0.0907418	0.0375441	0.20852	0.11227	0.124474	0.12436	0.012196	0.134486	0.148543	0.104774	0.322621	0.522903	-0.00219134
Q5T9A4	Q5T9A4-3	ATAD3B	KTLSEETR	0.210004	0.283122	0.275442	0.269046			0.238675	0.308302	0.189474	0.343724	0.256798	0.374619	0.371552		0.235333	0.0521539
P49207	P49207	RPL34	LSKTKKHVSR	0.431223	0.414277	0.451212	0.457753	0.286539	0.351066	0.299585	0.310261	0.3649	0.356387	0.363988	0.390756	0.442245	0.334505	0.701478	-0.0183729
O60282	O60282-2	KIF5C	LYISKMKSEVKSLVNR	0.0529461	0.0182459	0.0736125	0.0152698	0.0478853	0.0123658	0.0308127	0.0302098	0.0784596	0.0247164	0.0252075	0.0224122	0.0296378		0.943057	-0.000769682
P78357	P78357	CNTNAP1	AEINVKQAR	0.0143195	0.00888687	0.0283499	0.0201064	0.0192838	0.0215654	0.0237471	0.0178787	0.02327	0.00995384	0.0154412	0.0255144	0.0184684	0.0285289	1	0.00039949
O60245	O60245-2	PCDH7	VKAVDGGDPPR	0.0831578	0.137057	0.205149	0.26975		0.225217	0.275475		0.0642201	0.119329		0.16239	0.236262		0.337356	-0.0537509
O14618	O14618	CCS	GRPIAGKGR		0.937926					0.906828	0.83195	0.917091	0.919668	0.881705		0.921822	0.884416
Q9H7Z7	Q9H7Z7	PTGES2	TEEMKWR		0.244927	0.268078		0.402593	0.209638	0.259223	0.230474	0.329219	0.254499	0.314742	0.391916	0.316007		0.522817	0.0292509
Q16623	Q16623-2	STX1A	HSEIIKLENSIR		0.0364041	0.0308354	0.0618751	0.0472212		0.0404881	0.0645095	0.0294176	0.0480506	0.0293018		0.0375414	0.316381	0.927264	0.0441688
Q92841	Q92841-1	DDX17	LIDFLESGKTNLR	0.586193	0.524907	0.529688	0.599784		0.559714	0.722676	0.495083	0.622911	0.606271	0.624343	0.582895	0.561564		0.688921	-0.00498282
O75569	O75569-2	PRKRA	LESFMETGKGASKKQAKR	0.125958	0.186738	0.0556835			0.0722309	0.114064		0.315031	0.108443	0.105207	0.0983172	0.109892	0.14379	0.784191	0.0358453
Q9Y6R1	Q9Y6R1-2	SLC4A4	FCGGLIKDIKR	0.203986	0.242601	0.243052	0.238404		0.340851	0.212475	0.229172	0.216079	0.250823	0.183948	0.216253	0.189911	0.40668	0.617075	-0.00505686
O60762	O60762	DPM1	KQKEGNFDIVSGTR	0.72117	0.759746	0.749207	0.736939	0.678858		0.705634		0.706563	0.758551	0.755179		0.716339		0.749119	0.00889902
P62753	P62753	RPS6	MKEAKEKR	0.797963	0.86101	0.629413	0.801359			0.695821	0.729849	0.721453	0.839499		0.705162	0.789454	0.477217	0.648077	-0.0466742
P01111	P01111	NRAS	TVDTKQAHELAKSYGIPFIETSAKTR	0.411936	0.417179	0.492344			0.463093	0.490152	0.48782	0.432097	0.320437	0.400868	0.445564	0.432192		0.315302	-0.0351112
Q8N987	Q8N987	NECAB1	LQKLIDR	0.170587	0.125834	0.195783	0.164496	0.31308	0.116872		0.126433	0.279975		0.203562		0.2108		0.337356	0.0240837
O75410	O75410-2	TACC1	KPKPVPLR	0.976894		0.975379	0.974451	0.985354	0.96828	0.977315		0.982024	0.974662	0.975916	0.974601			1	0.000521916
P14927	P14927-2	UQCRB	KWYYNAAGFNKLGLMR	0.700648	0.719643	0.826587	0.688859		0.743769	0.744136	0.679098	0.716309	0.687641	0.617174	0.758771	0.689458		0.128205	-0.0458649
P49588	P49588-2	AARS	EADGILKPLPKKSIDTGMGLER	0.557553	0.476872	0.27203	0.471346	0.499493		0.548244		0.554882			0.520802
P30084	P30084	ECHS1	AVGKSLAMEMVLTGDR	0.0652986	0.0535355	0.0634712			0.0543997	0.0597563	0.0811734	0.0738217	0.0792256	0.0730464	0.0658764	0.0776982		0.00811312	0.015848	**
P62879	P62879	GNB2	KACGDSTLTQITAGLDPVGR	0.0487903	0.0623265	0.0500261	0.00227699	0.0728484	0.0575761	0.0406511	0.0546124	0.0521351		0.0721209	0.00324171	0.0267567	0.000408802	0.520317	-0.0129058
Q8TBX8	Q8TBX8-2	PIP4K2C	KYDLKGSLVSR	0.0773599	0.0443172	0.0856729	0.0740477	0.0408462		0.106184		0.10274	0.0530912	0.0293887	0.0583578	0.0564631		0.522817	-0.0113965
P27635	P27635	RPL10	AKFKFPGR	0.0970388	0.214401	0.114576	0.139758	0.139581	0.164753	0.132058	0.0979784	0.112919	0.185352	0.144321	0.15465	0.113684		0.830324	-0.00834929
Q5JPH6	Q5JPH6-2	EARS2	AQLDAISEKVDVIAKR	0.406028		0.470483			0.469331	0.700671	0.332971	0.362155	0.443108	0.305587	0.471018	0.354017		0.109819	-0.133485
P35580	P35580-2	MYH10	FVAELWKDVDR	0.102961	0.232972		0.0989409	0.0709414	0.0645035		0.198817		0.133567	0.228579	0.0846149	0.051832	0.0610924	0.927264	0.012353
O43776	O43776	NARS	GENMSKILKAR	0.181017	0.234192	0.297624	0.388353	0.160793	0.396874	0.220983	0.252284	0.219848	0.230309	0.201953	0.270855	0.231734		0.720985	-0.0340508
P49407	P49407	ARRB1	GGLLGDLASSDVAVELPFTLMHPKPKEEPPHR	0.9041	0.86266	0.901327	0.894189	0.899862	0.824722	0.893489	0.803858	0.911072	0.828761	0.848793	0.886201	0.877905		0.283977	-0.0234751
O14525	O14525-2	ASTN1	GFDLVLGEQPSDKIFR	0.317106	0.723842	0.281832	0.489918	0.564814	0.662256	0.371058	0.463616	0.41842			0.322996			0.648503	-0.0855835
P42166	P42166	TMPO	KDVYVQLYLQHLTAR	0.459191	0.433737	0.262246	0.531206	0.373401	0.446616	0.485441	0.446953		0.329536	0.345107	0.340872	0.392711		0.193876	-0.0563695
O43292	O43292	GPAA1	KKSGALPVAWLER	0.628588	0.538957	0.611871	0.525884		0.583423	0.599945	0.466672	0.631831	0.479933	0.517069	0.519831	0.426517		0.0655522	-0.0744693	.
Q92614	Q92614-2	MYO18A	LLQDSQKKIISNLFLGR	0.245443	0.165383							0.134217	0.326594	0.142118	0.412337	0.296029	0.0723246
Q14318	Q14318-2	FKBP8	SCSLVLEHQPDNIKALFR	0.75356		0.73768	0.707735	0.533762	0.858276	0.867809		0.564662	0.585097		0.593885	0.519874		0.0699544	-0.177258	.
P11166	P11166	SLC2A1	AKSVLKKLR	0.0814877	0.0621895						0.0608794	0.100432	0.159304	0.0892987	0.105417	0.0997897	0.0914788
Q9HBL8	Q9HBL8	NMRAL1	KKAAKELR	0.231492	0.235391	0.181699	0.226282		0.173571	0.153552		0.156371	0.155551	0.296459	0.158144	0.273059	0.323801	0.688921	0.0268998
Q5GLZ8	Q5GLZ8-2	HERC4	KSDFFINKR	0.748857	0.734835	0.65529	0.771896		0.793093		0.495149	0.675881	0.655548	0.551178	0.61035	0.624868	0.781666	0.0740352	-0.112989	.
Q9Y2A7	Q9Y2A7-2	NCKAP1	LSSVDSVLKR		0.03205	0.0443906	0.0347167			0.043667	0.0345825	0.0503322	0.0264254	0.0396724	0.0266084	0.0321456	0.0151727	0.298618	-0.00657192
Q9Y6R4	Q9Y6R4-2	MAP3K4	NSPRPMKVPR	1	1	1	1			1	1	1	1	1	1	1
P11216	P11216	PYGB	NPKEWTKKVIR	0.0530043		0.0527141	0.0449768		0.0592743		0.0351264	0.0521308	0.0283705		0.0381198	0.0448813	0.0244825	0.0251815	-0.0153072	*
Q16795	Q16795	NDUFA9	DAFPEAIIVKPSDIFGR	0.0652998	0.00126963	0.0568758	0.0363845		0.00861976	0.00123588	0.0682601	0.0638856	0.0931146	0.0808118		0.0522409	0.0767162	0.0202406	0.0442239	*
Q9Y2R0	Q9Y2R0	COA3	FLDELEDEAKAAR	0.0811761	0.0420912	0.0454126	0.0523264		0.0287632	0.0432567	0.0481012	0.0471936		0.0842706	0.0516891	0.0455553	0.103246	0.128205	0.0145048
Q9Y224	Q9Y224	RTRAF	NIHSSDWPKFFEKYLR			0.232483			0.120683		0.162835	0.106915	0.17597	0.190838	0.204147	0.17054
O43295	O43295-2	SRGAP3	GLENPLFPKER	0.34983	0.365077	0.234426	0.376102		0.209192	0.206215		0.260435	0.415416	0.356802	0.378102	0.287568		0.235333	0.049524
