# Supplementary material for: Topological Dissection of Proteomic Changes Linked to the Limbic Stage of Alzheimer’s Disease
Source: Front Immunol. 2021 Oct 12;12:750665. doi: 10.3389/fimmu.2021.750665 (PMC8546208; doi:10.3389/fimmu.2021.750665)
Supplement: Supplementary Table 7 — Comparison of the four vulnerable AD brain areas. [file Table_7.xlsx]

## Sheet: Global_proteome
Protein Accession	CA1_3_.280	CA1_3_.277	CA1_3_.185	CA1_3_.282	CA1_3.5_.230	CA1_4_.203	CA1_4_.279	CA1_4_.281	CA1_4_.267	EC_3_.280	EC_3_.185	EC_3_.222	EC_3_.277	EC_3_.282	EC_4_.203	EC_4_.275	EC_4_.279	HC_3_.282	HC_3_.280	HC_3_.277	HC_3_.185	HC_4_.281	HC_4_.279	HC_4_.267	PRC_3_.277	PRC_3_.280	PRC_3_.282	PRC_4_.275	PRC_4_.267	PRC_4_.279	PRC_4_.281	ANOVA p.adj Region	ANOVA p.adj Region	tukey(CA1-HC)	tukey(EC-HC)	tukey(PRC-HC)	tukey(EC-CA1)	tukey(PRC-CA1)	tukey(PRC-EC)	Log2FC(CA1-HC)	Log2FC(EC-HC)	Log2FC(PRC-HC)	Log2FC(EC-CA1)	Log2FC(PRC-CA1)	Log2FC(PRC-EC)	*_ANOVA p.v Region	*_ANOVA p.adj Region	*_tukey(CA1-HC)	*_tukey(EC-HC)
A0A0B4J1V0	0.000824928	0.190397	0.434729	0.549263	-0.0132294	-0.291088	-3.05686	-0.0777874	-0.421942	-0.445764	-2.84301	-0.053956	0.410037	-0.337806	-0.424645	-0.497787	1.25817	-0.00893402	0.104248	-0.141533	-0.199725	0.129327	-0.249371	-0.0342083	-0.321443	-0.129281	-1.59753	-0.939958	-1.07054	-0.345584	-0.510827	0.588066	0.729925	0.946275	0.901891	0.521308	0.99847	0.795875	0.879326	-0.24124	-0.309675	-0.644996	-0.0684354	-0.403756	-0.335321
A0A0B4J1X5	-2.47491	1.00928	0.886662	-2.04818	-2.27689	-0.0202541	-0.571477	-0.241749	-1.50181	-0.773537	-0.583804	-0.808331	0.570185	-1.64363	-0.701139	0.871525	1.89918	-1.26041	-1.42366	1.13683	0.0538702	0.43266	0.624216	-1.78862	1.82588	0.0841656	1.30071	0.715958	-0.287111	0.998741	0.105932	0.102767	0.301035	0.830133	0.991127	0.374192	0.636681	0.068593	0.509225	-0.486495	0.17168	0.995627	0.658176	1.48212	0.823947
A0A0B4J2D5	-0.470639	0.176458	-0.454405	-0.383993	-0.0553494	0.0448055	-0.227115	0.392675	-0.145548	-0.269511	-0.105688	0.23519	-0.00743008	-0.00175762	0.033433	0.137237	-0.534633	-0.37277	-0.287306	-0.0684395	-0.37193	0.025382	-0.398445	-0.433077	-0.017642	-0.249986	-0.748994	0.268243	-0.162129	-0.0211382	0.197495	0.498429	0.668468	0.704748	0.461209	0.659494	0.967063	0.99887	0.991298	0.147579	0.208224	0.167491	0.060645	0.0199113	-0.0407337
A0A0J9YX94	0.577117	-0.481277	0.390099	0.580564	-0.704716	-0.124481	0.180818	-0.428089	0.32338	-2.32501	1.85279	-1.19402	0.49343	0.844386	0.024951	1.26515	2.02888	-0.0359745	-0.0455856	-0.280424	-0.781178	-1.92751	0.12525	0.457153	-2.20948	-0.0521383	-1.55005	-0.0358534	0.171208	0.0237379	-0.426703	0.272775	0.485693	0.862489	0.497918	0.97305	0.894881	0.61043	0.267209	0.390291	0.729287	-0.227287	0.338995	-0.617578	-0.956573
A0AVT1	0.32887	0.48189	0.667671	0.370844	0.895647	-0.189075	-0.156468	0.388353	0.231358	0.813808	-0.565999	0.252426	-0.392252	0.187464	0.580528	-0.347437	-0.0138531	-0.304201	-0.0604782	0.385176	0.820361	0.0322695	0.250757	-0.363808	0.50383	0.286034	1.40251	0.171644	-0.0943108	0.332247	0.52161	0.280396	0.491938	0.72418	0.997152	0.469924	0.57285	0.955799	0.335855	0.226872	-0.0442467	0.33764	-0.271119	0.110769	0.381887
A0FGR8-2	-0.988406	0.148497	1.00069	-2.47408	-2.2285	-0.642525	-1.49565	-0.225508	-1.40178	-0.329316	0.168823	0.177108	0.27122	-0.066493	0.378938	0.384904	0.00514698	-0.255461	0.209263	-0.382635	-0.639644	-0.447534	-0.436947	-0.528284	-0.000886917	0.0780449	-0.342989	0.0782852	-0.00614548	-0.0260983	-0.0469494	0.0121135	0.108711	0.313332	0.484866	0.79234	0.0116901	0.0494901	0.961032	-0.568568	0.478254	0.316357	1.04682	0.884925	-0.161897	*
A0MZ66-3	0.212729	-0.0198402	0.163567	-0.31361	0.248875	-0.208855	-0.679366	0.456503	0.0147781	1.21348	-0.419198	0.121965	0.368765	0.580086	0.59152	-0.0968761	0.544477	-0.0982246	-0.180029	0.173906	0.419774	0.205758	-0.0694904	0.243212	0.701427	0.318233	-2.24926	-0.677839	0.130791	0.318199	0.254395	0.343606	0.548472	0.97977	0.815145	0.816983	0.546746	0.947978	0.302144	-0.113186	0.263755	-0.27128	0.37694	-0.158095	-0.535035
A1A5C7	0.020648	-0.31621	-0.0457745	0.0235538	-0.23209	0.124659	-0.108554	-0.021595	0.128889	-0.5962	-0.218349	0.143504	-0.28069	-0.0145941	0.103326	-0.130092	-0.616427	0.418917	-0.0586357	0.0444527	-0.420114	-0.0238161	-0.328199	-0.498659	-0.358055	-0.265177	-1.32899	0.285789	-0.426956	-0.266418	-0.0265121	0.350627	0.5541	0.965994	0.967119	0.602694	0.766164	0.300316	0.840141	0.0763361	-0.0774683	-0.217181	-0.153804	-0.293517	-0.139713
A1IGU5	0.4721	-0.234785	0.235157	-4.28499	-5.73132	0.0923862	0.568881	0.431482	0.0472507	-0.623654	0.970469	-0.0777426	0.278659	-0.429376	0.393826	-0.173228	0.14697	0.609495	0.300016	-5.69001	-4.76892	-0.129992	0.543991	-5.72244	0.0535851	-0.0273514	0.558115	-0.629955	-0.182507	-0.31949	-0.281153	0.159314	0.374713	0.630658	0.163163	0.247226	0.725946	0.842284	0.998	1.18879	2.18329	2.00416	0.994501	0.815366	-0.179134
A1L0T0	-0.399198	0.161669	-0.370047	-0.296474	0.0253754	-0.558527	-0.40199	-0.263145	-0.362	0.128691	0.144059	0.0281677	0.750092	-0.581472	-0.0033493	0.267759	0.025301	0.412199	0.0871296	-0.0920124	0.19918	0.0982103	-0.109226	-0.354763	0.0820293	-0.124266	1.08875	0.0494061	-0.054142	0.256788	4.57764e-05	0.0370304	0.18197	0.245406	0.982845	0.812283	0.105921	0.0384743	0.946182	-0.308203	0.0605178	0.151128	0.368721	0.459332	0.0906107	*
A1L188	-2.03451	0.381391	0.00946522	-1.02376	-0.18908	-0.479444	-4.22621	-2.47438	-0.060441	-0.012495	-3.96798	0.197227	-1.55129	-0.290127	-1.07774	-0.812803	-1.88306	-1.65398	0.417343	-1.31495	-1.97095	-0.644822	0.208248	-2.32566	-2.07537	0.356941	-0.356678	0.590073	0.493214	0.892624	-0.048914	0.277905	0.489251	0.999253	0.996927	0.451037	0.999769	0.334091	0.316939	-0.0812048	-0.134102	1.01952	-0.0528975	1.10073	1.15363
A1X283	0.467709	0.278739	0.736581	-5.16024	-2.75028	-0.675776	0.76807	0.241935	-0.0170298	-0.596238	-0.220819	0.144305	0.0349894	-0.100488	0.482869	-0.452897	-0.297429	1.19512	-0.0982742	-4.26781	-3.06886	0.120383	0.352243	-3.74985	0.473495	-0.00367069	1.42943	-0.887307	-0.219703	-0.0409975	0.0951853	0.307203	0.515127	0.823782	0.4383	0.309527	0.88532	0.742817	0.989982	0.680657	1.23386	1.4805	0.553207	0.799839	0.246632
A1Z1Q3-1	0.186202	-0.0533752	-0.020031	-0.559708	0.437931	-0.674128	-0.0322294	-0.0469532	0.113684	-0.600861	0.565051	-0.202158	0.240591	-0.266943	-0.165174	0.490847	0.499832	-0.387922	-0.520281	-0.120953	0.342267	0.182479	-0.0239811	0.11853	0.2439	0.466049	-1.24136	0.387753	0.491846	0.577106	0.599283	0.574988	0.721274	0.999921	0.944691	0.661631	0.913972	0.582436	0.919657	-0.013516	0.1287	0.276348	0.142216	0.289864	0.147648
A2A3N6	-1.37039	-0.934503	0.154151	-1.43202	-0.157973	-0.0842142	-1.78616	-0.390479	-0.907292	0.395386	-0.356868	-0.43955	-0.793186	-0.182274	-0.269461	-0.946642	1.02352	-0.525497	-0.0520058	-0.44343	-0.106877	0.66833	0.298098	-0.453796	0.375637	0.0876389	0.0452175	-0.342098	-0.0457096	0.0489902	0.0506916	0.0283668	0.1581	0.0866846	0.980337	0.976272	0.160451	0.0338854	0.850366	-0.679771	-0.108251	0.119364	0.571519	0.799135	0.227615	*		.
A2RRP1	0.108205	-0.155733	0.162508	0.16189	-0.110672	-0.302227	0.533362	-0.169476	0.039938	0.17944	-0.806122	0.554637	-0.0788927	0.701623	0.617179	0.218675	-0.444551	0.439489	-0.0300827	0.126192	0.290776	-0.27428	0.208933	0.693525	-0.321476	0.0549412	0.173817	-0.167133	0.0453587	-0.234518	-0.325291	0.383957	0.58322	0.747846	0.959538	0.346007	0.954749	0.857273	0.598299	-0.178038	-0.0900448	-0.318408	0.0879936	-0.14037	-0.228363
A2RTX5	-0.503988	0.311763	0.244117	-0.851571	0.590093	-0.429154	-1.10984	-0.633351	-0.183311	-0.110099	-0.119524	0.123944	0.0212507	-0.0960188	-0.0653772	-0.527524	-0.547032	0.0865479	-0.293049	0.456987	0.873372	0.13915	0.457802	1.19988	0.397583	0.0810699	0.359186	-0.500486	-0.182999	0.234537	0.387619	0.0199686	0.133791	0.0187705	0.0735265	0.569648	0.942711	0.30214	0.625082	-0.702269	-0.582289	-0.306312	0.11998	0.395957	0.275978	*		*	.
A2RU67	0.103379	-0.329256	1.04122	0.110039	-0.406334	-0.00213051	1.51846	0.472004	-0.36314	-1.10213	0.690177	-0.491087	0.244116	0.0740833	-0.932716	0.779144	0.371813	0.116953	-0.0845547	-1.53995	-1.99124	-0.964881	-0.0605812	-1.72261	-0.0814085	0.132676	-0.412843	0.363732	0.518472	0.759839	0.791106	0.010765	0.101771	0.0159733	0.110004	0.0171339	0.833669	0.998361	0.777377	1.13066	0.846584	1.18835	-0.284075	0.0576895	0.341764	*		*
A3KMH1	-0.435221	0.155602	-0.296559	-0.32631	-1.38336	0.652297	0.174566	0.183904	-0.0405474	-1.05949	-0.506749	-0.0233707	0.0537109	-0.240236	0.626917	0.000621796	1.95965	0.357658	-0.156507	-0.630449	-0.913287	-0.455993	0.134197	-0.700228	-0.00129128	0.0219803	1.85336	0.13208	-0.168617	-0.797297	-0.156363	0.558573	0.710808	0.94925	0.633248	0.616309	0.888524	0.870148	0.999885	0.19162	0.439183	0.464066	0.247563	0.272446	0.0248832
A4D126	-0.116467	-0.0471401	0.513313	0.21398	-0.0923996	-0.3283	-0.162763	0.541206	-0.207262	-0.213966	0.0642748	0.206202	0.0194893	0.0806484	0.0855675	-0.162758	-0.412548	-0.568903	-0.632776	-0.271261	-0.226356	-0.14729	-1.52301	-0.19607	0.188112	-0.134468	-0.122761	0.094492	0.0760517	-0.0038414	0.141146	0.00592331	0.0778518	0.00861868	0.0333546	0.0141893	0.956322	1	0.964473	0.544289	0.467745	0.543486	-0.0765438	-0.000802964	0.0757408	**	.	**	*
A4D1P6	0.203353	0.266994	-0.0253849	-0.09478	-0.12051	0.162766	0.0235815	0.376644	-0.0935059	0.355706	0.20093	-0.641768	0.0510244	-0.334807	0.454265	-0.0816832	0.556588	0.184601	0.164211	-0.0155811	0.265052	0.279803	-0.0623131	0.380531	-0.0234203	-0.30056	0.693298	-0.066885	-0.147449	-0.172674	-0.0737171	0.698052	0.805009	0.916497	0.90407	0.632484	0.999939	0.922304	0.943125	-0.0932164	-0.100869	-0.183959	-0.00765243	-0.0907424	-0.08309
A4D2B0	-0.660584	-2.51665	1.08755	-0.75754	0.408445	-0.249365	-0.131736	-0.275623	-0.52203	0.25962	0.543671	0.705308	-0.322158	0.874976	0.995044	0.381566	0.284905	1.57421	0.326855	-0.429741	1.11834	-1.12431	-1.89492	0.987516	-0.200761	-0.391204	-1.41214	-0.259229	1.19753	-0.674438	0.992419	0.309394	0.516595	0.739677	0.856188	0.982029	0.250265	0.923282	0.644825	-0.481656	0.385658	-0.18654	0.867314	0.295115	-0.572199
A5D8V6	-0.216851	-0.134398	0.00396538	0.544436	0.083931	-0.596762	-1.14729	-0.437311	0.0919495	0.308397	-0.822955	-0.167664	0.970118	0.176016	0.261152	-1.46114	1.59111	0.146229	0.386902	-0.071703	0.205001	0.175023	0.168179	0.414698	0.269342	0.112099	-1.50809	-0.716593	0.175455	0.156401	-0.400499	0.416807	0.609094	0.597732	0.991117	0.512755	0.755404	0.995924	0.662934	-0.404401	-0.0965969	-0.476601	0.307804	-0.0722002	-0.380004
A5PKW4	0.187584	-0.0459127	-0.476754	-0.744212	-0.912301	-0.678712	0.698206	0.558667	0.553514	-2.36798	0.718702	0.26435	0.334741	-0.332124	-0.250955	0.596175	-0.168944	0.709749	0.389404	0.0970516	0.299426	-0.160903	0.644009	0.397924	-0.21289	0.0745039	-4.2955	0.435195	0.0454111	-0.0452013	0.0772524	0.428715	0.620116	0.822461	0.778557	0.349673	0.999458	0.792187	0.856974	-0.43507	-0.490277	-0.899698	-0.0552073	-0.464628	-0.409421
A5YKK6	0.196877	-0.0949516	-0.328451	-0.607435	-1.0201	0.330189	0.316138	-0.456057	0.228361	0.00982094	0.597959	0.162188	0.298401	0.608486	-0.282137	-0.366287	0.152245	-0.210751	0.0561638	-0.205629	-0.0214396	0.71491	0.461222	0.144083	-0.182077	0.249241	0.224051	0.495338	0.292597	0.285402	0.26536	0.170072	0.382445	0.406278	0.999869	0.958081	0.336142	0.174928	0.969664	-0.293572	0.0135045	0.0987647	0.307076	0.392337	0.0852602
A5YM72-3	-0.179875	-0.157005	-1.68002	-0.217014	1.12397	0.0901909	-0.74475	0.135963	0.265806	2.29414	-4.50758	-1.37176	-0.683896	0.512364	-0.48639	-1.40393	0.997138	-2.01805	-0.158157	0.297176	0.920091	-0.123141	0.0470676	1.22971	1.0538	-0.16411	0.387417	-0.268656	0.681871	0.946674	0.167995	0.498331	0.668468	0.991583	0.778844	0.942245	0.890899	0.813306	0.434174	-0.179229	-0.609055	0.372898	-0.429826	0.552128	0.981954
A6NCE7	0.0522528	-0.197092	-0.049448	-0.270967	-0.0732288	-0.0564747	0.366342	0.531744	0.291895	-0.00201988	0.115466	-0.524155	0.307158	-0.170534	-0.182457	-0.487534	0.339317	0.350262	-0.305767	-0.363321	0.121175	0.127919	0.206112	-0.0962601	0.152576	-0.0236092	-1.25959	-0.0998783	0.373583	0.318157	0.198359	0.86548	0.910664	0.987804	0.973337	0.992451	0.857167	0.925176	0.998961	0.0603823	-0.0813261	-0.0543605	-0.141708	-0.114743	0.0269656
A6NCS6	-0.424022	0.5114	-0.540678	-0.331556	-0.0476589	0.473547	-0.561711	0.144814	-0.696573	1.38802	-0.0280552	0.91026	-0.352473	0.509343	-2.5033	-3.15928	-0.85258	-2.15999	-0.293758	-0.481441	-0.22676	0.115104	-0.292852	-0.873728	-0.00312233	-0.137814	0.424986	-0.180593	-0.270477	-0.100054	-0.111574	0.619311	0.751398	0.786247	0.997549	0.691245	0.867723	0.995395	0.778656	0.438314	0.0909114	0.547826	-0.347403	0.109512	0.456915
A6NDB9	0.545014	0.0718708	-0.581303	-2.73853	-2.40503	0.607922	-0.798684	0.402395	0.70915	-1.1988	0.656367	1.0044	-0.636814	0.703175	0.604616	0.226166	-0.313167	0.117662	0.822077	0.463154	0.844918	0.207763	-0.398606	-1.15265	-0.0424194	-0.0784512	-2.98392	0.47312	0.0335121	-0.0651512	0.20303	0.544828	0.703277	0.671494	1	0.82248	0.64408	0.996288	0.80661	-0.594431	0.00155524	-0.480656	0.595986	0.113775	-0.482211
A6NDG6	-0.229877	-0.0418568	0.75951	-0.972172	0.903667	0.0549335	0.120326	0.0820789	0.697409	-0.699157	0.367538	-0.43963	0.0152922	-0.347142	-0.036109	-0.48157	-0.129567	0.0691814	0.0747833	0.310104	0.663941	-0.322801	-0.017067	0.335526	-0.0109749	-0.202797	-1.10929	0.013422	-0.0613575	0.191439	0.00134468	0.198036	0.413052	0.999991	0.361755	0.512762	0.322617	0.479716	0.996032	-0.00642664	-0.377889	-0.327412	-0.371462	-0.320986	0.0504763
A6NE02	-0.916641	0.0225248	-0.835876	-0.913762	-4.04417	-0.343408	0.271717	0.527369	0.416614	-0.14595	-1.89274	0.35107	0.0637531	-1.42405	-0.129856	2.34565	0.0654869	-1.38314	-0.431509	-2.36774	0.0221605	1.28584	-0.00489235	0.464468	0.393812	-0.0314918	-0.774489	0.212234	0.902035	0.852287	0.356764	0.4759	0.653787	0.956699	0.976532	0.761386	0.772416	0.424462	0.929714	-0.301209	0.249142	0.617994	0.550351	0.919203	0.368851
A6NGB9	0.463241	0.76792	-1.16372	-1.38758	-0.404781	0.0811291	0.489518	0.505653	0.950933	-0.108504	-0.334824	0.769141	0.150807	-0.284665	0.198232	-1.89081	-1.53165	0.494116	-0.0896263	-0.988485	1.28943	-0.0915308	0.297121	0.316339	-0.117771	0.698654	-2.45969	-0.0896339	0.221165	-0.538654	-0.266981	0.509296	0.677365	0.987842	0.608365	0.651349	0.760717	0.797572	0.999988	-0.141748	-0.554372	-0.54004	-0.412624	-0.398293	0.0143319
A6NGN9	0.427186	-0.0823593	-0.579031	-0.336737	-0.451433	-0.237835	0.521129	0.306786	0.485191	-1.52834	-0.0174208	0.0610847	-0.0495205	-0.723843	0.201452	0.476215	-0.966311	0.523247	-0.630709	-0.413128	-0.0354471	0.245824	0.232847	0.34613	-0.530386	-0.267862	-1.83081	-0.0277786	0.376705	-0.524481	-0.176687	0.30865	0.51594	0.999462	0.623716	0.434545	0.647414	0.446408	0.982884	-0.0325175	-0.35673	-0.464295	-0.324213	-0.431777	-0.107564
A6NHG4	-0.249928	0.325591	-1.76816	-1.80924	0.188439	-0.668412	-0.0765419	-1.03715	-0.813704	0.0976191	-0.41296	0.099679	0.161843	0.516025	0.513337	-0.498458	0.522479	0.385201	0.321833	0.411575	0.126784	-1.10729	0.223478	-0.212309	0.451607	0.229412	0.077282	0.405544	0.0525055	0.439095	-0.419655	0.016043	0.121579	0.0986251	0.983797	0.953345	0.0359836	0.0299772	0.997918	-0.677893	0.103621	0.155216	0.781514	0.833109	0.0515959	*		.
A6NHL2	0.0922518	-0.433838	0.369375	-0.478189	-0.0255795	-0.184715	0.4052	0.0773849	0.404793	-0.18828	-0.108417	0.115168	0.321972	0.430403	0.337933	0.106977	0.0830631	0.528294	-0.104225	-0.955856	-0.782203	-0.349223	0.0808868	-0.213909	-0.193607	0.102383	-0.178299	-0.265337	-0.265419	-0.0910435	-0.0657387	0.120012	0.327799	0.338282	0.116639	0.901578	0.893862	0.760474	0.385024	0.281792	0.393957	0.119882	0.112165	-0.16191	-0.274075
A6NHQ2	-0.0968905	0.974157	1.66918	0.524565	0.643839	-0.0714798	0.328347	-1.51508	-0.834576	-1.11417	-0.0260134	-0.891205	-1.40082	-0.384851	-1.43111	-0.406557	-1.69536	0.0452156	-0.110052	0.536909	-0.938615	-0.822555	-0.359892	-0.510925	-0.204111	0.333105	-3.92114	0.328205	0.745779	0.29138	0.750029	0.196011	0.412147	0.774702	0.654664	0.999243	0.140458	0.843737	0.574193	0.488788	-0.610203	0.0690225	-1.09899	-0.419766	0.679225
A6NIH7	0.331989	0.709599	0.18724	0.229325	-0.266282	0.592389	0.520885	0.565055	0.170894	0.394237	-0.847807	-0.159621	-1.40281	-0.504748	0.577476	0.303782	-0.0170641	-0.709776	1.46585	-0.570312	-0.314471	-0.931603	-0.307571	-0.431213	0.166676	0.0346241	2.19709	0.249842	0.330025	0.226238	0.409649	0.0627953	0.240424	0.275507	0.998748	0.132916	0.317744	0.944918	0.153497	0.594914	0.0499447	0.773321	-0.544969	0.178407	0.723376	.
A6NL88	0.689283	0.328271	-0.290277	-0.818458	-0.910279	-0.354148	0.760649	0.873286	1.07054	-0.905247	0.71309	0.337196	0.11594	-0.007658	-0.166407	0.0836525	-0.246048	1.00974	0.112579	-0.404156	-0.341075	-0.218896	0.441236	-0.520182	-0.602898	0.146029	-4.16875	-0.223932	-0.433702	-0.392771	0.0318432	0.183063	0.397175	0.989662	0.999967	0.337303	0.982755	0.171293	0.331736	0.138553	-0.0207557	-0.817632	-0.159309	-0.956185	-0.796876
A6NLU5	0.831596	0.285127	-0.136649	-2.14286	-0.100631	0.27217	0.422188	0.413066	1.23548	-0.483509	0.211364	-0.195265	0.639927	0.166616	-0.245916	1.23042	0.112589	0.172798	0.178041	0.453768	-1.42006	-0.705325	-1.33395	0.115566	0.562202	0.250761	-1.96706	-0.0688324	0.537142	0.418795	0.069994	0.578697	0.723248	0.641826	0.573718	0.865538	0.998726	0.983247	0.959278	0.482681	0.542266	0.334595	0.0595851	-0.148086	-0.207671
A6XGL0-2	1.70681	0.323295	-0.0491533	-0.489402	-1.05917	-0.50744	1.27719	0.762876	1.43498	-1.11342	1.72774	-0.0369406	1.17639	-1.16617	-0.309703	2.45444	0.948358	0.908014	-0.827425	-0.644485	0.643554	0.0370893	0.972111	0.712576	-0.966038	0.641638	0.445019	0.262648	0.613914	-0.115526	-0.261492	0.890024	0.926502	0.994576	0.977099	0.987726	0.998044	0.933272	0.879236	0.120429	0.20274	-0.168753	0.0823102	-0.289182	-0.371492
A7KAX9	0.00831127	0.0467014	-0.159914	-0.404379	0.285124	0.665426	-0.185567	0.157335	0.233181	-1.29393	0.666121	-0.305564	0.105981	-0.192275	-0.0971117	-0.669038	-0.663932	0.36964	0.397041	1.0836	-0.280831	-0.449061	0.121847	0.0695286	-0.463497	-0.197601	-2.75266	0.180944	-0.376949	-0.190264	0.247841	0.154478	0.369655	0.983793	0.455246	0.200313	0.621052	0.295399	0.928397	-0.115593	-0.493614	-0.69485	-0.378021	-0.579257	-0.201236
A8MSI8	-0.232349	0.0352335	-0.442235	0.0540037	-0.744452	-0.33298	-1.09335	-1.2554	0.206325	-1.15348	-0.484109	-0.15242	-0.812317	0.0530281	-0.273315	-2.28809	-1.52214	-0.113913	-0.495888	-0.124102	-0.67899	-1.06473	-1.21288	0.0335712	0.073247	0.157855	-2.01674	0.267163	0.270762	-0.556928	-0.00126934	0.410242	0.603306	0.990746	0.810993	0.879459	0.59951	0.960622	0.366847	0.0996171	-0.306687	0.264431	-0.406304	0.164813	0.571117
A8MVW0	0.534099	-0.293837	-0.168028	0.455908	0.289207	0.0986595	0.192967	0.282269	0.349291	-0.628741	0.115679	-0.138242	-0.416331	-0.0737886	-0.0949144	-0.109332	-0.327203	0.566076	0.110172	0.140013	-0.0600748	-0.0643072	0.300177	0.253122	0.0615549	-0.496898	-1.2854	0.544269	-0.343085	-0.00302219	0.0211954	0.0327704	0.171772	0.999746	0.164246	0.176363	0.10568	0.117626	0.99999	0.0155103	-0.386992	-0.392366	-0.402502	-0.407877	-0.00537448	*
B4DS77	-0.566483	0.321005	-0.806696	-2.08123	0.234013	0.34457	-2.94934	-0.77335	0.223621	-2.17395	0.431178	0.615427	-0.28765	-0.693741	1.03324	-1.39483	-0.55724	-1.61155	0.788746	0.0256767	-3.36428	-3.81839	-0.00224876	-3.11562	-0.0368524	0.142362	-1.97963	-0.632282	-1.35081	-0.287915	0.18732	0.302843	0.51147	0.500557	0.284671	0.455994	0.964288	0.998319	0.991955	0.912727	1.20694	1.01998	0.294209	0.107254	-0.186955
C9J069	0.0828257	0.376265	0.481234	-0.986149	-1.06028	0.58531	0.0408583	0.354652	0.660925	-1.7988	0.389172	-0.0721483	-0.406478	-0.56881	-0.120885	-0.804851	-0.869767	0.886993	-0.10857	-0.572079	-0.928329	-0.354062	0.0288429	-0.906034	-0.544598	0.0364037	-2.07122	0.214111	-0.807192	-0.393751	0.175522	0.2924	0.504392	0.760185	0.890661	0.942376	0.304495	0.406786	0.99913	0.33855	-0.252537	-0.205356	-0.591087	-0.543906	0.0471818
E9PAV3	0.131461	-0.617613	-0.400471	-1.47205	-2.53093	-1.15138	-0.511249	-0.661591	-1.00513	0.618507	-0.73903	0.337166	-1.86359	0.674944	-0.755814	-0.945442	-1.27962	-1.38922	-0.0121994	0.413681	0.10712	-0.768203	-0.364437	0.0877075	0.17429	0.205839	0.657333	-0.125721	-0.7735	-0.38517	-0.0112877	0.12358	0.333001	0.325116	0.937099	0.927635	0.642497	0.104222	0.62497	-0.638137	-0.219031	0.238191	0.419106	0.876328	0.457222
H3BS89	0.0887461	0.369492	0.133411	-1.16603	-1.47378	-0.669474	0.445546	0.207884	0.0798798	-1.20624	0.62894	0.28903	0.870913	0.186708	-0.91609	1.29034	0.403845	1.50241	0.0816555	-0.495832	0.32771	-0.117448	-0.0185165	-0.295326	-0.715549	-0.334532	-2.65942	0.1623	0.139908	-0.219131	-0.0177574	0.306079	0.514572	0.810253	0.999257	0.431073	0.717685	0.880375	0.336974	-0.361145	0.0527671	-0.661262	0.413912	-0.300117	-0.714029
O00116	-0.879115	-0.0541916	-0.194582	-0.642557	0.691879	0.31674	-0.102946	0.0366974	-0.213875	-0.305164	-0.0746965	-0.58382	-0.19816	-0.613508	-0.423262	-0.0663166	-0.209688	0.200066	-0.0745564	0.43516	-0.27649	-0.119065	0.0230083	0.0207195	0.0556755	-0.417114	-0.449217	0.211784	-0.0941677	-0.0626373	-0.307238	0.255214	0.470527	0.802093	0.194057	0.713202	0.60259	0.995922	0.776454	-0.145607	-0.339161	-0.181679	-0.193555	-0.0360726	0.157482
O00139-2	0.432042	-0.0643387	0.120937	0.332052	0.272402	0.0172138	-0.144605	0.618879	-0.413448	-0.253405	0.306964	-0.513718	0.107134	-0.643013	0.143848	0.198292	-0.243108	0.869419	-0.0488873	-0.77297	-0.47684	-0.293605	-0.526026	-0.591095	0.413706	0.389347	-0.376503	-0.0226383	0.550199	-0.602686	0.118208	0.256927	0.47155	0.256551	0.894097	0.454342	0.627611	0.990125	0.835629	0.392984	0.150732	0.329948	-0.242252	-0.0630357	0.179216
O00142-6	-0.514653	1.38309	-2.72296	-1.81484	0.265276	-0.170294	0.816051	1.80348	0.26115	0.0598392	0.323857	0.340015	0.197735	0.136663	0.205343	0.365629	-0.299417	0.298576	-0.150032	-0.722868	-3.77856	-0.57595	-1.08115	-1.41675	-0.0592117	0.137703	-2.66562	0.273523	0.747526	0.201777	0.297653	0.211848	0.427288	0.342109	0.18934	0.461724	0.971612	0.99919	0.949283	0.983883	1.22717	0.908582	0.243286	-0.0753012	-0.318587
O00154	0.448225	0.0873709	-0.191403	-1.10109	-0.00900936	-0.126468	0.556458	0.434564	0.39998	0.00597096	0.105886	-0.282256	-0.0366068	0.123019	-0.202493	0.135562	-0.599561	0.392143	-0.132214	-0.0915565	0.153218	-0.502795	-0.0821342	0.0216846	-0.0545731	0.135641	-1.44022	-0.0975342	0.121414	0.282175	0.134939	0.834994	0.890188	0.976257	0.993458	0.975345	0.893948	0.829703	0.998335	0.089925	-0.0592878	-0.096644	-0.149213	-0.186569	-0.0373562
O00161	-0.486817	-0.238859	0.18434	-0.451733	-0.789948	0.142143	-1.69107	-0.0353794	-0.0974293	1.38775	-0.843573	-0.124364	-0.153052	-0.0663786	-0.526832	-0.666968	0.407699	-2.47628	-0.565203	-0.559807	-0.387849	-0.48932	-0.210258	-0.603371	0.209162	-0.301298	-0.298923	0.0709419	-0.2129	-0.372044	-0.347998	0.178032	0.39222	0.63019	0.161482	0.312032	0.72291	0.908251	0.986866	0.371041	0.682798	0.577004	0.311757	0.205964	-0.105794
O00165-2	0.735263	-0.150581	0.138485	-0.340818	-0.431974	0.285589	0.201282	0.362844	0.635042	-0.957872	0.545405	0.201237	0.24221	-0.210901	-0.010191	0.548927	0.285728	-0.187195	-0.112082	-0.100138	-0.566916	-0.370542	0.0954647	-0.1859	-0.311705	0.00934601	-0.0135441	-0.0459099	0.0629234	-0.273645	-0.285988	0.175766	0.390464	0.204373	0.427071	0.973403	0.967933	0.411221	0.691302	0.36336	0.284469	0.081255	-0.0788911	-0.282105	-0.203214
O00168	-0.393926	-0.109491	-0.0669994	-0.0349884	0.257364	0.0157433	-4.16685	-0.0486641	-1.20947	-0.915757	0.371717	-0.0260096	-0.54848	-0.255748	0.28922	-2.39235	0.167514	-0.230169	-0.299225	-0.283806	-1.34067	-0.0652685	-1.86603	-1.37439	-0.536526	-0.347561	0.0800877	0.0389652	-0.673153	-0.463491	-0.00504303	0.751121	0.835993	0.991326	0.881376	0.756941	0.961936	0.872003	0.991789	0.140238	0.366199	0.507547	0.225961	0.367309	0.141348
O00170	-0.058322	0.173336	-0.24975	-0.0414753	0.0960255	0.245548	-0.524358	0.053997	-0.017477	0.491052	-0.23134	0.0894804	-0.230981	0.0163965	-0.0154886	0.114028	-0.24442	-0.0915222	0.0355549	0.00570488	0.0337343	0.176568	-0.0930023	-0.0411301	0.152716	-0.027956	-1.265	-0.0771427	-0.17753	-0.154303	0.00426102	0.424236	0.615659	0.992864	0.999985	0.4798	0.994715	0.590412	0.471905	-0.0395317	-0.00511025	-0.224408	0.0344214	-0.184877	-0.219298
O00178	-0.155869	-0.0415335	0.108235	1.21599	-1.42299	0.086648	-0.108334	-0.238605	0.172294	0.250589	-0.177585	-0.402912	-0.39057	-0.155413	0.16618	0.276079	-0.179687	-1.13873	-0.207178	-0.0101051	1.46185	-0.526175	0.0410728	0.445635	0.280566	0.153918	0.85901	0.1226	0.331908	0.141328	0.110862	0.601062	0.740481	0.997728	0.990762	0.794756	0.999294	0.656912	0.604178	-0.0521656	-0.086146	0.276261	-0.0339804	0.328426	0.362406
O00182	1.80254	1.61509	0.579907	2.57846	1.49944	0.876254	0.192276	0.36789	1.90234	1.98091	-0.333278	-0.706901	1.05639	0.352279	-0.0441332	0.884215	0.969623	-4.09738	0.134226	0.360729	0.224797	0.884551	1.36702	-0.124952	1.38191	0.0973015	2.022	0.365467	-0.59421	0.52684	0.111832	0.114904	0.320627	0.0762707	0.636118	0.62	0.533284	0.604693	0.999892	1.44696	0.698603	0.737449	-0.748356	-0.70951	0.0388464			.
O00186	-0.201161	0.228024	0.236824	0.527712	0.858919	-0.0360622	-0.864678	0.454796	-0.375055	0.756179	-0.389818	0.280877	-0.297513	0.330812	0.429494	0.206037	0.215547	-0.971731	-0.381567	0.0741081	0.275779	0.00136471	-0.262655	0.179846	0.192976	0.0899124	0.440664	-0.338732	0.239611	0.0119152	0.0719986	0.434694	0.624661	0.640631	0.385289	0.656993	0.959683	0.99997	0.974262	0.247126	0.346431	0.256172	0.0993053	0.00904586	-0.0902595
O00192	0.284206	-0.00504398	-0.450601	-0.101918	0.506585	-0.361934	0.0379429	0.239816	0.766665	1.20661	-0.609984	1.4901	-0.26609	0.996822	1.57682	-0.427782	-0.834011	-1.92366	-2.54808	0.547356	0.397593	-0.283092	0.616373	0.929726	1.33514e-05	0.277626	-1.16808	-0.120119	0.381924	0.0324669	0.00970459	0.469305	0.649592	0.778259	0.419724	0.957214	0.906824	0.975491	0.731007	0.425145	0.714959	0.239618	0.289814	-0.185527	-0.475341
O00193	1.06765	0.631918	0.34584	-1.06347	0.462564	0.501698	0.21749	0.871252	0.0479126	1.14034	-0.413593	-0.127004	1.87826	-0.139514	0.202802	0.966769	1.25074	-0.85067	-0.194836	-0.80418	-2.40341	0.499661	-1.49397	-1.99133	0.364103	0.444777	-1.54791	-1.19851	-0.596703	-0.0270615	0.0782471	0.00235653	0.0483819	0.0109792	0.00301191	0.408169	0.916655	0.335072	0.128891	1.37664	1.62895	0.679383	0.25231	-0.697262	-0.949572	***	*	*	***
O00194	0.167669	-0.842677	-1.00055	-0.908803	-0.68123	-0.664723	0.60681	0.157096	1.16362	-2.30656	2.39583	-0.372356	0.958118	-0.33839	0.12009	1.6584	0.900015	0.899651	0.689442	0.245899	0.0713472	-0.530684	0.207291	0.240303	-0.482977	-0.0151615	-2.50504	0.801952	0.00439262	0.238806	0.502792	0.536128	0.695104	0.781862	0.996072	0.823873	0.623281	0.999991	0.68519	-0.482996	0.116429	-0.468354	0.599424	0.0146414	-0.584783
O00203	-0.444073	-0.0222235	0.336576	2.4876	2.26663	0.172515	-0.703991	0.0262709	-0.127006	0.826651	-0.30679	0.206495	0.535368	-0.0900421	0.727911	-0.793428	0.66526	-0.247034	-0.259239	2.0228	2.13519	0.359073	-0.484205	2.7027	0.301619	-0.0199757	1.71394	-0.0786419	-0.0869255	0.127924	-0.0461102	0.569075	0.71703	0.805167	0.563632	0.649229	0.966184	0.985748	0.999616	-0.446308	-0.66847	-0.616779	-0.222161	-0.170471	0.0516907
O00213	-0.592256	-0.157806	-0.597435	-1.58195	-0.724709	0.302023	-0.766566	-0.411346	0.296627	-0.327347	0.207826	0.387245	-0.0527554	-0.1532	0.651985	-0.305754	-0.109251	-0.18465	-0.473394	0.507597	1.00002	-0.194575	0.111738	1.4776	-0.221786	0.0401249	-0.795238	0.475552	-0.0687065	-0.218435	-0.0540276	0.0406216	0.190476	0.0283634	0.726423	0.411265	0.216642	0.556954	0.937141	-0.790999	-0.283277	-0.44098	0.507723	0.35002	-0.157703	*		*
O00217	-0.0895624	-0.0789452	-0.840574	-0.908424	-1.06757	-0.0850849	0.154677	-0.0996075	-0.0323296	-1.06871	0.475895	-0.109092	0.0998678	-0.479863	-0.130427	0.0569983	-0.260167	-0.46265	-0.0310192	-0.425467	-0.39992	-0.410317	-0.162542	-0.289337	-0.482534	-0.075201	-1.26677	0.278425	-0.208586	-0.432217	-0.0346889	0.861391	0.908214	0.999238	0.924793	0.999994	0.857118	0.999628	0.915853	-0.0269946	0.134671	-0.00575965	0.161665	0.021235	-0.14043
O00231-2	0.441575	-0.0978184	-0.0256863	0.206621	-0.969765	-0.176472	0.478156	-0.218426	0.48558	-0.521869	0.320957	-0.358638	0.601617	-0.233119	-0.0779562	-1.62894	0.835647	0.176575	-0.436491	-0.123552	0.395768	0.0646849	-0.235308	0.10759	-0.44169	-0.0297203	-0.709612	-0.477541	0.330198	-0.0461369	-0.176901	0.785561	0.858604	0.999801	0.964069	0.860826	0.934279	0.797817	0.986669	0.0209994	-0.12554	-0.214381	-0.14654	-0.235381	-0.0888412
O00232	0.0888224	-0.0316162	-0.489786	-0.402487	-0.103529	-0.0575314	-0.0256853	-0.0665855	0.190329	-0.191212	-0.443643	0.220163	-0.0572605	0.118736	0.0138874	-1.54326	0.0664425	-0.20787	-0.120134	-0.17827	-0.0212336	-0.181846	0.206427	0.0346146	-0.118608	0.0695686	-0.140381	-0.152861	-0.115524	-0.0720673	-0.098505	0.763346	0.844531	0.997012	0.774291	0.99915	0.849008	0.999914	0.844155	-0.0328836	-0.160116	-0.0228664	-0.127233	0.0100172	0.13725
O00233	-0.0215788	0.304249	0.553591	1.00832	0.455105	0.158577	-0.429347	0.417475	-0.018589	0.693082	0.278242	0.216754	-0.115174	0.134788	0.0492182	-0.0736589	1.34911	0.671951	1.62735	0.365084	0.479413	0.323546	-0.216465	0.724684	0.617851	0.335783	0.674845	-0.305464	0.344944	0.141737	0.351465	0.580508	0.724688	0.566707	0.708681	0.709742	0.996516	0.998182	0.999986	-0.298182	-0.251392	-0.2592	0.0467899	0.0389819	-0.00780802
O00258	-0.298123	-0.0253258	0.24342	0.632936	1.18944	-0.108786	0.0746813	-0.673967	0.0761318	-0.362486	-0.0129271	0.0560455	-0.123171	-0.0262775	0.325516	-2.35969	-0.0691509	0.144146	0.1127	-0.134638	-0.376527	-0.364347	0.0312996	-0.0818138	-0.0990067	0.180872	-1.03632	0.387806	0.0980453	0.104671	0.140348	0.469648	0.649666	0.872527	0.871021	0.996752	0.397228	0.949082	0.764196	0.218976	-0.225921	0.0636572	-0.444896	-0.155319	0.289578
O00264	1.01804	0.265093	0.11252	-0.16729	0.15407	0.116205	0.444781	0.227379	0.550474	-0.0997248	0.637049	-0.521243	0.702418	-0.145869	-0.0596094	1.03438	0.719108	0.500391	0.230356	-0.0603142	0.0854712	-0.398223	0.267052	0.223053	0.487974	0.306774	-1.04292	0.0271206	0.553352	0.297943	0.0287075	0.715272	0.813154	0.848732	0.89357	0.999459	0.999746	0.788236	0.842521	0.181251	0.162202	-0.0269762	-0.0190496	-0.208228	-0.189178
O00273	-0.0930815	0.13467	-0.080452	0.380669	0.191818	-0.313297	-1.39911	0.518501	-1.07632	0.501865	-0.233363	-0.489458	-0.137856	-0.36578	0.162643	-0.0243301	0.39616	-0.1894	-0.0188541	-0.133957	0.099082	0.434712	-1.27371	-0.128263	0.569729	0.32729	0.735785	-0.0192642	0.243839	0.333961	0.388006	0.118686	0.325987	0.999793	0.931751	0.17801	0.88719	0.12024	0.410277	-0.0200422	0.149149	0.541391	0.169191	0.561434	0.392243
O00291	-0.309302	-0.00188446	0.17498	-0.487022	-0.187992	0.308289	-0.495862	-0.119478	0.162054	1.89369	-1.90624	-0.147264	-0.624773	1.05169	0.082201	-1.45179	0.624699	-0.417988	-0.656157	-0.125668	0.360599	-0.178512	-0.0687904	0.497303	0.744921	-0.179016	0.379614	-0.434668	0.204176	0.362085	-0.0481777	0.899056	0.933179	0.999915	0.999894	0.929776	0.999122	0.895268	0.94348	-0.0220733	0.0244499	0.231164	0.0465233	0.253237	0.206714
O00299	-0.818614	-0.000604629	0.631109	-0.4741	-1.60415	-0.704807	-0.556582	-0.0417633	-1.26021	1.12385	0.0299025	0.696287	0.897783	0.361767	1.12949	1.07944	2.42291	-0.474216	-0.353231	-0.495441	-0.202699	1.67732	0.352665	-1.31798	0.784695	-0.448334	2.91205	0.716183	-0.0989761	0.230204	-0.173582	0.00680915	0.0828196	0.769115	0.0957512	0.470522	0.00671013	0.0787893	0.798489	-0.420409	1.08391	0.676546	1.50431	1.09696	-0.40736	**	.		.
O00303	0.192367	0.161028	0.20348	-0.993538	-1.05691	0.0522118	0.363835	-0.297527	0.559843	-0.0444794	-0.244365	0.296972	-0.251505	0.273066	-0.158268	-0.453743	0.823462	0.0560322	-0.465324	-1.02816	-1.06062	0.563565	-0.130825	-2.23157	0.314076	0.220403	1.20799	0.135579	0.03197	-0.0454836	0.266767	0.0580575	0.229847	0.339777	0.196762	0.0411945	0.976527	0.577748	0.819475	0.523264	0.643986	0.918315	0.120722	0.395051	0.274329	.
O00305	-1.26944	-0.317739	-0.283094	-2.24928	-2.47033	-0.070406	-0.923476	-0.804033	-0.63797	-1.68448	0.910958	0.421156	0.398546	-0.151114	-0.0973721	-0.523121	-1.04703	-0.814741	0.429983	-0.559889	-0.920915	-0.092948	-0.632212	-1.11515	-0.64949	-0.373402	-4.71117	0.306746	-0.89097	-0.369522	0.00973701	0.41094	0.603845	0.80891	0.941608	0.873995	0.435985	0.999713	0.543997	-0.473454	0.307852	-0.424601	0.781306	0.0488525	-0.732454
O00330	0.270192	-0.0487309	-0.425282	-0.339148	-0.189857	-0.0185871	0.643126	0.684179	-0.137552	-1.04099	0.619372	0.0224628	0.297611	-0.499395	0.274668	0.43211	0.0378799	0.36883	-0.137373	-0.581793	-0.389009	-0.687245	-0.0940437	-0.556036	-0.4237	0.0949326	-0.712996	0.345316	-0.25585	-0.209885	0.301126	0.406261	0.599654	0.406689	0.509535	0.87638	0.998866	0.860459	0.92222	0.345372	0.314632	0.173659	-0.0307401	-0.171712	-0.140972
O00399	-0.38885	-0.0244675	0.14477	1.21051	1.09223	-0.118902	-0.829301	-0.0242767	-0.208744	0.564948	0.00933456	0.177897	-0.252604	0.212516	-0.350183	0.2779	-0.0930281	-0.861273	-0.233301	-0.498821	-0.3362	-0.143376	-0.309729	-0.509996	0.120035	0.0314369	-0.151264	0.0708637	0.265572	0.117735	-0.0309734	0.0754472	0.26202	0.0914103	0.132456	0.161953	0.999154	0.998349	0.999981	0.508017	0.48159	0.473729	-0.0264271	-0.0342883	-0.00786119	.		.
O00401	0.560767	0.353996	0.0659561	-0.39451	0.0574989	0.333584	0.960448	0.579397	0.736286	-0.702175	0.505103	-0.334648	0.592119	-0.320341	-0.0052433	-0.28722	0.111879	0.662706	-0.233957	-0.257814	1.16219	-0.082675	0.186617	0.625282	-0.0877562	0.248202	-0.850593	-0.104177	0.144219	-0.029376	-0.174972	0.089586	0.283921	0.990207	0.429738	0.307061	0.231214	0.153264	0.99089	0.0668705	-0.349687	-0.416686	-0.416557	-0.483556	-0.0669987	.
O00410-3	-0.263581	-0.0169907	0.469664	-0.21253	1.11332	-1.37052	-0.20127	-0.568069	-0.846718	-0.0235491	-0.497875	0.227384	0.114076	0.0380831	0.0654249	-0.688424	-0.287883	0.384293	0.139698	1.8142	1.80597	-0.43971	0.576982	1.18602	-0.0465803	0.206632	-0.331607	0.468013	-1.07426	0.199939	0.542291	0.0229756	0.141985	0.0236694	0.0487211	0.124967	0.994121	0.919438	0.980779	-0.991809	-0.91266	-0.786146	0.0791489	0.205663	0.126514	*		*	*
O00422	0.185441	0.45826	0.337355	-0.379484	0.536919	0.398592	-0.271319	-0.396641	-0.878199	0.223274	-0.0739202	-0.512163	-0.238401	-0.445805	-0.440069	-0.323381	-0.0876102	-0.810669	0.0442219	0.274075	-0.299552	0.107772	-0.307943	-0.514397	0.293022	-0.0552578	0.465702	0.173872	0.280457	0.19755	0.249611	0.0624424	0.239908	0.63337	0.999365	0.113083	0.528072	0.578262	0.0759523	0.214205	-0.0220463	0.444493	-0.236251	0.230288	0.466539	.
O00423-3	0.983617	0.758635	0.388645	0.564297	0.266344	0.654587	-0.275451	0.409256	0.552389	0.149306	-0.0753899	-0.052968	-0.864552	-0.115659	-1.18278	-0.691327	-1.45459	1.59628	0.792974	0.87484	1.15441	0.453296	-0.204847	1.81363	0.0236712	0.321092	-0.603164	-0.168422	-0.118854	-0.21905	0.144378	3.02799e-05	0.00701698	0.310546	3.30463e-05	0.00419745	0.00159575	0.139022	0.333699	-0.447761	-1.46179	-1.01442	-1.01403	-0.566657	0.447373	***	**		***
O00429-6	0.661676	0.0306196	-0.491649	-0.275962	-1.66607	-0.218013	0.657875	-0.0790033	0.776816	-1.77908	1.01003	-0.140845	1.45932	0.352674	-0.133613	0.0696764	0.834107	0.758804	-0.203928	-0.730457	-1.27042	-0.165782	-0.0703049	-0.893663	0.1409	6.01257	-1.80799	-0.281038	0.00752068	-0.120321	0.116085	0.612466	0.747419	0.972194	0.849514	0.577669	0.975856	0.787173	0.953091	0.300886	0.576998	0.949068	0.276113	0.648182	0.37207
O00442	0.54703	0.60149	1.30634	-0.25206	0.659388	0.00756836	0.284503	0.343002	0.117079	-0.266541	0.156978	0.0793171	0.332035	-0.126812	0.207371	0.358538	0.403521	1.07993	0.645533	0.602325	0.839356	-0.37593	0.213556	0.528811	0.151279	0.218309	0.426094	0.0521545	-0.135492	0.103996	0.27981	0.163019	0.377283	0.941631	0.240535	0.296788	0.470242	0.545925	0.999862	-0.103203	-0.361746	-0.348204	-0.258543	-0.245	0.0135423
O00445	-0.238978	-0.143875	-1.05022	-0.0827084	-0.408947	0.1206	-0.634231	-0.892029	0.496925	-0.377335	0.418706	0.55154	0.64147	0.439365	0.42975	0.805361	-0.145079	-0.829679	-0.155653	-0.00545502	-0.228965	0.137034	0.325594	0.518467	0.0506887	-0.0095129	-1.67317	0.204461	0.543363	-0.0269098	0.109998	0.0932608	0.287554	0.707747	0.501574	0.991317	0.0641719	0.868602	0.336373	-0.280735	0.379566	-0.0803467	0.660301	0.200388	-0.459913	.
O00451	0.0612459	-0.43635	-0.278856	0.635244	1.10475	-0.201607	-0.194739	-0.208103	-0.577829	-0.299083	0.471096	-0.543548	-2.49743	-0.164828	-1.54124	-0.820968	-0.965089	-1.60711	-0.251917	0.538881	0.154765	-0.546973	-0.532797	0.0361176	-0.421568	-0.107014	-0.559328	0.553635	-0.320629	0.157825	0.450703	0.0919868	0.286988	0.80341	0.520516	0.861571	0.0993111	0.999859	0.151273	0.304882	-0.47956	0.28038	-0.784442	-0.0245023	0.75994	.
O00461	-1.96617	0.37561	-1.90511	-0.698475	-1.80043	-0.0959167	-1.535	-0.713064	-0.600149	1.62622	-2.51004	0.837925	0.537006	0.377178	0.153856	1.44171	0.69955	-5.20699	-0.593611	-1.24916	-0.218858	1.32768	0.393929	-0.951099	0.190876	-1.68165	-1.10626	-1.5399	0.185787	-1.77852	-1.59962	0.115306	0.320919	0.999664	0.240676	0.998289	0.162185	0.999808	0.178599	-0.0648881	1.32373	-0.118739	1.38862	-0.0538511	-1.44247
O00468	-0.33851	-0.0166168	-0.0777588	0.103884	0.0247631	0.219784	-0.137563	0.221306	-0.474201	0.125619	0.203274	0.131412	-0.109859	-0.275048	0.669425	0.531142	0.0494051	-0.30274	-0.133663	-0.135593	0.00548839	0.0232019	0.17705	-0.269207	-0.183359	-0.314369	0.499731	0.442581	-0.508739	-0.0441227	0.0931568	0.306865	0.515108	0.993137	0.314995	0.934803	0.39837	0.984169	0.662322	0.0380125	0.256452	0.0886203	0.218439	0.0506079	-0.167831
O00471	0.246238	0.0169125	0.354156	-1.76116	-1.83911	0.105576	0.0653601	0.0433254	0.214432	0.222367	0.381029	-0.180724	0.522494	-0.279508	0.380265	-0.12634	0.58257	0.437397	-0.000574112	-1.9348	-1.64054	-0.371345	0.00777054	-1.65652	-0.0844002	0.0250893	-0.0789165	-0.049284	0.145823	0.154984	0.0170097	0.0734482	0.259424	0.559995	0.0644812	0.187975	0.496884	0.815407	0.963092	0.453137	0.924714	0.75556	0.471577	0.302423	-0.169154	.			.
O00478	-0.478711	-0.163242	-0.322294	-1.12867	-0.726784	0.0288372	-0.135665	-0.0236378	-0.809896	-0.756164	0.0864735	0.198409	-0.208989	-0.752431	0.598184	-0.512576	-0.664872	-1.85967	-0.400423	-0.966085	-0.937716	0.360505	-0.218637	-0.962353	0.745654	0.33357	-0.271907	0.655915	0.607427	-0.0222559	-0.0128393	0.00794495	0.0886187	0.663818	0.319033	0.00522271	0.906469	0.0470824	0.191928	0.29427	0.460559	1.00285	0.166289	0.70858	0.54229	**	.
O00479	-1.56102	1.36503	-0.914705	1.29823	-1.30716	0.985325	-2.66975	-0.316216	-1.50604	3.02177	-1.31985	-0.459324	-0.614923	1.11162	-0.307064	-0.684452	-1.14325	-0.820597	0.191921	-0.217848	-0.734046	0.04634	-1.10095	-1.47794	-0.127819	-0.747087	-1.61414	0.356808	-0.619465	0.0729847	-0.196415	0.799683	0.867884	0.99926	0.804625	0.991608	0.840689	0.997962	0.929734	0.0735543	0.538154	0.176855	0.464599	0.103301	-0.361298
O00483	-1.9148	0.848021	-0.364544	-0.479952	0.367207	0.522926	-1.77371	-2.39656	0.158375	0.236009	-3.49596	1.16307	-5.99038	0.207744	0.473584	-8.86642	-6.05509	-1.61605	0.769924	0.20261	0.0131216	-1.69652	0.095171	-0.028492	-0.167358	0.100988	-2.11155	0.438063	-0.429874	-0.266701	0.298132	0.083369	0.275316	0.996199	0.141468	0.999999	0.164736	0.99531	0.137332	-0.236336	-2.46804	0.0174187	-2.2317	0.253755	2.48546	.
O00487	0.20372	0.000153541	-0.515637	-1.30801	-3.57229	-0.467042	0.55728	0.808663	-0.000330925	-0.479651	-0.361519	0.592317	0.408242	0.776278	-0.161624	0.0114489	0.87037	-1.22418	-1.40684	-1.13687	-1.01644	0.714332	-0.176451	-1.06273	0.0288868	0.130089	-0.0805988	-0.0862503	0.0369167	0.279366	0.0189915	0.121334	0.329366	0.911414	0.148337	0.305383	0.362838	0.615651	0.982964	0.281398	0.965436	0.805225	0.684038	0.523826	-0.160211
O00499	-0.418225	-0.0228539	-0.0122814	-0.961756	0.203672	-0.0212345	-0.208201	-0.115702	0.250998	0.745183	0.188351	-0.320727	0.0576639	0.440366	0.000201225	-0.138217	0.447957	0.256742	0.062439	-0.215511	0.357879	-0.301259	0.00688362	0.333445	0.932495	0.169773	-2.39182	-0.156183	0.389536	0.627762	0.201742	0.718223	0.814799	0.887425	0.985649	0.987699	0.683196	0.981542	0.90315	-0.216582	0.10608	-0.103902	0.322662	0.112679	-0.209983
O00505	0.667417	0.322598	0.593889	0.446486	-0.107397	-0.184998	0.101979	0.40295	-0.030901	-0.101222	0.167177	-0.1713	-0.196713	-0.562572	0.407548	-0.15862	0.122792	0.434916	0.188848	-0.764107	-0.507737	-0.0745859	0.189327	-0.691154	0.0916061	0.252922	-0.494156	-0.259018	-0.0186462	-0.0426254	0.0734406	0.0956503	0.291856	0.0901305	0.916552	0.914138	0.267707	0.310894	0.999992	0.420708	0.113314	0.118288	-0.307394	-0.30242	0.00497414	.		.
O00519	-0.416687	-0.312243	0.259334	-2.27474	-1.58039	-0.0905066	-0.03298	-0.154983	0.412555	1.14691	0.292296	0.139597	-0.414888	0.0365753	0.373106	-0.361191	-0.418222	-0.0565796	-0.554897	-2.43024	-1.67536	-0.205741	-0.182056	-2.30688	-0.0202284	0.0257673	-0.546391	0.18501	0.179563	0.137382	0.281156	0.0235242	0.143857	0.414037	0.0291514	0.0516379	0.424809	0.558181	0.998324	0.593195	1.15809	1.09343	0.5649	0.500236	-0.0646644	*			*
O00533-2	-0.119405	-0.173334	0.0554295	-0.261406	0.269745	-0.415825	-0.172013	0.585634	-0.155321	-0.184052	0.510052	-0.201745	0.251649	-0.062562	0.173654	1.08694	0.402585	-0.43762	-0.234114	0.152279	0.370595	-0.0235758	-0.621845	0.145939	-0.0632572	-0.126305	-1.16256	0.108818	0.344809	0.316261	0.240356	0.343598	0.548472	0.994806	0.384308	0.996998	0.466523	0.999991	0.503073	0.0496764	0.339685	0.0437805	0.290009	-0.00589589	-0.295905
O00534	-0.243752	0.767586	1.15568	0.76144	0.00337029	-0.323215	-0.400523	0.256701	-0.0176105	0.381034	0.0010643	0.428939	0.690879	0.10694	0.747825	0.693543	0.613046	-0.157528	-0.208277	-0.878901	-0.856629	-0.21808	-0.162739	-0.822388	-0.0366459	0.888039	0.831009	-0.803232	0.892807	-0.242264	-0.611252	0.0118942	0.107096	0.0560896	0.00789449	0.145337	0.76795	0.986566	0.609102	0.689819	0.929986	0.603286	0.240167	-0.0865327	-0.3267	*		.	**
O00560	0.449097	0.0695887	-0.0898256	-0.524379	-0.597619	-0.593474	0.379168	0.239053	0.135427	0.20915	-0.209165	-0.142263	0.275743	-0.0578651	0.109709	0.572964	0.442991	1.01517	-0.0349007	-1.09922	-0.144523	-0.446219	0.29073	-0.138233	0.063942	0.421627	0.530544	0.00940895	0.522812	0.14315	0.0711346	0.363115	0.564147	0.999672	0.718254	0.46562	0.736214	0.46955	0.965561	0.0203812	0.229758	0.331402	0.209376	0.311021	0.101645
O00562	0.348171	-1.43443	0.0349264	0.498984	1.86995	-0.346774	0.490545	0.433644	-1.57088	0.28169	1.15132	0.511659	1.05985	0.380746	0.759202	1.71394	0.914849	-0.834568	-0.622181	1.81435	2.34123	-0.45497	-0.444401	2.60148	-0.409019	0.096632	-0.37396	0.00687218	0.57571	0.173668	0.0462379	0.243796	0.459911	0.624757	0.972085	0.644218	0.333676	0.999977	0.367394	-0.592691	0.217952	-0.612114	0.810642	-0.0194238	-0.830066
O00567	-0.117423	0.225819	0.263996	0.379768	0.303148	0.0541191	0.0939722	-0.666304	-0.117004	0.179882	0.075429	-0.171116	-1.05592	0.245226	-1.06184	-0.411545	-0.655172	-0.646109	0.171438	0.617817	-0.180442	-0.265382	-0.133217	-0.105318	0.159439	0.131626	0.0780773	0.0704479	0.069252	-0.0145416	0.323908	0.0844929	0.275981	0.911227	0.481583	0.765183	0.141626	0.981848	0.0907174	0.123993	-0.279565	0.194203	-0.403558	0.0702101	0.473768	.
O00571	-0.0602064	-0.313513	0.200521	-0.322975	-0.0471802	-0.0583076	-0.330512	-0.229868	-0.545908	-0.323234	-1.27663	0.847184	-0.612351	0.553555	-1.39107	0.257791	-1.40123	0.274046	0.499496	0.312044	0.140567	0.109817	-0.209837	0.223858	-0.200515	0.32211	1.29379	-0.269366	0.196559	-0.290599	0.145167	0.11369	0.318375	0.523806	0.165628	0.99985	0.82862	0.571607	0.190005	-0.382628	-0.611105	-0.0218344	-0.228477	0.360794	0.589271
O00592	0.310119	-0.00702858	-0.691072	-1.24529	-0.902418	-0.223112	0.17032	0.527737	0.0189991	-0.213223	0.36462	-0.0148783	-1.70242	0.18468	0.503858	0.366323	-1.13364	0.359922	0.00684929	-0.871101	-0.802188	-1.27996	-1.1506	-0.840572	-1.22959	-0.239282	-0.732083	0.556117	-0.540765	-0.516772	0.371959	0.54698	0.704306	0.582664	0.565233	0.800926	0.999893	0.988617	0.982087	0.427089	0.448364	0.321034	0.0212755	-0.106055	-0.127331
O00625	0.715301	0.190704	-0.554193	-2.7158	-1.74735	0.151638	0.516726	0.558794	-0.118586	1.71783	-1.51498	1.09413	-1.43262	0.857086	0.965675	-1.06666	-1.56465	-2.8628	-1.85715	-2.44963	-2.89163	-0.283492	-1.87301	-2.55139	0.798588	-0.177094	1.30889	-0.507355	0.307701	0.212503	-0.762083	0.00237349	0.0483819	0.0170854	0.00834898	0.00323222	0.977318	0.801431	0.957446	1.77623	1.99185	2.27861	0.215617	0.502376	0.286759	***	*	*	**
O00629	0.187272	0.169834	0.13015	0.115118	-0.39502	-0.379555	0.160953	0.678766	-0.0718784	-0.267879	0.187905	-0.0017662	-0.340794	-0.0912361	0.170147	1.02621	-0.0280418	0.699001	0.128359	0.298582	-0.0164385	-0.433879	-0.356586	-0.0206718	0.401379	0.25415	0.969343	0.151939	0.140051	0.173901	0.0570183	0.498034	0.668468	0.999227	0.99675	0.536732	0.999747	0.564738	0.636573	0.0235584	0.0391942	0.264202	0.0156357	0.240644	0.225008
O00743	-0.195594	0.276497	0.73243	-2.38901	0.0792637	-0.295679	-0.220391	-1.04208	-0.578014	-0.318742	-0.146832	0.276902	-0.035943	-1.44318	-0.459258	-0.0043745	0.282765	-1.23356	-0.162186	0.194302	0.79243	-0.788003	0.241655	-1.02892	-0.746511	0.694534	0.716311	0.686811	0.0103836	0.815943	0.915985	0.132091	0.340369	0.987401	0.999	0.262489	0.960563	0.119042	0.297083	-0.120151	0.0523858	0.725391	0.172536	0.845542	0.673005
O00764	0.46811	-0.0196476	-0.132668	0.252758	0.27017	0.184362	-0.0104742	0.494755	0.128809	0.0968781	0.033206	0.00842476	0.327915	0.152958	0.120171	0.336185	0.118149	-0.128843	-0.0288029	0.343706	0.171971	-0.212058	-0.11307	0.11791	0.0835228	0.0221863	-0.0342007	0.0964699	0.284454	0.106991	-0.000104904	0.269082	0.482665	0.261869	0.477314	0.916702	0.978628	0.636559	0.858225	0.160252	0.127691	0.0583578	-0.0325614	-0.101895	-0.0693332
O00767	-0.417632	0.956451	0.370247	0.12722	1.66932	0.44697	-0.276301	0.460642	-0.238516	1.60231	-2.5352	-0.835309	-0.516904	0.434119	-0.465999	-0.69443	0.0558786	-1.57843	-1.55375	-0.244122	-0.153115	-0.378737	-1.01218	0.173613	1.47448	-0.467159	1.26341	-1.20482	0.986149	0.366266	-0.159222	0.0881909	0.281584	0.137161	0.911254	0.188282	0.382432	0.999961	0.46353	1.02237	0.308661	1.00083	-0.713708	-0.0215365	0.692172	.
O14490	0.88601	-0.178551	0.0543385	-0.211973	-1.00917	-0.409901	0.0789461	0.727118	0.765102	-1.72223	1.30674	-0.483017	1.29506	-0.410553	-0.722559	1.86921	0.121265	1.02109	0.123255	-0.484468	-0.382894	0.0255404	0.7817	-0.131813	-0.246811	0.153318	-1.74151	0.360077	-0.0366459	-0.0634041	0.0494556	0.813727	0.875825	0.999018	0.999959	0.854402	0.997288	0.892982	0.818648	-0.0580682	0.0206808	-0.35399	0.078749	-0.295922	-0.374671
O14495	-0.38341	0.19597	-0.106938	0.550261	-1.32815	0.389216	-0.976957	0.329762	-0.412288	-0.0636625	0.158892	0.430083	0.148959	-0.0945635	0.253716	0.605336	-0.308431	-0.821497	-0.0440006	-0.290806	-0.989657	-0.0258627	-0.493759	-0.67939	-0.341867	0.192232	0.948572	0.507992	-0.133219	-0.428339	-0.033371	0.069116	0.251294	0.646859	0.0836339	0.132828	0.488249	0.618837	0.998521	0.284239	0.619144	0.579568	0.334906	0.295329	-0.039577	.			.
O14514	-0.395677	-0.444592	0.289028	-3.79078	-2.80803	-0.0457478	-0.859735	-0.246767	-0.571562	-0.954957	0.972746	-0.140773	1.105	-1.04005	-0.0866766	1.06602	0.270713	-0.0797367	0.632132	0.984556	-0.0418215	3.53807	-0.0485935	0.896889	-0.512888	0.47418	-3.94456	0.492893	-0.153708	-0.203688	0.864334	0.0575066	0.229142	0.045474	0.736732	0.287337	0.299036	0.829068	0.828829	-1.8262	-0.691211	-1.26642	1.13499	0.559778	-0.575209	.		*
O14522-1	-1.00022	0.0256443	1.85558	-0.611403	0.647903	0.663828	-1.56235	0.385456	-0.190453	-0.820521	0.714294	0.506322	0.432353	-0.806714	0.771865	-0.112136	-0.617772	-0.90774	0.68195	0.514009	-0.711818	-1.38791	0.0681591	0.0401592	-1.51647	-1.23229	-2.03327	0.244698	-1.28118	-0.823263	-0.416664	0.0779451	0.264062	0.918188	0.935087	0.329596	0.99998	0.0874625	0.107068	0.267089	0.251774	-0.765035	-0.0153146	-1.03212	-1.01681	.
O14523-2	0.213977	0.116148	-0.00717735	-0.000833512	0.0870056	0.195608	0.10274	-0.0505466	0.299263	-0.400159	0.330053	-0.0490103	0.13	0.0660543	-0.131814	0.646684	-0.217349	0.159033	0.354342	0.324444	-0.0125055	0.140424	-0.0234184	0.184019	0.0765076	-0.0594444	-1.11585	0.155834	0.00800133	0.141865	-0.143093	0.251967	0.466733	0.980769	0.865263	0.237056	0.972862	0.357005	0.616479	-0.0546626	-0.114098	-0.294645	-0.0594353	-0.239983	-0.180547
O14525	0.528753	0.128636	-0.163852	1.18091	0.501704	-0.0999289	0.23922	0.471957	-0.00783634	-1.846	0.550525	-0.904043	0.347233	-0.472729	-0.137146	0.759754	-0.386482	0.294031	1.37325	1.45305	1.09863	-0.745568	1.14654	1.30955	-0.472239	0.2575	-1.64692	-0.0915794	0.127676	-0.776196	-0.914635	0.00463512	0.0708627	0.429944	0.0228289	0.00597379	0.348933	0.119008	0.907079	-0.53823	-1.10818	-1.34941	-0.569952	-0.811182	-0.24123	***	.		*
O14526	0.767179	-0.0350895	-3.1667	-0.708941	-2.96382	0.239338	0.490991	0.655994	0.362839	1.57344	-1.27664	-0.516612	-2.09258	1.19016	0.455873	-0.763598	-0.670696	0.827059	0.208406	-4.93586	-2.95752	-0.302415	0.368395	-2.70367	1.16125	-0.105381	-0.054636	-0.415092	0.11837	0.351686	0.59067	0.262125	0.475345	0.653679	0.496947	0.21159	0.989737	0.772547	0.915592	0.872269	1.09393	1.59178	0.221664	0.719513	0.497849
O14531	0.17227	-0.232989	0.0288019	-1.19461	-0.381553	-0.0878325	0.00593758	0.413466	0.266828	-0.362426	0.625439	-0.294015	-0.368419	-0.258225	0.0299044	0.0827818	-0.0528078	0.146191	-0.078764	-0.737455	-0.378745	0.121974	-0.0988159	-0.586357	-0.235701	0.133348	-0.920183	-0.193436	-0.021841	0.0583477	0.0182514	0.875948	0.918285	0.92964	0.86467	0.989339	0.997138	0.992558	0.96814	0.118096	0.155561	0.0643943	0.0374653	-0.0537012	-0.0911666
O14558	-0.200622	0.877337	0.399437	0.618576	0.477991	-0.00241852	-1.99174	-0.937986	-0.073	2.79884	-1.64738	0.804391	-1.80006	1.00753	0.741969	-0.64014	0.427758	-1.22643	-0.219305	-0.0135174	0.702567	0.50055	0.235271	0.0692348	0.94763	0.0509319	1.66543	-0.0246639	0.741011	0.581612	-0.915838	0.761368	0.843559	0.997497	0.980704	0.866024	0.930025	0.745072	0.975158	-0.0994009	0.204706	0.428249	0.304107	0.52765	0.223544
O14562	-0.183384	0.307622	0.0178556	-0.210217	-0.241221	0.306895	-0.521303	0.199828	0.257472	-0.959418	-0.0767632	0.159911	0.0456209	0.0623674	0.248551	-0.441337	-0.423886	0.522762	0.157135	0.232533	-0.108813	-0.836308	-0.143517	-0.345928	0.22053	0.107264	-1.73009	-0.169504	-0.256075	-0.123859	0.147863	0.722939	0.818688	0.991378	0.975797	0.878876	0.880215	0.706131	0.984407	0.0672073	-0.0985282	-0.183105	-0.165736	-0.250312	-0.084577
O14576-2	1.66286	-0.194641	0.326578	-0.723499	-0.716183	-0.230326	1.87354	1.46546	0.57831	-0.400083	0.394918	0.143485	0.314666	0.0960073	-0.0761957	2.01076	0.2191	0.162611	-0.51796	-1.24511	-0.954938	-0.577111	-0.213106	1.51546	-1.85786	0.6009	-3.04118	-2.00266	-1.46035	-1.79217	-1.75901	0.000791828	0.0316285	0.453751	0.614682	0.055486	0.994834	0.000953558	0.00232503	0.710572	0.599282	-1.3546	-0.11129	-2.06517	-1.95388	***	*
O14578-4	-0.0706282	-0.104486	-0.142084	0.19865	0.212286	0.693338	0.229117	0.213154	0.283306	-1.32149	1.40518	0.232196	0.848844	-0.139592	0.221875	0.318582	-0.395814	0.304873	0.675026	1.26781	0.125455	-0.505157	-0.00600433	0.445644	-0.132431	-0.779144	-5.9387	0.769987	-0.679096	-0.0745583	0.322903	0.191488	0.406912	0.992942	0.990531	0.21825	0.99998	0.279114	0.317698	-0.161591	-0.183441	-1.25981	-0.0218501	-1.09822	-1.07637
O14579	-0.0477962	-0.244393	-0.0778913	0.673011	0.818406	-0.433867	-0.289347	-0.468286	-0.642547	0.519484	-1.13363	-0.247782	-0.156328	0.372465	-0.448362	-2.47085	0.517519	-0.133188	0.351284	1.24725	0.730826	-0.386577	-0.0463581	0.71607	0.0196285	-0.0151825	-1.4535	-0.166477	0.222887	-0.0242424	0.0357819	0.246959	0.462055	0.612902	0.200832	0.464488	0.810448	0.986686	0.956462	-0.433377	-0.735123	-0.551488	-0.301746	-0.118111	0.183635
O14594	-1.18054	0.376265	-0.0996761	0.0102787	-0.127476	-0.45998	0.075036	0.796383	-0.603224	-0.34882	0.0672827	0.617214	-0.54068	-0.255007	1.33598	0.968767	0.0853195	-0.0757141	-0.0460987	-0.574501	-0.144513	-0.873405	0.0836296	-0.310631	-0.315746	-0.513916	-1.28783	0.682241	-0.330633	-0.138477	-0.0729942	0.242543	0.458888	0.957346	0.30145	0.999998	0.522324	0.952902	0.293275	0.142548	0.518576	-0.00515992	0.376028	-0.147708	-0.523736
O14613	-1.59538	0.291143	-0.235777	0.0648918	1.45969	0.670475	-0.999259	0.72464	-0.497763	1.83355	-3.3789	-1.23205	-1.2539	0.338149	0.227309	-0.800598	0.338277	-1.42741	-1.02174	-1.31551	0.00872898	0.155797	-0.834827	-0.473431	1.37172	-0.964479	-2.58398	-2.25684	-0.270818	-0.233072	-0.154207	0.586652	0.729257	0.654888	0.985482	0.999973	0.836154	0.627925	0.979618	0.688162	0.210178	-0.026183	-0.477983	-0.714345	-0.236362
O14617-5	0.781905	-0.0472031	-0.393845	-0.174259	0.0211144	-0.0284653	-0.219716	0.0485363	0.0477524	-0.887698	0.77693	-0.00729275	0.400386	-0.205962	-0.110394	0.486888	-0.873523	0.471617	0.0884171	0.166719	-0.43109	-0.182401	0.109756	-0.0608196	-0.0944271	0.465183	-1.11761	-0.032856	0.0926361	-0.218843	0.390282	0.972939	0.98276	0.999783	0.988178	0.978089	0.993959	0.986277	0.999735	-0.0191913	-0.0757546	-0.0968336	-0.0565633	-0.0776424	-0.021079
O14618	-0.499162	0.110773	-0.678421	-0.105589	-0.457857	-0.153479	-0.976941	0.250473	-0.413778	-0.186663	0.171746	-0.158863	1.45324	0.16099	0.263178	-0.261242	1.67636	-0.453514	-0.256853	-0.900925	0.519435	0.0774431	-0.564699	-0.893074	0.126022	0.100712	0.377588	-0.0509415	0.142464	0.190355	0.0624943	0.0164598	0.122604	0.999494	0.0392325	0.289529	0.0335148	0.290123	0.765089	0.0282828	0.743012	0.488697	0.714729	0.460414	-0.254315	*			*
O14639	0.2184	0.388868	0.00247765	0.0732918	-0.0374794	-0.0192223	-2.38531	0.413319	-0.616774	0.449049	0.304648	-0.407293	-0.403959	-0.110542	0.473963	-0.809155	-0.327744	-1.22956	-0.0674076	-0.0397587	-0.923326	0.105529	-0.991825	-1.16472	0.318851	0.0806961	0.864422	0.11689	-0.741535	0.055151	0.37495	0.178187	0.39222	0.61035	0.42395	0.135296	0.982643	0.661502	0.864518	0.397819	0.511988	0.768642	0.114169	0.370823	0.256654
O14653-2	0.14194	-0.146381	0.113279	-3.27008	-3.46416	-0.230213	0.692309	-0.492393	-0.113506	-0.320316	-0.742621	0.0776691	0.570478	0.327896	-0.290569	-0.715933	0.822786	0.182644	-0.242266	-3.20505	-3.64472	-0.2445	0.0772381	-3.1421	0.414747	0.0125237	0.524437	-0.0849552	0.373291	0.554415	0.231272	0.0498305	0.213635	0.658874	0.130858	0.0548466	0.621743	0.342579	0.955001	0.707689	1.426	1.74921	0.718307	1.04152	0.323216	*
O14656	0.179459	0.123193	-0.0335855	0.817704	-0.023385	0.193904	0.157026	0.126708	0.727096	-0.655881	-0.811949	-0.506063	-0.190663	-0.27164	0.118022	-0.0418425	0.443196	1.56936	0.604866	0.144342	0.429679	-0.40693	-0.0142555	0.743053	-0.526398	-0.115583	0.0740318	-0.0188084	-0.563034	-0.188375	-0.0337219	0.00863497	0.0909767	0.8137	0.0206916	0.0405974	0.098643	0.172432	0.997054	-0.186574	-0.67819	-0.634572	-0.491616	-0.447997	0.0436183	**	.		*
O14662	0.135041	0.189529	0.0369434	1.09996	0.420704	0.256506	-0.42343	-0.322687	-0.18997	-0.604627	0.786694	-0.0232382	0.242652	-0.226556	-0.127769	-0.922673	-0.168197	-0.283867	0.0280361	0.844524	-0.164704	-0.220515	-0.199213	0.379007	0.318586	0.0153217	-0.518757	0.399513	-0.148512	0.100594	0.243261	0.655033	0.77697	0.983908	0.844864	0.999998	0.605098	0.986065	0.836824	0.0788694	-0.185217	0.00381987	-0.264086	-0.0750496	0.189037
O14672	-0.13614	-0.226068	0.0924187	0.312536	1.43784	0.0637283	-0.708625	-0.217407	-0.238287	0.854924	-1.45554	-0.865867	-0.823642	-0.201856	-0.278224	-0.691474	0.104095	-0.453936	-0.0807972	-0.0463219	0.272445	0.32944	-0.0670815	0.470686	0.839046	-0.340605	0.957148	-0.933599	0.0470753	0.423632	0.15637	0.240267	0.456975	0.999914	0.416533	0.987778	0.395727	0.976743	0.252514	-0.0184122	-0.480331	0.103519	-0.461919	0.121931	0.58385
O14733-2	0.0678587	-0.169605	-0.184237	-0.291855	0.225168	0.0868931	-0.0192633	0.200874	-1.27258	-0.00103378	-0.479327	-0.0113735	0.0869217	0.0301437	-0.329357	-0.0350266	-0.185932	0.653519	0.156275	0.31885	0.443236	-0.0803728	0.378771	0.264118	0.17555	-0.0146809	0.180353	0.164989	0.0150719	0.0410652	0.169811	0.0174931	0.126059	0.0222292	0.0453868	0.581573	0.994553	0.326487	0.476901	-0.455664	-0.420537	-0.200319	0.0351269	0.255344	0.220217	*		*	*
O14734	-1.64146	-0.578278	-0.474874	-0.642197	0.180817	-0.153542	-0.40009	-0.387302	-0.0614605	-0.633945	0.195586	0.272312	-0.0277309	0.622568	-0.374266	0.872629	-0.491673	-0.55724	-1.39377	0.39315	0.617774	-0.0301008	-0.268814	0.796926	-0.126961	-1.66323	0.251816	0.391916	0.143251	0.0428295	-0.0231457	0.375213	0.576587	0.589364	0.983086	0.995485	0.340704	0.737278	0.929839	-0.39889	0.117588	-0.0773495	0.516478	0.321541	-0.194938
O14735	-1.37954	-0.219948	0.217213	-1.15364	-0.114407	0.239399	-0.388389	-0.532848	0.192038	-0.175593	-0.323345	0.289603	-1.09019	0.20935	0.0664148	-2.02824	-0.549842	-0.288788	-0.496557	0.0426216	-0.285792	-1.99441	-0.914454	-0.0908051	-0.258079	-0.0969	-0.224782	0.188519	0.033433	0.145156	0.00287342	0.397163	0.592782	0.882464	0.978647	0.360197	0.986104	0.731491	0.554827	0.226552	0.125225	0.545486	-0.101327	0.318934	0.420261
O14737-2	-0.401459	0.66174	-0.052434	-0.00796986	0.478862	0.0231867	-0.777037	-0.30759	0.244615	0.518268	-1.10007	-0.013978	-0.886313	-0.0115576	0.250319	-4.59928	-0.996247	0.0128651	0.635269	0.983263	0.653001	-0.498513	-0.450432	0.681438	0.278078	0.12797	-6.56439	-0.285023	-0.268005	-0.246536	-0.111139	0.2741	0.486246	0.976486	0.452072	0.369906	0.648846	0.546845	0.996954	-0.30347	-1.14298	-1.29799	-0.839515	-0.99452	-0.155006
O14744	0.0965891	-0.151497	-0.0300903	-0.410673	-0.416763	-0.422625	-0.103284	-0.180477	-0.416723	0.0966349	-0.0772305	-1.10632	0.375623	-0.00403881	-0.120803	0.682683	0.398061	0.229525	-0.0909081	-0.108334	0.158717	0.469806	0.149294	-0.0467567	0.0812597	0.226136	0.791249	0.172484	0.126929	-0.0277624	-0.0360804	0.09384	0.287903	0.222561	0.969307	0.968121	0.412222	0.0902899	0.795265	-0.334935	-0.0781872	0.081839	0.256748	0.416774	0.160026	.
O14745	-0.463883	0.64632	0.314644	-0.443293	-0.184511	0.101519	0.0873213	0.657305	-0.0714893	0.339548	0.0436277	0.0823612	0.232895	0.242718	0.51873	0.212072	0.753899	-0.354858	-0.620647	-0.606884	-0.306352	0.338222	0.0597858	-0.564133	2.78505	-0.385644	0.430703	0.120732	0.190158	0.205594	0.115073	0.0862901	0.278469	0.600524	0.215863	0.0749377	0.84275	0.480511	0.918594	0.3651	0.596784	0.788076	0.231683	0.422975	0.191292	.
O14773	0.321757	0.152073	0.473722	0.250908	0.691826	0.153675	-0.234624	0.347086	-0.203304	0.766203	0.68434	0.271622	0.122774	0.194897	0.375135	1.07612	0.48749	-0.341763	0.100353	-0.190023	0.20334	0.1351	-0.231861	-0.0165329	0.571655	0.274658	2.10646	0.201542	0.405989	0.401152	0.154261	0.0265864	0.153622	0.577492	0.0700659	0.0338518	0.504162	0.295614	0.973156	0.265783	0.546092	0.636729	0.280309	0.370947	0.0906372	*			.
O14775-2	0.0357542	-0.122194	-0.136877	-0.127169	-0.0411797	0.266747	0.394673	0.280066	-0.156919	-1.22872	0.67065	-0.0688391	0.0126619	-0.888268	0.871205	-0.218526	-0.940862	0.107393	0.573521	0.666553	0.621066	0.0623407	0.168184	0.431789	-0.291281	-0.404007	-1.24322	0.507406	-0.340216	-0.0848389	0.0719528	0.0766291	0.262976	0.546556	0.110557	0.101472	0.681237	0.62959	0.999335	-0.33218	-0.599673	-0.630721	-0.267493	-0.298541	-0.0310478	.
O14776	-0.0477009	-0.165063	-0.924159	-0.000670433	0.111703	0.122096	-0.374655	-0.671233	0.0190821	-0.936983	0.185981	-0.147863	-0.278715	0.0011425	-1.28442	-0.648939	-1.02104	-0.0664749	-0.00494766	0.0260162	-1.06054	-0.146516	1.53073	-0.819122	0.17607	-0.0593748	-1.6534	0.129447	0.0137892	-0.163653	0.362121	0.530346	0.692714	0.969299	0.511372	0.991475	0.737236	0.998925	0.692266	-0.137246	-0.439089	-0.0934488	-0.301844	0.043797	0.345641
O14782	0.919312	-0.878067	-2.59597	-0.0649166	-0.397417	-0.320166	0.56627	0.660065	0.70364	1.1192	-0.538083	-0.883702	-0.330326	-0.427888	-1.6994	-0.836859	-2.00639	-0.503014	-1.31695	-0.552967	-1.03976	-0.981278	0.304485	-0.160675	0.305685	0.199345	-2.03388	-0.527109	0.414068	-0.386126	-0.00798607	0.585524	0.728589	0.757078	0.997133	0.91323	0.609207	0.990866	0.817878	0.450804	-0.0932658	0.316307	-0.54407	-0.134497	0.409573
O14787	0.0769854	-0.211262	-1.12301	0.560215	0.159052	0.0372295	-0.00900745	0.067337	0.282679	0.000469208	-0.316504	0.204878	-0.269844	0.388962	-0.766361	0.399422	-1.12311	-2.35476	-0.0921364	0.35474	1.05415	-0.481076	-0.11825	0.743155	-0.208607	0.194304	-0.030159	-0.0571613	0.243036	-0.148327	0.0677223	0.927158	0.950251	0.986786	0.998194	0.97922	0.951358	0.999808	0.938775	0.109987	-0.0575206	0.136427	-0.167508	0.0264403	0.193948
O14807	1.29594	1.16175	0.735558	-0.294716	-0.420549	0.962387	-2.91677	1.62622	-2.19602	0.19812	1.17839	0.549011	-0.732677	0.638178	-1.08718	-0.119055	-0.658682	-0.463232	-0.144173	-1.34625	-1.69158	-0.651883	0.165791	-1.98853	0.386654	0.0649471	0.203274	0.077961	0.205271	0.486038	-0.0941715	0.239763	0.456411	0.365087	0.387191	0.246345	1	0.982047	0.983596	0.869133	0.870029	1.06426	0.000896017	0.195129	0.194233
O14810	-1.84879	-1.22759	-1.79719	-0.797317	0.711822	0.358972	-1.79131	-0.656825	-0.484607	-0.329558	-2.37016	0.49546	-2.107	-0.215932	0.0739374	-2.91243	-2.7328	-0.509867	0.60046	1.36364	0.808644	-0.478427	-0.988588	1.78834	-0.420635	0.555048	-5.87637	0.240776	-0.535059	-0.848715	0.150728	0.176773	0.391121	0.369362	0.156769	0.33531	0.930193	0.998178	0.977928	-1.20615	-1.63148	-1.3312	-0.425329	-0.125051	0.300278
O14818	0.330224	-0.406338	0.00787735	-0.805719	-0.14666	-0.28857	0.212876	0.0535431	0.241829	-0.0404167	-0.135207	-0.416645	0.0816593	0.150698	-0.25975	-0.756113	0.261263	0.504148	-0.109432	-0.308208	0.314691	0.221602	-0.237478	-0.273426	-0.015583	-0.101583	-1.29722	-0.131418	0.0445862	0.226336	-0.00923347	0.788504	0.859139	0.948208	0.863245	0.768146	0.993039	0.96142	0.996076	-0.104978	-0.155299	-0.199431	-0.050321	-0.0944527	-0.0441317
O14827	0.641364	1.1106	1.31858	1.54066	1.62148	1.12376	0.575189	0.581127	1.14822	-1.26158	1.24224	-0.77177	1.37615	-0.114784	-1.15039	0.605326	-0.295944	0.590336	0.375086	2.27309	1.97177	0.381692	0.109627	1.50222	0.229538	-0.596136	-1.11946	2.08337	-0.320831	0.245953	0.573568	0.0241353	0.145972	0.999594	0.0927358	0.243914	0.0530252	0.166491	0.966872	0.0443251	-1.07546	-0.872546	-1.11979	-0.916871	0.202916	*			.
O14828	0.362988	0.216455	-0.102359	0.0440454	-0.823207	-0.175878	0.0241413	0.151744	0.12325	-0.490733	0.592144	-0.150952	0.403934	-0.261836	-0.504254	0.0816011	-0.637671	-0.0216675	0.0991859	0.265392	0.0485506	-0.323951	-0.379852	0.101517	0.0507565	0.068552	-0.323462	-0.0103226	-0.172817	-0.374752	0.0589619	0.902753	0.934463	0.999911	0.949153	0.977471	0.919194	0.960818	0.999344	0.0102489	-0.0908532	-0.0703226	-0.101102	-0.0805715	0.0205306
O14841	-0.51703	0.195742	0.553709	-0.503798	-1.09955	0.197063	-0.404017	0.08568	0.0289898	0.265913	0.542701	0.372454	0.422493	0.297527	0.745575	0.741545	0.20351	-0.513733	-0.424118	-1.97955	-1.38997	0.17114	-0.149601	-1.22003	0.189751	-0.226236	2.46497	0.260637	0.335606	0.509903	-0.35158	0.00248753	0.0493811	0.240498	0.00485587	0.00626416	0.228075	0.248814	0.999998	0.623972	1.23552	1.24127	0.611544	0.617301	0.00575701	***	*		***
O14874	-0.17882	-0.0504827	0.326081	-0.483918	-0.045146	0.0084219	-0.279274	-0.36456	0.0330839	-1.17263	0.30327	-0.318868	0.341262	-0.149972	0.632134	0.733048	0.103599	-0.0233097	0.338284	0.769567	0.202952	-0.727118	0.0979366	0.63188	0.00499916	0.307684	0.283432	-0.0370102	0.604362	0.174973	0.0110474	0.436602	0.625196	0.510204	0.93989	0.999981	0.833067	0.486621	0.928178	-0.29927	-0.125332	0.00847081	0.173938	0.307741	0.133803
O14879	-0.92559	0.116779	0.475058	1.9313	1.10217	0.336435	-1.87573	0.448692	-2.70764	0.519388	-1.09312	0.0776958	0.212218	0.510639	0.574623	0.342232	0.139315	0.998499	0.422916	0.555431	-0.478713	-0.183228	-0.300262	1.12917	1.10194	-0.50119	0.527693	-0.0565052	-0.36293	-0.711775	-0.277159	0.805901	0.87141	0.804273	0.990505	0.901208	0.925986	0.998123	0.976187	-0.428317	-0.145885	-0.346248	0.282432	0.0820688	-0.200363
O14880	0.0127106	-0.582095	-0.335326	-1.71842	-1.18077	0.181861	0.110283	-0.490422	0.103118	-1.23291	0.455818	0.165765	-0.194879	-0.442567	0.510602	-0.639768	-0.683078	0.205269	0.222181	-0.93119	-1.19764	-0.930791	-0.0584259	-0.882263	-0.477475	-0.158664	-0.592195	0.127028	-0.0884962	-0.053359	-0.0986986	0.67965	0.793766	0.992849	0.822501	0.718266	0.917994	0.830497	0.995845	0.0771794	0.252782	0.318715	0.175602	0.241535	0.0659332
O14908	0.0333014	0.155308	0.389542	0.567984	1.12726	-0.00688362	-0.565415	0.197756	-0.843016	0.711879	0.25596	-0.610995	-0.0531282	-0.264043	0.517488	-0.0938025	-0.46943	-0.678093	-0.00504494	0.356054	0.617856	0.0818357	-0.447088	0.298916	0.161724	-0.264441	0.120913	-0.0779533	-0.222794	-0.155148	-0.0122623	0.88169	0.921453	0.982361	0.999025	0.978826	0.95072	0.859363	0.993082	0.0852528	-0.0328213	-0.0963424	-0.118074	-0.181595	-0.0635211
O14910	-0.00656891	0.0708628	0.00117207	0.994866	1.11827	0.606441	0.490379	0.200047	0.158523	-1.14073	0.838634	-0.103815	0.298706	-0.547152	-0.177862	-0.732492	-0.598917	0.369303	0.168516	1.23875	0.640733	-0.373321	-0.312773	0.847143	-0.752125	-0.397261	-1.18886	0.0268192	-0.381618	-0.350666	-0.0916519	0.0049032	0.0729351	0.999098	0.107351	0.032306	0.0584535	0.015542	0.911657	0.0354402	-0.63879	-0.816245	-0.67423	-0.851685	-0.177455	***	.
O14917	-1.54315	-1.88932	0.677824	-0.0129242	-1.82485	-2.0654	-0.770839	0.18597	-0.83079	-1.71023	0.262208	-0.688505	3.27746	0.169432	-1.00121	2.26819	1.50717	0.273163	1.14159	0.851959	-0.248929	0.727208	0.509979	1.09495	0.867386	0.728653	-1.17015	0.239233	1.15547	1.03604	0.652668	0.0279745	0.156907	0.0553885	0.99746	0.997073	0.069113	0.0866315	0.999999	-1.51847	-0.110852	-0.120089	1.40762	1.39838	-0.00923608	*		.
O14924	-0.741265	-0.705919	-0.932045	-0.909235	-0.685917	0.573116	-0.641059	-0.699673	-0.333235	-0.879319	0.0726738	0.338462	-0.57034	0.566356	0.646619	-0.1477	-0.291894	-0.0590286	0.0943985	-0.651527	-2.79887	-0.477775	-0.187283	-1.96413	-0.0425415	0.500563	-1.28253	0.214531	0.0710964	0.170118	0.107731	0.072815	0.258515	0.825186	0.118176	0.139075	0.406214	0.444595	0.999999	0.299543	0.830315	0.826168	0.530772	0.526625	-0.0041471	.
O14936-4	0.161735	0.320984	0.478163	0.243572	0.0412807	-0.161051	0.343244	0.550613	0.188971	-0.240463	0.588489	0.231577	0.439362	0.101624	0.440115	0.819971	0.0446129	-0.0771427	-0.088995	-0.214872	0.18983	0.217284	0.212027	-0.226868	0.00220203	0.0192327	1.17949	0.440265	0.442313	0.224481	0.19506	0.142074	0.353426	0.397487	0.228166	0.138206	0.972569	0.863261	0.984509	0.239226	0.301552	0.355968	0.0623262	0.116742	0.0544163
O14949	0.454165	-0.314308	-0.477707	1.48737	1.49556	0.0424309	0.0927725	-1.39039	-0.146271	-0.987468	0.211493	-0.105376	-1.05666	-0.597875	0.241694	-3.64205	-0.210299	0.10393	0.134596	1.52968	1.60879	-0.947862	0.0515709	1.80557	-0.21184	-0.0350628	-0.51045	0.273809	-0.712101	-0.103209	0.193949	0.0644413	0.242302	0.765067	0.0472572	0.45602	0.238944	0.928571	0.619017	-0.474144	-1.38064	-0.770168	-0.906497	-0.296023	0.610474	.			*
O14957	-1.36894	0.136135	-0.00277519	-1.47928	0.425659	0.88892	-3.58853	-0.969908	-0.185081	-0.408495	-2.00604	0.797848	-0.872814	0.101759	1.41374	-0.950587	-3.18149	-1.13257	0.449362	0.58189	0.570224	-1.09888	0.612459	0.485092	-0.284774	-0.253438	-1.76005	0.163207	-0.64651	-0.0662394	0.0474615	0.588184	0.729925	0.584595	0.650209	0.87573	0.999822	0.962494	0.978611	-0.74944	-0.705055	-0.466845	0.0443847	0.282595	0.23821
O14964	-0.102147	0.0147533	0.281385	-0.280876	0.19486	0.092432	-0.155274	0.051157	-0.117767	-0.0761271	0.0833683	-0.176652	-0.0115328	-0.0985899	-0.0624857	-0.670564	-0.202991	0.0554581	0.139917	0.0472336	-0.393334	-0.241778	-0.414131	-0.282333	0.141818	-0.00770092	-0.796878	-0.0785837	-0.145246	0.0498552	0.229953	0.550918	0.707173	0.608175	0.999991	0.952214	0.59859	0.903075	0.955016	0.153181	0.00362023	0.0688838	-0.14956	-0.0842968	0.0652635
O14972	-0.107389	0.0166426	0.297286	-0.403337	-0.593902	0.190196	-0.34524	-0.160642	0.727704	0.0660324	0.368388	-0.036253	0.617657	-0.0562611	0.162376	0.650755	-0.01297	0.24534	0.329403	-0.99325	-0.726748	0.0814981	0.0531807	-0.432388	-0.287666	-0.0441532	0.770422	-0.18371	-0.0328579	-0.150295	-0.219847	0.241536	0.457806	0.844811	0.187802	0.819693	0.535972	0.999581	0.648849	0.164062	0.426103	0.18498	0.262041	0.0209174	-0.241124
O14974	0.19424	0.029068	-0.344553	-1.91589	-1.538	0.0839138	0.331679	0.488041	0.214664	-0.456225	0.394314	-0.273881	0.175265	-0.153537	-0.0702944	-0.042901	0.0746775	0.316847	0.0991268	-1.13593	-1.78409	-0.284448	-0.352413	-1.69604	-0.0204372	0.224777	-0.915508	-0.186289	-0.247261	-0.133814	0.223572	0.278952	0.49031	0.593021	0.249932	0.428605	0.889158	0.982379	0.989039	0.418012	0.646921	0.540285	0.228909	0.122273	-0.106636
O14976	-0.639517	1.1498	-1.23492	-1.27745	-1.18906	0.197717	-0.718517	0.286469	-0.478368	-0.389753	0.469787	0.0176182	0.0936604	-0.00270844	-0.0349464	0.290688	-0.947645	-0.874363	1.0013	-1.0469	-1.5782	2.11615	1.03041	-1.38248	-0.0794182	0.0412731	-0.263918	0.167351	0.0103874	-0.125351	0.103348	0.744768	0.832322	0.869549	0.999685	0.997731	0.80785	0.772946	0.999684	-0.328891	0.0419564	0.083965	0.370847	0.412856	0.0420086
O14979	0.239194	0.430477	1.38203	0.404007	1.92269	0.325903	-0.440391	-0.374279	-0.639593	0.070116	0.0874395	-0.480864	0.224842	-0.204367	-0.43762	0.014719	0.331528	-0.59684	0.258736	1.4535	0.539348	-0.584117	-0.814831	0.575537	0.0222702	0.173145	-0.371578	-0.283508	-0.312881	0.163309	0.564146	0.55847	0.710808	0.875303	0.95666	0.982889	0.558949	0.668909	0.999208	0.242354	-0.168037	-0.125204	-0.410391	-0.367558	0.0428333
O14980	-0.107528	-0.170973	-0.154621	-0.996532	-1.16795	0.198431	-0.177478	0.0371647	0.481306	0.303473	-0.304422	0.416286	0.00995922	0.874808	0.105586	-0.550059	-0.125525	-1.08406	0.0923996	-0.714674	-0.581449	0.30203	0.0300179	-0.97699	0.310413	-0.00935555	0.441013	-0.227097	0.180195	0.199074	0.13578	0.0838842	0.275548	0.846144	0.168691	0.125428	0.495908	0.388611	0.995407	0.190274	0.510224	0.566107	0.31995	0.375833	0.055883	.
O14994	0.232896	-0.359011	-0.63349	-0.371681	-0.10008	0.0201492	-0.39623	-0.460144	0.546999	-1.65713	0.490561	0.293368	0.554053	-0.359797	-0.44251	-0.0357313	-0.583928	0.7262	0.873928	0.663563	-0.00612164	-0.18094	-0.100786	0.592888	-0.533743	-0.138229	-3.96101	-0.0381699	-0.804878	-0.447138	-0.220057	0.0584145	0.229847	0.557973	0.508265	0.0353605	0.999293	0.320221	0.404149	-0.535916	-0.584601	-1.24457	-0.0486847	-0.708649	-0.659965	.
O15013	-0.474208	-1.44344	0.407722	0.918259	-0.730616	0.0680008	0.710999	-0.533228	0.342154	2.29519	-1.36568	-0.824639	0.0975103	2.12245	1.09073	0.347095	-0.553309	2.0971	0.102957	1.20953	1.50881	-0.184373	-0.218243	0.904387	0.621349	-0.170938	2.52849	-0.101694	-0.0517464	0.243748	-0.656307	0.442098	0.628937	0.370137	0.896394	0.862957	0.770814	0.84421	0.999564	-0.855906	-0.373141	-0.42961	0.482764	0.426295	-0.0564688
O15020	0.146212	-0.132331	-0.264298	-0.452609	-0.495831	-0.352401	0.738859	-0.0823221	0.241471	-0.820189	0.388628	0.09513	0.407954	-0.231738	-0.0213804	-0.468835	-0.33681	0.579256	0.014698	-0.306305	0.0598536	-0.228793	0.243992	-0.0932598	-0.119894	0.131067	-1.02996	0.0486431	0.0647659	-0.0907402	0.0881958	0.833393	0.889819	0.940462	0.85037	0.848153	0.992955	0.991081	0.999989	-0.111075	-0.161897	-0.168194	-0.0508217	-0.0571193	-0.00629761
O15027-5	0.41652	-0.143847	-0.192892	-0.331448	0.766399	-0.296244	-0.568681	-0.618414	0.278774	-0.0787478	-0.829074	-0.469972	-0.688319	0.042798	0.0511713	-2.06248	-0.695358	-1.23224	-0.263155	0.642042	0.861316	2.14395	-0.0621796	1.01368	-0.387993	0.158478	0.116341	-0.0266304	0.202608	-0.279884	-0.143353	0.0523445	0.218665	0.437992	0.0309247	0.530155	0.415436	0.999853	0.428741	-0.519992	-1.03459	-0.494835	-0.5146	0.0251574	0.539757	.			*
O15031	-0.32666	0.328008	0.331994	5.0284	4.45798	-0.0968561	-1.84423	0.257424	-1.17148	0.294643	-0.133353	0.601929	-0.051403	0.24906	0.914711	1.11023	0.179857	-0.949438	-0.402109	4.68507	4.76134	0.0836573	-0.325045	4.68456	-0.00533295	-0.0338287	0.100107	-0.332602	-0.427107	-0.142817	-0.223799	0.266427	0.480375	0.695741	0.473399	0.223536	0.974231	0.75267	0.93897	-1.01731	-1.39544	-1.94335	-0.378131	-0.926038	-0.547907
O15034	-0.0721102	0.373793	0.361334	2.37691	-0.341646	-0.126482	0.32034	-0.129025	0.0131397	-2.38966	0.726379	0.394614	0.404222	-0.349784	0.0862989	0.193511	-0.974135	0.688334	0.21677	-0.248758	-0.341294	-0.703191	-0.166618	0.116735	-0.508255	0.10191	-0.921591	0.271746	-0.366173	-0.167278	0.0138092	0.404434	0.599061	0.752759	0.967044	0.976022	0.438041	0.490691	0.999984	0.371047	-0.175994	-0.162544	-0.547041	-0.533591	0.0134498
O15040	0.18102	-0.147505	-0.774752	1.35235	1.65642	-0.272507	-0.754762	-0.450836	-1.26593	0.47379	0.154991	-2.05062	0.0371256	-0.39877	0.400582	0.440459	0.310088	-0.230448	0.182016	1.59219	1.35643	0.743806	0.410646	1.72747	-0.344258	-0.405776	-1.47156	-0.258735	-0.390445	0.258042	-0.337739	0.0452831	0.202007	0.161327	0.159649	0.0359156	0.999892	0.802713	0.845398	-0.878961	-0.90506	-1.24751	-0.0260997	-0.36855	-0.342451	*
O15042	0.0376825	0.247145	0.182625	-0.373968	0.605938	0.322086	0.681626	-0.795532	0.110691	-0.620529	-0.344569	-0.26396	0.0265503	0.160999	-0.333641	-0.184444	-0.566675	-0.477242	0.699869	0.856344	1.29924	-0.0760527	0.0789299	-0.329445	0.233158	0.0737228	-0.982822	0.0914841	0.237671	0.0953236	0.315685	0.160946	0.375769	0.874266	0.12808	0.679877	0.370912	0.97181	0.679739	-0.179948	-0.558876	-0.283918	-0.378927	-0.103969	0.274958
O15061	-0.872872	0.155678	0.673794	1.033	0.398226	0.0447483	-1.08904	0.124256	-0.958168	1.94105	0.965463	1.76838	-0.0317764	0.017662	1.89807	0.165556	-0.213417	-2.13513	-0.381697	0.92897	1.37345	1.43032	0.635672	1.05042	0.556223	-0.487791	3.18134	0.940693	-0.280308	-0.00106621	0.383448	0.378926	0.579879	0.811468	0.881969	0.984424	0.341543	0.593553	0.982396	-0.46906	0.399299	0.198646	0.868359	0.667706	-0.200653
O15066	0.480615	0.111153	-0.107256	-0.0151825	-0.0295887	-0.0344391	0.581395	0.167139	0.526199	-0.804651	0.274743	0.0184956	0.143156	-0.150776	-0.136929	0.179028	0.051693	0.0337086	-0.124798	0.0180073	-0.214917	-0.506536	-0.123405	0.0569134	0.0689287	-0.20276	-0.742219	-0.235065	0.250688	-0.292638	-0.0892382	0.071903	0.257269	0.163021	0.964513	0.984116	0.329657	0.0778012	0.83461	0.309674	0.0698488	-0.054468	-0.239826	-0.364142	-0.124317	.
O15067	-0.433374	0.135262	0.505404	-0.690694	-0.342618	-0.140714	-0.0287018	-0.0645723	-0.421226	-0.107769	0.555831	-0.00466919	0.280846	0.564039	0.316624	0.819874	0.703075	3.04758	-0.618654	-0.869862	-0.340123	-0.260028	-0.317736	-0.893896	-0.133463	-0.379883	-0.683573	0.023674	-0.128201	-0.0703602	-0.20981	0.324659	0.532194	0.983809	0.65522	0.958332	0.39006	0.998162	0.354098	-0.128479	0.427084	-0.189843	0.555563	-0.0613637	-0.616926
O15068	-0.724496	-0.1014	0.161104	-1.48318	-2.9129	0.205179	-0.255572	1.22638	-0.114767	1.40737	-2.08046	-0.346601	-1.29323	0.179319	-0.827593	0.126266	1.21348	-0.837801	-0.176142	-1.89755	-1.78963	0.570582	-0.0722599	-1.75558	0.199666	0.445994	-2.73504	0.559808	0.389831	0.589093	0.257373	0.578212	0.723124	0.894762	0.697165	0.558763	0.972151	0.897633	0.992891	0.40679	0.648516	0.809299	0.241726	0.40251	0.160784
O15069	0.233671	0.647998	-0.682492	0.980947	1.29654	0.670011	-0.952141	0.898013	-0.060153	1.08161	-1.43798	-0.321309	0.310197	0.343131	-0.376641	-1.13755	0.81018	-0.647181	0.710062	0.529573	0.464982	0.0981588	-0.550934	0.406796	0.699818	0.449984	-2.50136	-1.76547	-0.218346	0.111864	-0.221548	0.30007	0.509641	0.971381	0.953108	0.530928	0.745109	0.257503	0.810775	0.192439	-0.235539	-0.636645	-0.427978	-0.829084	-0.401106
O15075	0.057806	-0.0589399	-0.524356	-1.04151	-0.407079	-0.108819	0.593531	0.0427809	-0.49886	-0.543602	0.183192	-0.1609	-0.0859699	-0.0795231	0.0626297	-0.761505	-0.284683	0.141672	0.200415	-0.485596	-1.22878	-0.808028	-0.855438	-0.79184	0.16864	0.660486	-1.12066	-0.775282	-1.612	-0.513805	0.048502	0.532361	0.693567	0.624694	0.628089	0.986469	0.999992	0.828033	0.826133	0.330639	0.338004	0.0976388	0.0073658	-0.233	-0.240366
O15079-2	0.480556	0.0561085	-0.0294724	-0.642399	-0.159576	-0.208269	-0.0791883	0.0635109	0.193087	-0.828535	0.369954	0.341286	0.0865173	-0.43606	0.0519657	-0.0300407	-0.415216	0.761389	0.106699	0.112776	0.180095	-0.573865	-0.0393047	0.269045	-0.215187	0.229895	-2.37975	0.1241	-0.155655	-0.0658703	0.0617886	0.46232	0.644991	0.942804	0.853489	0.401312	0.99285	0.677571	0.83458	-0.152873	-0.224207	-0.459645	-0.0713336	-0.306771	-0.235438
O15083	0.41649	0.39987	0.208487	0.504404	-0.317789	0.0408783	0.953872	0.274666	0.688501	-2.89113	0.727136	0.153162	0.484961	-0.335993	0.483019	0.663042	-0.179667	0.112526	-0.557629	-0.34601	-0.497788	-1.02915	-0.22595	-0.523867	-0.213226	0.34985	-3.82823	0.418802	0.811277	-0.0756893	0.298407	0.406043	0.599654	0.408054	0.920139	0.996003	0.772745	0.546011	0.977268	0.79042	0.326333	0.118437	-0.464087	-0.671983	-0.207896
O15085-2	0.380067	0.531956	0.335394	0.320917	-0.131926	0.451357	0.414905	0.451981	0.377089	-0.434649	0.102767	-0.00135422	-0.0604744	-0.203156	-0.268024	0.510221	-0.287321	-0.116848	-0.0566406	-0.318724	-0.44617	-0.471454	-0.116894	-0.540461	-0.190118	0.254865	-1.46393	-0.093379	-0.479722	-0.271958	-0.00473881	0.00108308	0.0358557	0.00347561	0.599713	0.99885	0.0593832	0.00233246	0.507682	0.643284	0.215064	-0.0259706	-0.42822	-0.669254	-0.241035	***	*	***
O15116	-0.682723	0.21879	0.649437	-3.07691	-0.334183	0.177435	-0.743073	-0.3288	-0.515924	0.498692	-0.748178	0.0896931	-0.736687	0.307508	0.00953865	-1.67292	-0.157526	-1.11397	-0.522118	-0.430841	-0.561929	-0.476214	-0.666426	-1.30569	0.376699	-0.240124	-1.02607	0.296436	0.0329399	0.107866	0.2036	0.350174	0.554013	0.941655	0.686973	0.320076	0.932433	0.577935	0.898064	0.210206	0.424077	0.68979	0.213871	0.479584	0.265713
O15118	-2.21865	-0.134947	-0.329641	-0.061779	-0.0976601	-0.167452	-0.252395	-0.105011	-0.202589	0.566901	-2.5414	-0.434539	-0.489142	0.240767	-0.0532007	-0.168277	0.264318	0.173977	-0.491341	-0.138319	0.177411	0.329261	-0.159655	0.324034	0.570896	0.0404892	0.209402	-1.09202	-0.281818	1.37674	-0.414602	0.501093	0.670232	0.659106	0.783014	0.999871	0.99727	0.613458	0.742595	-0.427448	-0.357588	0.0276734	0.0698594	0.455121	0.385262
O15121	0.0385122	0.0185375	0.0412331	-5.03942	-0.0211868	-0.00371361	0.633462	-0.257349	0.175409	0.657004	-0.193283	0.0983496	-0.946527	0.361789	0.163131	-0.671796	-2.10404	-0.164686	0.281185	0.13821	-0.245675	-1.21088	0.372437	-0.036274	0.243612	0.24176	0.0565243	0.34948	0.0446148	0.110737	-0.0303822	0.680306	0.793952	0.904317	0.982252	0.965243	0.989532	0.646819	0.827699	-0.366833	-0.205752	0.268861	0.161081	0.635695	0.474614
O15126	-0.262731	-0.0291138	-0.9163	-0.29891	-0.356075	-0.3449	-0.144721	0.0259056	0.0351753	-0.71368	-0.406041	0.372496	-0.474968	0.0589199	-0.914911	-0.783167	-1.79136	-0.981045	-0.0944214	-1.19871	-2.70191	-0.389583	-0.219774	-1.83041	-0.157154	-0.0460262	-0.597898	0.145611	-0.0881386	-0.274069	0.112753	0.0272167	0.155227	0.054491	0.417889	0.0318308	0.670748	0.974559	0.465284	0.804778	0.477819	0.930134	-0.326959	0.125355	0.452315	*		.
O15127	0.00347137	0.177939	-0.564858	0.532218	-0.170186	0.260188	0.048336	0.313422	0.0486326	0.438134	0.717825	-0.179473	0.596595	0.118148	0.292701	0.195603	0.327748	-0.634108	0.182129	0.62179	0.286836	0.905877	0.545116	0.703485	1.22831	0.441031	2.90425	0.106861	0.423643	0.380453	0.425224	0.0788046	0.265679	0.71557	0.99689	0.413742	0.813907	0.0515283	0.284965	-0.300889	-0.0596078	0.471236	0.241281	0.772125	0.530844	.
O15143	-2.8269	-0.212868	0.0328903	-0.442556	-0.917479	0.863617	-0.0503702	0.228842	-1.52972	0.435214	0.230972	0.241015	-0.0230398	0.0507936	0.302522	0.365413	-0.201375	-0.805338	-0.256451	-0.523924	-0.189336	0.468905	0.491083	-2.82058	0.369662	-0.207871	1.44107	0.383264	-0.250817	0.35889	-0.316737	0.143849	0.355065	0.999963	0.411708	0.346863	0.332914	0.276423	0.997946	-0.0200172	0.694566	0.773299	0.714583	0.793316	0.0787331
O15144	0.316163	-0.0169029	0.0614738	-0.257532	-0.269892	-0.310873	0.825318	0.452944	0.39435	-0.459659	0.460077	-0.0108023	0.549724	-0.23438	0.12219	0.808198	0.429725	0.958843	-0.355457	0.694683	0.616618	0.0326548	0.207079	0.162432	-0.214308	-0.0340385	0.0174007	-0.128855	0.220301	-0.125937	-0.236937	0.263454	0.476576	0.728493	0.92249	0.216543	0.976334	0.709064	0.493187	-0.198196	-0.122845	-0.402746	0.0753508	-0.204551	-0.279902
O15145	-1.35069	0.416801	-0.40877	0.680651	-0.968502	-0.301792	-0.51863	-0.666798	0.422876	1.78591	-1.07677	1.48877	-1.38811	1.1426	-0.512223	-4.17922	1.08504	-0.0017643	0.0688705	3.45738	4.05113	-0.728875	-0.698019	3.34281	-0.664782	-0.245173	-3.0297	0.332703	-0.531586	-0.426655	-0.413977	0.0927048	0.286988	0.181868	0.243123	0.0894717	0.999344	0.953537	0.92467	-1.65536	-1.56268	-2.06724	0.0926781	-0.411881	-0.504559	.
O15173-2	0.13985	-0.0398521	0.415997	0.494453	0.406832	0.211126	0.300143	0.128195	0.197706	-0.160363	0.342501	0.00436687	0.146403	-0.128968	0.153239	0.574288	0.546332	0.267548	0.113047	0.115526	0.0169764	-0.106381	0.214733	0.306437	0.0539551	0.0273514	0.382383	0.127483	0.0462933	-0.0431614	0.0234032	0.400414	0.595703	0.633932	0.954642	0.973876	0.899132	0.370583	0.776452	0.117939	0.0521699	-0.044311	-0.0657695	-0.16225	-0.0964809
O15197	-0.138138	1.2983	1.40141	-2.22223	1.27937	2.54692	0.669022	0.170974	0.680301	-1.43228	0.205906	-1.11349	-0.374415	0.391326	-0.488465	0.117173	-1.1967	-0.0120621	1.3241	1.73629	-1.01637	1.40743	-0.167654	-0.489735	-0.0747232	-0.554608	-4.15569	0.913726	-0.515725	0.496507	0.692292	0.191341	0.406795	0.98218	0.532561	0.585808	0.278857	0.331314	0.999965	0.234343	-0.883797	-0.854317	-1.11814	-1.08866	0.0294802
O15230	-1.45233	0.4042	0.957682	1.01456	-0.376072	0.218433	-0.929383	0.448675	-0.539093	0.585588	-0.0918684	0.0362797	-0.191992	-0.388796	0.908895	0.318314	-0.0963306	-0.584419	-0.377913	0.42614	0.405435	0.396125	0.21364	-0.0620823	-0.552494	-0.892927	1.56528	0.785368	-1.07396	-0.647022	-0.272533	0.877014	0.918746	0.994775	0.996907	0.941922	0.964889	0.984446	0.859878	-0.0877088	0.0754505	-0.215031	0.163159	-0.127322	-0.290481
O15235	0.334407	0.0861816	-1.53384	-2.26683	0.441643	0.123531	0.108161	-0.157505	-3.02753	-1.49188	0.0236969	-0.133584	0.220916	-2.02813	0.470864	0.888831	-0.195947	-3.38796	-0.0143452	0.119318	-0.749702	-3.03279	-0.51873	0.10832	-0.830466	0.534905	-0.150908	0.398187	0.201373	-0.240603	0.295465	0.313122	0.519862	0.887601	0.547368	0.292143	0.904828	0.635293	0.951637	0.41334	0.787329	1.09769	0.373989	0.68435	0.310361
O15239	-0.622882	0.701321	-1.11228	-0.583519	0.426718	0.69072	-0.721404	-0.746714	0.284925	-0.73539	-1.1267	0.709068	-1.84969	0.00582314	-0.712416	-1.69252	-2.41845	-1.14431	0.434673	0.115767	0.122071	-0.720096	0.386936	0.155191	-0.700335	-0.354342	-1.10508	0.210659	-0.231781	-0.19062	-0.227041	0.0975055	0.29365	0.994034	0.115354	0.891868	0.143155	0.958607	0.395925	-0.0941891	-0.884712	-0.278396	-0.790523	-0.184206	0.606316	.
O15240	1.6721	0.0351753	0.0944786	1.19679	0.595465	1.29067	1.45691	0.254753	1.27706	-0.517657	0.585787	-1.71524	1.03883	-0.327205	-1.01797	-0.428376	-1.41177	-0.13159	1.49241	1.96496	-0.11313	-0.147794	-0.0928459	0.902658	0.551344	-0.0138016	-1.9146	-0.421143	-0.549192	-0.712257	-0.444843	0.0025755	0.049812	0.858097	0.0892338	0.0923367	0.00962954	0.0111039	0.999906	0.321298	-1.02773	-1.05417	-1.34902	-1.37547	-0.0264421	***	*		.
O15254	-0.574597	0.421467	0.0578156	-3.30673	-2.56031	-0.0741577	-0.340299	0.483789	-0.265015	0.277312	0.0646	0.0968943	-0.063365	-0.00705242	0.371726	-1.03511	0.276374	-0.796093	-0.795435	-2.9261	-3.02036	0.423451	-0.0926113	-3.32281	-0.702209	-0.684477	0.159822	0.414253	-0.256466	0.125664	-0.0642548	0.0520028	0.218231	0.441194	0.0533331	0.10656	0.565356	0.750673	0.994027	0.820053	1.50195	1.36033	0.681898	0.540274	-0.141625	.			.
O15260	0.263054	-0.225223	-0.274713	0.0546522	0.561801	-0.145091	0.686117	0.319617	-0.213927	-0.100904	0.295882	-0.225735	0.20277	-0.0256538	-0.332399	-0.0269508	0.411528	0.0490074	0.430735	0.476082	0.183009	-0.721108	1.16099	0.00119209	0.235952	-0.0496101	0.855946	0.241482	-0.0484428	0.239862	0.153915	0.684786	0.796369	0.938825	0.747017	0.999985	0.96372	0.927779	0.726842	-0.111669	-0.200884	0.00702776	-0.0892149	0.118697	0.207912
O15269	-0.528893	0.613154	0.387435	-1.14731	-0.336175	-0.668267	-1.0694	0.572293	-0.896897	0.177437	-0.223777	-0.0557728	-0.29888	0.0452538	0.285002	0.459444	-0.106203	-0.741989	0.667358	-1.58357	-0.60183	1.17557	0.271336	-1.06092	0.0666113	-0.0822668	0.730477	-0.177257	0.42529	0.598077	0.246362	0.253054	0.468347	0.99565	0.796516	0.429052	0.623901	0.267809	0.906109	-0.0738422	0.303034	0.525905	0.376876	0.599748	0.222872
O15270	-0.280519	0.322734	-1.38407	0.318333	0.901765	-0.222346	-0.0858555	-0.146451	-0.107312	0.86371	-1.42087	-0.283655	-2.68256	-0.151176	-0.558712	-0.756383	-2.77614	-1.7129	-0.20911	0.0656052	0.545667	0.171479	1.371	0.263424	0.597956	0.107197	1.19456	-0.091114	0.721008	0.750477	-0.10675	0.0263528	0.153269	0.98718	0.125547	0.847082	0.180181	0.635065	0.0203868	-0.146707	-1.04146	0.382596	-0.894755	0.529303	1.42406	*
O15294	0.458681	0.0103865	0.314763	-0.534917	0.0462656	-0.0807676	0.642424	0.178357	0.507668	-0.910616	0.751008	0.544006	0.313555	-0.998167	0.305468	0.21183	0.100409	-0.0683727	0.0113335	0.381947	0.405343	-0.21804	0.35705	0.404457	0.0747509	0.596527	-1.11187	0.540899	0.60594	0.373699	0.63011	0.877555	0.918876	0.999973	0.94591	0.995432	0.947935	0.991399	0.858295	-0.0105307	-0.142273	0.0623335	-0.131742	0.0728642	0.204607
O15327	-0.608439	-0.350147	5.26628	-0.927008	-0.699593	-1.82323	0.940272	-1.83747	0.0187302	-0.236785	-0.308214	0.598281	0.364387	0.378936	-0.317515	-0.163814	0.62832	-3.38566	-0.351004	-0.700203	-0.279548	0.215007	0.0606403	-0.579283	-0.87101	-1.79866	-1.21823	-1.38021	-1.30561	0.0365257	0.250061	0.390007	0.587133	0.731192	0.646544	0.994586	0.997863	0.573299	0.491527	0.714861	0.8351	-0.181012	0.120239	-0.895873	-1.01611
O15344	0.593482	-0.00239754	-0.571011	0.00588417	-0.553322	-0.17988	0.431781	0.0271091	0.222216	0.0898008	0.500181	0.704066	-1.1757	-0.0150137	1.02843	1.49077	-1.22382	1.03977	-0.533527	-0.780872	0.0468798	0.503577	-0.0402946	-0.168312	-0.653806	-1.15599	2.08211	0.870619	1.69134	0.794655	-0.445297	0.706749	0.810579	0.999991	0.98124	0.758772	0.972295	0.707538	0.918058	-0.0125078	0.165236	0.445199	0.177744	0.457707	0.279963
O15354	-1.27804	-0.625048	-0.565184	-1.08781	-0.569548	-0.177481	-1.26863	-0.661665	-0.737646	1.72361	-1.91283	-0.414028	-1.20736	0.885235	-0.45974	-0.946875	0.251038	-1.46374	-0.0588589	-1.57474	0.2776	0.112309	-0.108219	0.0186253	1.64133	0.523867	1.04648	-0.641806	1.08852	1.24489	0.399569	0.00740421	0.0862453	0.795073	0.987017	0.0573907	0.566407	0.00442318	0.0956481	-0.374987	0.139456	1.15712	0.514443	1.53211	1.01767	**	.
O15355	-0.564654	-0.0486813	-0.055891	-0.552551	-0.211214	0.167757	0.425363	-0.76436	-0.775858	-0.0335541	0.0951147	-0.510666	-0.847963	-0.954866	-0.595594	-0.700991	0.0257168	-0.916342	0.216478	-0.451597	-1.82552	-0.348102	-0.443384	-1.5777	-0.42588	0.223284	1.21488	0.265629	0.820438	0.806442	0.436438	0.00121638	0.0374525	0.259196	0.640012	0.000807644	0.900886	0.0438461	0.0115394	0.499284	0.323388	1.24106	-0.175896	0.741773	0.917669	***	*
O15357	-1.19226	-0.108785	0.525962	1.8428	1.32303	0.380013	-0.625694	0.198552	-2.96791	0.842874	0.444806	0.37657	0.179819	-1.10108	0.0820026	0.356938	-0.386378	1.44389	-2.1337	0.598114	0.920964	-0.817859	-1.23235	1.66049	-0.450624	-0.216624	0.0568609	-0.277171	-0.421411	0.147202	-0.315379	0.94516	0.962206	0.994911	0.999898	0.964544	0.988383	0.993756	0.944932	-0.132157	0.0366516	-0.273813	0.168809	-0.141656	-0.310464
O15371	-0.638677	0.00208664	-0.389399	0.0321884	-0.69805	-0.172173	-0.223086	-0.529427	-0.356813	0.139289	0.0304012	-0.0480566	-0.114402	0.326339	-1.09961	0.472327	-0.209992	-0.735928	-0.469629	0.211567	0.0918798	-0.22656	-0.44945	0.125078	0.0926809	0.00788212	1.10338	0.00132084	0.288068	0.0349607	-0.0230341	0.0530441	0.220541	0.917966	0.882415	0.185893	0.48268	0.0394078	0.503225	-0.122795	0.144615	0.422614	0.267409	0.545408	0.277999	.
O15372	0.278797	0.600476	-0.0950689	0.919026	0.947377	0.0539198	0.444942	-0.0750704	0.0372725	-0.0770893	0.461303	-0.0146904	0.338203	-0.252813	-1.06863	0.400206	-0.270378	-0.271675	0.0618458	0.5581	0.500691	0.276912	0.143782	0.245796	0.333086	0.204004	1.00242	-0.205664	0.396269	0.400913	-0.00369835	0.199618	0.415065	0.919813	0.555616	0.977111	0.188593	0.996852	0.322055	0.129248	-0.276979	0.0874116	-0.406228	-0.0418367	0.364391
O15382	0.0255785	0.193602	-0.00580025	0.153322	-0.468008	-0.203087	-0.565564	0.208815	-0.668921	-0.0107117	-0.40389	0.0463409	0.244625	-0.495548	0.427351	0.0682487	0.245544	-0.614761	0.436752	-0.411421	-0.63083	-0.245879	-0.406693	-0.423851	-0.0638294	0.421957	4.38874	0.113901	0.0367928	0.134121	-0.181633	0.129163	0.336418	0.972591	0.854008	0.122643	0.977192	0.209171	0.407536	0.180313	0.343343	1.02096	0.16303	0.840649	0.677619
O15394	-0.0526762	-0.150049	0.160364	0.0639172	-0.683146	-0.427883	0.687154	-0.0237999	-0.204008	-0.3507	0.66818	-0.620487	0.596827	0.202641	-0.363752	1.45613	-0.0182228	0.727724	0.138653	0.460661	0.119662	-0.436017	0.432669	0.123188	0.0720119	-0.0993042	-0.504335	0.192825	0.0172482	0.213007	0.126865	0.50937	0.677365	0.586969	0.999428	0.802823	0.633652	0.988944	0.845585	-0.293806	-0.0274653	-0.221175	0.26634	0.072631	-0.193709
O15400	0.416814	-0.0945683	-0.573063	-1.33687	-1.30313	-0.0997391	-0.0849791	-0.0641232	0.128521	-0.24044	0.509873	0.0413361	-0.124298	0.022747	0.0756683	-2.50271	-0.090477	-0.829317	0.244635	-0.214159	-0.204436	0.337039	0.134411	-0.402447	-0.180363	0.187307	-2.1626	-0.0809517	-0.0955296	-0.196775	-0.0777569	0.926186	0.949508	0.943564	0.974763	0.923164	0.999149	0.999576	0.995802	-0.201103	-0.155069	-0.238914	0.0460334	-0.0378112	-0.0838446
O15439	-1.35233	0.444245	-0.554439	1.35005	0.388455	-0.84088	-1.61468	1.26412	-1.50419	0.0527515	-1.61424	0.430859	-0.403103	0.50979	0.732893	-0.15906	-0.30253	-2.02709	-0.180965	-2.10887	-1.55687	0.241826	1.5146	-1.7983	1.29789	-0.0666819	3.95087	0.982837	1.43602	1.04085	0.138547	0.0159363	0.121564	0.761048	0.60422	0.0114602	0.989561	0.0678628	0.139036	0.576243	0.751014	2.09943	0.17477	1.52318	1.34841	*
O15484	0.343554	0.740183	0.520634	0.838926	0.361288	-0.431711	0.31013	1.06708	-0.250502	-0.452387	0.863481	-0.262716	-0.0907555	-0.172291	0.326492	0.764082	-0.380089	-0.071991	0.077755	0.0941372	-0.00911427	-0.508012	0.310692	-0.270344	-0.179689	0.0696297	1.2921	0.654837	0.314077	0.24581	0.225107	0.169754	0.382121	0.235505	0.946372	0.308992	0.492806	0.999909	0.582599	0.442682	0.128317	0.428393	-0.314366	-0.014289	0.300077
O15498	-0.28264	0.374937	0.534086	-1.01789	-0.485769	-0.338223	-0.142646	0.0568352	-0.12409	-0.0677824	-0.637602	0.127606	0.00199032	0.289081	0.147595	-0.83397	0.0590906	0.0915699	-0.323124	-0.410059	-0.024251	-0.269641	-0.0713558	-0.417007	0.193016	0.040638	-0.102411	-0.0190163	-0.0585289	0.0260582	-0.0766411	0.705789	0.810112	0.993535	0.957076	0.681189	0.99322	0.791926	0.914542	0.0450322	0.0891609	0.203855	0.0441287	0.158822	0.114694
O15511	0.383471	-0.120253	-0.702116	-3.28286	-1.98351	-0.730688	1.06484	0.359858	0.0360394	0.279219	0.782208	-0.554201	0.954344	-0.409609	-0.0972748	0.789986	1.38613	1.88438	0.760437	-1.05082	0.556098	0.620168	1.13091	-0.629532	1.27499	-0.347698	-1.56546	-0.674082	-0.957581	0.693558	-0.660852	0.15669	0.372032	0.239119	0.998992	0.507431	0.271318	0.97069	0.564407	-1.02018	-0.0760273	-0.786966	0.944152	0.233213	-0.710939
O15530	0.328765	-0.0566578	0.0740261	0.422232	0.39245	0.0493107	0.492553	-0.077673	0.351801	-0.66338	0.132949	-0.0596542	0.252577	0.108309	-0.276638	0.35545	-0.173512	0.652571	0.137712	0.395199	0.560666	0.212623	0.230589	0.909292	0.270605	-0.128534	-0.496914	-0.0103436	0.0694313	0.12464	-0.0399513	0.00524644	0.0735293	0.374493	0.00926506	0.0144116	0.219182	0.279013	0.999851	-0.223019	-0.483152	-0.472817	-0.260133	-0.249798	0.010335	**	.		**
O15540-2	-1.33447	-0.458334	0.153913	-1.57619	-1.96387	-0.820364	-0.324962	-0.374701	-0.785172	-0.259838	0.44555	0.606401	0.644699	-0.231752	1.14822	0.362782	-0.0862961	-0.0836124	0.0526943	-0.927544	-1.25696	-0.405349	-0.425858	-1.63415	0.302792	-0.583599	0.741398	0.294765	0.199587	0.0934258	-0.603508	0.000865465	0.0322936	0.94434	0.0133026	0.111081	0.00181445	0.0246096	0.815155	-0.162889	0.997404	0.732234	1.16029	0.895123	-0.265169	***	*		*
O43143	-0.487941	-0.0677242	-0.158205	-0.327126	-0.642365	0.349777	-0.22083	-0.56933	-0.695343	0.389153	-0.220147	-0.278896	-0.493687	-0.156998	-0.736534	-0.452948	-0.594429	-0.478197	-0.323595	0.172281	0.0173578	0.173526	-0.430674	-0.471273	0.137119	-0.24077	1.05367	0.104551	0.165869	0.163683	0.181406	0.016535	0.122772	0.895559	0.892157	0.133941	0.999991	0.0222169	0.0252087	-0.121721	-0.12655	0.415157	-0.00482897	0.536878	0.541707	*
O43148-2	-0.536954	-0.107637	-1.10603	-0.0976753	-0.0521164	0.661715	-0.606788	-0.582571	0.327045	-0.767118	-1.41853	0.26641	-0.624505	-0.0304728	-0.658366	-2.24845	-1.41545	-1.01827	-0.016449	0.490671	-0.376946	0.186166	0.0423908	0.363422	0.076149	0.643299	-0.634401	-0.280499	0.630354	0.0232925	0.65749	0.0177815	0.127098	0.929	0.0694435	0.920338	0.171701	0.583888	0.0158303	-0.186444	-0.815059	0.206385	-0.628615	0.39283	1.02144	*			.
O43149	-0.0274057	-0.245314	0.348249	-2.11251	-1.42127	0.249111	-0.164386	-0.00794983	0.646339	-0.683153	-0.0907774	0.249763	-0.416567	0.193394	-0.304634	-0.0102959	-0.302313	0.100973	-0.334063	-1.75541	-1.7069	-0.116622	-0.105278	-1.43199	0.136909	0.124592	0.065691	0.0977802	-0.0569706	-0.0878792	0.144335	0.130561	0.337755	0.499338	0.304074	0.101964	0.973515	0.678697	0.898612	0.46028	0.593611	0.824821	0.133331	0.364541	0.23121
O43157	-0.272714	0.209066	0.2728	0.353975	0.223581	-0.0707836	-0.888534	0.168379	-0.420109	0.73875	-0.403327	0.525282	-0.377329	-0.153511	0.266954	0.859463	0.130363	-0.59828	-0.12779	-0.36132	-0.106359	0.246764	-0.0946922	-0.0696316	0.57962	0.0351334	1.79412	-0.106009	-0.0557861	0.182365	0.0160198	0.191129	0.406726	0.966431	0.484679	0.217384	0.718221	0.371307	0.927939	0.11161	0.357089	0.50811	0.245479	0.3965	0.151021
O43164	0.451665	0.0614185	-0.540327	-0.503231	0.308332	0.25242	-1.02511	-0.770166	-0.0680904	-0.407707	-0.0542479	-0.144566	-0.22929	-1.45296	-0.0921764	-0.76934	-0.928606	-0.152886	0.230635	-0.445782	-1.00966	-0.235536	-0.570496	-0.509043	-0.00270653	0.280224	1.94326	-0.943094	0.853373	0.729462	0.100536	0.029303	0.161478	0.930283	0.976933	0.0766618	0.717583	0.182851	0.0261019	0.181005	-0.125181	0.807689	-0.306186	0.626684	0.93287	*
O43166	-0.142894	0.22505	-0.397305	-0.305077	-0.986574	0.0704212	-0.6079	0.507376	0.0867405	-0.249493	0.11029	-0.0325813	-0.00912285	0.190779	0.021677	0.451488	-0.404081	-0.233936	0.328711	-0.545092	-0.943976	0.0370455	-0.151337	-0.636845	-0.260588	0.0112286	-0.853859	-0.219843	-0.170401	-0.145294	-0.0224113	0.405921	0.599654	0.891164	0.376519	0.985418	0.74912	0.985518	0.584424	0.13425	0.316359	0.0691804	0.18211	-0.0650694	-0.247179
O43169	-0.0914488	-0.169964	-0.513773	-0.374727	-0.883785	0.00683212	0.530437	-0.0566292	0.125854	-0.426583	-0.124695	0.241858	-0.435231	0.0406485	0.0384665	0.137479	-0.137712	-0.586969	-0.0561981	-0.468775	-0.59825	-0.0653486	0.212679	-0.42775	-0.0460033	-0.230864	-1.73825	0.0749664	0.0862446	0.0945549	-0.0764885	0.780719	0.85574	0.936224	0.800534	0.999668	0.983356	0.962687	0.849863	0.125795	0.201152	0.0221111	0.0753572	-0.103684	-0.179041
O43175	-0.708009	0.348183	0.396503	0.554689	-0.130951	-0.214331	-0.489282	0.58353	-0.759211	0.761064	-0.55822	0.128968	0.0416059	0.334456	0.278756	0.427913	1.10951	-0.47459	-0.492695	-0.610285	-0.0489855	0.206712	0.0773258	-0.340368	0.632818	0.00338173	2.52474	0.0988808	0.477186	0.713097	0.0860462	0.0355331	0.178191	0.911372	0.277051	0.0390681	0.585082	0.109147	0.69201	0.19387	0.555919	0.888433	0.362048	0.694563	0.332514	*
O43181	0.260396	0.209265	-0.370716	-0.422062	-0.602621	0.973766	0.723445	0.757095	0.557236	-1.16868	-0.0183382	-0.218189	-1.41462	-0.597429	0.0183239	-1.44807	-1.8887	-0.128916	0.461939	-0.580809	-0.67966	-0.099988	0.355118	-0.401161	-0.630121	-0.511505	0.0689335	-0.187122	-0.830498	-0.420437	-0.146765	0.00412304	0.0650672	0.516495	0.0973296	0.867335	0.00225082	0.147194	0.382472	0.38511	-0.688609	-0.226291	-1.07372	-0.611401	0.462318	***	.		.
O43236	-0.396067	-0.28979	-0.72281	-0.815143	0.329465	0.816201	-0.714552	0.125995	-0.244575	1.35482	-1.05462	0.0164766	-0.651393	0.448983	0.199077	-0.37791	0.141734	-0.791245	-0.117693	-1.24116	-0.133756	-0.0891504	-0.214031	-0.46435	0.99419	0.192945	0.972624	-0.244406	0.363312	0.72753	0.508055	0.0249254	0.148048	0.857706	0.430942	0.020408	0.846783	0.0777831	0.344597	0.223548	0.445557	0.937947	0.222009	0.7144	0.49239	*
O43237	0.697286	0.0333996	0.636179	-1.67858	-2.15451	-0.713474	1.07393	0.239452	-0.722183	0.939429	-0.853252	-0.0106306	0.349454	-0.0889158	0.157083	-0.0892286	-0.173528	0.704426	-0.282269	-2.49713	-1.51361	-0.589473	-0.632986	-1.54392	0.206905	0.0811119	-0.00443649	-0.632988	0.145777	-0.0331287	-0.217342	0.160644	0.375585	0.461315	0.154343	0.251749	0.860796	0.950383	0.996248	0.62024	0.936652	0.842979	0.316412	0.222739	-0.093673
O43242	0.20567	-0.0392189	-0.175283	-0.454714	-0.410084	-0.275087	0.572667	-0.141407	0.0388184	-0.46298	0.365031	-0.289936	0.420015	-0.0370674	-0.242138	0.796404	0.459824	0.638508	0.108242	-0.456146	-0.120851	0.341985	0.292215	-0.370365	-0.212504	-0.0768118	0.160674	-0.244676	0.129512	-0.17748	-0.173057	0.566664	0.716644	0.864535	0.984547	0.861765	0.643565	0.999943	0.655679	-0.137345	0.0642029	-0.146847	0.201548	-0.00950176	-0.21105
O43252	0.367082	0.433607	0.368105	0.0994644	0.794199	0.0673199	0.50656	0.0914459	-0.297997	1.18689	-0.376019	-0.519678	0.111383	-0.584921	-0.526691	-0.266356	0.19812	-1.04852	-0.518038	-0.0311756	-0.918675	0.0762587	-0.978111	-0.265255	0.926662	-0.987188	0.496922	-1.22811	0.103434	0.426922	-0.332346	0.0679512	0.248703	0.0410159	0.461182	0.464538	0.539361	0.595699	0.999971	0.796193	0.429057	0.441401	-0.367136	-0.354791	0.0123443	.		*
O43264	0.0490408	0.474411	0.772713	-2.57398	-0.411915	0.302805	-0.153901	0.43194	0.164455	-0.0518551	-1.34396	0.6663	-1.06915	0.0219231	0.492771	-1.41202	0.495989	0.449053	0.473305	-1.71838	-2.54864	0.102704	0.360748	-1.24463	-0.243648	-0.0732756	-1.52744	-0.043767	0.315257	0.231286	-0.496036	0.792878	0.862198	0.746302	0.919184	0.917728	0.982763	0.987569	0.999994	0.484468	0.314404	0.326888	-0.170064	-0.15758	0.0124837
O43272	-0.476647	0.671175	-0.100245	-0.747618	-1.12632	-0.067585	0.19826	-0.188885	-1.42095	0.497003	0.500513	0.176335	-0.413795	-0.699683	0.778945	-0.781459	-0.235463	-0.791924	-0.0867672	-0.53006	-0.515435	-0.529813	-0.659792	-1.09798	0.60755	0.6973	2.96038	0.132402	-0.265249	0.262606	0.568384	0.0080553	0.0886187	0.902249	0.389516	0.00778764	0.746997	0.0241703	0.201127	0.239591	0.579482	1.31074	0.33989	1.07114	0.731254	**	.
O43290	-0.343852	0.278128	-0.192759	0.552397	0.239792	0.521608	0.668515	-0.613932	-1.72108	0.205979	-0.205954	-0.273507	-1.88924	0.192864	-1.8543	-0.808536	-1.33451	-1.87028	0.180172	1.11518	-0.253119	0.246438	-0.444323	1.24711	0.507484	0.0185909	0.769814	0.445751	-0.12849	-0.26853	0.538704	0.104231	0.303323	0.994629	0.262987	0.944678	0.323637	0.837981	0.0923623	-0.0995066	-0.777498	0.237448	-0.677991	0.336955	1.01495
O43291	0.0758057	-0.0463858	-0.830716	0.0832911	-1.05568	-0.0974646	0.506756	-0.111169	0.216153	-0.479854	0.609432	-0.589566	0.284879	-0.467645	-0.620975	1.10966	0.1955	0.91852	0.96133	0.0406723	-0.224944	-0.360986	0.694248	-0.0513363	0.124868	0.16074	-1.02	0.191759	0.297071	0.00910568	0.0674973	0.492435	0.664365	0.4263	0.757919	0.718056	0.945707	0.974003	0.999583	-0.422436	-0.277321	-0.306637	0.145114	0.115798	-0.0293162
O43292	-0.283879	-0.25218	-0.24502	-0.207319	-0.583071	0.137501	0.652698	-0.581924	-0.132929	-0.880624	0.0866699	-0.723577	-0.0667543	-0.789809	0.155753	0.620616	-0.509147	0.753477	1.04971	-0.187283	0.649562	0.689088	0.670969	0.68222	-0.125464	-0.0597696	0.338132	-0.90978	0.406882	0.0456915	-0.774631	0.00341655	0.0584013	0.0106741	0.00478886	0.0192067	0.971306	0.999946	0.966525	-0.781628	-0.878751	-0.769526	-0.0971229	0.012102	0.109225	***	.	*	***
O43293	0.231542	-0.538914	0.368589	1.84168	1.3395	1.07426	0.953586	-0.216299	-0.139257	0.417702	-0.520682	1.51415	-0.201638	0.557314	1.05613	0.691348	-0.0846534	0.301371	1.90003	0.80978	0.848529	-0.161162	1.49543	0.97682	0.113934	0.127968	0.1637	0.0714855	0.0209961	0.324112	0.299707	0.235098	0.452112	0.733156	0.537457	0.182119	0.981778	0.641031	0.852362	-0.335467	-0.452833	-0.721271	-0.117366	-0.385804	-0.268438
O43300	0.0267553	-0.362581	-0.241673	-0.0828876	-0.311214	-0.217381	0.725743	0.23173	-0.290285	-1.58759	-0.473819	-0.651348	-0.060606	-0.040535	-0.126347	0.543753	0.388712	0.450632	-0.0264015	-0.378736	-0.250236	-0.525044	-0.442646	-0.110683	-0.175993	0.536085	-1.92732	0.060463	0.722654	0.158304	0.0750141	0.901058	0.934334	0.973981	0.996011	0.986957	0.905176	0.999874	0.941071	0.125325	-0.0676697	0.104618	-0.192995	-0.0207076	0.172287
O43301	0.261959	-0.29173	-0.556125	-0.0602484	0.726327	-0.267344	0.285997	0.274241	0.124181	-0.110009	-0.0120068	0.0145006	-0.076642	0.149741	0.0824614	0.0717077	-0.149747	0.188169	0.0340118	0.183634	0.581899	-0.334056	0.100956	0.514311	0.134867	0.0519943	-1.36695	-0.340872	0.0332584	0.177149	0.0489674	0.338187	0.543048	0.904209	0.767146	0.279115	0.987365	0.590186	0.791435	-0.126024	-0.185024	-0.361501	-0.0590002	-0.235477	-0.176477
O43307	-0.337049	-0.157113	-0.218358	-0.547959	-0.391215	-0.666966	-1.01517	0.405942	-0.728023	-1.56357	0.414549	-1.0538	0.308393	-1.17283	-0.742532	0.927005	-0.207807	0.747446	-0.0165882	0.529219	0.947453	-0.710889	0.213896	0.454035	-0.184294	0.267656	-2.0048	0.0960159	0.542135	0.242239	0.408524	0.18579	0.400068	0.202143	0.242895	0.710884	0.999926	0.806815	0.845545	-0.715437	-0.695549	-0.399584	0.0198874	0.315852	0.295965
O43310-2	0.522458	-0.722666	-3.08305	-1.72988	-1.24445	0.534931	-0.851165	-0.924147	-0.252901	-0.814761	-0.952063	0.464643	0.530082	0.407878	-2.64725	-2.15567	-1.64998	-0.518686	0.386288	-1.72855	-2.31674	0.237226	0.129143	-1.73639	-0.288047	0.656995	-0.795785	0.284326	0.107024	-0.325027	0.356915	0.345636	0.549995	0.999201	0.999517	0.504462	0.999998	0.382216	0.414471	-0.0686773	-0.0596099	0.792016	0.00906746	0.860693	0.851626
O43318	0.336164	0.170328	0.189301	-3.78466	-1.98822	0.0547295	0.253423	0.0899658	0.50181	-0.65845	0.125616	-0.350749	0.444526	0.0513277	-0.077693	0.276576	0.226962	-0.396484	-0.374498	-2.80681	-3.05651	-0.50137	-0.144289	-2.14595	-0.639223	-0.414122	-0.037096	-0.603094	-0.642979	0.0454693	-0.254566	0.0984564	0.295705	0.33285	0.0720027	0.291948	0.779222	0.997268	0.896311	0.882431	1.35132	0.982901	0.468894	0.10047	-0.368423	.			.
O43324	-0.125093	-0.449788	0.840287	0.841664	1.47445	-0.0844431	-0.920088	-1.02599	-0.168195	0.337454	-0.852769	0.690893	-0.68569	0.355696	-0.189585	-3.30468	-0.126581	-1.25085	0.580952	1.76645	0.546853	0.078227	-0.118078	1.01822	-0.809563	0.178139	-0.18116	0.134802	-0.273788	0.97518	-1.13532	0.399704	0.595163	0.902573	0.345219	0.730806	0.693774	0.97554	0.92235	-0.332004	-0.846446	-0.533354	-0.514442	-0.20135	0.313092
O43325	0.608399	-0.083334	-0.0960484	1.09273	0.279325	-0.792391	-0.0971251	-1.92861	0.106604	-0.932538	0.364132	0.0872145	0.348277	-0.683595	0.757268	-3.94528	-0.0290785	-0.166117	0.385313	0.0414181	0.235606	-0.782037	-0.0280304	0.516861	-0.218952	0.84273	0.0588856	0.403893	0.612169	-0.206724	0.300386	0.465459	0.64732	0.992517	0.693044	0.968431	0.812618	0.873189	0.41343	-0.130163	-0.533202	0.227053	-0.403039	0.357216	0.760256
O43390-2	-0.0794029	0.218976	0.50155	0.151143	0.0555925	0.342687	0.413589	-0.656123	-0.290875	-0.100466	-0.0526495	-0.700397	-1.09892	-0.0402832	-0.671522	-0.180899	-0.509956	-0.844015	-0.191639	-0.11445	-0.946635	-0.332429	-0.365627	-0.744192	-0.0504246	-0.151682	0.263313	-0.112484	0.114882	-0.0641422	0.197197	0.00221977	0.047766	0.00908017	0.957722	0.026768	0.0241055	0.99302	0.0655921	0.578585	0.0861825	0.533664	-0.492402	-0.044921	0.447481	***	*	**
O43395	-0.525927	-0.143636	-1.55445	0.422101	-0.703828	-0.0803099	-0.233604	-1.283	0.191796	0.378592	-1.3109	1.31495	-0.176148	0.858642	-1.32264	0.788672	-2.1269	-6.06146	-3.76906	0.24556	-0.672217	0.350089	0.180321	0.564886	-0.21795	0.152713	-0.372277	0.281497	-0.0745077	-0.390719	-0.0682173	0.380563	0.580603	0.620519	0.447922	0.400411	0.986183	0.965322	0.999057	0.8743	1.10937	1.21035	0.235073	0.336045	0.100972
O43396	-0.123322	0.0107422	-0.948011	-0.348358	-0.689226	-0.0698814	0.516114	0.0232544	0.219641	-0.270923	0.500187	-0.0858355	0.274695	-0.126351	-0.812915	0.409142	0.148553	-0.43651	0.136234	-0.282549	0.167356	-0.246701	0.114767	0.105593	0.0816059	0.205751	0.104002	-0.333061	0.16445	0.075779	-0.112255	0.728805	0.822591	0.954197	0.983027	0.965347	0.791629	0.742619	0.999384	-0.0934451	0.067685	0.089726	0.16113	0.183171	0.0220411
O43402	0.0657282	-0.0574532	0.512543	0.00526237	-0.448683	-0.230143	0.469876	-0.405096	-0.825386	-0.966542	0.458889	-0.0214643	0.188601	-0.837855	-0.22926	0.938407	0.323319	0.375143	-0.0659084	0.14057	-0.244279	-0.0839472	0.0987167	0.104464	-0.339194	-0.13963	0.195497	-0.088994	0.0923796	0.033349	-0.153663	0.915379	0.94367	0.898958	0.990877	0.967584	0.977176	0.996759	0.997958	-0.147878	-0.0646323	-0.103574	0.0832453	0.044304	-0.0389413
O43426-2	0.868279	0.240156	-0.372208	-0.00914574	0.462139	0.035511	-0.20637	0.318535	1.19509	-0.613262	0.306626	-0.186495	0.197987	-0.0310822	0.291788	-1.43546	0.102819	1.70304	0.240801	0.598383	0.620521	-0.314477	0.639833	1.39198	-0.137238	0.581776	-2.01367	-0.55599	0.617229	0.0897617	-0.539888	0.0374695	0.1827	0.611932	0.0815489	0.0506227	0.515795	0.361825	0.989009	-0.415822	-0.868039	-0.976871	-0.452217	-0.561049	-0.108832	*			.
O43426-4	0.857352	0.306957	-0.134121	0.397224	0.714096	0.0869026	0.437627	-0.0832977	0.570982	-0.601592	0.345297	-0.0776281	0.107331	-0.00907993	0.385995	-1.8768	0.220368	0.628643	0.157696	0.0479679	0.186048	-0.740968	0.106251	0.605967	-0.109642	0.468977	-2.10824	-0.0194893	0.275969	0.0567112	-0.421833	0.189337	0.404096	0.910267	0.739768	0.62144	0.308054	0.230392	0.99513	0.208756	-0.329922	-0.407022	-0.538678	-0.615778	-0.0771002
O43427	0.520785	-1.48493	-0.000461578	-8.99617	-8.69815	-0.504921	0.388555	-0.10235	0.0837784	-0.421441	-0.304077	-0.318732	0.10838	0.22045	0.376651	-0.466243	-0.501853	0.888351	-0.863171	-7.60713	-8.26194	0.644589	-0.222399	-7.34643	-0.223976	-0.217463	-1.44053	-0.0894451	-0.296677	-0.624456	-0.0814514	0.16472	0.378536	0.858003	0.197724	0.290469	0.536891	0.674842	0.998115	1.16438	3.08923	2.82773	1.92485	1.66335	-0.261498
O43432-3	0.5066	-0.132816	-0.31658	0.305548	0.886909	0.204519	-0.329331	-0.076519	-0.148424	-0.541059	0.0777035	0.0197744	0.352975	-0.0830507	-0.267251	-0.186173	-0.147117	0.51503	0.40826	0.082428	-0.185969	-0.907645	0.329096	-0.0488262	-0.296598	-0.0682907	-0.103323	-0.883898	0.262142	-0.488449	-0.253834	0.296687	0.508483	0.98184	0.923686	0.50727	0.721219	0.267048	0.840894	0.0725077	-0.124257	-0.289232	-0.196764	-0.36174	-0.164975
O43447	0.0146255	0.184337	0.501679	-1.85955	-0.463845	0.0679808	0.192101	0.109508	-0.320868	-0.0769577	0.301253	-0.249199	0.316534	0.15934	0.124422	0.392473	0.863659	-0.394953	0.0587482	-0.348278	-0.48334	-0.484611	0.0707321	-0.990417	0.181707	0.196079	-0.800701	0.267233	0.291327	0.511284	0.217022	0.0966542	0.293091	0.862891	0.111263	0.262501	0.345151	0.62711	0.97524	0.192553	0.596386	0.490867	0.403833	0.298314	-0.105519	.
O43464	0.743745	0.437983	0.560009	0.354275	0.144964	0.709024	1.15789	-0.0305042	0.375795	-0.710232	0.256202	0.306551	0.707104	0.0850601	0.351385	0.962049	0.78389	0.660555	0.0848618	0.481867	0.548017	-0.345136	0.325006	0.274542	-0.213594	-0.263237	0.193602	0.175982	-0.132471	-0.164675	-0.0528812	0.045154	0.202007	0.6999	0.992724	0.305169	0.836253	0.0293643	0.175557	0.204839	0.0527922	-0.355284	-0.152047	-0.560123	-0.408076	*
O43488	-0.230837	0.19324	0.177567	-0.536378	-0.32257	-0.486205	-0.258177	0.597764	-0.290204	0.702376	-0.0290699	0.257104	0.208669	0.393989	0.558822	0.436614	-0.0541449	-0.276869	-0.238867	-0.949892	-0.496236	0.324252	-0.0423145	-0.814325	0.432645	0.0473242	1.27839	-0.0664263	0.320001	0.160087	0.00804043	0.00465585	0.0709333	0.651879	0.012966	0.016298	0.117111	0.13459	1	0.2279	0.665616	0.667759	0.437717	0.43986	0.00214292	***	.		*
O43491	-0.451267	0.337127	0.523847	0.0731783	-0.0951071	0.0247355	-0.0685539	0.127265	-1.46728	0.598431	-0.172009	0.169201	-0.164867	-0.229553	0.199928	-0.562532	0.496843	0.234463	0.13168	-0.346224	-0.369388	0.395923	0.409956	-0.97172	0.169836	-0.399916	0.976723	0.135895	-0.597628	-0.193098	-0.0676823	0.924607	0.948962	0.998868	0.970517	0.991681	0.924015	0.969304	0.99883	-0.0370576	0.115546	0.0770629	0.152603	0.11412	-0.038483
O43491-4	-0.141185	1.21653	1.25763	0.345436	-0.338312	1.35275	-0.740492	1.59246	-3.45901	-0.405829	-2.83331	0.702172	-0.469235	-0.15038	1.01565	-3.53256	-3.40306	-1.7111	0.203705	-0.684988	-1.71443	0.750802	-1.02683	-2.71091	-0.639244	-0.0849094	3.03225	-0.119285	0.572529	0.742247	-0.122192	0.118017	0.325256	0.476553	0.997422	0.284565	0.335572	0.963401	0.186638	1.10547	-0.149746	1.46788	-1.25521	0.36241	1.61762
O43505	0.275914	0.196438	0.83724	0.281496	0.0649681	-0.5392	-0.284734	-0.213976	-0.15036	0.31643	0.0391788	-0.146813	0.0583963	0.292094	0.0992804	0.870891	0.405677	0.0429707	-0.0630741	-0.039835	0.135324	-0.319823	-0.187979	0.164408	0.833633	0.848404	0.152206	0.228058	0.946161	0.870249	0.665289	0.00194654	0.0444073	0.944246	0.353955	0.0024283	0.624705	0.00539985	0.0932833	0.0902633	0.280179	0.68743	0.189915	0.597167	0.407251	***	*
O43526-2	0.260404	0.00345039	-0.342209	-0.409655	-0.255434	-0.381432	0.392812	-0.0298176	0.244699	-0.925962	-0.105889	-0.158979	-0.161158	-0.457298	-0.165382	0.453903	-0.166508	-0.160578	-0.484772	-0.804949	0.106421	-0.573894	-0.124413	-0.0887795	0.0943623	0.314631	-1.12272	-0.101822	0.614038	0.285896	0.0411091	0.414231	0.60674	0.610064	0.967929	0.439343	0.855393	0.981305	0.683468	0.246959	0.0935139	0.322351	-0.153445	0.0753929	0.228838
O43566	0.301848	0.287998	0.157307	-0.0214119	-0.374161	-0.232876	1.08247	0.664621	0.759378	-0.466937	0.55707	0.247899	1.1675	-0.180535	-0.0780306	1.2523	-0.266114	0.552904	-0.408627	-1.20567	0.461146	0.683146	0.503733	-0.150501	-1.24206	0.0154839	-1.81832	-0.373348	0.392942	0.0802364	-0.174942	0.125976	0.333315	0.896806	0.917118	0.475661	0.999977	0.136762	0.163567	0.229381	0.216839	-0.50802	-0.012542	-0.737401	-0.724859
O43572	0.471522	-0.999052	-1.47899	1.66547	1.29439	-0.549297	0.417554	-0.363985	0.410934	-1.03137	0.534822	0.152395	0.81761	-0.408054	0.434151	-0.311279	0.471189	-0.174059	-0.295515	0.733152	1.02377	-2.20235	-0.0893211	0.0301266	-0.145199	-0.00956345	-2.08317	0.4277	-0.150023	-0.192781	0.0722046	0.796553	0.865767	0.952926	0.963219	0.987272	0.999988	0.818669	0.844644	0.235676	0.221604	-0.15809	-0.0140722	-0.393766	-0.379694
O43581-3	-0.574568	-0.565772	-0.620395	-0.724364	-0.154967	-0.0592089	0.0497055	-0.226647	0.246423	-0.988677	0.626106	0.28264	0.140161	-0.293111	0.141591	-0.291123	-0.698346	-0.00383377	0.642063	0.850555	0.488502	0.0507288	0.420544	0.714939	-0.480663	-0.376368	-3.33325	0.365088	-0.358213	-0.295881	-0.173826	0.0343337	0.176114	0.153284	0.354529	0.0224397	0.963251	0.69645	0.443519	-0.744128	-0.587023	-1.11666	0.157104	-0.372532	-0.529636	*
O43583	0.445244	0.148316	-0.0126257	0.279693	0.709033	-0.0664263	0.226473	0.45147	0.342196	-0.281709	0.259489	-0.29317	0.436286	0.0414705	0.281253	0.0405073	0.211471	0.419634	0.348068	0.49856	0.442233	-0.466495	0.326254	0.430254	0.291395	0.327724	-1.56231	0.18725	0.251101	0.417185	0.288548	0.519036	0.684636	0.999995	0.790643	0.655829	0.771808	0.627887	0.992797	-0.00512636	-0.198552	-0.256803	-0.193425	-0.251677	-0.0582515
O43592	0.118106	0.217686	0.014452	-0.576418	-0.484104	0.0234795	-0.10134	0.348427	0.0809746	0.551726	-0.321758	-0.0177259	-0.0385122	0.199815	0.33431	-0.415465	0.288325	-0.526987	-0.359421	-0.489408	-0.467734	-0.569013	-0.651346	-0.59634	0.530766	0.0592213	1.09252	-0.0122585	0.261236	0.268623	0.268282	9.27142e-05	0.0136074	0.0168062	0.00340815	4.6326e-05	0.864757	0.0656065	0.289107	0.483033	0.595482	0.87552	0.112449	0.392487	0.280038	***	*	*	***
O43598	-0.0996828	0.278736	0.0190525	-0.397959	-0.449928	-0.126534	0.308772	0.2442	0.108854	0.172901	0.378749	-0.270884	0.0946636	-0.208487	0.0579395	-0.310297	0.606985	-0.349928	0.493132	0.0344543	0.139819	0.0848131	0.382154	-0.272099	0.282215	-0.239286	0.348082	-0.140802	0.113613	0.347713	-0.0128002	0.874863	0.917367	0.935312	0.999945	0.998166	0.945306	0.868024	0.9956	-0.0859133	-0.00799593	0.0266269	0.0779174	0.11254	0.0346228
O43615	0.346499	0.308229	0.432026	0.239939	0.836206	-1.09363	0.474759	-0.17215	0.210691	-0.525147	-0.241049	0.149638	0.325976	-0.033721	0.0306902	0.758636	-0.14096	0.437216	-0.153879	0.251682	0.524619	-0.601502	-0.190237	0.641218	-0.368403	-0.100829	-0.127427	-9.25064e-05	0.20799	0.0258379	-0.0646772	0.70785	0.81103	0.996393	0.976704	0.833587	0.912137	0.687117	0.966442	0.0459672	-0.0893659	-0.19096	-0.135333	-0.236927	-0.101594
O43633	-0.0934601	-0.0148134	0.279258	0.782662	0.764125	-0.249496	-0.168818	0.233216	0.00856876	0.100873	-0.0666466	-0.0929155	-0.653079	0.16104	0.188468	-0.648189	-0.0866175	0.654316	0.405354	0.963657	1.14118	0.0927706	-0.0367756	1.33233	-0.0720367	-0.223579	-1.1539	-0.0632687	0.0122032	-0.0913429	-0.0947132	0.00158234	0.0402718	0.122401	0.00525446	0.0021304	0.430206	0.219905	0.961584	-0.479156	-0.787539	-0.891353	-0.308383	-0.412197	-0.103814	***	*		**
O43639	-0.493424	-0.362549	-0.164219	-1.38352	-0.143366	-0.823578	0.281861	-0.554949	-0.510992	-0.777217	-0.405933	0.542678	-0.255433	-0.278058	0.179873	-0.519084	-0.454917	0.296144	-0.22698	0.134422	0.271932	-0.0827761	0.22307	0.424526	-0.597033	-0.217697	-0.785099	0.322531	-1.08289	-0.603113	0.000509262	0.0352996	0.177222	0.034479	0.282465	0.0721183	0.713801	0.997783	0.84394	-0.610257	-0.394631	-0.571875	0.215626	0.0383818	-0.177244	*		*
O43660	-0.254449	1.45161	0.709539	0.972431	1.01026	1.36257	1.24195	-0.805987	-0.39923	0.215352	-1.35648	-0.725869	-1.33886	-0.943564	-0.103721	0.0450106	-0.195582	0.358406	0.321028	-0.935047	-1.10183	-0.0410547	-0.901142	-1.4611	0.0494003	0.0186749	0.890923	-0.358934	-0.0237103	-0.0877056	0.0857582	0.00526469	0.0735293	0.0147652	0.999981	0.345489	0.00998459	0.469846	0.300526	1.12488	-0.0132153	0.619307	-1.1381	-0.505575	0.632523	**	.	*
O43674	0.303035	-0.27055	0.123352	0.0337238	-0.422892	0.0352936	0.2468	0.0750427	0.107235	-1.24691	0.551929	0.0446262	0.0890217	-0.259325	0.472086	-1.98957	-0.10578	0.427757	-0.172646	-0.661484	-0.512319	-0.450191	-0.145929	-0.0996876	-0.657703	-0.260302	-1.02939	0.0494156	-0.262995	-0.506067	-0.234436	0.380545	0.580603	0.764026	0.992357	0.911043	0.565965	0.355291	0.977215	0.256314	-0.0748485	-0.183854	-0.331162	-0.440168	-0.109005
O43678	-0.149036	0.0251055	0.0433798	-2.44978	-0.15869	0.197362	-0.653193	-2.30728	0.132281	-1.00251	-0.261642	0.142488	-1.38846	-0.206821	0.197161	-6.93165	-0.334312	-0.102842	-0.00561905	-0.648184	-0.57108	-1.4256	-0.192692	-0.292072	-0.376074	-0.00184441	-1.14559	0.269749	-0.119844	-0.365263	0.0220032	0.548941	0.70569	0.997654	0.70867	0.9907	0.778582	0.958154	0.522638	-0.128511	-0.760634	0.217318	-0.632123	0.345829	0.977952
O43681	0.423795	0.09585	-0.133461	-0.263876	-0.399628	-0.0489845	0.54152	0.208303	0.665306	-0.474087	0.249761	0.126392	0.819399	-0.0298424	0.00982094	0.741329	1.25265	0.139854	-0.334185	-0.391411	-0.241675	-0.0775557	-0.111441	-0.202185	-0.0599241	-0.0383444	-0.232203	0.00105762	-0.167829	-0.0873213	0.0344782	0.0489403	0.211882	0.383237	0.0499904	0.959476	0.612667	0.694009	0.141981	0.295066	0.511014	0.0955016	0.215948	-0.199564	-0.415512	*			*
O43684	-0.730281	-0.429068	-0.210613	0.430071	0.608061	0.234735	-0.199822	-0.34235	-0.476557	-0.368344	0.022337	-0.877105	-0.249076	-0.331191	-0.832194	0.330371	-0.680659	-0.797789	-0.0984879	0.0783348	-0.81601	0.132882	0.0482006	0.0575047	-0.0697823	-0.177946	0.61392	0.251841	0.00281525	-0.733484	0.116152	0.400895	0.59613	0.984997	0.860249	0.818007	0.632359	0.937922	0.348942	0.0753574	-0.173895	0.19984	-0.249252	0.124483	0.373735
O43707	0.130752	0.573849	2.49304	2.00793	2.47297	1.02249	1.20493	0.381298	0.89296	0.175703	0.0460081	-0.179728	0.494379	0.199625	-0.0653229	0.284763	0.525814	0.101391	-0.0727024	2.11592	1.76528	0.395041	0.190636	1.74933	-0.181134	-0.358741	-0.133687	0.0879316	-0.223863	-0.241473	-0.136886	0.000981342	0.0348517	0.72909	0.198538	0.0298252	0.0153796	0.00145857	0.736923	0.350119	-0.706972	-1.06182	-1.05709	-1.41194	-0.354848	***	*
O43708	-0.911976	-0.797374	-0.153552	-3.47083	0.183024	-0.0343199	-1.53546	-1.23061	-1.08486	0.656199	-0.168753	-0.0892134	-0.526612	-0.390021	0.0878229	-3.95239	0.427947	-2.87686	-0.368731	-1.06685	-0.359897	-0.528548	-0.34495	-0.62467	-0.290518	-0.479549	0.22368	-0.157944	-0.218111	0.209158	-0.0139732	0.348914	0.552614	0.995516	0.891169	0.518479	0.751034	0.34232	0.888697	-0.122494	0.387124	0.777608	0.509618	0.900102	0.390484
O43716	-0.0802269	0.296996	-0.321811	-2.21364	-0.0899401	-0.115069	0.31879	0.730052	0.584224	-0.529595	-0.141964	0.199748	-0.845143	-0.377023	0.587432	-0.599221	-2.00746	0.56879	0.339357	-2.9754	-1.70068	0.268825	1.00353	-1.77665	-0.353315	-0.0478325	-0.856887	0.0291367	0.723032	0.0346127	-0.0505772	0.6392	0.766239	0.723961	0.991193	0.731338	0.86494	0.999954	0.864381	0.511358	0.146164	0.53577	-0.365194	0.0244115	0.389606
O43719	-0.392879	0.29062	0.15367	-0.564469	-1.54524	-0.233066	-0.196238	-0.385358	-0.946683	-0.512519	-0.142694	-0.106755	0.503243	0.0839624	-0.42977	0.934741	-0.188212	0.202969	-0.51067	-0.873011	-0.956738	-0.134936	-0.125504	-1.90924	-0.495398	-2.37819	1.29761	-0.431074	-0.448137	-0.38463	-0.686344	0.34866	0.552614	0.951814	0.342545	0.991278	0.591836	0.996202	0.509239	0.190899	0.633053	0.111566	0.442154	-0.0793331	-0.521487
O43736	0.0960152	-0.74334	-1.32337	1.54718	0.519135	0.869756	-2.06242	-1.00204	-0.638638	1.1497	2.295	0.123585	-1.4069	0.205976	-1.99105	-0.186709	-1.12649	-3.51662	-0.436306	-0.674095	-0.53773	-1.0551	-2.23757	0.868172	0.678012	-0.0212469	-0.329114	0.00282955	-0.00650883	0.0897226	0.515021	0.258029	0.471998	0.557477	0.397731	0.233996	0.987453	0.879907	0.975902	0.779985	0.967068	1.21685	0.187082	0.436867	0.249784
O43739-2	-0.0773687	-0.696697	-0.157404	-0.126863	0.14378	0.135439	0.0333967	0.0926914	0.269787	-0.534258	0.395978	-0.633448	0.209602	0.300442	0.0726204	-0.0802841	0.120216	0.525743	0.526878	0.163483	-0.139083	-0.262359	-0.375093	0.0493717	0.195933	-0.0155058	-2.77521	0.264264	0.138597	0.168603	0.154183	0.754848	0.838022	0.982289	0.99184	0.724254	0.999799	0.880374	0.855334	-0.112431	-0.0884901	-0.336868	0.0239408	-0.224437	-0.248378
O43747-2	0.357466	-0.296546	-0.0213404	-0.0618315	0.189225	-0.084487	0.242725	-0.015214	0.270509	-0.418181	0.475348	-0.184463	0.503261	-0.234591	-0.0854025	-0.0262213	-0.277675	0.630968	-0.137882	0.386454	0.149903	-0.334693	0.19533	0.444592	-0.265535	-0.0237598	0.219788	-0.105516	0.0273438	0.195089	0.000116348	0.449512	0.635378	0.798055	0.416309	0.598623	0.889565	0.974976	0.993237	-0.126167	-0.221658	-0.183878	-0.0954914	-0.0577114	0.0377801
O43752	0.196925	0.668322	0.609154	1.50576	0.0581703	-0.149878	0.528373	0.299574	-0.0162659	0.119122	-0.461915	-0.20789	1.53373	-1.1473	0.292822	-2.02707	0.760199	0.241461	-0.650261	0.51251	0.595204	-0.449277	0.110441	0.551247	-0.254016	-0.122025	-1.9536	0.12642	-0.324344	-0.245143	-0.0859747	0.17498	0.389371	0.876342	0.893346	0.53823	0.43432	0.153198	0.899757	0.280936	-0.272476	-0.538573	-0.553412	-0.819509	-0.266097
O43759	0.361399	-0.0681257	-0.882619	-1.46126	-0.98269	-0.0307856	0.942539	0.174653	0.327899	-1.87697	0.89036	-0.145299	1.06582	-0.597516	-0.0384016	-0.242272	-0.0119925	0.315542	0.0739384	-0.214817	-0.532922	-0.846658	0.031311	-0.603962	-0.123773	0.345675	-3.01887	0.540072	0.0520277	0.106551	0.373609	0.989484	0.99264	0.998296	0.990822	0.999998	0.998967	0.998763	0.992253	0.0740498	0.134404	0.00755187	0.0603537	-0.066498	-0.126852
O43761	0.196445	-0.252918	-0.447519	-0.691442	0.327139	0.241982	0.144717	-0.00387573	0.425129	-1.85647	1.11744	0.453582	0.446095	-0.145843	0.0597982	-0.288774	-0.116363	-0.849182	0.555716	0.978231	-0.255561	-0.908881	-0.119106	0.586103	-0.45159	0.0294628	-1.92543	0.672909	0.0696869	-0.049551	0.180798	0.936094	0.956504	0.999999	0.999547	0.946167	0.999632	0.940701	0.96723	-0.00489353	-0.0395057	-0.208719	-0.0346121	-0.203826	-0.169214
O43765	0.43863	-0.443991	0.553434	-0.958855	-0.142115	-0.62517	0.137641	-0.109543	0.00626182	-1.03608	0.707818	0.0974045	0.778078	0.305067	-0.598696	-0.521893	0.660557	0.0999889	0.181461	-0.73571	0.18031	-0.666699	-0.552311	-0.46633	0.16167	0.431962	-2.04362	-0.0957632	0.3744	0.540751	0.296758	0.792256	0.861735	0.96475	0.757605	0.905603	0.942082	0.994719	0.991271	0.15282	0.32893	0.232207	0.17611	0.0793869	-0.0967231
O43768-3	-0.348633	0.259372	-1.67968	-0.241946	-0.156306	0.0541449	-0.930502	-0.949925	0.16026	1.16381	-0.766507	0.972597	-1.34417	0.888926	0.0476437	-1.45754	-0.191795	0.606165	-0.195105	-0.000654221	0.0512228	-0.831075	-2.15832	0.0306358	0.102838	0.658267	-4.19091	0.590383	-0.208405	-0.747382	0.208156	0.88368	0.922657	0.999294	0.964109	0.993405	0.920078	0.998624	0.877174	-0.0691795	0.270853	-0.155703	0.340033	-0.0865233	-0.426556
O43772	0.118371	-0.37302	0.546345	2.78327	2.10259	-0.355719	0.728055	0.259312	-0.967018	0.368147	0.427016	0.0713196	0.34828	-0.989723	0.846327	-0.0155487	0.267885	-0.813332	0.0649147	-0.464287	-0.725408	-0.240945	-0.102102	-0.771769	-0.136288	-0.0599155	1.25476	0.0942116	-0.177168	-0.279854	0.00649261	0.122833	0.331832	0.0814042	0.447038	0.569831	0.753811	0.676723	0.998412	0.974152	0.601595	0.536452	-0.372557	-0.437701	-0.0651437			.
O43776	-0.144311	-0.153822	-0.125975	-0.742495	-0.277042	-0.134867	0.0672922	0.0188847	-0.118101	0.00737667	-0.310844	-0.0191755	0.0431166	-0.0166197	-0.10745	0.586375	-0.0582552	-0.0804234	-0.168081	-0.439745	-0.310115	-0.223624	-0.171471	-0.211716	0.0498028	-0.0179977	0.173807	-0.145151	0.148844	0.214756	0.109507	0.0158647	0.121564	0.957728	0.10533	0.036792	0.208155	0.0750177	0.934398	0.0503734	0.244876	0.305535	0.194503	0.255161	0.0606584	*
O43795	0.0353251	-0.169773	-0.202915	-0.685808	-0.469622	0.32012	0.37725	0.313219	-0.760157	-2.01962	-0.592582	0.49909	-0.416922	-2.26927	0.933077	0.582235	-0.904448	0.909023	0.0740795	-0.615114	-0.621032	0.053359	0.535885	-0.459724	-1.44059	-1.63019	-0.757052	0.584031	-1.41875	-1.37148	-0.179532	0.179338	0.393632	0.990704	0.623467	0.20515	0.758839	0.274016	0.81827	-0.120394	-0.505909	-0.870005	-0.385515	-0.749611	-0.364096
O43809	-0.311969	0.0923328	-0.087532	0.351288	0.146378	0.378798	-0.306756	-0.883152	-0.349859	-0.321965	-0.366554	-0.317557	-0.322171	-0.293159	-0.988126	-2.25362	-0.386983	-0.227633	0.0750065	0.788334	0.376853	0.545487	0.390623	-0.0722923	0.183123	-0.0633049	-1.1926	0.0336361	0.159555	0.0596752	0.253433	0.0126022	0.110753	0.463323	0.00752392	0.573948	0.138435	0.999564	0.147494	-0.375884	-0.924321	-0.348981	-0.548436	0.0269036	0.57534	*			**
O43813	-0.200463	-0.142139	0.00637436	0.437115	0.758863	-0.13962	-0.254531	-0.052866	-0.127831	0.522457	-0.386565	0.0288258	0.0438766	0.329166	-0.0024662	-1.43252	-0.00492287	0.98613	0.52939	0.352179	0.965604	-0.081954	-0.125586	0.682335	0.148932	-0.140953	-0.175026	0.00272942	0.0190639	0.0712299	0.0456371	0.0617407	0.238285	0.181039	0.0535351	0.168423	0.891896	0.998225	0.957803	-0.44093	-0.585354	-0.476641	-0.144424	-0.0357111	0.108713	.			.
O43815	0.32588	-0.342116	-0.057847	-0.584378	-0.413356	0.00605678	0.115171	0.245025	0.157844	0.288491	-0.343586	0.214164	-0.202409	0.471257	0.0671778	-0.215941	-0.0405684	0.553637	0.0300636	-0.453308	0.0222158	0.325599	0.179564	-0.109579	0.0206432	0.0598965	-1.8458	-0.0738125	-0.189054	0.0224533	0.030117	0.406446	0.599725	0.914695	0.996125	0.402507	0.971136	0.731511	0.499017	-0.139171	-0.0484898	-0.360536	0.0906811	-0.221365	-0.312046
O43819	0.0813074	-0.428072	-0.104662	-0.754612	-0.000608444	0.384056	0.304889	-0.119761	-1.1009	-2.21638	0.705362	0.187083	0.429906	-1.40139	0.296617	0.0484953	0.125777	-0.380608	0.0310555	0.453644	0.293126	-0.885053	0.204931	-1.14363	0.312143	-0.791319	-0.326866	-0.990503	-0.63335	0.438786	-0.205242	0.98705	0.991328	0.99999	0.999889	0.990952	0.999602	0.985935	0.995224	0.0106391	-0.024276	-0.109974	-0.034915	-0.120614	-0.0856985
O43822-4	1.07756	0.836769	-0.000576019	-0.428358	-0.846164	0.840039	0.570819	-0.274025	0.0573444	0.019145	-0.523476	-2.20344	-0.345529	-3.0694	2.35741	-0.561753	0.534011	-0.127821	0.076273	-1.79783	-1.04372	-0.22453	0.327452	-0.588887	0.0902467	-0.160854	1.10791	-0.0913463	1.30033	0.131665	-0.413927	0.305834	0.514357	0.552857	0.999998	0.513927	0.533358	0.998794	0.496301	0.686435	0.00859451	0.763297	-0.677841	0.0768621	0.754703
O43837	0.319478	0.0957623	-0.345472	-1.51251	-0.88735	0.41894	0.351306	0.692558	0.547855	-0.252452	-0.0744324	0.00864887	-0.495252	-0.152188	0.302215	-0.265187	-0.659541	-0.0982609	-0.129807	-1.33021	-1.68244	-0.786471	-0.176203	-1.44915	-0.411004	0.046031	-0.646848	0.0683851	-0.188651	-0.0956907	0.153573	0.0546553	0.224275	0.0472147	0.171741	0.146989	0.929573	0.974202	0.998585	0.772013	0.608982	0.654048	-0.163031	-0.117965	0.0450659	.		*
O43847-2	-0.122703	-0.585234	-0.0137787	0.314949	0.094326	0.00627899	-0.667651	0.157125	-0.0371265	0.0904503	-0.388902	0.106541	0.145044	-0.218706	0.294479	0.1415	-0.0198135	-0.168625	-0.643017	0.166075	-1.18731	-0.452481	-1.25912	0.350945	-0.464952	0.459623	0.452103	-0.505835	0.431938	-0.0480556	0.387583	0.0835701	0.275352	0.333152	0.148235	0.0818265	0.942603	0.785816	0.98026	0.361351	0.475043	0.557991	0.113692	0.19664	0.0829478	.
O43852-3	0.259662	-0.242228	-0.0595169	0.277012	-0.324236	-0.536394	1.36897	0.00347519	0.547647	0.198702	-0.146903	0.185867	-1.57513	-0.0413132	-0.199348	-0.290783	-1.86491	0.715822	-0.0352192	-0.344805	0.183633	0.0540876	0.659403	0.417147	-0.198683	0.0217857	-1.07092	-0.324617	0.0442162	-0.143267	-0.317915	0.065156	0.24374	0.988401	0.104795	0.339645	0.147354	0.456745	0.925105	-0.0919025	-0.702451	-0.519923	-0.610549	-0.428021	0.182528	.
O43854	-0.908635	-0.618931	-0.359961	-0.668947	0.18615	-0.828068	-1.13414	-1.16488	-0.735834	1.07909	-1.00972	-0.133775	-0.613944	0.129493	-1.0084	-1.28516	-0.10884	-0.499409	-0.41449	-1.09869	-0.085309	-0.32694	-0.387129	0.504107	1.0246	-0.350004	-0.876797	-1.35051	0.498547	0.612143	-0.371843	0.370828	0.572279	0.68705	0.999417	0.926385	0.735809	0.313162	0.875028	-0.362889	-0.0392134	0.213427	0.323676	0.576316	0.25264
O43920	0.31852	-0.448451	0.340724	-0.0852232	0.200244	-0.031209	0.42503	0.140447	0.131059	-0.813046	0.422885	0.0839176	-0.0422478	-0.365065	0.461573	-2.05614	-0.204798	0.329996	0.494097	0.00274658	0.10666	-0.180615	0.389956	0.278269	-0.556461	-0.0926266	-1.52825	0.190533	-0.288651	-0.369823	-0.100151	0.0874602	0.280699	0.984794	0.249949	0.17162	0.361558	0.251834	0.991518	-0.0928889	-0.51713	-0.595219	-0.424241	-0.502331	-0.0780893	.
O43924	-0.813739	-0.764572	-0.75119	-2.02993	-0.243755	-1.43942	0.00222874	-0.728168	-0.0686989	0.666484	-0.447569	0.625215	-0.11233	0.946231	0.533338	-0.423099	1.3535	-0.321051	-1.99691	-1.72695	-0.750808	-1.84464	0.272043	-0.55468	0.858465	-0.190319	0.41428	0.131462	0.857697	1.11362	1.26682	9.11292e-05	0.0136074	0.909797	0.00309874	0.000760607	0.00924891	0.00213086	0.901699	0.229305	1.38172	1.625	1.15241	1.3957	0.243283	***	*		***
O60220	-0.659627	0.282064	-0.230024	-1.03794	-0.573994	-0.127577	-0.83587	-1.63773	-0.0325127	-0.0731573	-2.28193	0.634664	-1.68124	-0.0712233	-0.0453196	-4.06626	-0.625043	-0.547983	0.0520744	-0.220459	-0.156579	-1.18173	-0.459974	-1.32619	-0.365544	0.356744	-4.07508	0.5941	-0.764512	-0.502669	-0.46947	0.813801	0.875825	0.999998	0.852794	0.9882	0.819524	0.983967	0.965086	0.00944677	-0.477496	-0.197941	-0.486943	-0.207388	0.279555
O60229	-0.202281	-0.516775	-2.12433	-1.73626	0.269287	-0.41568	0.503907	0.152529	-0.0548954	-0.633168	0.874483	0.392039	0.37946	0.0757017	0.471717	0.568084	0.309056	0.264553	-0.396595	-0.142578	0.426896	-0.110744	-0.353451	-0.325281	-0.803036	0.372234	-2.95342	-0.493195	0.303707	-0.0941181	0.139729	0.165509	0.379155	0.788612	0.763692	0.757958	0.210825	0.999428	0.21437	-0.367249	0.3957	-0.412986	0.762949	-0.0457368	-0.808686
O60232	-2.85319	0.58971	-1.91049	0.229128	2.11941	-0.682144	0.43204	-1.60625	-0.345879	-0.98573	0.136667	-0.111127	-1.8062	0.264676	-0.118953	-1.53921	-1.00704	0.433634	1.19966	2.55227	2.44245	-0.390609	-1.32837	2.36768	-0.0843735	0.00230217	-3.25414	-2.72415	-0.684681	-0.262667	-0.425001	0.033111	0.172751	0.142348	0.0906953	0.0301373	0.989669	0.795131	0.929378	-1.48705	-1.6854	-2.10135	-0.198348	-0.614299	-0.415951	*			.
O60237-6	1.05141	0.72501	0.094862	1.47096	1.26014	1.20351	-1.27052	1.27889	0.217445	0.247425	-0.164933	-0.670448	-0.684341	-0.11825	-0.192307	-1.41645	-0.665014	-1.29225	0.728308	0.738609	-1.94667	-0.207519	-1.49949	0.147747	0.334518	0.582148	-0.590668	-2.00034	-0.370062	0.142015	0.620228	0.0363758	0.180363	0.0638414	0.999977	0.92091	0.0567516	0.23055	0.927178	1.14609	0.0178553	0.292729	-1.12823	-0.853356	0.274874	*		.
O60241	0.436522	0.29387	-0.530849	-0.0927725	-1.21305	-0.36456	0.988049	0.428491	0.779637	-1.15247	0.662594	0.408917	0.167644	0.219682	0.459088	-0.0747461	-0.850774	0.391428	0.0298157	-1.40374	-1.47285	0.325782	0.180721	-1.18583	0.399437	0.711842	-0.377832	1.22535	0.226013	0.399652	0.665936	0.124444	0.333315	0.435611	0.629472	0.0849588	0.990246	0.686926	0.532172	0.528403	0.427802	0.912152	-0.100601	0.383749	0.48435
O60242	0.0952806	0.369751	-0.0620766	0.410488	0.368649	0.11689	0.572528	0.342173	0.394472	-1.68816	0.187716	0.101905	-0.0971937	0.00339794	-0.0137186	0.636872	-0.0914316	0.253557	-0.348167	0.143112	0.21198	-0.307729	0.180012	0.272234	-0.0872087	0.600894	-1.45009	-0.067071	0.586658	0.0443258	0.127496	0.38244	0.581853	0.795057	0.901396	0.985353	0.351379	0.579022	0.987526	0.231938	-0.177933	-0.0928564	-0.409871	-0.324794	0.0850766
O60245-2	0.763497	-0.326349	-0.100231	-0.209404	-0.897388	0.104052	-0.305242	-0.215826	0.695232	-1.57491	0.813094	-0.0968513	0.846291	-0.199697	-0.589878	0.0949402	-0.0683575	-0.103434	0.264936	-0.421726	-0.311549	0.317683	0.637753	0.327845	-0.261768	-0.417665	-2.09475	-0.112331	0.0569668	0.0527706	-0.0408363	0.511631	0.679346	0.96041	0.928771	0.454995	0.999041	0.696565	0.786377	-0.156273	-0.198566	-0.50416	-0.042293	-0.347887	-0.305594
O60256	0.22933	0.257806	0.108403	-0.983552	-0.478557	-0.309949	0.397745	0.0508089	0.245488	0.0727015	-0.0388775	0.0189657	-0.0413179	0.329484	0.085269	-0.278163	0.249686	0.800579	-0.156006	-1.60857	-1.35373	-0.288424	-0.0535336	-1.56695	0.418074	0.556238	1.3969	0.160648	0.767771	0.272005	0.223801	0.00581559	0.0773597	0.213357	0.120312	0.00285613	0.979543	0.158922	0.322469	0.550195	0.653522	1.14601	0.103327	0.595813	0.492486	**	.
O60260	0.30972	-0.631403	0.234734	0.745365	-0.118357	-0.842066	-0.0169096	-0.547916	-0.0209236	-0.389128	0.910394	0.194517	-0.206427	0.0397949	0.174644	0.749815	-0.0239868	0.0610371	-0.29752	0.0956135	0.230763	-0.0635748	0.0446777	0.343277	-0.311323	0.573307	-0.703707	0.647141	0.108646	0.19589	-0.256765	0.628492	0.758358	0.889029	0.948264	0.999646	0.558278	0.926927	0.917207	-0.157822	0.122021	-0.0230122	0.279843	0.134809	-0.145033
O60262	0.0189848	0.351564	0.082674	-0.0241375	1.4886	0.268847	-0.0773382	-0.351841	0.659704	0.722804	-2.36836	0.618173	-0.378459	0.445149	0.356833	-1.43578	-0.622006	-0.411798	0.469288	1.91538	2.28951	-0.311473	-0.0616264	1.48943	1.15048	0.320349	-3.53064	-0.123074	0.187397	-0.538288	-1.99653	0.100218	0.298093	0.810872	0.249467	0.106922	0.68758	0.380672	0.947292	-0.499823	-1.10109	-1.41557	-0.601267	-0.915748	-0.31448
O60264	0.284595	0.457653	-2.40752	1.69071	1.30265	0.988407	-1.02267	0.376106	0.132929	0.839467	-0.346439	-0.0736551	-0.90816	0.251193	-0.320596	0.147014	-0.260985	-1.48839	-0.078577	1.40771	1.14752	0.191974	-0.0663795	0.919462	0.30386	-0.142326	0.754091	-0.21731	0.797426	0.628489	0.0862656	0.804556	0.870169	0.997014	0.846112	0.999944	0.910963	0.993795	0.819297	-0.090157	-0.374494	0.0253108	-0.284337	0.115468	0.399805
O60268	-0.0587492	0.195681	-0.49526	-0.591183	-0.255943	0.174999	-0.0400381	-0.0564976	-0.170826	-1.16415	0.383707	-0.0122976	-0.0967588	0.0360537	-0.535758	0.0680075	-0.805238	0.0354271	0.177826	0.373777	-0.403628	-0.803489	-0.441139	-0.192627	-0.15099	0.149204	-1.96759	0.108932	-0.240705	-0.164209	0.249189	0.931915	0.953502	0.999067	0.98731	0.977643	0.959924	0.942289	0.999777	0.0349199	-0.0866828	-0.108902	-0.121603	-0.143822	-0.0222189
O60271	0.160323	0.0866852	-1.16131	0.517511	0.429111	0.227777	-0.7818	0.297966	-0.102077	0.0383768	0.230072	-0.316792	-0.190509	-0.124475	-0.496716	-0.0271826	0.418508	-1.0115	-0.495028	0.677898	0.640494	-0.866174	-0.812267	0.226501	-0.315105	0.0324116	-1.39299	-0.493347	-0.203236	-0.174292	-0.102818	0.567974	0.716969	0.882969	0.920443	0.957662	0.999767	0.591359	0.660971	0.198095	0.175706	-0.144186	-0.0223883	-0.342281	-0.319892
O60282	0.354681	-0.0888739	-0.298812	-0.202216	0.185454	0.12143	-0.238382	-0.00878048	0.475625	-0.297267	0.301115	0.0528402	0.240012	-0.298045	0.0912962	0.360124	-0.134744	0.0210323	-0.158979	-0.0880108	-0.114839	-0.160272	-0.335011	0.0865097	-0.211508	-0.166893	-1.7476	0.12219	-0.206736	-0.26491	-0.148014	0.112953	0.317594	0.863685	0.858177	0.511158	0.999984	0.132608	0.139487	0.140429	0.146498	-0.2677	0.00606909	-0.408129	-0.414198
O60285	-0.00204945	-1.06637	2.45079	-1.02483	0.325554	1.1234	-1.21937	-0.312569	0.0273151	-1.26897	0.755123	-1.4071	-0.224746	-0.149121	-0.885653	-1.52541	-0.952373	-2.44339	0.558096	3.118	2.01574	-1.38061	0.0710583	1.6879	0.590005	0.469359	-3.06454	0.903039	0.549335	0.150455	1.02868	0.384766	0.583377	0.894798	0.327258	0.935228	0.68331	0.999803	0.676778	-0.484572	-1.22539	-0.428636	-0.740823	0.0559352	0.796759
O60299	0.694374	0.710093	-0.849818	0.0780725	-0.0765848	0.442374	0.021843	0.721148	0.959208	-2.51055	1.10345	-0.743638	0.458749	-1.13384	-0.0434103	-0.779035	-0.88276	0.605347	0.472593	0.0499649	-0.772815	-0.0391111	0.253166	0.0250301	-0.939331	-0.428141	-3.32787	0.225672	-0.76996	-0.832525	0.120365	0.0488087	0.21161	0.960843	0.485486	0.211432	0.197758	0.0649743	0.922028	0.215197	-0.651261	-0.935138	-0.866458	-1.15033	-0.283877	*
O60307	-0.859464	-0.172737	-0.312082	0.0656567	-0.251911	-0.769753	-0.00973415	0.0763645	0.187523	-0.250782	0.197001	-0.269953	-0.489597	0.255505	-0.114895	0.203983	-0.392643	-0.381315	0.290081	0.183821	0.250085	0.481072	0.384829	0.300447	0.00791168	0.218981	-0.913008	-0.227617	0.0671539	0.0916805	0.254442	0.100063	0.298093	0.0705649	0.28154	0.409734	0.887535	0.801582	0.996882	-0.442923	-0.323247	-0.287068	0.119676	0.155855	0.0361789			.
O60313-10	0.491914	0.107517	-0.0386448	-0.250854	-0.213728	0.125162	0.459716	0.404795	0.413036	-0.890152	0.685542	-0.0102901	0.42992	-0.200085	0.0745602	0.544172	-0.0382214	0.104752	0.0372581	-0.173021	-0.474401	-0.109914	0.0548916	-0.0753021	-0.0653458	0.0642548	-1.28353	0.124998	0.100225	0.0722046	0.222898	0.465152	0.647124	0.58373	0.853961	0.999766	0.964003	0.528107	0.810808	0.257365	0.16525	-0.0183659	-0.092115	-0.275731	-0.183616
O60331-3	0.22417	0.0630589	0.0386753	-2.8801	-2.25204	0.352793	0.107093	0.143579	0.264879	-1.01357	0.57268	-0.0500956	0.516997	-0.251588	0.232987	-0.0373564	-0.455047	0.493824	0.198629	0.212141	0.192361	-0.480416	0.0190392	0.263796	0.082592	0.259443	-1.75619	0.277645	-0.402323	-0.130068	0.168358	0.556461	0.709967	0.513583	0.968352	0.855499	0.771275	0.945805	0.982504	-0.566025	-0.189106	-0.342845	0.376919	0.223181	-0.153739
O60333-4	-0.989764	-0.30121	0.213053	0.653843	-0.342218	-0.0275421	-0.500817	-1.45311	-0.204063	-0.74093	-1.94027	0.467223	-2.15107	-0.0833807	0.668105	-5.48117	-2.25398	0.07757	0.0816879	0.192909	0.441138	-0.624801	-0.218	0.446999	-0.583889	-0.201714	-2.11211	0.223494	-0.102325	-0.438324	-0.0763321	0.0927513	0.286988	0.909558	0.0800552	0.826297	0.216606	0.994676	0.379753	-0.384767	-1.49622	-0.526958	-1.11145	-0.142191	0.969262	.			.
O60343	-0.765894	-0.314557	-0.286883	-0.174241	-0.0673838	-0.403449	-0.72814	-0.265592	-0.933068	-0.590202	0.358903	0.476835	-0.191681	0.0805225	0.197655	-0.0319004	-0.57365	-0.507708	0.240807	-0.10836	-0.261161	-0.411752	-0.055315	-0.129877	-0.671869	-0.103214	-1.41445	0.15473	-0.579277	-0.337568	-0.150257	0.0987832	0.296282	0.517279	0.882531	0.548856	0.142951	0.999991	0.174286	-0.261495	0.142005	-0.266934	0.4035	-0.00543908	-0.408939	.
O60346	-0.242532	-0.0211945	-0.12818	0.0566769	0.325148	-0.0962334	-0.250369	0.0162659	-1.7058	1.89452	-1.09021	-1.22102	0.105186	1.4961	0.719398	-1.47208	-0.0298223	-0.263727	0.563658	0.374031	0.565667	-0.221234	0.199259	0.549068	0.491394	0.0173512	1.19708	-0.953323	0.134689	0.309774	-0.809332	0.704315	0.808783	0.653026	0.963256	0.968802	0.896329	0.901156	0.999999	-0.479746	-0.202131	-0.197012	0.277615	0.282734	0.00511883
O60359	0.437606	-0.119774	-0.292751	-2.3728	-0.864475	-0.752747	0.521144	0.111465	0.331446	-3.42046	0.85677	0.193025	0.649398	-1.41997	-0.521998	0.0416746	-0.316281	1.18114	0.938747	0.112692	-0.330932	-0.226508	0.88409	-0.397959	-0.641525	0.427683	-4.1619	0.593008	-0.219557	-0.174454	0.231329	0.514627	0.681153	0.714992	0.57707	0.534173	0.992769	0.980821	0.999442	-0.642185	-0.800983	-0.872384	-0.158799	-0.2302	-0.0714008
O60443	-1.08981	0.656452	0.83861	1.22599	0.427191	-0.295189	-0.980344	0.660378	0.0040741	-0.0178204	0.194804	0.152285	-0.0896988	0.189966	0.280146	0.636076	-0.177483	-0.107208	-0.0898132	1.22191	0.311467	0.751058	-0.734596	0.117331	0.52636	-0.767738	0.467854	0.331907	-0.280897	-0.204708	0.176338	0.954001	0.968326	0.998364	0.996701	0.945431	0.99995	0.97463	0.983625	-0.049204	-0.0639863	-0.174433	-0.0147823	-0.125229	-0.110447
O60462	1.37798	1.62341	1.7599	1.60981	-0.357243	-0.189852	1.99663	1.50593	0.947517	-1.08743	0.530418	1.12442	1.41684	-1.26882	1.15883	1.96967	0.324113	0.775417	-0.836245	-1.46824	0.196599	-0.412614	0.777918	-0.559353	-0.479666	-0.161413	0.481592	-0.825806	0.722713	-0.536314	-1.15352	0.0121476	0.108711	0.0298605	0.411723	0.999281	0.507579	0.021952	0.343461	1.35964	0.739079	-0.0608431	-0.620559	-1.42048	-0.799922	*		*
O60477	0.318212	0.333696	0.77903	-0.112835	-0.877979	0.0324917	0.464078	0.033226	0.55411	-0.686785	0.116071	0.459234	0.487801	0.118851	0.709558	0.883787	-0.605947	0.556843	-0.18285	-0.962069	-0.777703	0.188676	0.404366	-0.515203	-0.641926	-0.197744	-0.132504	0.136154	-0.0977287	-0.474232	-0.367779	0.203819	0.420135	0.5059	0.491008	0.993573	0.999894	0.350991	0.342045	0.353328	0.369313	-0.0696883	0.0159847	-0.423016	-0.439001
O60486	0.513162	0.121531	-0.70392	0.325937	-0.12756	-0.159863	-0.122542	0.6908	0.486486	-1.9221	1.06117	0.141252	0.892749	-0.288545	0.603642	1.1578	0.327302	-0.310074	0.293522	0.845974	-0.0394163	0.106339	0.501637	0.560938	-0.447779	-0.045269	-0.204212	0.109194	0.646999	0.0951405	-0.305086	0.783242	0.857428	0.950005	0.999588	0.797711	0.970384	0.971859	0.83504	-0.166064	-0.0331884	-0.301419	0.132876	-0.135354	-0.26823
O60488	0.5721	0.374675	0.12868	-0.316625	-0.161269	0.0251532	0.64646	0.293672	0.309728	-0.212404	0.305326	-0.209934	0.496889	-0.207977	-0.0140514	0.573868	0.367105	0.143353	-0.405043	0.49371	-0.223035	-0.409392	0.0322342	0.392897	0.0885878	-0.0229063	-1.03835	-0.731416	0.275472	-0.162601	-0.317525	0.0825344	0.274034	0.695848	0.897223	0.514093	0.97907	0.0710532	0.167308	0.204532	0.133821	-0.276208	-0.0707111	-0.48074	-0.410029	.
O60493	0.290811	0.209185	0.258881	-0.579515	-0.647413	0.145922	0.368989	0.0870419	0.200661	0.0363512	0.660093	-0.185277	0.485822	-0.272328	-0.0217638	0.257545	0.761687	0.253138	0.0629292	-0.24795	-0.485898	-0.190427	-0.0243778	-0.426073	0.149182	0.0793734	-0.167441	0.234069	0.0753489	-0.0532446	0.114284	0.198952	0.414374	0.647065	0.141629	0.600109	0.661102	0.998698	0.787405	0.18841	0.366503	0.21289	0.178093	0.0244796	-0.153613
O60502	0.474601	0.431749	-0.122194	-0.807058	-0.30443	-0.0624542	0.353908	0.618935	0.533596	-0.236302	-0.182884	-0.419667	0.317019	0.142158	0.0170431	0.520576	-0.0467329	0.561836	0.00440216	-0.0516548	-0.556075	-0.621646	0.18119	-0.0448532	0.622866	0.51895	-0.308842	0.150713	0.560291	0.50128	0.342213	0.239032	0.456097	0.744927	0.97098	0.216938	0.937516	0.692764	0.387725	0.19933	0.0891583	0.416324	-0.110171	0.216995	0.327166
O60503	0.0710354	0.108375	0.498719	-1.69115	-1.64841	0.282887	-0.274611	0.0957994	0.593478	-0.755671	0.554687	0.418083	0.194082	-0.63983	-0.152582	0.161112	-2.21912	0.87034	0.167692	1.05036	0.913718	1.40965	0.516727	1.04966	-0.397959	-0.104727	0.593758	-0.0457592	-0.514757	-0.0997715	-0.132275	0.0138856	0.114706	0.0262866	0.018127	0.0767134	0.994151	0.987031	0.942485	-1.07223	-1.15893	-0.954234	-0.0866968	0.117995	0.204692	*		*	*
O60504	-0.45021	0.347836	0.965212	0.0597668	0.589972	0.754313	-0.568017	0.668344	-1.13059	0.630133	-0.0185499	0.310598	-0.562872	-0.595243	1.11997	-0.579052	0.439016	-0.15847	0.0213013	-0.0703793	-0.0501661	0.219951	-0.233334	-0.997511	-0.263143	0.000544548	0.834014	0.497415	0.282153	0.158765	0.259093	0.529975	0.692714	0.679255	0.783496	0.485851	0.998442	0.976916	0.946376	0.318633	0.27423	0.433921	-0.0444027	0.115288	0.159691
O60506	0.460241	0.288114	0.40533	-0.526599	-0.162271	0.665893	1.21777	0.25763	0.676545	-0.287281	0.149758	-0.116041	-0.154406	-0.137928	-0.381084	0.190506	0.294525	0.287891	-0.274559	-0.0250416	-0.416192	0.123494	-0.0359001	-0.349884	0.0691452	-0.0308762	0.611092	0.128857	0.0687733	0.0778446	-0.0803146	0.04058	0.190476	0.0543621	0.994653	0.629859	0.0766094	0.497416	0.752172	0.463338	0.0433549	0.219245	-0.419983	-0.244093	0.17589	*		.
O60518	-0.228482	-1.85752	-1.54089	-3.42092	-2.90426	0.582314	-2.07106	0.749777	-0.0554447	-0.547093	-0.0555439	-0.0767088	0.141072	0.0275888	0.284286	-0.225558	-0.0611525	-1.29664	-0.87306	-4.22514	-3.46607	0.982339	-0.0999298	-4.27153	-0.794295	-0.180894	-1.34674	-0.568473	0.0253458	0.401917	0.373223	0.0495736	0.213157	0.726142	0.0593421	0.13724	0.319269	0.548627	0.986096	0.698808	1.82872	1.5943	1.12991	0.895495	-0.23442	*			.
O60524	0.628091	0.0773354	-0.668886	0.478662	0.235506	-0.398329	0.393243	-0.40991	0.325651	0.0969296	-0.29662	-0.0502815	0.119659	-0.334486	0.0317783	0.203888	-0.0516396	0.0113659	0.14764	-0.427145	-0.755237	-0.0738459	-0.3326	-0.108519	0.102371	0.269896	0.64686	-0.105171	0.538998	-0.158949	0.0990124	0.14114	0.352691	0.328936	0.716088	0.116659	0.909674	0.880057	0.544047	0.293248	0.184666	0.418765	-0.108581	0.125518	0.234099
O60547	0.145144	-0.203531	-0.687382	-0.647581	-0.319647	-0.545576	0.146747	0.270729	0.641094	-0.02141	0.172854	0.434694	0.529551	0.128735	0.382069	0.898579	-0.0394592	0.00825119	0.0554428	-0.179605	0.499587	-0.109223	0.0710983	0.574314	0.17557	0.564817	-0.33362	-0.286362	0.593752	0.0222969	-0.063179	0.13136	0.339122	0.503917	0.789046	0.997982	0.0908222	0.618156	0.684871	-0.264743	0.179292	-0.0352271	0.444035	0.229516	-0.214519
O60551	-1.08109	-0.0478535	0.409079	-0.393513	0.662764	0.287548	-0.651046	-0.959721	-1.00373	0.299474	-0.256302	-0.246436	-1.69729	-1.27559	0.129415	-1.26166	0.255782	-0.0228596	0.0247746	-0.0465889	-0.411477	-0.606997	0.0734367	-0.436159	-0.146456	0.389605	0.0167065	0.0558968	0.472353	0.396564	0.254303	0.125888	0.333315	0.982567	0.730534	0.537637	0.887983	0.292994	0.0944506	-0.104922	-0.302879	0.409263	-0.197958	0.514185	0.712143
O60610	0.548554	-0.0572281	0.11097	0.711634	0.0998783	0.0913124	0.661159	0.49206	1.13175	-0.341028	0.286578	0.355234	0.29001	-0.0528412	0.0651035	-0.0676098	0.269251	0.0594463	-0.278807	-0.314018	0.0288248	0.421985	0.560347	0.0899048	-0.140594	-0.0348883	-1.15503	0.0631971	0.284652	-0.107062	-0.0760221	0.0264731	0.153572	0.264363	0.999582	0.580667	0.28253	0.0160506	0.492049	0.340024	0.0194898	-0.247633	-0.320534	-0.587657	-0.267123	*
O60613	0.0163469	-0.0390129	0.0330486	-1.01896	-0.163822	-0.133944	0.425397	-0.214859	-0.0878162	-0.0841951	-0.0581951	-0.111445	-0.233987	-0.586473	-0.216548	-0.02213	0.0960608	0.154011	0.16493	-0.398996	-0.153548	-0.246942	0.0288277	0.199865	0.204922	0.212421	-0.653587	0.392246	0.27903	0.0939026	0.0444546	0.440355	0.627876	0.923573	0.880791	0.885987	0.999007	0.514194	0.458505	-0.0955345	-0.116135	0.117892	-0.0206006	0.213426	0.234027
O60641	0.129928	-0.0278568	-0.291241	-0.837744	-0.313	0.128569	0.175258	0.384256	0.266577	-0.676145	0.128839	0.158519	0.0524893	0.00313664	0.418162	-0.460021	-0.0556192	0.700293	0.282169	0.17951	-0.120818	-0.45103	0.18972	-0.0848999	-0.0227947	-0.0731106	-2.4448	0.0145187	0.133141	0.0357151	0.212137	0.584611	0.728471	0.955643	0.949299	0.524	0.999974	0.77885	0.812332	-0.142084	-0.153108	-0.405734	-0.0110238	-0.26365	-0.252626
O60645	0.251487	-0.249935	-0.467669	0.388762	0.728571	-0.0419102	0.0869913	0.0899315	0.423309	-0.000668526	-0.216629	0.0523596	0.220519	0.0579863	0.228631	0.142095	-0.116303	0.569159	-0.0435791	0.785969	0.830619	-0.139684	-0.0749893	0.934248	0.0941772	0.0840855	-0.0405903	-0.0693588	0.321445	0.160934	0.262972	0.164892	0.378554	0.335281	0.146317	0.330896	0.939207	0.999463	0.973227	-0.274427	-0.362822	-0.292582	-0.0883944	-0.0181551	0.0702392
O60664	-0.0252008	0.0652008	-0.572277	-1.01911	0.140825	0.0068779	-0.809438	0.513193	-0.682362	2.3594	-0.331253	-0.125031	-0.0135984	-0.0658255	0.212771	-2.01229	0.951789	-0.10173	-0.230478	-2.52087	-1.95653	-0.00605869	-0.0657291	-2.6683	0.908375	0.305225	1.10682	0.0439892	-0.0987206	0.505936	-0.389338	0.0409668	0.191483	0.331556	0.0868106	0.0404033	0.830395	0.582262	0.969011	0.813829	1.20052	1.41885	0.386694	0.605025	0.218331	*			.
O60684	0.338848	-0.21038	0.158643	-1.33771	-0.995002	0.00346088	0.290525	0.171359	-0.0672789	0.282567	-0.0536671	0.268224	0.326362	0.490453	0.0364676	0.0801401	-0.0333719	-0.744766	-0.0743923	-0.819727	-0.847016	0.0367289	0.111217	-0.912975	0.417641	0.0224476	0.0356178	-0.181839	0.186649	0.203367	0.378122	0.018403	0.129905	0.538898	0.0282409	0.0442446	0.303005	0.390549	0.999546	0.281359	0.639065	0.616134	0.357706	0.334775	-0.0229316	*			*
O60716	-0.516799	0.128283	-0.180479	0.625027	0.733059	0.418369	-0.77538	0.330862	-0.618156	-0.841382	0.0616722	0.25921	0.277225	-0.700521	0.313792	-0.34883	-0.908448	-0.487474	0.432367	0.6733	-0.240947	0.225062	-0.396011	-0.113838	-0.544437	-0.218012	0.514889	0.540525	-0.469463	-0.261517	0.362396	0.713186	0.8126	0.999999	0.778377	0.999744	0.737303	0.999571	0.825953	0.00287882	-0.249119	-0.0240111	-0.251998	-0.0268899	0.225108
O60741	0.641007	0.0842457	0.567326	-0.104147	0.272808	0.000230789	0.916726	0.625864	-0.402697	-1.41357	0.303339	-0.588521	-0.760715	-0.591224	0.719178	-0.899434	-1.73664	1.85864	-0.00545311	0.595352	0.854051	-1.0538	0.181147	1.12949	-0.209856	0.225767	-3.29961	0.0977745	-0.57016	0.100389	0.299562	0.0461527	0.2044	0.959927	0.0875091	0.180789	0.172001	0.329756	0.989467	-0.219449	-1.12944	-0.987937	-0.909989	-0.768488	0.141501	*			.
O60749	0.092411	0.0913744	0.18715	0.223985	-0.0419607	0.306624	-0.267109	0.0832682	0.586341	0.100559	-0.285321	0.652134	-0.0225487	0.594814	0.647318	-0.0496387	0.110973	-0.261841	-0.35894	0.429562	0.363013	-0.0995703	-0.205753	0.391697	-0.0386181	-0.00527	0.599892	-0.078516	-0.0634937	0.0785694	0.130682	0.68216	0.795432	0.901634	0.648213	0.987737	0.948734	0.98621	0.836567	0.103351	0.181655	0.052154	0.0783047	-0.0511965	-0.129501
O60762	0.207416	1.75366	0.0355968	-0.767067	0.177902	-0.375887	0.0203028	-0.906544	3.2634	-1.35707	-0.10364	0.211667	-0.515723	-1.16139	0.212771	-1.41953	0.0302458	0.602692	0.0478992	-1.14283	-1.03848	0.315104	0.066843	-1.07975	0.0203171	-0.089016	-0.174461	-0.234684	0.442598	0.108591	0.25309	0.199661	0.415065	0.416678	0.973855	0.866903	0.188124	0.878441	0.619771	0.697114	-0.194472	0.364994	-0.891586	-0.33212	0.559466
O60763-2	-0.526076	0.351704	0.382702	-4.41058	-3.83269	-0.675232	-1.11693	0.258396	-1.24282	0.491129	-0.37259	-0.0137119	-0.00289154	0.299234	-0.358246	0.0844955	0.553801	-1.34628	-0.653379	-3.91057	-3.33307	1.24339	0.582079	-4.1032	0.675409	0.13257	1.08092	-0.23662	0.577209	0.412064	0.0241814	0.0297509	0.162823	0.926231	0.115303	0.0608653	0.274132	0.151493	0.978109	0.44458	1.73101	2.02668	1.28643	1.5821	0.295667	*
O60783	-0.0772877	0.287751	0.621057	-4.32068	-2.82906	0.324107	-0.307343	0.0699701	0.535619	0.334159	-0.806839	-0.47968	-1.79123	-0.694516	0.411525	-2.33854	-2.67534	-0.0960369	0.0283051	-3.73593	-4.0793	-0.022809	-0.224224	-3.22626	0.473825	0.437097	0.170897	0.26537	1.04839	0.392522	0.408414	0.0756136	0.262147	0.536327	0.842558	0.0556248	0.95122	0.454937	0.231195	0.989449	0.617265	2.07897	-0.372184	1.08952	1.4617	.
O60784-2	0.320352	-0.0939846	-0.291382	-1.11154	-0.77722	0.159763	-0.587743	0.323229	0.13871	-0.2877	0.391163	0.0490885	0.157195	0.0502596	-0.168448	0.0414171	-0.030858	0.127481	0.118101	-0.256865	-0.477136	-0.476912	-0.145857	-0.209641	-0.00707817	0.126123	-1.09267	-0.180779	-0.407696	-0.217133	0.0216522	0.473119	0.651593	0.999189	0.69096	0.989299	0.564946	0.9971	0.495717	-0.0246231	0.213954	-0.0623937	0.238577	-0.0377706	-0.276348
O60825-2	-0.0717154	0.571907	1.00684	0.149853	0.590275	-0.208475	0.206517	0.91345	-0.286915	1.23812	-0.0575666	0.847763	-0.786425	0.754988	1.23995	0.703588	0.523046	0.212749	-0.175411	-0.243759	0.413457	0.509204	0.331514	0.123644	0.0478287	-0.365746	1.47796	-0.0828056	0.381916	0.053133	-0.0792923	0.492218	0.664365	0.942387	0.504819	0.999185	0.795634	0.973932	0.586666	0.151739	0.390591	0.037371	0.238852	-0.114368	-0.35322
O60826	-0.283741	-0.132985	0.401673	0.323974	-0.253705	-0.0427599	-0.336956	-0.163358	-0.075736	0.0290289	0.0983887	0.236979	0.61407	0.174621	0.335299	0.35176	0.306041	-0.276777	0.27128	-0.17997	-0.104968	0.222852	0.113297	-0.0208035	-0.229025	-0.0835915	0.519625	0.0190964	-0.0286083	-0.0915508	-0.156433	0.0302671	0.163978	0.937547	0.134237	0.999742	0.0275344	0.961839	0.112431	-0.0661801	0.264715	-0.0107711	0.330895	0.055409	-0.275486	*
O60828	0.700303	0.908583	0.724007	-0.730543	1.85229	0.828808	-0.00639057	0.612757	-0.372055	0.156264	0.167496	-0.558669	-0.317048	-0.175496	-0.724343	-0.992408	-0.586078	-1.03575	0.0234795	-0.21147	0.196599	-0.155065	-1.26752	-0.21871	0.462373	0.158607	0.00526524	-0.459672	-0.292745	0.00734425	0.249322	0.00878254	0.0912017	0.0194565	1	0.543446	0.0150423	0.33118	0.521837	0.883178	0.0024199	0.399847	-0.880758	-0.483331	0.397427	**	.	*
O60831	-0.0757456	0.0179291	-0.0686474	-0.66535	-0.389938	-0.240498	-0.627109	-1.7205	0.0489788	-0.063076	-0.407847	0.258648	-1.14131	0.185789	-0.0778542	-3.00796	0.265673	-0.0745487	0.0990372	-0.0991344	-0.149808	-1.1342	0.20084	-0.190584	0.00346375	0.0697365	0.297342	0.1465	-0.0146885	-0.109531	0.0109253	0.404499	0.599061	0.916257	0.819958	0.900123	0.993847	0.5241	0.404888	-0.220804	-0.305865	0.250306	-0.0850612	0.47111	0.556171
O60832	-0.576321	-0.487269	0.00321102	0.637393	-0.37205	0.00067234	-0.0624676	-0.0241899	-0.687011	-0.0133896	0.480042	-0.534441	1.0906	-0.410002	0.258615	1.47291	-1.61791	-2.64216	-1.28604	0.195024	0.0427141	0.353564	-0.944969	-0.706514	-0.480305	0.44788	0.243914	0.626259	-0.097805	0.753256	0.787872	0.091057	0.285931	0.516288	0.205904	0.0780459	0.892428	0.576383	0.933978	0.5384	0.80343	1.03849	0.265031	0.500093	0.235063	.
O60841	0.314988	-0.0303268	-0.169163	-2.57942	-2.08383	0.021759	0.0376482	0.525433	0.00456047	-0.0584717	0.364007	0.115633	0.224401	0.311453	0.141756	-0.131706	-0.140837	0.113008	0.137274	-2.82055	-2.49199	-0.010581	-0.35153	-2.79613	-0.243112	0.209455	0.137942	-0.255992	-0.113452	-0.0843439	-0.0224829	0.0582125	0.229847	0.399296	0.0543704	0.124899	0.618929	0.835633	0.987286	0.734539	1.27764	1.12121	0.543096	0.386676	-0.15642	.			.
O60861	-0.172555	-0.130682	-0.490803	0.0520096	1.04729	0.924097	-0.680991	0.112898	0.347597	-0.493426	-0.209011	-0.22511	-0.471812	-0.113633	-0.17784	-1.32534	-0.415574	-0.50071	0.600721	1.02449	-0.249038	-0.0408659	-0.185968	0.290089	-0.125166	0.0448093	-3.4675	-0.0413303	0.294033	0.00807571	0.107597	0.275173	0.486973	0.999934	0.507526	0.49776	0.487909	0.480119	0.999908	-0.0220073	-0.563071	-0.588315	-0.541064	-0.566308	-0.0252436
O60869	-0.905953	0.984491	0.186705	0.510471	-1.70829	0.839176	-0.172053	-0.280695	0.278057	2.51521	-2.16814	0.747319	-3.30203	1.061	-0.334432	-1.73845	-1.07083	-0.208239	0.709524	0.727682	0.495103	0.701074	-0.528948	-0.875355	0.107248	0.161625	-3.56922	0.284756	-0.359098	0.0193367	0.891516	0.744798	0.832322	0.993415	0.751883	0.894185	0.858712	0.96199	0.992981	-0.175622	-0.682128	-0.497811	-0.506506	-0.322189	0.184317
O60879	0.156953	-0.285845	0.405262	-2.59843	-4.2694	-0.843191	0.0617666	-0.2234	-0.230019	-1.30793	1.33118	1.74416	2.14752	-0.259347	-1.156	1.4458	-0.065217	0.774042	0.552179	-4.02512	-4.01583	-0.230304	0.593407	-3.23836	-0.588976	0.335913	-0.734941	-0.000141144	-0.277056	0.233486	0.086298	0.119059	0.326004	0.916407	0.116644	0.451125	0.290465	0.780196	0.863658	0.50041	1.85502	1.23494	1.35461	0.73453	-0.62008
O60883	-0.679709	0.324152	0.653913	-2.41634	-2.21719	-0.417772	-0.752248	0.244276	-1.15133	-0.433786	-0.0170012	0.359591	-0.194069	-0.00753403	0.503492	0.852045	-0.20503	-0.0408993	-0.338572	-2.01752	-1.98388	-0.315703	-0.0809231	-2.45128	-0.0598402	-0.0296965	1.83053	0.412881	-0.0635157	0.136699	0.269523	0.013266	0.112979	0.881511	0.074008	0.0268573	0.229699	0.0897993	0.943357	0.32021	1.1399	1.38934	0.819686	1.06913	0.249441	*			.
O60884	0.31392	0.00862694	-0.454269	-0.0678234	-0.0261326	0.0726643	0.526004	0.201822	0.538441	0.115249	0.300503	0.252067	-0.313363	0.52988	-0.929008	0.295375	-0.696376	0.35467	1.24075	-0.440876	-0.460696	-0.155091	0.230768	-0.222795	-0.0406284	0.0626507	0.133221	-0.0859623	-0.0661488	-0.307762	-0.0733643	0.779051	0.854549	0.996646	0.931143	0.939111	0.826699	0.845278	1	0.0455902	-0.133814	-0.132104	-0.179404	-0.177694	0.00171002
O60890	0.602933	0.487598	0.838854	0.404232	0.370457	0.191122	-0.251288	0.565702	0.146391	-0.251043	0.155475	0.119635	0.187557	-0.153872	0.270176	0.170982	-0.175915	1.65351	0.972462	0.545328	-1.14225	-0.870551	-0.375704	0.381134	-0.0564022	0.163834	-0.466787	-0.18375	-0.437805	-0.233284	0.0731354	0.255301	0.470527	0.865024	0.967101	0.653721	0.574761	0.209239	0.878866	0.206614	-0.125901	-0.329284	-0.332515	-0.535898	-0.203383
O60927	-0.190244	0.168449	0.00397491	-1.93573	-0.248236	0.217091	0.245812	0.344635	0.289463	-0.113697	-0.562856	-0.0195999	-0.942286	-0.0522652	0.161907	-1.2109	-1.49849	-0.0412292	0.00661659	-0.941862	-0.767215	-0.173106	-0.244593	-0.710262	-0.0795517	0.0823669	-1.52493	-0.263952	0.161476	-0.0675106	0.021637	0.533165	0.693567	0.777294	0.980126	0.949548	0.511498	0.980378	0.784446	0.287482	-0.119537	0.171598	-0.407018	-0.115883	0.291135
O60936-3	0.129979	0.681635	-0.455936	-3.84748	0.452427	0.68837	0.629478	0.00681877	0.667326	0.526515	-2.23273	0.513204	-0.350511	0.327559	0.562112	-1.55081	-0.35999	1.44835	-0.142162	-1.67453	-1.73956	-1.17024	-0.447296	-2.22305	1.14027	1.11025	-2.46969	0.751076	-0.107523	-0.731504	-1.35933	0.71036	0.81195	0.678288	0.858502	0.813214	0.987923	0.997641	0.999315	0.733409	0.529203	0.611721	-0.204206	-0.121688	0.082518
O60939	0.133676	-0.370956	0.327456	-0.237593	-1.07026	-0.345791	0.154536	0.0181828	0.111799	-0.687016	0.057169	-0.0754251	1.21402	-0.0123014	0.224084	0.31104	0.844089	0.501621	0.101585	-0.966106	-0.726754	-0.244128	0.234829	-0.610485	-0.161844	-0.113104	-1.46396	-0.119894	-0.246462	-0.200771	-0.014267	0.170822	0.383329	0.978815	0.295711	0.988664	0.447138	0.883823	0.17021	0.1021	0.478662	-0.0872658	0.376562	-0.189366	-0.565928
O60941	0.199145	0.285845	-0.722834	0.0289993	-1.35795	0.283552	-0.102344	-0.330736	0.462032	-0.105549	0.328624	0.635226	-0.389983	0.256088	-0.897657	-0.389429	-0.947114	-1.23947	-0.33893	-0.772474	-1.72413	-0.208865	0.23535	-1.74335	-0.134572	-0.562137	-0.0751047	-0.096694	-0.0494375	-0.0211668	-0.253715	0.0861609	0.278469	0.103367	0.160417	0.162963	0.997954	0.99954	0.999912	0.688044	0.638686	0.657006	-0.0493584	-0.031038	0.0183204	.
O75027-2	0.315045	0.0673885	-0.0988121	-1.07183	-0.516039	0.393984	0.289487	0.374208	-0.0481739	-1.17785	0.969107	0.418164	0.498136	-0.281354	1.05257	0.777587	0.553853	-0.32575	0.383253	-1.28208	-1.00544	-0.00459957	-0.0521431	-1.28462	-0.414429	-0.165148	0.718313	-0.107813	0.108316	-0.404987	-0.289282	0.0690648	0.251294	0.394354	0.0420825	0.532331	0.548587	0.998609	0.506098	0.477449	0.861475	0.430908	0.384026	-0.0465411	-0.430567	.			*
O75037	0.233527	-0.388527	-0.133451	-0.319529	-0.649265	-0.020895	-0.00177097	-0.0304813	0.784704	-1.18005	0.0526237	0.308646	0.315251	0.00499248	0.859639	0.378448	-0.293494	0.264517	-0.0957603	-0.959131	-0.43609	-0.387502	-0.22876	-0.458841	-0.349697	-0.0449867	-2.84717	-0.389605	0.179487	-0.461643	-0.0963974	0.247789	0.463143	0.835633	0.65566	0.8908	0.982714	0.397914	0.252436	0.270386	0.384552	-0.244064	0.114167	-0.514449	-0.628616
O75044	0.0703077	0.0114708	-0.0947342	0.340734	-0.0643234	-0.156702	0.259995	0.309361	0.206636	-0.395005	-0.391087	0.401166	0.176688	0.178872	0.544368	0.370339	0.226302	0.450907	0.0820923	-0.321991	0.334104	-0.127772	0.0534744	0.0948639	-0.162928	0.150501	-0.588318	-0.293898	0.0814648	-0.114878	-0.149942	0.170611	0.383265	0.999214	0.97411	0.367448	0.988778	0.259285	0.169398	0.0172718	0.0581444	-0.234811	0.0408726	-0.252082	-0.292955
O75051	-0.433914	-0.446467	-0.503676	3.04042	2.26693	0.174098	0.375881	-0.335572	0.0628729	-1.49405	-0.0296803	-0.189113	-0.70563	-0.143954	-0.130675	0.444877	-0.544204	0.885557	1.38876	2.51954	1.37242	-0.681931	-0.0916119	2.07179	0.259752	0.64682	-2.7074	0.30319	0.843584	0.257126	0.410397	0.0969853	0.293333	0.699572	0.0824008	0.285639	0.431217	0.833245	0.924714	-0.599632	-1.41542	-1.06444	-0.815784	-0.464807	0.350977	.			.
O75061-4	0.384014	0.254045	-0.320888	-0.14268	-0.0355368	0.131721	0.101675	0.291898	0.165603	-0.889593	0.449143	-0.479683	-0.0469551	-0.108572	-0.762625	0.366177	-0.742142	0.0180435	-0.171598	0.15513	-0.0978041	-0.643155	-0.182081	-0.205938	-0.197855	-0.0694084	-1.68806	-0.0769691	-0.362291	-0.179644	-0.00918579	0.159977	0.375417	0.634907	0.950546	0.791442	0.292381	0.155273	0.973858	0.253263	-0.115724	-0.208001	-0.368987	-0.461264	-0.0922771
O75064	0.422596	-0.149701	-0.169089	1.47769	0.262565	0.703446	-1.8078	-0.0141478	0.202022	-0.789168	0.729378	-0.131051	0.0723009	-0.25386	0.172494	-0.256619	-0.66326	0.164633	0.164379	0.678259	0.257813	-1.79786	-0.826239	-0.2812	-0.0799179	-0.0542679	-1.9065	0.538614	-0.256769	-0.0432816	-0.0256538	0.757483	0.839889	0.813703	0.994995	0.999894	0.911243	0.776759	0.989568	0.337381	0.0943431	-0.026795	-0.243038	-0.364176	-0.121138
O75077	0.442073	-0.385754	-0.221928	-0.788151	0.100935	0.303885	0.075223	0.0101452	0.0439606	0.126181	-0.00159359	0.139725	0.553923	0.129026	0.189547	0.297737	0.233274	0.0892582	-0.119278	0.131241	-0.0894384	0.0851068	-0.265533	-0.144678	-0.140165	-0.357944	-2.60993	0.157097	-0.48797	0.220055	0.0754738	0.135018	0.345228	1	0.782953	0.477333	0.744906	0.430586	0.0924828	-0.00186315	0.253238	-0.404295	0.255101	-0.402432	-0.657533
O75078	0.348653	-0.322159	-0.403723	-1.60579	-0.682295	-0.236723	0.784549	0.221201	0.246786	-0.34563	0.720867	0.208302	0.542407	0.382428	0.579515	1.2964	0.572719	0.933779	0.00639725	-1.20743	-0.791778	-0.374566	0.285603	-0.393127	0.151255	0.215084	-0.513809	0.40308	1.65791	-0.0190887	0.39892	0.0826283	0.274034	0.999452	0.161124	0.395161	0.15476	0.404538	0.957431	0.036883	0.714786	0.547782	0.677903	0.510899	-0.167004	.
O75083	-0.0654593	0.193329	-0.432892	-0.483999	-0.939959	-0.707315	0.220929	0.119465	-0.0937767	0.408692	0.36743	0.312644	0.379548	0.273944	-0.0437632	1.01794	0.269883	0.0676804	-0.248875	-1.0824	-0.423306	0.07479	0.242966	-0.889763	0.150382	0.0828581	1.33167	-0.194631	0.412869	0.142409	-0.192792	0.00783295	0.0886187	0.983742	0.0236036	0.0944336	0.0351235	0.142727	0.944534	0.0794029	0.695991	0.570238	0.616588	0.490835	-0.125753	**	.		*
O75093	0.929073	0.118009	0.0924082	-0.0393934	0.996575	-1.37887	1.02487	0.57467	0.946822	0.131705	-0.454029	-0.611377	-0.455876	0.0698233	-0.655402	-0.253919	-0.298368	-1.69937	-0.19383	-0.738821	0.0534964	-0.182094	-0.446474	0.134008	-0.200525	0.853291	-0.263031	0.0536938	1.09757	0.555544	0.283857	0.0188446	0.131437	0.0557813	0.977641	0.0894447	0.109899	0.99984	0.166171	0.801697	0.123082	0.779069	-0.678615	-0.0226273	0.655987	*		.
O75110	0.33859	0.0750713	0.0500183	0.0404205	0.0343876	-0.519154	0.315125	-0.285583	0.101528	-0.44479	0.572127	-0.0358315	0.242188	-0.0846863	-0.344276	0.999834	-0.313328	0.753716	0.121244	0.355774	0.139106	-0.356044	0.0464649	0.345619	-0.127438	-0.0361423	-0.777174	0.0653591	0.239651	0.122223	-0.0972824	0.53523	0.694522	0.757811	0.910106	0.476729	0.988614	0.943691	0.834257	-0.184128	-0.126935	-0.288098	0.0571931	-0.103969	-0.161162
O75116	-0.209634	0.131302	-0.0653286	-0.182251	-0.335243	0.167786	0.136168	-0.541611	0.0199661	-0.449589	0.104508	0.14035	0.470348	-0.0266342	0.339357	-0.161982	-0.11944	-0.195543	-0.391508	0.148455	0.296861	-0.383914	-0.294128	0.235094	-0.221157	-0.113016	-1.4317	-0.106062	-0.119623	0.0616817	0.0892296	0.439886	0.627729	0.999808	0.907608	0.770561	0.85529	0.782543	0.360821	-0.0141231	0.120641	-0.179423	0.134764	-0.1653	-0.300064
O75122	0.830265	0.362731	1.04652	0.537648	0.402547	-0.0618982	-0.315815	1.4575	-0.488225	1.15908	-2.03561	0.139099	0.326778	0.637184	0.185957	0.111267	-1.98406	-0.0560207	-0.581482	0.590618	-1.21468	0.582677	-1.69015	-0.99412	0.457674	0.349949	1.40041	-1.48829	-0.722164	-1.24547	0.184999	0.296206	0.508063	0.257516	0.928554	0.914743	0.565774	0.633886	0.999909	0.899482	0.297914	0.328609	-0.601568	-0.570873	0.030695
O75122-3	0.157489	-0.856272	-1.46728	-0.606184	-0.56064	-0.12924	-0.640563	-0.0619144	-0.299587	2.03644	-0.64195	2.44709	-1.10824	2.87224	2.88675	-1.14301	-1.11804	-0.540661	2.58411	-0.690847	-1.0803	-0.246902	-0.185326	-0.615934	-0.479189	2.56258	-2.46513	-0.592598	-0.730665	-0.706841	-0.236784	0.251851	0.466733	0.942952	0.595448	0.982773	0.24252	0.998175	0.374828	-0.385185	0.889747	-0.267538	1.27493	0.117646	-1.15729
O75129	-1.63153	-0.245559	-0.40141	0.566751	0.634835	0.653552	-1.07741	0.00233936	-1.92176	2.09476	-1.93099	0.166195	-1.25	1.05038	0.827061	-0.328308	-1.36334	-2.55628	-0.15066	1.62949	-0.328507	0.458598	-0.25988	1.442	-0.937756	0.569431	-0.00312042	0.161924	0.724361	0.183598	-0.310957	0.85412	0.902927	0.885912	0.996444	0.999983	0.952387	0.86981	0.994285	-0.413559	-0.125316	0.0218176	0.288242	0.435376	0.147134
O75131	-0.397252	0.0883045	0.317963	-0.158216	-1.48132	-0.261902	-0.702981	0.082674	0.00372314	0.876283	0.458515	0.0694933	0.538651	0.531304	0.596484	1.01759	0.447993	0.823708	-0.140854	-1.19933	-0.772937	0.415229	0.39043	-1.49019	0.377941	-0.399775	1.78126	-0.479362	0.213634	0.0593147	-0.208019	0.0377633	0.183119	1	0.0748164	0.523644	0.0537386	0.479737	0.677601	0.003214	0.849032	0.474134	0.845818	0.47092	-0.374898	*			.
O75145	0.154763	-0.0192986	-0.0979443	0.33017	0.343954	0.0226212	0.210011	0.157326	0.172028	-0.591362	0.651555	-0.0461617	0.133823	-0.275824	0.253368	-0.131056	0.15597	0.619436	0.071125	0.741884	0.694558	-0.413907	-0.113531	0.578938	-0.0938044	0.198106	-2.98904	0.138974	0.185754	0.07866	0.184562	0.292441	0.504392	0.950013	0.807003	0.253217	0.977815	0.464338	0.714529	-0.1697	-0.292426	-0.639328	-0.122725	-0.469628	-0.346902
O75146	-0.0493984	0.099515	0.170152	-0.235406	-0.317929	0.303681	-0.307562	0.31778	-0.0200338	0.494467	-0.243203	0.218616	-0.663191	-0.378302	0.551905	-0.568029	0.17222	-0.110956	-0.257715	-1.12925	-0.630534	-0.456273	-0.226713	-0.688969	0.108717	0.147358	0.584862	-0.0482121	0.251146	-0.113331	-0.0399227	0.0105261	0.101136	0.0357539	0.0757584	0.00956637	0.991527	0.868757	0.741428	0.495702	0.448118	0.627289	-0.047584	0.131587	0.179171	*		*	.
O75150	0.0878315	0.215201	-0.88429	1.03506	0.580329	0.469932	-0.760878	-0.265132	0.0113287	0.239061	-0.229299	-0.575438	-0.797092	0.0983715	-1.44853	-0.288776	-0.51034	-2.15165	-0.198805	-0.0224323	0.275275	0.456578	-0.895563	0.538195	0.154389	-0.127463	0.829152	0.268794	-0.340053	-0.72602	0.221837	0.379768	0.580382	0.744807	0.970141	0.798358	0.439282	0.999972	0.518086	0.339862	-0.153519	0.325577	-0.493381	-0.0142853	0.479096
O75153	0.19814	0.251261	0.44833	0.542068	-0.204195	0.113613	0.114545	-0.241909	0.411358	-0.670921	-0.273105	-0.0476036	0.122425	0.55011	-0.419579	0.231869	-0.321005	-0.0450802	0.0261879	0.349829	0.0734701	0.12033	0.219772	0.55736	-0.112736	0.0120888	0.0242615	-0.116352	0.37608	0.192158	0.0328922	0.157955	0.373938	0.999988	0.21659	0.830243	0.183023	0.8205	0.685084	-0.0045133	-0.289457	-0.127639	-0.284944	-0.123126	0.161818
O75155	-0.244482	-0.946553	-0.00857258	-0.232692	0.136739	-0.768588	-0.498817	0.357358	0.508502	-1.22769	0.153108	0.955429	0.237301	-0.0794353	-1.4948	0.574728	-0.796638	-0.437492	0.539022	0.581486	0.535327	-0.566777	-0.0864334	1.11622	-0.273588	-0.615917	-1.29456	0.378328	0.419455	-0.533319	0.196905	0.479518	0.655943	0.582604	0.565487	0.5285	0.999896	0.99815	0.999566	-0.428761	-0.449943	-0.486293	-0.021182	-0.0575316	-0.0363496
O75157	0.0838556	0.0937538	-0.669561	0.351572	0.418917	0.151329	0.00172901	0.0304337	0.110449	-0.483685	0.201027	0.131698	-0.531922	0.446591	-0.168014	-0.284762	-0.582334	-0.483959	-0.225409	0.426762	0.111613	-0.215568	-1.31974	0.218567	0.0429316	0.100574	-0.832227	-0.391555	-0.0953932	-0.189231	0.111049	0.504949	0.67352	0.542657	0.994079	0.998676	0.677519	0.642285	0.999676	0.276142	0.0536085	0.033412	-0.222534	-0.24273	-0.0201965
O75165	0.0164194	0.192564	0.0808258	-0.182476	-0.250229	0.0498981	0.161908	0.393236	0.559319	-0.0557432	0.319876	0.0174818	0.648431	-0.0979929	0.0443869	0.581853	0.154885	-0.0215607	-0.178534	-0.178137	-0.0933924	-0.149381	0.0469418	-0.029377	-0.276242	-0.268708	0.612073	-0.0142088	0.080575	0.305459	-0.296901	0.196339	0.412236	0.443367	0.170828	0.871052	0.898821	0.893587	0.547165	0.199702	0.287853	0.106498	0.088151	-0.0932037	-0.181355
O75167-4	-0.493747	0.0163975	-1.21828	0.626955	0.156437	0.0255814	-0.360372	0.938549	-0.623936	-0.536563	0.517511	-0.671411	0.639524	-1.10881	0.644616	0.155955	-0.51571	0.559544	0.370857	1.30385	1.15464	-0.240874	-0.701591	0.884083	0.135981	0.33555	-0.305582	-0.1731	0.343754	-0.140562	0.0242138	0.244903	0.460722	0.268865	0.282366	0.543758	0.999997	0.972181	0.970958	-0.57939	-0.585149	-0.444323	-0.0057587	0.135067	0.140826
O75170	0.0802078	0.198735	0.498727	-0.706162	0.0491476	0.385087	0.125793	0.326379	0.614053	-0.206869	0.124686	0.582096	0.211258	0.133472	0.441145	-0.296171	0.354197	-0.660593	-0.286966	-0.656631	-0.150281	-0.574363	-0.191471	-0.323534	0.00170803	0.00136089	-0.613097	0.00407314	-0.0984468	0.0840597	0.0480318	0.00234856	0.0483819	0.00365439	0.00525758	0.206959	0.999965	0.348242	0.393971	0.580926	0.57424	0.324504	-0.00668628	-0.256422	-0.249735	***	*	***	**
O75175	-0.334955	0.296193	0.831807	2.79516	0.187211	0.119491	0.625847	-0.4435	-0.103147	0.276196	-1.05004	0.118142	-0.179938	0.223655	0.273757	-0.628539	-0.141406	0.436136	-0.0827141	-0.497812	-0.998187	0.234624	-0.182863	0.803816	0.19409	0.00537872	-1.29624	-0.357891	-0.622347	0.0546112	-0.0259323	0.183207	0.397175	0.522586	0.992842	0.904488	0.333468	0.179138	0.973007	0.482568	-0.097521	-0.251619	-0.580089	-0.734187	-0.154098
O75208	0.0695391	-0.321981	-0.707869	-0.541946	-0.574131	0.0426617	-0.171058	-0.619015	-0.591784	-0.658834	0.297219	0.00596046	-0.13496	-0.485909	0.57408	0.54166	-0.266968	0.529806	0.516655	-0.82826	-1.9669	-0.261758	-0.433424	-0.901501	-0.274668	-0.100042	-2.24829	0.548182	-0.137451	-0.445013	-0.0911674	0.516156	0.682427	0.990266	0.52349	0.994624	0.659526	0.999976	0.678497	0.0984021	0.461942	0.0852751	0.36354	-0.013127	-0.376667
O75223	-0.690833	0.672173	0.588032	-3.5372	0.106209	-0.850571	-0.340905	0.66033	-0.782602	-0.556377	0.515836	-0.843315	-0.0603886	-1.34354	-0.0313473	0.968969	0.336647	0.935398	0.977989	0.812557	1.0654	0.173789	-1.48917	0.145283	0.85438	0.155575	-0.71418	0.59457	0.197313	1.05597	0.790264	0.225067	0.440736	0.326402	0.745383	0.999757	0.886876	0.283295	0.692983	-0.838394	-0.501153	0.0446647	0.337241	0.883058	0.545818
O75251	0.17861	-0.28498	-0.0579596	-0.307807	-0.172717	0.0107546	0.233337	0.325683	0.075408	-0.82056	0.187718	0.105833	-0.366335	-0.164688	-0.0485115	0.337912	-1.25121	0.776052	1.0659	-0.489388	-0.494082	-0.421876	1.07876	-0.236671	-0.496498	-0.119267	-0.406496	0.122261	-0.177933	-0.489029	-0.112387	0.265124	0.478615	0.872348	0.314359	0.366781	0.700124	0.752839	0.999952	-0.182634	-0.435151	-0.422578	-0.252517	-0.239943	0.0125735
O75306	0.182553	-0.113113	0.118753	0.126608	0.0492821	-0.303356	0.389504	0.174837	0.0865574	-0.945731	0.223635	0.0745001	0.0195456	-0.258191	0.497397	0.240666	-0.446113	0.208023	-0.0421581	-0.197571	-0.0919695	-0.380019	-0.118423	0.200033	-0.554588	-0.15419	-0.232822	0.111881	-0.229605	-0.489717	-0.162907	0.215752	0.430428	0.784675	0.999716	0.650623	0.709834	0.154791	0.682834	0.139367	-0.0139885	-0.184266	-0.153356	-0.323634	-0.170278
O75312	0.380574	0.8946	-0.161953	1.67154	0.512033	-0.0397186	0.013833	0.182444	0.184256	1.30131	-0.425598	0.717664	0.313823	0.632705	-4.96885	0.697909	-0.902106	-2.10673	-0.687571	0.316196	0.225308	0.801499	-0.610796	-0.203278	0.267384	-0.499336	-0.683052	-1.76332	-0.415039	-0.588305	-0.626799	0.361114	0.562678	0.62326	1	0.967237	0.589768	0.34251	0.965993	0.727803	-0.00551852	-0.291871	-0.733321	-1.01967	-0.286352
O75317	-0.0120955	0.0215931	0.139664	0.565077	0.720272	-0.474398	0.664294	0.337967	0.0546246	0.314322	0.417248	0.575419	0.549953	-0.0120573	1.2043	0.731221	0.131801	0.259373	-0.20463	0.00699997	0.530929	-0.249455	-0.0595074	0.518976	-0.377729	-0.0447617	-0.702703	-0.231308	0.31073	-0.318581	-0.745802	0.00295706	0.0537646	0.933543	0.223067	0.171384	0.458948	0.0394053	0.00153461	0.109442	0.374356	-0.41612	0.264915	-0.525562	-0.790476	***	.
O75323	0.304139	0.00478744	-0.0781384	-0.119505	-0.0989895	0.167288	0.49273	0.495625	0.27512	-0.553028	0.237351	-0.0331402	0.0238876	-0.435516	0.0372696	-0.460091	-0.325708	-0.0994339	-0.0310249	-0.593647	-0.522113	-0.354142	-0.0362625	-0.251778	-0.281906	-0.00216293	-0.126385	0.0359612	-0.063282	-0.188261	-0.0267372	0.00514062	0.0735293	0.00553406	0.906246	0.499346	0.0227645	0.159986	0.857741	0.430111	0.0811497	0.176518	-0.348961	-0.253593	0.0953686	**	.	**
O75326	0.151345	-0.822649	-1.43586	-2.09823	-0.988235	-0.172974	0.406051	-0.223743	-0.598431	0.763361	-0.260959	0.296526	-3.07899	0.828974	0.351219	-0.767912	-1.24047	-0.355413	-0.689362	-0.963385	-0.325154	-0.0860624	-0.484076	-0.416048	0.443995	-0.191759	-1.79706	-0.38142	0.202187	1.00506	0.395956	0.630481	0.759735	0.982629	0.997793	0.814087	0.938486	0.568747	0.884754	-0.168311	0.085683	0.428065	0.253994	0.596376	0.342382
O75334	0.0461588	0.340931	0.0146618	0.451693	0.261797	0.107498	-0.273768	0.221832	0.209974	-0.824755	0.58068	-0.400507	0.35828	0.0649261	-0.111872	0.373907	-0.241301	0.166893	0.0298748	0.631802	0.157756	-0.168494	-0.0842171	0.502369	-0.0844078	-0.0886955	-1.35141	0.230873	-0.137854	-0.129694	0.270355	0.273969	0.486209	0.999413	0.755019	0.33339	0.786156	0.33967	0.86104	-0.0231493	-0.201649	-0.360973	-0.1785	-0.337824	-0.159324
O75335	0.29279	0.196695	0.356047	0.350058	-0.339687	0.44809	0.379401	0.0515041	0.515245	-0.666432	0.672615	0.00683689	0.456605	-0.187272	-0.111672	0.0370092	-0.0525675	0.557009	0.545845	0.694273	0.533395	0.155128	-0.0043602	0.951635	-0.352362	-0.245001	-1.54945	0.408979	-0.372087	-0.10454	-0.0893917	0.00552576	0.0744254	0.648572	0.138613	0.0042448	0.652173	0.0410622	0.365838	-0.240402	-0.471028	-0.81954	-0.230626	-0.579138	-0.348512	**	.
O75340	0.240735	0.620386	0.377682	-0.765902	0.0441628	0.218569	0.699437	0.0981064	0.72147	0.0207233	-0.0672541	-0.025465	0.32213	-0.102369	0.134373	-1.09994	0.264097	-0.440477	-0.616758	-0.0729961	0.0543318	-0.241292	0.425241	-0.172976	0.414657	-0.147471	-0.25793	0.193234	0.210649	0.275073	-0.391522	0.220103	0.434851	0.212476	0.977682	0.798892	0.369855	0.730996	0.9484	0.402649	0.0829195	0.194516	-0.319729	-0.208132	0.111597
O75347	-0.507668	0.805365	0.300514	-0.26376	0.31978	0.204266	-0.207612	-0.372787	0.711033	1.09546	-1.28294	-0.0566702	-0.20321	0.162	0.188636	-4.38248	-0.494863	-0.0308132	-0.0254288	1.30892	1.55474	0.252789	-0.576723	1.00654	0.161686	-0.186575	-5.74589	-0.222507	-0.378567	0.268154	-0.464712	0.204753	0.420685	0.944604	0.420004	0.239004	0.703273	0.454506	0.971059	-0.388673	-1.12034	-1.43692	-0.731662	-1.04825	-0.316585
O75348	0.650117	-0.517046	0.122164	0.48497	0.520994	0.375071	0.633405	-0.190042	-0.305567	-0.0790329	0.186957	0.1838	0.231533	0.297819	-0.120255	-1.46335	0.317972	-0.709145	0.397552	0.0756073	-0.148847	-0.319825	-0.226736	0.163044	-0.163312	-0.042531	-6.22656	0.0342264	0.00762463	-0.267247	-0.328502	0.238846	0.456097	0.953107	0.999734	0.495899	0.969912	0.20145	0.417246	0.306882	0.0541948	-0.888279	-0.252688	-1.19516	-0.942473
O75351	0.216178	0.192921	0.280762	0.458626	-0.304031	0.259186	-0.0245848	0.435997	-0.172939	1.04961	-0.167651	-1.03694	-0.617207	0.576574	-0.171106	0.168276	-0.0636578	-0.121811	-0.673548	-0.570261	-0.326444	-0.389617	-0.348133	-2.18673	0.591002	0.699173	1.63179	0.156002	-0.0806217	0.609072	1.06482	0.00144191	0.0402718	0.0359951	0.155326	0.000705204	0.9064	0.273579	0.094913	0.80863	0.626744	1.32683	-0.181886	0.518196	0.700082	***	*	*
O75363	-0.785618	-0.287089	-0.313201	-1.767	-0.940215	-0.0282679	-1.09433	0.321622	0.184133	2.67943	-4.77917	0.331088	-0.895871	1.78167	-0.465413	-2.97574	0.977262	0.517731	0.731232	-1.08652	0.539353	1.74469	1.03459	0.478886	2.23562	0.36409	-1.51847	-2.94715	1.09907	1.54349	0.928818	0.502716	0.672171	0.550615	0.648593	0.982097	0.999133	0.784367	0.85876	-1.08904	-0.984053	-0.322073	0.104985	0.766966	0.66198
O75363-2	-0.957841	-0.505066	-0.692766	-0.632923	1.21512	0.33532	-3.66643	0.166153	-0.861992	1.91737	-3.35029	-0.366637	-0.996881	0.911294	0.288795	-1.50302	0.832246	-0.830778	-0.707354	-1.09501	0.607818	0.246648	-0.593809	0.469427	1.74682	-0.0414543	-1.35807	-2.00229	0.958782	1.26187	0.322882	0.743123	0.831679	0.953057	0.999998	0.942958	0.952663	0.682968	0.932653	-0.350404	-0.0115251	0.398799	0.338879	0.749203	0.410324
O75367	-0.478342	0.00101376	0.245927	0.381808	0.286374	0.254592	-0.537355	-0.241248	-0.922791	1.63107	0.804208	-0.0270519	-2.29143	1.06888	-0.276718	-1.51779	-0.88093	-0.708176	0.0870304	0.307287	0.0555658	0.626019	0.184744	-0.343733	0.15086	-0.316095	0.734367	0.242275	0.106184	-0.0544319	0.033144	0.858944	0.906069	0.982881	0.947886	0.995103	0.997193	0.92508	0.859025	-0.142044	-0.21604	0.0982236	-0.0739958	0.240268	0.314264
O75368	-0.0232649	0.0105591	0.252285	-0.429733	-0.242823	-0.0641365	0.504914	0.437607	0.00287819	0.574215	0.731835	-0.0766487	0.504807	0.0950909	0.358696	0.297983	1.32017	-0.00212479	-0.216679	-0.563782	0.122296	0.126687	-0.165228	-0.181608	-0.0688667	-0.16312	0.271902	0.137068	0.224001	0.0916367	-0.401701	0.0059034	0.0778224	0.692566	0.005474	0.844685	0.0467146	0.995569	0.0413208	0.175586	0.601545	0.138765	0.425959	-0.0368211	-0.46278	**	.		**
O75369-8	-0.947806	-0.546492	-0.690428	0.756184	1.3365	0.571484	-1.71924	-0.245501	-0.896015	1.12136	-1.99649	-0.394989	-0.94002	0.553394	-0.212242	-1.05206	0.0504932	-0.847383	-0.531105	-0.908209	0.542993	0.516679	0.0859871	0.286337	1.07206	-0.525972	1.49061	-0.826881	0.329016	0.415049	-0.330736	0.595717	0.735489	0.988327	0.953826	0.875308	0.996149	0.682022	0.574009	-0.142491	-0.236718	0.353978	-0.0942274	0.496469	0.590696
O75380	0.402019	0.0769377	0.172599	-0.16426	0.0987921	0.130113	0.506308	0.334157	0.161706	-0.936131	0.543374	0.1558	0.154949	-0.26092	0.463692	0.0635643	0.118593	0.274193	-0.0471783	-0.408701	-0.307435	-0.542909	-0.228329	-0.102037	-0.408239	-0.0694733	-1.26557	0.194201	-0.274868	-0.441704	-0.0764103	0.0361841	0.179818	0.176616	0.60954	0.887899	0.821516	0.0371009	0.21981	0.385558	0.232493	-0.139952	-0.153065	-0.52551	-0.372445	*
O75381	-0.888019	0.402723	-1.52789	-1.93978	-2.69517	0.845755	-1.76244	-2.28202	0.838715	-1.41232	0.578294	0.555786	-0.0463963	0.204296	-0.538473	-0.238068	-0.520664	-3.14095	-0.0574989	0.441906	-0.375354	-0.233535	-0.318472	0.000566482	-0.17008	-0.212404	-3.38471	0.537539	-0.718262	-0.158024	0.202881	0.551806	0.707173	0.850248	0.937765	0.999953	0.478425	0.874036	0.921408	-0.474712	0.348998	-0.0313901	0.82371	0.443322	-0.380388
O75382	-0.376529	-0.660519	-0.476526	-0.222248	0.186071	-0.208509	-0.784154	-0.164515	-0.345581	-0.0472202	0.255704	0.00729752	-0.241392	0.190544	-0.0522327	-0.134382	-0.217424	0.0764847	0.144352	1.10077	0.804482	-0.236768	0.137207	1.13272	-0.104918	0.00648499	-0.845911	0.133993	0.392147	0.242744	-0.00767326	0.00265627	0.0501243	0.00118405	0.0779462	0.0954692	0.328098	0.348925	0.999997	-0.790489	-0.481209	-0.477483	0.309279	0.313006	0.00372653	***	.	***	.
O75390	0.0809851	-0.199162	-0.649824	-0.603777	-0.0483971	0.235518	0.106006	0.295492	-0.0892849	-0.642168	0.155797	0.231995	-0.11743	-0.325603	0.080904	-0.0243053	-0.75498	-0.42347	0.142181	0.0437222	-0.2935	-0.486449	-0.130779	-0.0456638	-0.39537	-0.240629	-0.910656	0.099514	-0.21933	-0.150297	0.0168362	0.811422	0.874832	0.969244	0.999995	0.958882	0.960557	0.76352	0.960456	0.0736272	-0.00390841	-0.0865677	-0.0775356	-0.160195	-0.0826593
O75396	0.0521746	-0.0912476	-0.0165901	-0.640881	-0.512064	0.125183	-0.12559	-0.183754	0.22386	-0.0302973	0.201605	0.0786314	0.264056	0.10789	-0.184598	-2.72962	-0.385743	-0.263758	-0.131788	-0.214006	-0.46869	-0.144345	-0.121483	-0.340092	-0.0827608	-0.0743475	-0.507285	0.0945368	-0.0824976	-0.021245	0.0172319	0.80966	0.874187	0.976635	0.986442	0.956034	0.86166	0.999138	0.823036	0.110716	-0.0941648	0.146828	-0.204881	0.036112	0.240993
O75400	-1.38142	0.118217	-0.373234	1.81674	2.75767	0.121752	0.38227	-1.7182	-0.536896	0.687924	0.199596	-1.80889	-0.0708361	-0.248153	-2.05811	0.0574579	0.00199223	0.599113	-0.172686	3.13395	2.72874	0.439294	0.131973	3.90668	-0.303928	-0.143942	1.50914	0.259235	0.437119	0.299482	-0.0509682	0.038617	0.185421	0.136844	0.026418	0.25863	0.810762	0.994581	0.707521	-1.40627	-1.94303	-1.25156	-0.536755	0.154714	0.691469	*			*
O75410-2	0.181394	-0.248739	0.0301933	0.877813	0.257944	0.226906	-1.30512	0.337416	-0.333372	0.759593	-0.326797	-0.392026	-0.25669	-0.144044	0.180449	-1.35427	-0.0311747	0.158894	-0.26597	0.707069	0.436151	0.0458364	-0.473118	0.680677	-0.0879707	-0.206667	-1.9246	-0.466393	-0.570711	-0.235798	-0.199991	0.142002	0.353426	0.924456	0.592018	0.124151	0.894699	0.288941	0.689291	-0.181504	-0.37984	-0.711667	-0.198335	-0.530163	-0.331827
O75420	-0.083621	0.398268	-0.145041	0.17787	-0.327904	0.590891	0.1734	-0.391394	0.555878	-0.810195	-0.336606	-0.202743	0.0558167	-0.449836	-0.163325	0.635302	-3.32157	0.236061	-0.435574	-0.568396	-1.59502	-3.5991	-0.622087	-1.32743	0.412254	0.46656	0.859249	0.414955	-0.2887	-0.0303745	0.532948	0.0150146	0.11869	0.0457705	0.621787	0.0213609	0.404308	0.952781	0.214278	1.23559	0.556076	1.46835	-0.679516	0.232755	0.912272	*		*
O75431	-0.0892515	0.193523	-0.000400543	0.423943	0.55822	0.240622	-0.163156	-0.0382214	-0.0126324	-0.373332	-1.12142	0.674529	-1.3734	-0.024045	0.0961161	-3.06273	-1.13563	-0.00448036	-0.107456	0.204866	0.122197	-0.50377	0.0794773	0.227814	-0.37895	-0.0254364	-1.77778	0.29739	0.066103	0.00530815	0.0147038	0.0632304	0.240506	0.985822	0.152143	0.898508	0.0557615	0.705026	0.467897	0.120963	-0.792653	-0.259615	-0.913616	-0.380579	0.533037	.
O75436	0.243769	-0.585383	-0.776866	0.669007	0.0608644	0.132268	0.455235	-0.0243959	0.534707	-0.193783	0.130269	0.447018	0.0418358	0.459778	0.00403786	-0.0365047	-0.212631	1.11038	0.355259	-0.167419	0.175717	0.236081	0.376007	0.487177	-0.260702	-0.0917397	0.264446	-0.0151501	0.148275	-0.055954	-0.189936	0.216967	0.431371	0.397992	0.424698	0.19052	1	0.933095	0.935861	-0.2888	-0.287598	-0.396281	0.00120191	-0.107481	-0.108682
O75439	0.230818	-0.0323648	0.0615301	0.0866861	0.354445	-0.0509081	0.134068	0.103164	-0.0677519	-0.978635	0.606201	0.208661	0.77694	-0.53375	-0.17209	0.926314	0.308055	-0.449816	0.162714	0.803066	-0.0497236	-0.776059	-0.563387	0.242218	0.0631161	0.312574	0.44245	0.316378	-0.113134	0.178726	0.213659	0.633114	0.762056	0.845869	0.73798	0.606547	0.994929	0.958369	0.993682	0.181217	0.232853	0.292108	0.051636	0.110891	0.0592547
O75477	-0.226756	-0.178656	0.223936	-0.0315018	0.265804	-0.184465	0.187335	0.0388451	0.0818005	0.97179	-0.179204	0.269171	0.505924	0.624628	-0.10347	1.20003	1.34159	0.605177	0.459583	0.290464	0.505919	0.703845	-0.472595	0.179827	0.834681	0.441706	1.46377	-0.0955639	0.276064	0.000822067	0.409765	0.0708058	0.254918	0.520992	0.679673	0.915917	0.0632019	0.18932	0.968261	-0.305009	0.254204	0.15129	0.559214	0.456299	-0.102915	.
O75489	0.316508	-0.186258	-0.252266	-0.333673	-0.281633	0.138094	0.323644	0.0822239	0.00892639	-1.05605	0.545592	-0.103424	0.333815	-0.388056	0.0961876	-1.38751	0.0482807	0.125532	-0.0986042	-0.548668	-0.317843	-0.438218	-0.149666	-0.101816	-0.460379	-0.106581	-0.58074	0.109108	-0.195395	-0.440285	-0.0976353	0.604705	0.742475	0.763551	0.999652	0.998469	0.681938	0.663734	0.999882	0.197976	-0.0204262	-0.0346603	-0.218403	-0.232637	-0.0142341
O75494	-0.288255	-0.223434	0.391924	-0.696377	-0.753147	0.420973	0.126138	-0.332447	0.223482	0.1106	0.347675	-0.270387	-0.193509	0.154801	-1.10178	0.49336	-0.222476	0.172255	-0.0797844	-0.217102	-0.867211	-0.0508585	-0.632671	-0.567703	0.183024	-0.166602	0.844987	-0.013423	-0.0852022	-0.0214205	0.111146	0.295609	0.507632	0.79623	0.70563	0.227074	0.997202	0.653645	0.779108	0.194757	0.235225	0.442227	0.0404679	0.24747	0.207002
O75508	-0.602788	-0.00476646	-0.46207	-0.409512	1.31632	0.475531	-1.84212	0.27969	-0.383335	1.30768	-4.70681	-1.13101	-1.41574	0.879283	-0.670966	-2.12599	-0.365418	-0.349575	-0.312468	-1.24902	0.498858	0.156241	0.0235672	0.760952	2.04077	0.585377	1.08019	-1.91597	1.35876	1.11905	0.364342	0.102168	0.300285	0.997875	0.464707	0.701619	0.518345	0.552169	0.0674394	-0.114101	-0.961272	0.729137	-0.847171	0.843238	1.69041
O75521	0.454442	0.0488758	-0.581123	1.01538	0.345629	-0.171476	-0.3882	-0.511318	0.0116692	0.587606	-1.44444	0.141415	-0.299952	-0.190353	-0.00468063	0.26325	-0.0616264	-0.0593204	0.247894	-0.172388	0.795196	-0.421945	-0.806362	1.32911	0.0873775	0.628586	0.212709	0.119476	0.121359	0.0493259	0.00796318	0.718385	0.814799	0.980718	0.803244	0.998684	0.941178	0.947367	0.715308	-0.105437	-0.25641	0.0449442	-0.150973	0.150381	0.301355
O75525	0.643701	0.721786	-1.27468	0.392626	0.788774	1.59533	0.504819	-2.63365	-1.73147	-0.00853538	-0.426457	-0.74869	-1.30887	0.773804	-6.33478	-1.94836	-2.18373	-1.36037	0.0803032	0.975843	-0.593753	-0.670777	-0.725035	-0.248066	0.309856	0.705338	-3.88308	-1.02299	0.390694	0.37982	0.715168	0.301572	0.510598	0.98908	0.509664	0.999996	0.287427	0.991367	0.495599	0.252815	-1.16008	0.0195225	-1.4129	-0.233293	1.1796
O75531	-2.91917	1.00237	-0.309591	-1.52615	0.927711	0.0155277	-2.26456	-4.81113	-0.717758	2.48575	-2.44746	1.13376	-1.29506	1.27366	0.060132	-3.95748	-0.647656	-1.44439	0.867399	0.714594	1.96012	-0.709199	0.514259	-0.328007	1.20211	0.683025	-1.95179	1.08441	-0.358133	1.08143	0.545177	0.267693	0.48128	0.363791	0.876754	0.999465	0.79187	0.304498	0.822696	-1.40305	-0.649262	0.101635	0.75379	1.50469	0.750897
O75533	-0.341	-0.073451	-0.0778933	0.193063	0.289119	0.211791	-0.0770741	-0.418839	-0.766782	0.175708	-0.649549	-0.360435	-0.649673	0.158532	-0.545201	-1.11312	-0.517814	-0.344717	0.0979252	0.365808	-0.27885	0.0647955	-0.184649	-0.134531	0.073246	-0.149105	0.731989	0.11014	-0.0490475	-0.131605	0.127974	0.0340082	0.175337	0.986038	0.165883	0.813897	0.240925	0.584866	0.0244984	-0.0587224	-0.37852	0.161115	-0.319797	0.219838	0.539635	*
O75534-4	0.322767	0.166789	0.352828	-0.754596	-0.262641	-0.136123	0.272442	0.167026	0.0660582	-0.189313	0.12355	-0.121427	0.213346	-0.167487	0.0166883	0.413192	0.100921	0.276619	0.0955524	-0.537413	-0.423461	-0.0576334	0.0840321	-0.322208	0.167046	0.245266	0.376659	0.0241299	0.0970306	-0.0203304	0.135794	0.32222	0.530531	0.702214	0.602539	0.258363	0.996849	0.797213	0.897077	0.147976	0.175043	0.272872	0.027067	0.124897	0.0978298
O75569	0.116993	-0.0654402	0.133616	0.620128	1.02158	0.177253	-0.0680828	-0.571151	-0.311395	-0.683281	-0.316739	-0.212563	-0.21763	-0.365734	-0.941046	-0.494759	-0.149376	-0.0310593	0.331255	0.662979	0.284469	-0.303117	-0.162739	0.562292	-0.237217	0.16328	-0.832695	-0.881186	-0.0106888	-0.0532951	-0.0332832	0.0117842	0.106649	0.981169	0.0263856	0.150233	0.041148	0.231834	0.874342	-0.0749552	-0.614652	-0.461309	-0.539697	-0.386354	0.153343	*			*
O75582	-1.93899	-0.604393	2.24123	-1.14198	0.409672	-0.0595417	-1.91853	-1.25667	-0.763975	1.42233	-0.13075	-0.574627	-2.9009	0.456141	0.518829	-2.20332	-0.852264	0.23637	0.127308	0.222767	0.28752	0.15553	-0.175856	0.570372	1.09744	-0.231886	1.15451	0.118652	1.23313	1.86166	1.00261	0.0436279	0.197424	0.51031	0.56091	0.638479	0.999954	0.0588202	0.0752817	-0.762672	-0.7365	0.687444	0.0261721	1.45012	1.42394	*
O75592	0.264156	-0.00729656	-0.125709	3.76486	-0.665635	0.281947	-0.275648	-0.444484	0.653768	0.178318	-0.103675	-0.312132	0.0397511	0.469576	-0.752056	0.649338	-0.487013	0.0526733	0.343315	-0.513319	-0.367757	0.481658	0.64679	0.012125	0.0501537	0.0161934	0.175585	-0.100132	0.107725	0.0704575	-0.117355	0.704448	0.808783	0.88618	0.987808	0.998693	0.693234	0.8114	0.998281	0.289244	-0.133377	-0.064694	-0.422621	-0.353937	0.0686834
O75600-2	-0.242398	0.0848789	0.455593	0.807016	-0.210123	-0.490921	-1.02286	-1.02773	-0.874691	0.265906	-0.725515	0.784434	0.0144548	0.5845	1.01038	-0.643327	-0.941113	-0.893358	-0.204834	-0.38599	-0.894725	-0.632365	-0.635437	-1.14934	0.302007	0.240174	-1.71916	-1.39317	-2.96163	-0.580096	-0.996341	0.061767	0.238285	0.721402	0.276541	0.850032	0.819366	0.248415	0.0569672	0.405013	0.728864	-0.330311	0.323851	-0.735324	-1.05917	.
O75643	-0.334059	-0.402267	0.0609064	1.8988	2.44555	-0.0836916	-0.211405	-0.410504	-0.193011	0.531342	-0.21177	-0.289738	-0.393488	0.370588	-0.526949	-0.126381	-0.0209503	-0.114801	-0.277958	2.55964	2.67041	-0.112916	0.0674	2.31662	0.102039	-0.109156	-0.0656052	-0.117325	-0.455982	0.0286083	-0.114321	0.0926004	0.286988	0.426411	0.115117	0.122196	0.812462	0.805074	0.999967	-0.707673	-1.0989	-1.12002	-0.391231	-0.412347	-0.0211162	.
O75663	0.907513	0.0594473	-0.827025	-1.06184	-0.0829153	-0.193252	0.97286	0.785857	0.715955	-0.601813	0.377836	-0.423867	0.544875	-0.196963	0.101876	0.176209	0.460361	0.37299	-0.0353642	-0.512947	-0.659415	-0.667024	-0.274479	-0.910189	-0.209198	-0.134924	-0.719564	-0.0605431	0.0788937	0.0613499	-0.127808	0.225811	0.441299	0.216631	0.38642	0.852444	0.985968	0.669586	0.859428	0.52562	0.43859	0.224948	-0.0870303	-0.300672	-0.213642
O75688	-0.386502	-0.388159	-0.622618	-1.35393	-1.26743	-0.761919	-0.173875	0.0554695	-0.559044	0.354897	0.152037	-0.136203	-0.0997248	-0.326135	0.478297	0.551311	0.257121	0.900679	-0.295059	-0.531775	-0.35687	-0.153382	-0.35133	-0.585463	0.0437679	0.166716	1.0662	-0.316631	0.14992	0.433393	0.110147	0.0018752	0.0434553	0.260185	0.416309	0.265263	0.00630172	0.00336836	0.982742	-0.410273	0.350121	0.432387	0.760395	0.84266	0.0822655	***	*
O75694	-0.984868	-0.0983334	-1.06573	-1.01659	-1.59611	-0.201153	0.0491438	-0.904438	-0.430193	0.771134	0.12347	1.61897	-0.116622	1.46542	-0.576312	-0.567876	-0.606849	-2.1509	0.532963	-0.483009	-0.877078	-0.277171	-0.202045	-1.3905	-0.279287	0.0971622	-0.428831	-0.0371151	0.268829	0.0673752	0.251678	0.0214219	0.137094	1	0.0622631	0.284246	0.0423885	0.235737	0.875539	-0.00171661	0.956452	0.683937	0.958169	0.685654	-0.272515	*			.
O75695	0.0890999	0.476016	0.5547	0.708138	0.9372	-0.31145	-1.96122	0.407578	-0.855412	1.31407	-0.206109	0.0661316	-2.12217	0.401108	0.861032	0.195747	0.327866	-1.2656	0.25392	-0.0107975	0.496995	0.754504	0.445328	0.0240746	0.84803	0.360334	2.10746	0.475763	0.141788	0.338055	0.393526	0.436913	0.625196	0.996019	0.999999	0.599311	0.994849	0.421878	0.581019	-0.0948136	0.00493426	0.566647	0.0997479	0.661461	0.561713
O75746	-0.0118799	-0.328354	-0.0836372	-0.88393	-0.78336	0.314461	0.299855	0.0706196	-0.246473	-1.22404	0.203975	0.109737	0.0892582	-0.404816	0.323719	-0.136757	-0.224112	-0.0586166	-0.341154	-0.852892	-0.884587	-0.385396	-0.21508	-0.829416	-0.409374	-0.0683632	-1.28354	0.153368	-0.154669	-0.231794	0.0869865	0.419434	0.611309	0.471654	0.429039	0.74797	0.999365	0.977993	0.958	0.325959	0.351712	0.237109	0.0257532	-0.0888501	-0.114603
O75781	-0.118051	0.0430832	-0.490437	-0.314537	-0.172689	-0.0513344	0.178699	0.266968	0.102192	-0.707776	0.262436	0.0898561	-0.117785	-0.0745325	0.00732899	-0.362264	-0.856587	0.0863914	0.138933	-0.0721111	-0.498967	-0.198668	-0.310961	-0.397377	-0.189466	-0.122419	-1.77251	0.00642776	-0.219616	-0.164196	-0.0770073	0.521025	0.685821	0.935353	0.997117	0.821836	0.844225	0.448204	0.897872	0.117176	-0.0409498	-0.183718	-0.158126	-0.300894	-0.142768
O75787	-1.10207	0.708328	-1.28743	-0.640856	0.582212	0.76796	-0.19176	-0.363493	0.621897	-0.0393448	-0.395949	0.637194	-0.412109	0.230902	-0.860443	-0.616594	-1.52629	-0.736568	0.498243	0.645399	0.000359535	-1.36813	-0.0302639	-0.217581	0.0514221	0.158888	-1.6194	0.356483	0.286505	0.142441	0.0756664	0.844196	0.896093	0.997176	0.949502	0.994732	0.864468	0.999915	0.859007	0.0720685	-0.200181	0.0943628	-0.272249	0.0222943	0.294543
O75821	-0.512174	-0.174387	-1.53753	-0.064373	-0.885927	-0.0518932	-0.325152	-0.506937	-0.106598	0.200145	-0.510237	0.367631	-0.304004	0.528003	-1.23982	0.0972929	-1.33083	0.755936	-0.756216	1.01105	0.859284	-0.590953	-2.35754	0.883135	0.0237007	0.00726318	0.541712	-0.27075	0.107626	-0.108274	-0.0948715	0.545883	0.704019	0.666966	0.921608	0.998949	0.954908	0.574851	0.864406	-0.434874	-0.246078	0.0573869	0.188797	0.492261	0.303465
O75822	-0.470069	0.462967	0.599384	-1.12219	-1.06849	0.265368	-1.66441	-0.250288	-0.0377121	0.625957	-1.37519	0.426187	0.462266	1.33079	-2.42922	0.368951	0.320014	-0.957064	-0.789909	0.81671	0.0604506	0.175223	-1.3718	0.0574493	0.333965	0.198212	-3.17547	-0.0569763	-0.173685	-0.0991974	0.0905418	0.8855	0.923338	0.998723	0.963018	0.995677	0.908231	0.999724	0.890031	-0.0780572	0.253212	-0.124809	0.331269	-0.0467521	-0.378021
O75828	-0.229117	-0.509737	0.125845	-2.35124	-0.783695	-0.0017395	-0.117593	0.168894	0.247513	0.107128	0.939818	-0.137764	0.466703	-0.644262	0.737328	-0.235403	0.593092	0.0614605	0.40189	-0.641272	-0.789819	0.67254	-0.336824	-0.988016	-0.363666	0.0356092	0.410512	-0.53003	-0.244079	0.168105	0.399146	0.237677	0.455134	0.962209	0.496632	0.918031	0.207046	0.655237	0.870914	-0.151996	0.459764	0.213663	0.61176	0.365658	-0.246102
O75844	0.507201	-0.237818	-0.750656	-1.44823	1.601	0.0353489	0.187642	-0.169376	-0.0564995	0.0439606	-1.34356	-0.00786972	0.482271	-0.109514	-0.93681	-0.022522	-0.265978	-0.810896	0.789001	1.91055	0.144158	-0.218026	0.325863	1.5722	0.94101	0.57687	0.585552	0.141678	-0.325409	0.226061	0.147743	0.171881	0.384548	0.434729	0.178318	0.954693	0.913932	0.760436	0.412525	-0.567228	-0.80041	-0.202763	-0.233182	0.364465	0.597646
O75874	-0.347547	0.298323	0.300293	-1.18699	0.0102673	-0.263618	0.029767	0.435425	-0.136696	0.878382	-0.151969	-0.00633812	-0.0448189	0.0566139	0.26384	0.251892	-0.529257	0.0521431	-0.102314	0.00940323	0.248815	0.394145	-0.00192642	-0.29166	0.605726	0.0499363	1.03819	0.163082	0.321522	0.219919	0.179676	0.150176	0.36391	0.890414	0.99574	0.415618	0.759861	0.106782	0.518024	-0.139728	0.0457066	0.324206	0.185435	0.463934	0.2785
O75879	0.440831	-0.102764	-0.200539	-1.31923	0.164606	-0.0839024	0.49579	0.10441	0.879356	-1.46918	0.261322	0.54486	0.994637	0.22954	0.721211	0.198288	2.26589	0.0723724	-0.590136	-0.999958	-0.118129	-0.630261	0.740116	-0.565054	0.0931158	-0.220233	-1.92565	0.151332	-0.166953	-0.107705	0.0954103	0.186398	0.400543	0.812599	0.235834	1	0.663703	0.814555	0.237309	0.340783	0.767042	0.00148078	0.426259	-0.339302	-0.765561
O75880	-0.692302	-0.118219	-1.13267	-0.518654	-1.23238	0.164125	-0.262685	-0.146528	0.100639	-0.30621	-1.75224	0.455276	-1.58427	0.00438118	-7.629e-06	-0.0435505	-1.13478	-0.795818	0.212904	-0.304371	-0.446671	-0.363135	-0.13044	-0.265516	-0.239017	-0.107946	-2.55606	0.215416	-0.136387	-0.220819	-0.103146	0.921144	0.947174	0.982527	0.898906	0.976149	0.984234	0.999889	0.993051	-0.127512	-0.246168	-0.150702	-0.118656	-0.0231897	0.0954658
O75882	0.218907	-0.480278	0.214705	-0.396845	-0.0726051	0.0766449	0.351769	-0.575006	-0.461868	-0.639074	-0.291253	-0.0361042	-0.305334	0.0549297	0.371103	0.110491	-0.554087	0.750195	0.643032	0.335464	0.517125	-0.549722	0.481312	0.457598	-0.447476	-0.215547	-0.508597	-0.0537348	0.0207491	-0.0134554	-0.331628	0.0108639	0.102155	0.0371681	0.0278721	0.0162482	0.996401	0.945185	0.986676	-0.501382	-0.537595	-0.597813	-0.0362131	-0.0964312	-0.0602181	*		*	*
O75896	0.145573	0.0230265	-0.435182	0.473308	-0.338904	-0.190072	-0.870083	0.120349	-0.0468569	0.124316	1.06424	0.440373	0.664664	-0.763339	-1.39427	1.04611	0.465581	0.0158463	-0.623259	0.128729	0.332341	-0.818164	-0.142859	-0.0714493	0.327755	-0.0285206	-1.91602	0.123213	0.212482	0.210482	0.188324	0.641981	0.768349	0.999097	0.682436	0.999328	0.722251	1	0.755973	0.0440862	0.374362	0.0423617	0.330276	-0.00172453	-0.332001
O75899	-0.327047	-0.145892	-0.0617971	-0.13848	-0.414643	0.155419	0.136621	0.107034	0.105666	-2.24037	0.546782	-0.0196981	0.162051	-0.169724	0.0727262	-0.0168657	-0.825244	0.307564	-0.0759869	0.3258	-0.529502	-1.60014	-0.147844	-0.194462	-0.331181	-0.204643	-2.65759	0.435642	-0.347071	-0.282965	0.240318	0.765526	0.845824	0.941347	0.999635	0.969027	0.898849	0.725903	0.98299	0.208719	-0.0377835	-0.176131	-0.246502	-0.38485	-0.138348
O75912	-0.426776	-0.0272999	0.0368729	2.04974	2.03346	-0.720745	0.757037	-0.81263	0.61314	-1.66016	0.578613	-0.349309	0.049756	-0.870908	0.250844	0.210887	-1.20504	0.135733	2.10068	1.70851	1.49332	-2.5559	-1.5148	2.01079	-0.31367	0.525016	-2.68284	0.0262957	0.215526	0.409709	0.490214	0.461495	0.644658	0.998812	0.55673	0.747629	0.598032	0.79535	0.99176	-0.0934187	-0.857033	-0.672583	-0.763615	-0.579165	0.18445
O75914-3	0.412165	0.62251	0.305148	-1.41109	-0.399121	-0.561912	-0.549795	-0.0814123	0.933375	-0.807301	-0.685941	-1.04465	-0.0807056	-0.108532	-0.352966	-0.783728	-1.05653	1.28652	0.204184	-0.174725	-0.111485	0.173566	0.439812	-0.384697	0.243692	1.00394	-0.98843	0.283724	0.462088	0.798502	0.871489	0.0184103	0.129905	0.783688	0.0635645	0.945726	0.285699	0.437926	0.0175921	-0.285865	-0.819782	0.177405	-0.533917	0.46327	0.997187	*			.
O75915	0.0918398	-0.0512447	0.195976	-0.207529	-0.634396	0.617889	-0.152564	-0.00307655	0.209503	-0.0237265	0.508911	-0.073226	-0.0407057	0.12222	-0.109405	0.0416288	-0.194377	-0.0329037	0.244434	-0.143732	-0.553403	0.0199652	-0.113115	-0.520048	-0.0227098	-0.356294	0.220361	0.255935	-0.446397	0.00107098	0.0421572	0.602875	0.741055	0.666747	0.596058	0.878912	0.99863	0.9843	0.960265	0.164349	0.185887	0.113275	0.0215374	-0.0510743	-0.0726117
O75934	-0.0628815	0.126039	0.276591	-1.58577	-1.77608	0.311383	-0.272041	-0.124101	0.00953007	0.668882	-2.02976	-0.735819	-0.602988	0.23518	-0.598137	-2.31274	-0.52034	-1.24491	-0.800659	-1.62651	-0.607869	-1.50746	-0.143288	-1.51999	-0.351292	-0.0361671	0.74308	0.245081	0.0276031	-0.355358	0.00398827	0.0481501	0.210322	0.238933	0.827574	0.0443008	0.696893	0.734048	0.202876	0.720234	0.327417	1.10394	-0.392817	0.383711	0.776528	*
O75936	0.0160522	-0.00543308	0.349221	-0.140792	-1.25565	-0.199399	-0.0904846	0.39211	-0.114778	0.391553	0.383606	0.253255	1.21244	0.274755	0.295501	1.54094	0.783229	0.488066	-1.2155	-1.83083	-1.39008	0.303174	-0.346897	-1.61475	-0.262157	-0.174934	2.90708	0.513834	0.263344	0.0931454	-0.545706	0.00848851	0.0901694	0.335106	0.00788326	0.0399802	0.223053	0.574789	0.93344	0.6844	1.44288	1.2002	0.758483	0.515802	-0.242681	**	.		**
O75937	-0.782929	0.647589	0.795933	1.75004	0.996178	0.101353	-0.227269	0.395039	-0.299059	0.777167	-0.414797	-1.9532	-1.99483	0.0700808	-0.72296	-0.912494	-1.64786	0.307894	-0.396461	0.837976	0.438821	-0.409965	-0.00510216	0.802015	0.474274	-0.0966434	-2.77072	-0.576952	0.091732	0.0929813	0.507298	0.037117	0.182192	0.986427	0.110722	0.651967	0.0382072	0.408566	0.663322	0.150182	-1.07489	-0.550458	-1.22507	-0.70064	0.524429	*
O75955	0.353549	-0.181383	-0.463942	-0.289381	-0.487814	-0.211386	0.428798	0.00430298	0.304579	-0.495289	1.41611	0.538101	0.538013	-0.125137	-0.0377903	0.177233	0.367073	-0.210026	0.0636044	-0.257212	-0.10863	-0.599496	0.45335	-0.531029	-0.156219	0.218269	-0.657562	0.644545	0.0841274	0.29915	0.0760155	0.197093	0.412459	0.957619	0.182478	0.722215	0.342089	0.927976	0.74829	0.109622	0.467209	0.242538	0.357587	0.132915	-0.224672
O75962	0.0476866	-0.258539	0.286304	0.889969	0.371037	0.210358	0.277667	0.098875	0.179436	-0.753098	-0.00249767	-0.22962	-0.00718308	-0.22887	0.028307	-0.66118	-0.414045	0.501249	0.241186	0.699646	0.644813	-0.609866	0.0333881	0.892998	-0.279234	-0.228939	-2.10686	0.143896	-0.0551395	-0.0737839	0.0602856	0.0193976	0.133027	0.971118	0.0926158	0.058304	0.163983	0.103579	0.989518	-0.109701	-0.626868	-0.70617	-0.517167	-0.596469	-0.0793017	*			.
O75970	-0.455999	-0.296063	0.0710325	0.137609	-1.07496	0.282289	0.0599155	0.0161829	-0.604733	0.634583	0.679472	-0.924319	0.119271	-0.518498	0.41678	1.54595	0.651948	-1.23338	-1.19991	-0.478365	-0.200805	0.298636	-0.123222	0.0605736	0.340784	0.462318	2.98522	-0.289272	1.65058	1.08684	-0.200502	0.0171023	0.125163	0.951852	0.271016	0.0217398	0.492989	0.0469573	0.539719	0.203733	0.736573	1.27321	0.53284	1.06947	0.536632	*
O75976	0.318114	-0.232162	-0.265999	-1.51369	-0.712709	-0.565193	-0.0179796	-3.18877	0.26181	-2.09631	0.404366	-0.949977	0.738444	-2.57477	-2.31525	1.25116	-0.00928593	0.900791	0.768806	-0.0220871	-1.7072	-0.416869	0.225645	-0.195751	-0.183105	0.739871	-1.80348	-0.225652	0.854299	0.231446	-0.0417738	0.532016	0.693567	0.727485	0.707006	1	0.999892	0.724835	0.704379	-0.593588	-0.630144	0.00260912	-0.0365558	0.596198	0.632753
O76003	0.651946	0.401714	0.074873	1.28071	1.03824	0.36974	-0.383519	0.314342	0.332918	0.844262	-1.01999	1.72857	-0.314092	0.143378	0.0848379	-1.06214	1.10161	0.219936	0.364491	0.715549	0.792632	0.306767	0.171738	0.613699	0.631929	0.564529	0.186203	-0.274382	-0.0988102	0.130516	0.304207	0.707457	0.810969	1	0.829654	0.868014	0.804334	0.84927	0.99993	-0.0015333	-0.266669	-0.24866	-0.265136	-0.247127	0.0180094
O76021	0.140433	0.0756092	0.355253	0.986612	1.32277	-0.0812683	0.695605	-0.231356	-0.412966	0.271361	1.94363	-0.989579	-0.746289	0.35089	0.332149	-0.423675	-0.657729	0.966326	0.462393	-1.45932	-1.94706	-3.23192	0.860245	-1.96754	0.309914	0.162388	0.741507	-0.0522442	0.399096	-0.0105438	0.179953	0.0875639	0.280804	0.0868258	0.293301	0.148609	0.916088	0.998967	0.965276	1.21916	0.912507	1.14956	-0.306649	-0.0695915	0.237057	.		.
O76024	-0.629239	-0.512896	-0.68092	-0.154167	0.37118	-0.526918	-0.187789	-0.262474	-0.138079	-0.225279	0.491546	0.661356	-0.0903282	-0.0979595	0.243906	0.459877	0.0329361	0.41357	0.479052	0.339344	0.187819	-0.169396	0.19672	0.609358	-0.411435	-0.242766	1.08514	0.19638	0.533559	-0.147576	-0.391423	0.0185242	0.130291	0.0201865	0.9431	0.741488	0.0595725	0.192727	0.960677	-0.596148	-0.109274	-0.204942	0.486874	0.391206	-0.0956678	*		*
O76039	0.655677	0.116812	-2.2905	0.251287	0.700399	0.917366	-0.148692	0.166145	0.0613365	-3.0613	-1.39371	0.000285149	-1.08741	0.13643	-0.685454	-1.25075	-0.842135	0.344381	0.473072	0.436768	-0.12445	-0.460618	0.104969	-0.580198	-0.228947	0.619133	-1.67473	-0.333853	-1.4962	-0.829891	0.310553	0.0550612	0.224893	0.999962	0.104641	0.631601	0.0689809	0.558385	0.666905	0.0200551	-1.05071	-0.546838	-1.07076	-0.566893	0.503871	.
O76041-2	0.449409	0.748715	-0.0195646	-0.203433	-0.82797	0.399215	1.54855	0.873767	0.116223	-0.276479	1.41019	0.535176	0.810718	-0.279771	0.660871	0.879872	0.592912	-0.0809631	-0.119904	-0.0846844	-0.702926	0.327672	2.038	-0.811518	-0.524961	-0.220928	0.496735	0.126446	-0.995853	-0.667353	-0.124516	0.148785	0.36167	0.876027	0.580537	0.776002	0.934133	0.313066	0.130467	0.261957	0.460874	-0.35373	0.198917	-0.615687	-0.814604
O76054	0.289102	-0.819	0.458031	-1.90505	-2.28713	-0.313972	0.211345	0.102287	0.38047	-0.243521	0.215976	0.145323	0.932285	0.396343	0.734716	0.598419	0.533358	0.676865	-1.05887	-2.10971	-2.53469	0.165704	-0.310699	-2.58446	-0.554798	-0.198256	1.01307	-0.355551	-0.236959	-0.550171	-0.703365	0.0261638	0.152452	0.460265	0.0152581	0.284461	0.24165	0.969085	0.528703	0.676433	1.52209	0.881404	0.845658	0.204971	-0.640688	*			*
O76062	0.272868	-0.163403	0.431196	-0.340731	0.0505142	-0.193031	-0.358392	-0.758581	0.365911	-0.655463	0.372393	0.107633	0.0848131	0.145316	-0.071599	-0.594007	-1.11645	-1.09319	-0.249405	0.118126	-0.162272	-0.604579	-0.918758	0.23678	-0.0103626	-0.17737	0.797752	0.231155	0.310461	-0.834877	-0.0398903	0.388813	0.58588	0.588591	0.906042	0.365332	0.931025	0.961489	0.729391	0.304827	0.165979	0.421452	-0.138849	0.116625	0.255473
O76070	-2.2073	1.07032	-1.18375	-1.36065	-0.0827293	-0.157713	-0.938518	-0.663561	1.66335	0.0669498	-1.34734	0.890724	-0.573509	0.117682	0.00832939	-5.59678	-0.610069	-1.76903	-0.793705	-0.349209	-1.60455	-1.31148	-0.77898	0.372774	0.350153	-0.13171	-2.41054	-0.674479	0.600937	0.0561905	0.534777	0.733837	0.826787	0.906827	0.999999	0.808187	0.903232	0.992478	0.800409	0.461649	0.0100949	0.651359	-0.451554	0.18971	0.641264
O76071	-2.41185	0.517439	-0.139743	0.541048	-0.44602	0.300062	-0.552382	-2.801	-0.0820847	0.953186	-1.14808	-1.62811	-3.4544	0.565514	0.744267	-0.915115	-1.31004	-3.42467	-0.151146	1.05126	1.44603	0.25487	0.0303917	0.98926	0.197249	-0.0429964	0.706536	-0.0477648	-0.0524759	0.0873919	-0.238368	0.47563	0.653787	0.794277	0.623266	0.999761	0.98628	0.743782	0.568448	-0.591836	-0.802097	0.0590828	-0.210261	0.650919	0.86118
O76081-6	-0.388087	-0.0730286	-0.855307	-1.34111	-0.631903	-1.50705	0.277297	0.739399	0.6877	-0.289225	-0.280847	-0.685129	0.721572	-0.396893	-1.41583	1.77772	0.590099	-2.00661	0.31764	-1.5073	-1.02117	0.242864	-0.243622	-1.31986	-0.332342	-0.335794	-0.127615	0.418179	-0.347626	0.12998	-0.368071	0.284186	0.494769	0.694199	0.253867	0.445372	0.814966	0.957219	0.986767	0.447587	0.793836	0.65354	0.346249	0.205953	-0.140296
O76094	-0.301907	0.100509	0.0460806	-2.14258	0.217158	-0.215844	-0.217995	-0.783406	-0.484284	0.823784	-0.494336	-0.0822563	-0.381113	0.601568	-0.169786	-1.95976	-0.699369	-0.525938	0.00447845	0.371326	0.435809	-0.400254	-0.437918	-1.191	0.304213	0.647663	0.389505	-0.130413	0.250181	0.365633	0.590801	0.134329	0.344067	0.953571	0.999073	0.342157	0.978821	0.117191	0.254115	-0.171181	-0.0460875	0.59444	0.125094	0.765622	0.640528
O94760	0.0604658	-0.105438	-0.141165	-1.5978	-1.11528	-0.328594	0.093585	0.351686	-0.132689	-0.193234	0.341867	-0.0171347	-0.0895491	0.282233	0.190963	0.328423	-0.206149	0.473906	-0.0307426	-0.69768	-0.474799	-0.00863552	-0.259354	-0.79487	0.152751	-0.128842	-0.898236	0.204139	-0.591413	-0.164643	-0.128396	0.313582	0.52043	0.990879	0.498574	0.999018	0.287267	0.970567	0.585564	-0.067889	0.335703	0.0339335	0.403591	0.101822	-0.301769
O94763	0.427711	-0.562987	-0.756591	0.456079	0.0958738	0.403026	-1.5676	-0.682986	-0.399148	0.222878	-0.998191	-0.452889	-0.0668221	-0.0593119	-0.796569	-0.342036	-0.238055	-1.17957	-0.061306	-0.805315	-1.60651	0.221328	-0.918041	0.258915	0.366124	0.0661058	-0.250276	-0.556199	-0.281554	-0.17327	0.0403643	0.487461	0.660579	0.727277	0.840066	0.4181	0.997256	0.927218	0.862549	0.296953	0.242981	0.471684	-0.0539719	0.17473	0.228702
O94766	0.0524282	-0.0269737	0.0117016	0.103779	0.386431	-0.0609055	0.490718	-1.30552	-0.546255	-0.0817614	-0.218811	-0.16701	-0.0367136	0.175809	-0.529122	0.27632	-0.26826	-0.566454	-0.264898	0.0644588	-0.174216	-0.41336	-0.648699	0.315584	0.204997	0.612151	0.694367	0.301322	0.382924	0.0926466	0.49787	0.0174309	0.126023	0.874782	0.897089	0.0172963	0.999981	0.0613231	0.0659588	0.141684	0.13489	0.639123	-0.00679452	0.497439	0.504233	*
O94772-2	1.05243	0.213959	-0.969391	-2.85802	-0.197386	-1.5054	0.745841	0.869492	-0.498837	-0.563401	0.569412	-0.0719538	-0.12469	0.060338	-0.622025	1.20377	0.261668	0.818455	0.581411	0.440195	0.244004	-1.1908	0.498173	-0.555616	1.00696	1.0498	-1.81483	0.584867	0.598148	1.37756	1.10658	0.348429	0.552614	0.776317	0.999921	0.834194	0.791595	0.274526	0.789609	-0.469105	-0.0302632	0.439036	0.438842	0.908141	0.469299
O94776	-0.647401	0.229128	-0.434086	-0.104395	-1.14673	-0.0311508	0.114903	-0.313831	-0.984932	0.863203	-0.471459	0.204708	-0.82987	0.238356	-1.74907	-0.317378	-0.272816	-0.103539	-0.0555115	0.0157299	-0.432668	0.149043	0.219187	-0.283335	0.534552	-0.0323429	0.368496	-0.0366821	0.194706	0.115179	-0.026598	0.184085	0.398293	0.642293	0.827463	0.825862	0.988804	0.180626	0.322529	-0.298565	-0.221635	0.229772	0.0769298	0.528337	0.451407
O94779	-1.55235	-0.625526	-0.350929	2.91706	3.53696	-0.490446	-1.36092	0.57534	0.585829	-2.37766	0.184701	0.259712	0.428068	-2.07946	0.72608	-0.249495	-0.869385	0.490332	0.738365	4.21415	4.5793	-2.06712	0.382858	4.3691	-0.55172	-0.369949	-4.18397	-0.503914	-0.265078	-0.336632	-0.204012	0.0394719	0.187592	0.393834	0.0861583	0.0401416	0.762826	0.507228	0.969145	-1.45584	-2.31246	-2.73175	-0.856626	-1.27591	-0.419288	*			.
O94805	-0.147388	0.0158577	0.126728	-1.12392	0.463301	0.397734	0.639234	-0.330978	-0.0849075	-0.946018	0.39755	-0.0674896	-0.504095	-2.5756	-0.0705395	-0.350138	-0.0731964	-1.10511	0.245728	0.597204	-0.00824261	-1.04689	0.0639133	0.181126	0.437948	0.740257	-3.43033	0.692362	0.996063	0.406849	0.627058	0.630495	0.759735	0.98997	0.879617	0.973392	0.689484	0.998812	0.643207	0.148255	-0.370509	0.220355	-0.518764	0.0720994	0.590864
O94811	0.0849524	-0.483292	-0.774231	-0.97999	0.123169	0.41354	-0.786942	0.251787	0.1724	-0.181197	0.30707	-0.265214	0.202224	-0.061202	0.033637	-0.0497198	0.337117	-0.196789	0.227636	-0.206366	-0.661494	0.13411	-0.406178	-0.219233	0.244089	-0.217274	-1.78059	0.197508	-0.0715084	0.224022	0.228151	0.700138	0.806148	0.999322	0.79751	0.999783	0.691983	0.99656	0.84096	-0.0300864	0.230098	0.021816	0.260185	0.0519024	-0.208282
O94812	0.0979319	0.602911	0.647451	-3.03969	-1.91808	0.137413	0.515832	0.0985966	0.979795	-0.420019	-0.0777273	0.346651	0.242071	-0.29434	0.673227	1.22542	0.0649872	0.412708	-0.360041	-2.21123	-2.19524	-0.22626	0.512447	-1.65626	0.330612	1.05554	0.317467	-0.0898304	1.2817	0.150099	0.230204	0.0995435	0.29757	0.619893	0.204292	0.095633	0.809749	0.53713	0.962086	0.609047	1.03773	1.28567	0.428683	0.676619	0.247936	.
O94819	0.0208845	0.174711	0.0841293	0.461683	-0.029213	-0.150433	-0.0116453	0.318996	-0.224945	-0.0639668	0.217973	0.134981	0.0451031	0.0105762	0.588236	0.402525	-0.160294	0.141405	0.139315	0.0819225	-0.0110655	-0.0638075	0.0791473	-0.183458	-0.0345955	-0.0581532	0.779287	0.199015	0.0734043	0.0891418	-0.0770016	0.714261	0.812844	0.979381	0.744292	0.798157	0.906664	0.937854	0.999882	0.045366	0.120683	0.11252	0.0753174	0.067154	-0.00816343
O94826	0.0423784	0.00877953	-0.568495	2.75013	4.07176	0.176928	0.19811	0.136419	0.055687	-0.518737	-0.193354	0.328208	-0.363927	-0.00569248	-0.273585	-0.278476	-0.389819	-0.433764	0.0084343	1.98873	4.0726	-0.0479498	-0.0435028	4.09431	-0.26811	-0.0924873	-2.17076	0.0674877	-0.0116901	0.0837688	-0.0131283	0.0613514	0.237582	0.798165	0.122552	0.0983759	0.44826	0.370208	0.997477	-0.613457	-1.5889	-1.72054	-0.975445	-1.10708	-0.131638	.
O94829	0.724063	0.739262	1.17861	-2.63179	-0.00247192	0.508593	0.561343	1.01836	0.61133	0.362877	0.109225	0.159815	0.237888	-0.53056	0.67215	0.0258579	0.648106	-0.299902	-0.472546	-0.442564	-0.630315	0.0443983	0.118494	0.0362072	0.551729	-0.326132	1.16643	-2.20549	-0.618141	0.280018	-0.164522	0.492344	0.664365	0.590402	0.735238	0.999572	0.996087	0.658594	0.795239	0.535987	0.445845	0.0471601	-0.0901415	-0.488827	-0.398685
O94830	0.0219145	0.0109253	0.154224	-0.295078	0.114773	-0.158318	0.344764	0.282215	0.559242	-0.590236	0.403961	0.32874	0.613114	-0.69206	-0.0726194	0.999894	1.09461	0.55765	-0.206816	0.0102806	0.341735	0.69695	-0.0634098	0.458668	-0.0306902	-0.253758	-1.10462	-0.00220776	-0.21108	-0.0560884	-0.104934	0.120749	0.328902	0.919987	0.999998	0.163454	0.904637	0.371392	0.138529	-0.141474	0.00423927	-0.508349	0.145714	-0.366874	-0.512588
O94832	-0.306823	-0.237637	-0.421793	-0.454489	0.519897	0.411264	-1.50543	0.261145	-0.490278	2.10083	-4.28557	-1.20381	-0.686646	0.97482	0.0579023	-0.729226	0.405299	-1.30842	-1.29977	-1.34943	0.521699	0.194644	-0.589375	0.00123215	1.70007	-0.431498	1.586	-2.44671	0.716349	0.728361	0.0374775	0.643993	0.768846	0.965613	0.997449	0.632278	0.992115	0.851313	0.723398	0.299932	0.126259	0.817066	-0.173673	0.517135	0.690807
O94856-9	0.36527	-0.300913	-0.503439	-1.25566	-1.36066	-0.131107	0.314202	0.28475	-0.0883789	-0.404666	1.1963	0.447274	1.2521	-0.140977	0.315846	1.47239	0.938987	0.366381	-0.0105	-0.977301	-1.39661	-0.342092	-0.119801	-0.954306	-0.185905	0.103927	-0.97276	0.144513	-0.0489378	0.0937719	0.257052	0.00648227	0.0806255	0.922024	0.00716032	0.60922	0.0198467	0.902246	0.126911	0.193277	1.12526	0.403698	0.931984	0.210421	-0.721563	**	.		**
O94874	0.038188	-0.126575	-0.247292	-0.363237	-0.678272	-0.390034	-0.439012	0.132118	-0.579933	0.516435	0.421293	-0.418344	0.603084	0.358829	-0.153417	0.790689	0.481547	-0.0254421	-0.0178642	-0.700729	-0.453773	0.146667	-0.103485	-0.553574	0.460625	0.357508	0.604664	-0.372637	0.304256	0.204229	-0.215105	0.00169145	0.0413034	0.990689	0.0159626	0.101346	0.00443823	0.0396526	0.873154	-0.0508657	0.569043	0.435963	0.619909	0.486829	-0.13308	***	*		*
O94875-11	0.68954	0.325842	-0.531815	-0.953999	-0.271835	0.153393	1.39567	-0.144394	0.890024	-1.12893	0.68834	0.106554	0.5268	-0.276737	-0.351158	-0.458261	-0.376535	0.911707	0.736032	0.455704	-0.133552	-0.65809	0.703409	0.0457859	-0.271907	0.526523	-2.75972	0.185836	0.056941	-0.131988	0.168563	0.406986	0.60021	0.989017	0.670484	0.458615	0.812573	0.593164	0.977979	-0.121937	-0.453169	-0.612393	-0.331232	-0.490456	-0.159224
O94876	0.653481	-1.60084	1.45206	0.783201	-2.48422	-0.594456	-0.472684	-0.116186	0.836288	0.000337601	0.0965223	0.742678	0.0561142	-2.23688	-0.112467	1.04988	-0.165578	1.22535	-1.09864	-3.03282	-2.5659	0.81836	0.298334	-0.545744	0.605438	0.294647	0.0710049	0.433681	0.479202	-0.0361762	0.43453	0.435363	0.62501	0.800566	0.720688	0.362495	0.99792	0.827724	0.909456	0.528669	0.628978	1.0262	0.10031	0.497531	0.397222
O94885	-0.0415602	-0.100515	0.125019	0.781956	-0.441193	-0.101969	-0.590415	-0.157068	-0.117014	1.23819	0.33497	0.207077	-1.60925	-1.44567	0.0717773	0.566948	0.29213	-0.110014	-0.190168	-1.16481	-0.710515	0.251199	-0.547468	-0.751738	0.00692558	-0.116285	-1.47786	-0.0913982	-0.619438	0.160656	-0.149021	0.532948	0.693567	0.632692	0.599717	0.979598	0.999724	0.859917	0.829511	0.389084	0.417523	0.133871	0.0284389	-0.255214	-0.283653
O94886	0.110782	-1.12721	-0.0276794	0.279539	-1.13388	0.535763	-2.32801	1.53117	-1.95026	2.05371	0.486303	0.471452	0.532369	1.36195	1.18754	0.0871878	1.21844	0.667313	0.0754566	-1.17391	-0.698966	0.0472193	0.135263	-1.16521	1.17772	-0.178913	1.79984	-0.180874	0.800161	1.06251	0.414824	0.00836894	0.0901694	0.985919	0.0616206	0.183208	0.0187486	0.0737495	0.961695	-0.154811	1.2267	1.00116	1.38151	1.15597	-0.225545	**	.		.
O94901-9	-0.277708	0.450953	0.638234	-1.72596	-1.68486	0.38457	-0.235191	-0.816829	0.931766	-0.00954914	-0.0780773	-0.876769	0.180993	0.0615664	-0.996865	-0.0670938	-0.270089	0.0568905	0.461308	-1.99953	-2.12053	1.20094	0.753019	-2.09676	-0.172379	-0.266792	0.9286	-1.10172	0.053978	-0.388088	0.0644894	0.873732	0.916617	0.938435	0.941353	0.851031	1	0.992241	0.993207	0.275504	0.277966	0.408964	0.00246145	0.13346	0.130998
O94903	0.286073	0.0500584	0.55447	-0.147676	-0.182964	0.394402	-0.0353918	0.145927	0.622658	0.273263	1.23097	0.0926256	0.00639248	0.310439	0.180528	-0.471467	-0.0519533	0.167191	0.0957699	-0.244041	-0.151288	-0.00819683	-0.156115	-0.471706	0.0854168	0.00766945	0.701836	-0.333853	-0.189339	-0.0600414	-0.064085	0.281844	0.493423	0.346362	0.344063	0.895016	0.999947	0.779307	0.766082	0.297276	0.306119	0.130856	0.00884359	-0.16642	-0.175263
O94905	-0.228509	0.0158615	0.355335	0.557346	0.542952	-0.134506	-0.491416	0.123755	-0.518623	1.12069	-0.454306	0.275786	0.23243	0.469432	0.265931	0.999	0.608668	-0.312796	-0.118645	-0.102448	0.333854	0.55552	0.353451	0.0484447	0.413341	-0.219495	2.14643	-0.0326567	0.299588	-0.0528727	-0.205132	0.385679	0.583755	0.989582	0.636659	0.857399	0.400839	0.663352	0.981708	-0.0835091	0.331507	0.227404	0.415016	0.310913	-0.104103
O94906	-0.473292	0.360241	0.511786	1.10747	0.675976	0.432772	-0.11587	-0.256447	0.103016	0.404889	-0.659042	-0.255393	-0.928832	0.170281	-0.367923	-0.377086	-0.871497	-0.825636	0.142195	0.50906	-0.00384808	0.424975	0.0167065	0.4576	-0.182817	-0.219132	0.373761	0.0278044	-0.118876	-0.255208	0.171865	0.0458651	0.203368	0.888942	0.192817	0.941026	0.0320321	0.558843	0.467833	0.157621	-0.463583	-0.131951	-0.621203	-0.289571	0.331632	*
O94910	0.106296	0.248983	-0.137461	-0.157001	0.113651	-0.139156	0.391149	0.209618	0.321026	-2.08193	0.815876	0.159923	0.532269	-0.464488	0.435359	1.06668	-0.247142	0.536333	0.232098	0.81164	0.148561	-0.404014	-0.189285	0.584156	-0.0625439	0.0812225	-1.61114	0.225468	-0.255899	-0.0242386	0.0102711	0.547315	0.704306	0.97128	0.90756	0.496717	0.993783	0.710006	0.854034	-0.139296	-0.218574	-0.479479	-0.0792776	-0.340182	-0.260905
O94915	-0.234141	-0.113754	-0.628178	-0.725536	-0.443102	0.0427208	-0.739434	-0.44821	-0.66787	1.0314	-1.33319	-0.462122	-0.190842	0.237276	-0.182854	-0.39106	-0.125616	-0.480381	0.466753	-2.04467	-0.286302	-0.497945	0.188799	-1.10387	0.667654	-0.593765	1.06768	-0.572062	-0.0545349	0.329872	0.319969	0.153928	0.369143	0.989124	0.674897	0.166787	0.815979	0.229923	0.705129	0.0970799	0.359676	0.703204	0.262596	0.606124	0.343528
O94919	0.101315	-0.217921	-0.785701	0.143636	1.00152	-0.0919199	-0.305555	0.283086	-0.384212	1.09258	-0.591024	-0.359168	-0.200654	0.234473	-0.002635	0.0660295	0.432752	-0.313332	-0.221468	-0.201643	0.5239	0.212684	0.198744	0.0811996	0.747057	-0.244732	0.776716	-0.313744	0.102367	0.508345	0.14163	0.691461	0.800239	0.990702	0.997662	0.835122	0.957003	0.639848	0.903311	-0.0684287	0.0440315	0.205365	0.11246	0.273794	0.161334
O94921	-0.47191	-0.00799274	-0.55339	2.03771	1.76569	-0.0528402	-0.11949	0.53011	0.489211	-0.232263	0.083334	0.327195	0.11126	0.154033	0.743007	-0.0880251	-0.41001	0.595232	0.693466	1.22267	1.49338	0.918317	0.562042	2.22393	-0.0701752	0.0694923	-1.38223	-0.234566	0.0978947	-0.169891	0.234613	0.00598058	0.0779823	0.175993	0.0289551	0.00480764	0.757685	0.278106	0.823788	-0.699391	-1.01522	-1.30913	-0.315834	-0.609738	-0.293904	**	.		*
O94925	0.484852	0.0377092	0.251327	-0.477906	-0.0610685	0.388213	0.226448	0.146453	0.0750322	-1.14919	0.219015	0.0315065	-0.0747709	-0.174294	0.476062	-0.147401	-0.674083	0.329296	0.225487	-0.398422	-1.22638	-1.23024	-0.264118	-0.994864	-0.149645	0.0942478	-1.75278	0.339298	-0.0182667	0.0985126	0.468256	0.195142	0.411499	0.139236	0.682731	0.591491	0.674959	0.808785	0.997453	0.62747	0.321819	0.376981	-0.305651	-0.250488	0.0551625
O94929	-0.801561	-0.199107	-0.2767	0.6634	0.0275202	0.0881834	-2.15167	0.282767	-0.503949	-1.95622	0.515138	0.501711	0.238163	-0.713181	0.494547	0.813059	-0.817883	-1.32706	-0.38806	1.10216	-0.236022	-0.440373	-1.98624	0.836103	-0.365734	-0.144091	0.210482	0.371466	-0.020504	-0.238932	0.196718	0.831279	0.88926	0.999877	0.950206	0.864848	0.95929	0.874522	0.99313	0.0294867	0.232916	0.349843	0.20343	0.320356	0.116927
O94952	-0.313185	0.475848	0.225984	-0.769433	0.698043	0.0536051	1.12064	-0.0190954	0.0322771	-0.200806	0.524663	0.674034	1.17311	-0.207743	-0.342506	1.11755	0.581015	-0.0337944	-0.8251	-0.407974	-0.354892	1.60064	-0.627735	-0.44923	-0.332086	0.130757	-2.6587	0.165261	0.509746	-0.0871267	-0.0712633	0.249882	0.465018	0.832725	0.479848	0.971502	0.907608	0.565792	0.250717	0.324057	0.571784	-0.177904	0.247728	-0.501961	-0.749688
O94966-5	0.0497065	-0.151512	0.29814	1.07436	0.778955	0.294481	-0.316274	-0.0588646	0.310701	0.142859	0.0824203	-0.164582	0.0307932	0.166839	-0.37181	-0.234729	-0.369494	-0.84556	-1.57501	1.90223	1.70541	0.0178003	-1.67409	1.52517	0.33754	-0.10853	0.441456	-1.89443	-0.333307	-0.619823	0.299881	0.644872	0.769685	0.995456	0.950534	0.806385	0.85018	0.641775	0.978736	0.10245	-0.240562	-0.419022	-0.343012	-0.521472	-0.17846
O94967	0.0201883	-0.0101738	-0.0883694	-0.511353	0.0273418	-0.178959	-0.14273	0.097496	-0.177404	-1.01438	0.257653	-0.0613213	0.0118999	-0.348749	0.209343	0.18095	-0.282114	0.415409	-0.218361	0.0374374	0.0817595	-0.19101	-0.155109	-0.140133	-0.089345	-0.0072546	-1.39487	-0.194745	-0.108668	-0.143971	-0.0194864	0.585618	0.728589	0.96472	0.934079	0.527695	0.998994	0.760371	0.841969	-0.0828201	-0.106553	-0.255477	-0.0237325	-0.172657	-0.148924
O94973	0.594184	0.507088	0.857859	-3.68953	-3.26043	-0.160477	0.148555	-0.0495701	0.0644073	-0.701571	-0.0129528	0.248282	0.339698	-0.0400705	2.0027e-05	-0.191205	-0.264085	0.705116	0.958176	-2.13819	-2.82009	-0.489345	0.292133	-2.26066	-0.203092	0.250072	-3.18296	0.284827	-0.337703	0.326161	0.313626	0.74175	0.831235	0.978136	0.705171	0.917253	0.881842	0.991912	0.975394	0.267624	0.744101	0.457683	0.476477	0.190059	-0.286418
O94973-2	0.404765	0.217829	1.70907	-0.816397	0.867744	-0.0714054	0.140725	-0.0699348	0.0489216	-0.255342	0.168634	0.450719	1.243	0.615006	0.520558	0.816974	1.57997	0.79184	1.01143	0.833866	0.764955	-0.393918	0.54833	0.463301	-0.626432	-0.0242996	0.740112	0.997444	-0.309504	-0.683126	-0.7033	0.12632	0.333392	0.769004	0.996591	0.219349	0.615044	0.671102	0.133233	-0.304111	0.0681822	-0.661273	0.372293	-0.357162	-0.729455
O94979-8	-0.104003	-0.0221024	-0.237062	0.499571	-0.268412	0.0353661	-0.272941	-0.391542	-0.0739536	-0.0952654	0.0986176	-0.33788	0.097249	-0.160043	-0.211205	-0.0776758	-0.0648165	-0.421135	0.00673676	0.493006	0.292144	0.236571	-0.218187	0.229877	0.139864	-0.0841541	1.10522	-0.402534	-0.292942	-0.162563	-0.0142269	0.596887	0.736161	0.684615	0.698153	0.992692	1	0.842901	0.849976	-0.181217	-0.182308	-0.0471927	-0.00109086	0.134024	0.135115
O94985	0.318446	-0.139921	-0.0191669	-2.17611	-1.30772	0.00707626	0.232503	-0.063118	0.0817165	-0.723912	-0.00301743	-0.392247	-0.317142	-0.0403814	-0.0669127	-0.0729952	-0.561406	0.561562	0.190462	-1.18467	-1.1437	-0.380311	-0.0506115	-1.07873	-0.264887	-0.212126	-2.01049	0.230183	0.195072	0.341255	0.0729294	0.947676	0.963876	0.991707	0.965472	0.945245	0.996997	0.990407	0.999608	0.100157	0.168605	0.205419	0.0684476	0.105262	0.0368143
O95057	-0.103233	-0.158025	-0.346374	-1.3035	-0.828433	0.451411	0.305668	-0.00954342	-0.238927	-1.47769	0.223037	-0.000967025	0.428434	-0.693287	0.345404	0.0375557	-0.334154	0.73402	0.17779	-1.41935	-1.23512	-0.777823	-0.609625	-1.32423	-0.685709	-0.319229	-1.3357	0.0991135	-0.608461	-0.596537	-0.0573196	0.466189	0.647518	0.611824	0.511181	0.97686	0.996622	0.852832	0.762636	0.388449	0.452375	0.135785	0.0639254	-0.252664	-0.31659
O95081	-0.17789	0.482784	0.360605	-0.803141	-1.41809	0.101271	-0.533139	0.013607	0.0541019	-0.0981884	-0.501267	0.931873	-0.138975	0.812843	0.210794	0.232033	-0.139446	-0.940376	-0.125731	-0.836226	-0.707808	0.838344	0.296055	-0.880348	-0.0809727	0.0779896	1.63842	-0.00932121	-0.140697	-0.159153	-0.0974464	0.272033	0.485031	0.977779	0.404426	0.412134	0.588528	0.592835	0.999981	0.123264	0.500293	0.512129	0.377029	0.388866	0.0118367
O95139	-0.817405	0.352699	-0.0191879	0.270079	0.565384	0.452051	-0.356191	0.208389	0.0958271	-0.570266	-0.15328	0.343411	-0.655761	-0.163909	0.246064	-3.11297	-0.707568	-0.452051	0.237022	0.424938	0.570739	-0.51937	0.110006	0.541059	-0.284985	0.101412	-2.79957	0.591318	-0.190271	-0.358686	0.244171	0.250493	0.465563	0.999482	0.345095	0.653672	0.348069	0.678757	0.959852	-0.0468186	-0.72712	-0.515565	-0.680301	-0.468746	0.211555
O95140	0.420808	-0.022644	0.571293	1.44555	0.317064	0.196966	0.42159	0.166628	0.125357	-0.745441	0.089572	-0.123688	-0.0257435	-0.225487	0.239735	0.147476	-0.278114	-0.0411911	-0.120243	0.320215	0.367356	-0.509141	-0.0239487	-0.0890656	-0.0834465	0.103714	-0.358418	0.107542	0.0321121	0.0393181	0.247993	0.0149839	0.11869	0.0771653	0.931717	0.998749	0.0148523	0.106708	0.874219	0.418452	-0.101495	0.0264048	-0.519946	-0.392047	0.127899	*		.
O95154	-0.17006	0.95122	0.599472	-3.37152	-3.19292	0.163836	-0.484117	1.28424	-0.440081	1.09318	-0.288548	0.743667	0.396127	0.37749	0.806937	0.750644	-0.0746393	-0.895008	-0.456768	-3.44536	-3.22911	0.510266	-0.429388	-3.45708	0.73342	-0.0468206	1.61715	-0.0262308	-0.0911741	-0.00796604	0.42188	0.0134719	0.113761	0.325864	0.0173087	0.0313712	0.390698	0.516998	0.99855	1.11115	2.10453	2.00039	0.993378	0.889236	-0.104143	*			*
O95155-4	0.554591	0.784193	1.00013	-0.529692	-0.0950184	0.808254	-0.334716	-0.187241	0.375834	0.92102	1.2055	0.618577	1.942	-0.960038	0.925473	2.3128	1.62602	-0.187237	-0.254457	-0.926775	0.262454	-0.228362	-0.439241	0.05019	0.785494	0.790941	-1.94807	-0.621035	0.810019	0.296553	0.0993271	0.0172924	0.125556	0.574965	0.0150694	0.91068	0.169606	0.933621	0.0706376	0.510241	1.32012	0.276666	0.809883	-0.233576	-1.04346	*			*
O95159	0.149104	-0.645292	-0.216257	-1.14625	0.361771	0.2829	0.275952	-0.459543	-0.592047	0.104863	-1.22713	0.322799	0.000781059	0.840108	-0.160375	-0.107991	0.876529	-0.191902	0.139288	0.55765	-0.387134	0.276324	0.367447	0.137653	0.321243	0.246637	0.526005	-0.180872	-0.191242	-0.0706291	0.420652	0.38237	0.581853	0.498616	0.997624	0.999691	0.587398	0.440283	0.991795	-0.349548	-0.0472769	0.0246383	0.302271	0.374187	0.0719152
O95163	-0.281708	-0.0254679	0.630353	1.00658	0.669017	0.249505	-0.393444	-0.0556765	0.49068	-0.148969	-1.00768	0.686038	-0.649709	0.823747	0.863839	-0.753436	-1.00189	-2.45097	0.340572	0.366688	0.525538	0.378993	0.533304	1.15241	-0.373201	-0.123537	-0.364201	-0.145756	-0.102798	-0.274326	-0.190752	0.540303	0.698885	0.984017	0.895218	0.818634	0.681291	0.580983	0.997128	0.133493	-0.269442	-0.345872	-0.402935	-0.479365	-0.0764304
O95168	0.206002	-0.112665	0.215027	-0.852638	0.360779	0.131754	-0.660232	-2.89673	0.00362968	-0.799572	-0.289758	-0.00498581	-1.39683	-0.399565	0.285652	-5.66147	0.165268	0.0682049	-0.197237	0.0420151	0.0930281	-1.83769	-0.150324	0.376287	-0.505232	-0.0743084	-1.63952	0.150808	-0.315659	-0.487066	-0.0649643	0.615806	0.749211	0.992363	0.609866	0.99127	0.73412	0.999989	0.785704	-0.171176	-0.783269	-0.190032	-0.612093	-0.0188563	0.593237
O95178	0.446967	0.644392	0.95965	0.565525	2.65943	0.605444	0.130954	0.870958	-0.152653	-0.689614	-0.275639	-0.0681429	-0.399158	-0.656518	0.428971	-2.79354	-0.568257	-0.0539055	-0.291832	0.529016	0.755914	-0.774936	-0.220354	0.799852	-0.65629	-0.238503	-3.1112	0.280067	-0.447556	-0.621103	-0.286722	0.00637604	0.0797548	0.478947	0.385729	0.306238	0.0161173	0.0124669	0.996332	0.641602	-0.733988	-0.832151	-1.37559	-1.47375	-0.0981632	**	.
O95182	0.195418	0.0313759	-0.205757	-1.80465	-0.744267	0.255447	0.0242968	-0.666992	0.131611	-0.851978	0.291503	-0.0677071	-0.31106	-0.528759	0.153938	-2.70893	-0.747982	-0.2841	-0.0476666	-1.21941	-1.16002	-0.857396	-0.192089	-1.01986	-0.616137	-0.207407	-0.798347	0.232281	-0.177197	-0.458033	-0.143314	0.593904	0.734509	0.685142	0.994319	0.723441	0.811854	1	0.839306	0.373655	0.0865629	0.373199	-0.287092	-0.000456704	0.286636
O95196	-0.285136	0.0352535	-0.555618	0.157118	0.624723	-0.0461998	-0.449	0.414001	-0.464273	-1.26796	-0.998187	0.219511	-1.14214	-0.191645	0.356554	-0.451328	-1.80238	-1.09033	-0.565609	0.405832	-0.203088	-1.45541	-0.448631	-0.130129	-0.336679	-0.224631	-2.9459	-0.349744	-0.0209265	0.389829	0.521976	0.442772	0.629337	0.677748	0.976819	0.997821	0.395683	0.787947	0.932966	0.434959	-0.161501	0.0744704	-0.596459	-0.360488	0.235971
O95197	0.222238	-0.221485	-0.198376	0.37006	0.355528	0.296604	-0.253997	-0.186342	0.223999	-0.428713	-0.370383	0.120922	-0.219454	0.27512	0.139826	-1.35672	-0.815994	0.254805	-0.191019	0.650246	0.470834	-0.100635	-0.24218	0.78586	-0.0749626	-0.131405	-0.902937	-0.0411377	-0.428816	-0.0524178	-0.0606861	0.0382961	0.184677	0.847716	0.0530791	0.147699	0.197947	0.437288	0.972322	-0.164978	-0.564483	-0.474325	-0.399506	-0.309347	0.0901588	*			.
O95202	0.249244	-0.0278263	-0.448002	-0.486557	-0.551125	0.109053	-0.0123148	0.379725	0.147514	-0.852518	0.554408	0.130161	0.204376	-0.320051	0.246996	-0.027359	-0.756952	-0.854099	0.0356503	-0.315578	-0.866122	-0.778987	-0.137636	-0.534573	-0.339414	0.0148153	-1.45003	0.0140829	-0.0205679	-0.0169611	0.0675573	0.256428	0.471224	0.253734	0.339366	0.727135	0.998847	0.85791	0.920636	0.421906	0.390432	0.245832	-0.0314741	-0.176074	-0.1446
O95208	0.0321169	0.173576	-0.664467	1.17579	0.305958	-0.122017	-0.199935	0.259752	0.0536766	0.727201	-0.337538	-0.756988	-0.00235462	-0.0438662	-0.126081	-1.04519	0.625657	-0.172787	-0.450472	-0.334126	0.218677	-0.362954	-0.325953	0.569269	0.845785	0.304474	-1.0977	-0.458494	0.539101	0.457306	0.179003	0.707878	0.81103	0.828339	1	0.855984	0.817667	1	0.84841	0.235337	0.00272633	0.232545	-0.232611	-0.00279187	0.229819
O95218	0.34929	-0.310457	-0.252253	-0.978155	-0.540863	-0.46409	0.383916	-0.171371	-0.856728	0.212914	-0.38809	-0.743094	-0.595656	0.0720396	-0.747121	-1.63529	-1.62821	-0.00935173	-0.0997334	-0.038044	-1.32531	0.0294886	-0.56019	-0.977221	0.255935	0.130481	-0.102263	-0.317084	0.0876055	0.125981	0.286756	0.0634176	0.240506	0.973351	0.769797	0.295098	0.467978	0.461456	0.0411319	0.110132	-0.255797	0.492539	-0.365929	0.382407	0.748336	.
O95219	-0.26029	-0.139007	-0.608983	-0.443637	-0.638345	0.380847	-0.161619	0.0236883	0.389594	0.0524912	0.388746	-0.0202322	0.237479	-0.189595	0.115083	-0.324382	0.136453	-0.724483	0.14501	-0.126127	-0.624747	-0.174376	-0.0127583	-0.526609	-0.351528	-0.209307	-1.23732	0.0654278	-0.0597897	-0.103359	-0.047678	0.229885	0.446091	0.883431	0.263665	0.999837	0.611058	0.914262	0.298534	0.130041	0.341519	0.0143626	0.211478	-0.115678	-0.327156
O95232	-1.26216	0.243916	-0.544731	0.752226	0.379856	0.360174	-0.35719	-0.528433	-1.75801	0.539405	-0.46876	-0.487197	-1.02676	0.266887	-0.762307	-0.459966	-1.34575	-0.548063	0.282084	1.15251	0.995452	-0.0471792	0.134624	0.836508	-0.0590458	-0.106735	0.749271	0.0563602	-0.0670815	0.0474586	-0.0358047	0.0584766	0.229886	0.154125	0.0632946	0.789598	0.949455	0.634704	0.359722	-0.702442	-0.868902	-0.317358	-0.166461	0.385083	0.551544	.			.
O95248-5	0.256866	0.10824	0.106455	-0.403669	-0.180328	-0.0529747	0.0844278	0.089016	0.158756	-0.408653	0.52785	0.0660744	0.18833	-0.0432491	0.160515	0.150547	-0.281626	0.318489	0.138018	0.00302887	-0.207223	-0.15058	0.189146	0.0133533	-0.0576906	0.0923262	-0.876004	0.272382	-0.013093	0.0546064	0.102269	0.866408	0.910861	0.99777	1	0.887819	0.997041	0.93668	0.873492	-0.0249297	0.00151183	-0.104205	0.0264415	-0.0792755	-0.105717
O95259	-0.135035	-0.421449	-0.111335	-0.612973	-0.10451	0.324351	0.98209	-1.23933	2.9564e-05	0.17063	-0.239246	-0.0631228	0.388465	0.415963	-0.648152	-0.453843	-0.479291	1.84329	1.16002	0.826784	0.786468	1.60147	1.30402	-0.187525	0.0293379	-0.756194	-3.32674	0.428685	-1.32797	0.201489	0.217122	0.00409628	0.0650672	0.0319339	0.0453046	0.00280857	0.999783	0.611918	0.583484	-1.19425	-1.16136	-1.69554	0.0328878	-0.501291	-0.534179	***	.	*	*
O95260	-0.542517	-0.0250902	-0.65327	-0.446988	-1.07654	0.246198	-0.347027	-0.422681	0.68047	0.408867	0.23467	-0.137537	0.169989	0.0647068	0.0905628	0.512751	0.47473	-0.747299	0.157568	-0.488005	-0.398858	-0.220813	0.378614	-0.0679989	-0.359991	-0.160931	0.354862	-0.361118	0.156771	-0.332973	-0.387714	0.0544191	0.223666	0.966277	0.163184	0.996798	0.0463343	0.902602	0.236995	-0.0893813	0.425455	0.0422423	0.514837	0.131624	-0.383213	.
O95292	-0.38701	-0.0421963	-0.398163	-0.558571	-0.271904	0.240076	-0.898961	-0.790022	-0.158346	-0.291385	1.06363	0.141604	0.777297	-0.265019	-0.0249758	0.589768	0.764998	0.0504017	0.368666	-0.166435	-0.634437	-0.495809	-0.489569	-0.485682	-0.147766	0.181644	-3.31994	-0.0498543	-0.587284	-0.160961	0.178087	0.0857065	0.278258	0.992136	0.345885	0.858287	0.180035	0.943606	0.0807794	-0.0980938	0.609184	-0.293316	0.707278	-0.195222	-0.9025	.
O95294-3	1.35594	0.295828	0.167189	-0.249626	0.0871449	-0.596191	1.12964	0.22332	1.13664	0.0506811	0.0810757	-0.77484	0.599059	-0.281249	-0.169251	0.693055	0.370965	0.863266	-0.0291729	-0.144997	0.583535	-0.743093	0.728468	0.671453	0.862537	0.623707	-0.206999	-0.510809	0.896273	0.715332	-0.0909462	0.712824	0.8126	0.977872	0.907282	0.998415	0.67512	0.995771	0.835428	0.118794	-0.20445	0.0513763	-0.323245	-0.0674181	0.255827
O95295	-0.86276	0.404516	0.183073	1.27561	1.72305	-0.0290642	-2.09785	-3.15962	-0.279488	0.655375	-3.65992	0.15366	-2.25022	0.132893	0.156382	-2.83943	-0.0902863	-0.0764771	0.18825	1.22009	1.25179	-0.406339	0.0748177	1.01905	0.10318	-0.18087	-4.76367	-0.0290184	-0.0759735	0.0407009	-0.270788	0.295224	0.507168	0.728394	0.271308	0.445968	0.806487	0.942411	0.99088	-0.783149	-1.43501	-1.2068	-0.651856	-0.423654	0.228202
O95298	0.044569	-0.209697	0.15677	-1.73566	0.158904	0.130559	-0.47296	-2.52545	0.0330305	-0.808079	-0.19918	0.0880547	-1.39679	-0.0952892	0.518585	-4.93597	0.0185986	0.0834236	0.00828552	-0.141987	-0.128049	-1.60685	-0.0723724	0.102436	-0.573772	-0.0913048	-0.835558	0.17547	-0.181953	-0.505571	-0.144264	0.704357	0.808783	0.971278	0.712429	0.999647	0.903336	0.986907	0.770463	-0.240374	-0.60053	-0.0574063	-0.360156	0.182968	0.543123
O95299	0.0261955	-0.20551	-0.173106	-1.14327	-0.808183	0.136037	0.20014	0.151233	0.0681238	-0.919452	0.289722	0.051383	-0.149205	-0.400983	0.238097	0.155997	-0.155059	-0.089201	0.0531445	-0.99193	-0.835982	-0.375169	-0.0291233	-0.667877	-0.367727	-0.214289	-0.366091	0.133738	-0.118299	-0.295334	-0.0299034	0.48135	0.657173	0.669509	0.441387	0.666922	0.971795	0.999853	0.986492	0.225188	0.308261	0.239747	0.0830726	0.0145591	-0.0685135
O95302-3	-0.270573	-0.187921	-0.683068	0.580636	1.17582	-0.210702	0.603508	-0.256307	0.181848	-0.413025	-0.680422	-0.819071	-0.0366579	0.232322	-0.0755755	0.0527385	-1.54875	0.603037	0.300755	-1.16678	-1.60895	-0.0447493	0.127623	-0.260456	0.267435	-1.07417	1.33537	0.401119	0.338707	0.141777	-0.014122	0.231469	0.447785	0.645344	0.985906	0.522686	0.402801	0.991777	0.310763	0.396483	-0.118265	0.492235	-0.514748	0.0957521	0.6105
O95336	-0.285509	0.165185	0.0191298	-1.47847	-0.0500574	-0.310182	0.0816612	0.0254774	0.0262957	0.49494	0.00139523	0.100054	0.243992	0.343081	0.185982	-1.26504	0.825039	-0.14607	-0.182865	-0.273504	0.153943	0.224202	-0.0894108	-0.211416	0.39332	0.183702	0.269016	0.032198	0.286242	0.409563	-0.0649185	0.242889	0.458956	0.938791	0.829515	0.599877	0.449898	0.250423	0.970493	-0.125702	0.191198	0.290606	0.3169	0.416308	0.0994082
O95352	0.286262	0.0259647	-0.42222	-0.348694	0.400312	-0.11552	-0.118167	0.301786	0.282864	0.439076	-0.0554371	0.0172758	0.393096	0.139932	0.110112	0.0416422	0.392173	0.334694	0.190706	0.349171	0.383418	-0.258073	-0.208464	0.234612	0.047327	0.0382023	-0.410271	0.11186	0.035614	0.0739079	0.1215	0.418174	0.609877	0.794444	0.990436	0.695632	0.587235	0.99494	0.492094	-0.114071	0.0381532	-0.143989	0.152224	-0.0299182	-0.182142
O95359	-0.0259533	0.0530176	-0.48392	-0.363555	-0.836596	-0.647025	-0.0382977	0.273284	0.258012	-0.852725	-0.261011	-0.108045	-0.269265	-0.468026	0.663646	-0.991373	0.818728	-0.24539	-1.04858	-1.45153	-1.22959	-0.184865	-0.508654	-0.85569	-0.404009	0.0592861	-1.16699	-0.143871	0.736074	0.0381393	-0.193663	0.0915551	0.286712	0.14904	0.147174	0.137669	0.99988	0.997938	0.999524	0.587959	0.605676	0.635609	0.0177171	0.0476501	0.029933	.
O95363	0.665437	-0.207312	0.441101	1.15065	-0.0266037	-0.226847	0.296489	0.889067	-0.690453	-0.401029	0.573175	0.042676	0.0821333	0.215169	0.316504	0.861728	1.00581	-1.4335	0.117407	0.0178432	0.174748	-0.863427	-0.46961	-0.289127	-0.114157	0.144726	1.39944	0.515751	-0.122187	0.0883141	0.290337	0.0515984	0.218199	0.111943	0.0701656	0.0972127	0.989401	0.99626	0.999817	0.646853	0.729259	0.706842	0.0824063	0.0599888	-0.0224175	.			.
O95372	-0.166333	-0.551247	-0.268904	-2.27683	-1.70737	-0.346294	0.300612	-0.984219	0.0523853	-0.142881	-0.613082	0.330933	-0.500702	0.0316162	0.251585	-1.88125	-0.329565	0.195465	-0.132174	-2.18187	-0.857163	-0.407584	-0.107216	-1.31109	-0.513932	-0.526984	-2.56972	-0.382598	-0.262818	-0.0137205	-0.615888	0.812038	0.874832	0.999915	0.860119	0.999992	0.865668	0.999725	0.846983	0.0250356	0.329279	-0.0120043	0.304243	-0.03704	-0.341283
O95373	0.0500059	0.141127	0.159424	-0.315145	-0.169474	0.0928669	0.213666	0.207394	0.269684	0.116813	-0.352659	0.271182	0.265836	0.272813	0.212653	0.209994	0.49891	-0.458649	-0.720512	-0.469755	-0.061532	-0.143044	-0.636095	-0.415707	0.132862	0.208258	0.29604	0.00271416	0.283747	0.151983	0.194172	1.01344e-05	0.00614153	0.000332611	2.58267e-05	4.77164e-05	0.656651	0.713739	0.999946	0.487214	0.601985	0.596439	0.114771	0.109225	-0.00554621	***	**	***	***
O95394-4	0.4208	-0.788746	0.902847	-1.1821	-0.74194	0.0662804	-0.261397	0.382658	0.515038	0.399163	-0.035141	-0.0739355	0.7574	0.456466	0.343732	0.639955	0.209922	0.513763	0.0555744	-0.856037	0.087533	0.88782	0.393311	-0.454103	0.0839357	-0.532094	0.713897	-0.159982	0.429549	0.322125	0.00846577	0.478261	0.655529	0.925993	0.807558	0.999381	0.399705	0.879002	0.86641	-0.165979	0.247501	0.0340052	0.41348	0.199984	-0.213495
O95396	-0.0164118	0.394215	0.814533	0.447824	-0.13302	0.127903	-0.0558157	-0.117764	-0.0912781	0.184642	-1.9383	0.368112	-0.587937	0.241237	0.831481	-0.323163	-0.457718	-0.0517502	0.54607	1.20322	-0.197806	1.01267	1.08919	1.48062	-0.340753	-0.0758181	1.03466	-0.150416	0.158656	-1.47996	-0.250926	0.0443085	0.199887	0.327646	0.0484332	0.0801477	0.671959	0.786115	0.998665	-0.573788	-0.936236	-0.883825	-0.362448	-0.310037	0.0524114	*			*
O95433	0.231427	0.035902	0.450609	0.304829	0.44598	-0.0163002	0.280108	0.357206	0.193903	-0.0758247	0.211234	-0.26808	0.42947	-0.123959	-0.322708	0.347727	-0.030529	0.237713	0.0133457	-0.33354	-0.120427	-0.385983	-0.0114059	0.345474	-0.106667	0.0163059	-0.210861	-0.224167	0.0951366	-0.0611057	-0.0756149	0.0197516	0.133791	0.0609421	0.956285	0.980446	0.148495	0.0245587	0.802479	0.290144	0.0573197	-0.0445927	-0.232824	-0.334737	-0.101912	*		.
O95452	0.405824	-1.12135	0.0951252	-0.573997	-1.45881	0.917944	-2.89554	-0.260536	-4.40913	-3.02305	0.395809	0.832316	-0.201777	-1.50883	-0.734361	-0.360654	-0.459991	-0.170647	0.0196381	-1.76033	-4.35792	-1.30091	-3.36139	-3.18564	-1.30916	0.605734	-2.28215	0.163301	-1.65539	-1.09628	-0.948555	0.306675	0.514984	0.536403	0.268928	0.503565	0.939153	0.998992	0.977584	0.983359	1.38418	1.08496	0.400817	0.1016	-0.299217
O95470	-0.274465	0.13061	0.626209	0.595316	-0.372738	0.167578	0.265815	0.00391579	-0.226559	0.644531	-0.432218	-1.0251	-0.0846272	1.07187	-0.0809174	0.566631	-0.227434	0.0900555	0.794184	0.0668125	0.0943327	0.173453	0.535728	1.05476	-0.290216	0.00338745	0.628216	-0.478312	-0.146618	-0.494852	-0.317692	0.200366	0.41555	0.598374	0.500342	0.147841	0.996783	0.703114	0.825457	-0.29959	-0.347241	-0.557916	-0.0476504	-0.258326	-0.210676
O95487-3	-0.286429	0.553469	0.220068	0.866741	0.855125	0.251839	-0.318089	-0.949997	0.246212	0.190958	0.224957	2.10666	0.271549	0.115816	1.2856	0.387371	-0.371511	-1.28342	-0.145021	0.622324	0.911933	0.139632	0.981169	1.16941	0.0950403	-0.0814047	0.769977	0.113576	-0.0636969	0.0728159	0.076438	0.634349	0.762917	0.948057	0.950473	0.941586	0.675626	0.999929	0.683214	-0.182409	0.184134	-0.201898	0.366543	-0.0194898	-0.386033
O95502	1.60357	1.21968	0.794825	1.05008	-1.24817	-0.164341	0.959718	0.344864	1.48918	-0.39669	0.719708	0.165504	1.02467	0.131876	-0.903032	1.00141	-1.1773	0.5994	0.0672512	0.140345	-0.0304251	-0.241134	0.891592	0.620321	-0.146261	-0.132286	-2.21304	-0.7164	-0.0807381	-0.219673	-0.726028	0.0229923	0.141985	0.762558	0.943954	0.154166	0.39125	0.013885	0.345243	0.379678	-0.221711	-0.897396	-0.601388	-1.27707	-0.675686	*
O95563	-0.0694666	-0.198622	0.0362053	-1.32798	-0.0985832	0.140707	-0.882565	-1.20012	0.330635	-0.848604	-0.541438	0.237396	-1.97094	-0.245193	-0.251526	-2.84242	-0.87682	-0.0410347	-0.0705681	-0.30755	-0.309098	-2.14315	0.0915566	0.0225086	-0.349325	-0.13269	0.0543556	0.10149	0.00880623	-0.0969467	0.00418854	0.158983	0.374636	0.99978	0.507991	0.819936	0.405068	0.835415	0.122469	0.0305955	-0.523537	0.335317	-0.554133	0.304721	0.858854
O95571	-0.120303	0.358128	0.39385	-1.25738	0.0231228	0.154688	0.331717	0.100943	0.241665	-0.392004	0.345431	0.24132	0.518547	-0.403845	0.3347	0.697191	-0.0607052	-0.305052	-0.0440025	-0.448727	-0.417989	-0.677638	-0.722343	-0.62134	-0.203455	0.114725	0.292345	0.321213	-0.0901852	-0.0410614	-0.112631	0.0199242	0.133791	0.0716737	0.0176112	0.08331	0.88129	0.999819	0.926348	0.4876	0.622521	0.502577	0.134921	0.014977	-0.119944	*		.	*
O95573	0.529592	0.213247	0.371923	4.66607	4.16324	0.181665	0.407817	-0.173622	-0.161631	-0.0844994	0.49882	-0.06036	0.749178	-0.166006	0.0581303	0.627405	0.125763	0.199547	0.00879288	3.34875	3.23671	-0.566682	-0.12277	3.8329	0.187002	0.182495	-0.894876	0.272085	-0.243757	0.0713272	0.33182	0.166408	0.379643	0.976919	0.364877	0.245638	0.543699	0.381977	0.988392	-0.286463	-1.20105	-1.43302	-0.914591	-1.14656	-0.231969
O95622	0.172246	-0.0817261	-0.275652	0.786495	1.22988	0.446835	-0.00501347	0.546305	0.190371	-0.41006	0.272848	0.32511	0.245511	-0.161431	0.514802	0.79181	-0.17036	-0.632204	0.688103	0.768833	0.228253	1.69486	-0.25316	0.845068	-0.321548	-0.418216	-1.88322	-0.663432	-0.754661	-0.882958	-0.676272	0.000552676	0.0268473	0.953862	0.712772	0.000881659	0.932037	0.00170849	0.00933028	-0.142691	-0.301078	-1.27715	-0.158387	-1.13446	-0.976073	***	*
O95628-6	0.214741	0.060771	-0.791076	-0.593604	-0.913798	-0.071372	-1.16029	0.263999	0.232409	-0.24778	0.12551	-0.418619	0.652462	0.248075	-0.374956	0.571402	0.0533619	-0.560808	-0.84201	-0.921623	-0.76941	1.59116	-0.495317	-0.692501	0.128868	0.280529	0.72612	-0.120644	0.538317	0.103382	-0.15163	0.154281	0.369587	0.993105	0.426983	0.234026	0.53099	0.297931	0.96604	0.0778905	0.460541	0.599351	0.382651	0.521461	0.13881
O95630	0.131643	-0.479316	-0.334514	0.237916	0.347434	-1.00725	-0.463867	0.202739	-0.561883	0.772268	-0.336139	-0.332464	0.0898418	0.386778	-0.765736	-0.359093	0.536619	-0.14053	0.194525	-0.0292168	0.38919	-0.00490284	-0.0995579	0.850756	0.00371361	0.0763321	0.645029	-0.796225	-0.203728	-0.287766	-0.282545	0.407847	0.600753	0.366223	0.893276	0.64623	0.771214	0.976785	0.956468	-0.379874	-0.166742	-0.286493	0.213132	0.0933813	-0.119751
O95670	0.585208	0.187439	0.16128	-0.496178	-0.678934	0.073967	0.440646	-0.481573	0.504786	-0.838607	1.12816	-0.103683	0.308177	-0.0230074	-0.307347	-3.03609	-0.0962267	0.273943	-0.0281029	-0.595415	-0.610127	-0.685243	0.141083	-0.399635	-0.113385	-0.0975561	-4.88415	-0.0764875	0.00890827	-0.078742	-0.133836	0.558489	0.710808	0.946051	0.998087	0.834083	0.873998	0.485366	0.897871	0.304888	-0.0991497	-0.495964	-0.404038	-0.800852	-0.396815
O95671	0.183885	0.19381	0.219246	-0.187149	-0.185373	0.00266838	0.103847	0.876183	0.226486	0.424932	0.210659	0.652682	0.166753	-0.0715036	0.285821	0.734496	0.200988	-0.501333	-0.280125	-0.0582161	0.0191927	-0.386752	-0.261	-0.365181	-0.00732899	-0.2501	0.570008	0.105117	-0.0994806	0.0368929	0.118791	0.00189921	0.0437813	0.0188506	0.00108699	0.115115	0.573424	0.900754	0.257359	0.421205	0.58752	0.329616	0.166314	-0.0915892	-0.257904	***	*	*	***
O95674	0.355685	-0.054842	-0.146235	-0.150826	-0.409153	-0.169167	0.316134	-0.112057	-0.00292206	-0.32505	0.21979	0.0207062	-0.103828	-0.00678825	-0.310389	0.689316	-0.278702	0.34936	0.287691	0.204176	-0.130887	-0.190095	0.153126	0.331841	-0.167606	0.134655	-0.196306	0.0171738	0.044754	-0.0343475	-0.0734234	0.442564	0.629337	0.460115	0.623237	0.520141	0.994614	0.999998	0.996437	-0.185088	-0.15547	-0.182902	0.0296186	0.00218664	-0.027432
O95678	1.09475	-3.6508	0.578501	-0.148632	-0.57769	-2.20544	-3.29725	0.43417	-0.472994	-0.202081	0.81151	-0.337642	2.59382	0.66425	-2.18636	2.24806	-0.0209131	2.20813	0.167334	2.09867	1.29789	6.1378	1.71252	1.27501	-0.205124	-1.94798	5.06037	-0.752821	-1.10327	-1.51364	-1.7457	0.0250082	0.148048	0.0181501	0.337896	0.0998126	0.465209	0.922307	0.865096	-3.04435	-1.68186	-2.44364	1.36249	0.600704	-0.761781	*		*
O95716	-1.08444	0.248064	-2.06557	-1.29894	-4.7018	-0.925219	0.236602	-1.29046	0.434689	-0.0688725	-0.0353708	1.28858	-0.418558	0.761379	-0.877187	1.06353	-1.63185	-0.962177	-0.127165	-0.35701	1.0249	0.362376	0.531485	0.371159	-0.421977	0.0392847	-0.751149	-0.204326	0.0388479	-0.187455	-0.257594	0.0746102	0.261381	0.0983202	0.996993	0.912243	0.12592	0.334493	0.963753	-1.2813	-0.110303	-0.369706	1.17099	0.91159	-0.259402	.		.
O95721	0.314527	0.123316	-0.463079	-0.0180187	-0.00254631	-0.0264111	-0.624545	0.30876	0.179642	-0.057003	0.533217	0.0242596	0.204823	0.0111694	0.075264	-1.04431	-0.0688782	-0.498596	0.44618	0.286568	-0.212708	0.107535	0.140987	-0.0653305	0.0346289	0.110005	-2.85317	-0.127688	-0.565822	-0.236072	0.160235	0.331721	0.537521	0.998102	0.995956	0.373485	0.999926	0.413327	0.467968	-0.0523844	-0.0694164	-0.526074	-0.0170319	-0.47369	-0.456658
O95741-2	0.251052	0.194044	0.209427	-0.0989571	-0.58959	-0.726862	0.70011	0.284103	-0.042944	-0.357597	0.579261	0.171087	0.659437	-0.18137	0.297396	1.20903	0.496096	0.450125	-0.624382	-0.713167	0.10883	-0.400382	0.16209	-0.240049	-0.128353	-0.157598	0.337654	-0.53381	0.126022	-0.18721	-0.497799	0.0811195	0.270927	0.79613	0.0992855	0.999128	0.387197	0.864972	0.130058	0.199605	0.53873	0.0308345	0.339125	-0.16877	-0.507895	.			.
O95747	0.0346098	0.035944	0.0345554	-0.159864	-0.0985012	0.16143	0.242066	0.26116	0.0559616	0.393922	0.267263	-0.0691748	0.386992	-0.173047	0.197749	0.325253	1.41728	0.0777302	-0.179766	0.0313835	0.34899	0.124736	-0.247135	0.0457764	-0.0273886	-0.00820637	-0.11769	0.0874853	-0.140052	0.0525217	-0.0244207	0.0618036	0.238285	0.994636	0.148321	0.982674	0.181914	0.919481	0.0697288	0.0342237	0.314463	-0.0542094	0.28024	-0.0884331	-0.368673	.
O95757	0.876559	0.170742	0.0552349	-0.231098	0.126041	0.0117741	0.506745	0.507549	0.372236	-0.409398	0.188721	-0.00541782	0.41961	-0.275191	0.0479651	0.543551	0.0534678	0.832272	0.0761185	-0.202208	0.178504	-0.408389	-0.0310497	0.101997	-0.104689	0.507042	-0.0699062	0.171675	0.140108	-0.0179386	0.207516	0.567563	0.716656	0.654047	0.999962	0.995083	0.597155	0.799388	0.990989	0.18802	-0.00776439	0.0409374	-0.195785	-0.147083	0.0487018
O95777	-1.15048	0.0198536	-0.897448	2.62576	0.819996	-0.0223694	-0.970115	-2.45623	-2.14239	0.344172	-0.765993	-1.70176	-0.572829	0.418473	-0.505095	-1.71255	-0.515307	0.0390301	-0.0334778	1.34587	2.46905	0.130893	-0.345015	0.686892	-0.0589237	-0.176929	-0.455074	0.0476398	0.125288	-0.00941658	-0.00312996	0.130512	0.337755	0.201282	0.128415	0.616124	0.988583	0.883341	0.744014	-1.07703	-1.23968	-0.689113	-0.162647	0.387922	0.550569
O95782	0.440236	0.0522404	-0.12813	-0.640972	0.0493031	0.166203	0.449265	0.0846367	0.580208	-0.753226	0.262167	0.0250731	0.483438	-0.237018	0.0693235	-0.298284	-0.157699	0.495996	0.294327	0.377419	0.140517	-0.436175	0.117743	0.19058	-0.105742	0.0464649	-0.976162	0.139778	-0.0398998	0.0180359	0.257101	0.407935	0.600753	0.992121	0.57532	0.542345	0.700875	0.663756	0.999652	-0.0516306	-0.244408	-0.262976	-0.192777	-0.211345	-0.0185681
O95793	-0.165181	0.136076	0.670815	-1.91249	-1.67453	0.416409	-0.614057	-0.30147	-0.225466	-0.324175	0.563102	-1.05639	0.119843	-1.21054	-0.736122	-0.317719	-0.0592594	-0.0978813	0.0168972	0.416763	-1.38427	-0.617406	-0.54377	-1.6428	0.463303	-0.653833	-0.526711	-0.931511	0.0173149	0.215704	0.277697	0.786793	0.858976	0.978462	0.965544	0.741422	0.999759	0.903188	0.936586	0.142586	0.172694	0.387776	0.0301079	0.245189	0.215082
O95810	-0.702535	-0.127264	-0.647993	1.01201	0.852371	0.332594	-0.39465	-0.167049	0.174995	0.836503	0.21718	0.390073	-1.70298	0.110187	1.08191	-0.869794	-0.651603	-2.63925	-0.290802	0.113564	-0.150506	0.203866	0.0783825	0.599031	-0.176828	-0.177364	-0.809816	0.539886	-0.379246	-0.063282	0.12536	0.867004	0.910861	0.83652	0.946849	0.980173	0.991624	0.97312	0.99881	0.334902	0.224394	0.16349	-0.110508	-0.171412	-0.0609046
O95816	0.046917	-0.377826	-0.0873327	-0.765643	-2.85755	-0.276322	0.0638618	-0.121591	-0.0352545	-0.122146	-0.336451	0.381864	0.00911427	0.0549784	0.642682	-1.76777	0.318328	0.215794	-1.05595	-0.755035	-0.516084	-0.649701	-0.44931	-1.03676	-0.204768	0.0181894	0.626142	0.507974	0.27657	0.28757	-0.0965014	0.112079	0.316538	0.985936	0.486528	0.13911	0.645035	0.202301	0.820372	0.11664	0.504297	0.80889	0.387657	0.69225	0.304593
O95817	-0.013751	0.708134	-0.378468	0.194559	-0.236715	0.122784	-2.91185	0.38769	-0.939341	1.58875	0.0318155	0.959959	-0.582016	0.180922	1.14051	-1.74055	0.202162	-0.726147	-0.0868587	-0.0866089	-0.425912	0.498286	-1.03265	-0.890463	-0.118394	0.778806	-0.0771322	-0.238391	-0.902759	-0.298738	-0.0512953	0.492314	0.664365	0.999374	0.525865	0.940496	0.546763	0.962041	0.859917	0.0521343	0.615601	0.263207	0.563467	0.211073	-0.352394
O95822	-0.245712	-0.111068	0.114905	-0.870299	0.688798	0.189706	0.0306606	0.052474	0.189157	-0.766458	0.496992	-0.0426569	0.591496	-0.420197	0.18312	0.329181	1.0376	-0.075201	0.162418	-0.357033	0.462703	-0.0270987	-0.0962257	0.691706	-0.457228	0.106037	0.539957	0.181828	-0.206886	-0.495701	0.0626144	0.774132	0.850637	0.965755	0.991045	0.924841	0.855716	0.997468	0.787455	-0.104461	0.0673818	-0.147235	0.171843	-0.0427739	-0.214617
O95825	-0.125926	0.279711	0.0921822	-1.73574	-0.812172	-0.219976	-2.47634	0.0269966	0.231882	0.044179	0.194889	-0.18506	0.662787	0.0723372	-0.436294	0.854806	0.660972	-1.06152	-1.24503	-0.777113	-0.694066	-1.10894	-0.0274467	-1.96174	-0.0460644	0.0149307	0.155251	0.393663	-0.0546207	0.530479	0.0148125	0.00329452	0.057335	0.513923	0.00617804	0.0154339	0.0988509	0.194772	0.99321	0.455666	1.21584	1.12633	0.760176	0.670663	-0.0895126	***	.		**
O95831	-0.0255346	-0.473833	-0.714846	-0.354679	-0.454227	0.165506	0.33463	0.209259	-0.209703	-0.913933	0.208053	0.220289	-0.179174	-0.261238	-0.262354	0.828106	-0.716619	-0.397491	-0.226156	0.233036	0.636022	-0.25089	-0.190769	0.598984	-0.564121	0.0194836	1.09309	0.278425	0.00920486	-0.0815296	0.0529118	0.555047	0.70919	0.766776	0.853278	0.995412	0.998667	0.620661	0.72654	-0.226803	-0.192142	0.057818	0.0346609	0.284621	0.24996
O95834-3	-0.00406837	-0.382106	-0.325301	0.0391245	-0.515775	0.222009	-0.689371	-0.247794	-1.10454	0.455123	-0.153749	0.363948	-0.184205	-0.218583	0.22742	0.553565	-0.535045	-1.88034	-0.566727	-0.683981	0.336698	0.514918	-0.655975	-0.876686	1.04013	-0.340862	0.613562	-0.255383	-0.724455	-0.446043	-0.125793	0.166619	0.379643	0.879732	0.1835	0.345963	0.47897	0.718133	0.986765	0.210383	0.608145	0.510465	0.397761	0.300082	-0.0976795
O95847	0.488505	-0.914503	-0.560022	-1.14932	0.269117	0.460178	0.397546	-0.801846	0.664146	-0.995005	1.20176	0.0649433	0.605074	-0.0247021	0.644571	-2.57521	0.718689	0.0663662	0.226702	0.124828	-0.60492	-1.52878	-0.174891	-0.00158691	-0.242222	0.054203	-2.53475	-0.143593	0.342178	0.691803	-0.026125	0.955695	0.969136	0.989916	0.96538	1	0.997795	0.99088	0.967434	0.142971	0.225342	0.00482586	0.0823707	-0.138146	-0.220516
O95848	0.058917	-0.0616722	-0.0475636	-1.22174	-0.89432	-0.304943	-0.029933	-0.287542	0.840807	-0.0760365	0.537448	0.135677	-0.691885	-0.634409	0.604435	0.85845	-0.839762	-1.41021	-0.606209	-1.21242	-1.00771	-0.476317	-0.556431	-0.481562	0.282581	0.149925	-2.04866	0.419941	0.457306	0.223774	0.0685711	0.0936295	0.287696	0.272477	0.0996193	0.152918	0.916498	0.965645	0.998753	0.605108	0.808291	0.757757	0.203183	0.152649	-0.050534	.			.
O95858	-2.25427	-1.22996	-0.214901	-2.37665	-0.9907	-0.923183	-2.95479	-1.61774	-1.28841	1.41682	-3.09406	-1.76231	-1.49452	0.94819	-0.128057	-0.415902	0.945666	-0.509565	-0.295797	-2.00411	-0.17777	0.027297	-0.14501	-0.406338	1.35298	-0.139091	0.909609	-1.28207	0.578751	0.976757	0.167303	0.0129573	0.112263	0.238633	0.999662	0.437423	0.176198	0.00739051	0.464558	-1.03734	0.0535908	0.867933	1.09093	1.90528	0.814342	*
O95861	-0.524812	0.453005	0.106222	-2.0496	-0.506075	-0.52243	0.947549	1.16092	0.113892	0.335402	0.284185	-0.0789919	0.723241	0.0679903	0.153275	0.749192	0.417142	0.0479164	-0.173485	-0.75946	-0.167607	0.0112905	-0.404814	-0.400305	0.286483	0.529197	0.210654	0.195184	0.29024	0.517579	0.212842	0.125083	0.333315	0.929222	0.199932	0.237675	0.428445	0.482764	0.99998	0.172521	0.59521	0.584092	0.422689	0.41157	-0.0111183
O95865	-0.310172	0.288998	0.557215	0.306465	0.524435	-0.0557346	-0.446044	0.315893	-0.317717	0.933015	0.191336	0.489024	-0.216802	0.321404	0.612359	-0.409389	0.649751	-0.711409	-0.197613	-0.443817	0.0912981	0.511701	-0.0273495	-0.252556	0.0856228	-0.529961	1.37452	-0.277382	0.426447	0.228062	-0.536869	0.334209	0.539392	0.748503	0.258408	0.749836	0.769827	0.999927	0.830219	0.243033	0.468444	0.257169	0.225411	0.0141365	-0.211274
O95870	0.196059	0.075613	-0.240898	-0.0617828	0.00505638	0.230585	0.262235	-0.205664	0.012722	-0.197247	0.465678	-0.0152378	0.313936	-0.194504	0.232117	0.142853	-0.334314	-0.235735	-0.0562229	0.350552	0.138322	-0.0401754	-0.0697632	0.189941	0.0522175	0.0295792	-0.750277	0.308691	0.178986	-0.0220337	-0.0137215	0.9277	0.950523	0.999866	0.999713	0.953645	0.998142	0.962912	0.921882	-0.00912357	0.0121004	-0.0704967	0.021224	-0.0613731	-0.0825971
O95886	0.703346	0.258924	-1.05726	-0.394135	-0.67752	-0.311299	1.49742	0.825812	0.773089	-1.99992	1.92386	-0.0464888	0.513143	-0.42323	0.118674	0.278792	-0.259259	1.08524	-0.0752525	0.0221272	0.247411	-0.370954	0.58182	-0.25032	-0.546721	0.136393	-2.74924	0.511168	-0.194721	-0.120661	0.519924	0.666432	0.785238	1	0.985872	0.713513	0.98223	0.671689	0.872904	0.00266625	-0.163958	-0.526276	-0.166624	-0.528942	-0.362318
O95897	-1.9015	1.0914	2.32762	0.124755	-0.562152	0.146546	-2.59042	-0.488811	-1.53683	-0.151722	-0.00732708	0.683619	-0.245485	0.207195	0.638285	-2.00598	-1.74898	-0.126415	0.943901	0.672497	0.50706	0.4425	-0.870579	0.783024	-0.974669	-0.429272	-1.5408	0.604433	-0.973732	-1.15441	-0.240273	0.364632	0.565264	0.562316	0.636014	0.317029	0.999719	0.946847	0.925628	-0.712599	-0.664798	-1.00867	0.0478004	-0.296074	-0.343875
O95970	0.196795	-0.477882	-0.263083	-0.477074	-0.381229	0.476725	0.529098	-0.0494499	-0.0650024	-0.430361	0.469327	0.11351	0.362268	0.0122414	-0.202803	0.625628	0.113508	0.293732	-0.291824	-0.252382	-0.0343504	-0.270907	-0.0983677	-0.551445	-0.277184	-0.0251255	-0.723288	0.316118	-0.346825	-0.20067	-0.00879288	0.258946	0.47289	0.905114	0.32302	0.99996	0.660775	0.8855	0.299788	0.115432	0.305136	-0.00860296	0.189704	-0.124035	-0.313739
O95989	0.227181	-0.402927	0.229483	-0.47324	-0.0642719	-0.720125	0.0449095	0.38727	0.4088	-0.354158	0.152844	-0.0840359	0.674561	0.0309105	0.0875607	0.242079	0.402328	0.507105	0.155502	0.209911	0.118642	0.0839224	0.0527363	0.0765038	0.0715771	-0.000598907	-1.0241	0.007658	-0.0667324	0.0827961	-0.0210152	0.261657	0.474691	0.602456	0.998491	0.340252	0.6783	0.94268	0.394682	-0.212371	-0.028035	-0.307819	0.184336	-0.0954484	-0.279784
O95990	1.18161	1.25163	0.759781	2.14915	1.4993	0.833673	-0.741706	1.5701	-0.338642	1.04868	0.991803	1.3164	-0.211874	0.0837212	1.35583	-2.84428	0.699331	-2.32188	-0.585938	-0.642897	-1.62283	1.43877	-0.544142	-0.836369	-0.388443	0.884571	-0.642487	-0.530209	-1.05447	-0.588037	0.578506	0.0321357	0.169048	0.0269776	0.271273	0.837106	0.663628	0.170907	0.755775	1.63797	1.03571	0.482103	-0.602259	-1.15586	-0.553604	*		*
O96000	0.331628	0.0423107	-0.578239	-0.590981	-0.121222	-0.0425301	0.338992	0.101177	-0.0771599	-0.836956	0.448205	-0.0491409	0.259424	-0.391159	-0.153803	-1.00384	-0.218403	-0.552948	-0.496822	0.0497551	0.148444	-0.371718	-0.846069	0.143429	-0.390945	0.154993	-1.38411	0.451374	-0.207386	-0.0803719	0.203003	0.801968	0.868671	0.804471	0.999118	0.979357	0.85767	0.961429	0.993004	0.208908	0.0319239	0.0960691	-0.176984	-0.112839	0.0641452
O96005	0.318324	-0.325375	0.0855064	0.560556	-0.000827789	0.207462	0.339503	-0.169298	0.266762	-0.282673	0.141582	-0.289688	0.0179768	0.85725	0.278093	0.36272	-0.766155	-0.656908	-0.0973682	-0.29414	-0.327287	-0.239556	0.245619	0.0117321	-0.552856	-0.288036	-0.0807056	0.0242996	-0.0201073	-0.172115	-0.226366	0.139062	0.349845	0.214826	0.540329	0.999986	0.92115	0.2282	0.561433	0.3365	0.233875	0.00600297	-0.102624	-0.330497	-0.227872
O96008	0.387049	0.0305281	0.131312	-1.80258	0.274978	-0.546004	0.356676	-1.1112	-0.379931	-0.509871	-0.00760937	0.30518	0.0800762	0.0840416	-0.206766	0.51894	-0.25631	0.63555	0.50568	0.433531	-0.373321	-0.949191	0.398785	0.388084	-0.52146	0.277657	0.253504	-0.099659	-0.261063	-0.792549	-0.014843	0.422619	0.614123	0.39782	0.954482	0.713858	0.689515	0.96559	0.936459	-0.443909	-0.147485	-0.313933	0.296424	0.129976	-0.166448
O96011	0.181035	-0.287661	-0.0821037	-0.187269	0.261408	0.303074	-0.400182	-1.79559	-0.0766697	-0.995913	-0.588248	0.104385	-1.9587	-0.247318	-0.39451	-4.93674	-0.365761	0.282318	0.169138	0.598589	0.412057	-1.52987	-0.128683	0.395224	-0.5375	-0.43462	-0.171906	0.304754	-0.178123	0.0494804	0.157852	0.0901034	0.284799	0.951719	0.106803	0.992513	0.220235	0.995322	0.182562	-0.259947	-1.20125	-0.144119	-0.9413	0.115828	1.05713	.
O96013	0.862436	0.490132	0.34356	2.31629	1.17912	1.32758	0.661058	0.282493	0.839572	0.68994	-0.0993061	0.124856	-0.302105	-1.82413	0.294095	-0.740107	-0.490496	-5.17941	0.443197	1.31371	0.746642	1.23542	-1.5893	1.96816	-0.212034	0.302948	0.840065	-0.582834	-0.530403	-0.0397911	-0.175592	0.225123	0.440736	0.376296	0.996634	0.999075	0.243428	0.456333	0.984849	1.07412	-0.141753	0.0948475	-1.21588	-0.979277	0.236601
P00167	-0.800075	0.0999737	0.0464401	0.914019	0.0405655	0.154222	-0.292359	-0.188196	0.484968	0.826394	-1.28594	0.342622	-0.986475	0.0132456	0.403197	-0.292109	0.0988913	-0.722494	-0.29142	0.203245	0.357364	-0.249907	-0.211611	0.199802	0.185038	0.0271416	-1.28741	0.326672	0.0850563	0.0416431	-0.284868	0.897588	0.932314	0.943941	0.999992	0.999697	0.928995	0.912491	0.999879	0.153208	-0.00787655	-0.0273861	-0.161084	-0.180594	-0.0195096
P00338-3	0.344417	-1.30047	-0.764917	-2.58044	-2.89114	-0.303186	0.439954	0.765745	0.552404	-1.25952	0.768503	-0.706618	0.436053	-0.331603	0.12499	0.382598	0.156028	0.220068	-0.406626	-3.7033	-3.53983	-0.170535	-0.590508	-2.50637	-0.109898	0.0957108	-0.415642	0.0678902	-0.077734	-0.0131893	-0.100821	0.0694672	0.251947	0.421945	0.0823044	0.105143	0.719051	0.765729	0.99997	0.890643	1.47446	1.44906	0.583819	0.558417	-0.0254014	.			.
P00352	-1.08851	-0.633642	-0.0365505	-1.43434	-0.383272	-0.514469	-0.592727	0.445456	-1.22611	0.644505	-1.32103	0.277441	-0.392904	0.278748	0.91157	0.538797	1.0965	-1.54245	-1.47638	-1.19912	-0.368142	0.147264	-1.04172	-1.11696	-0.109167	-0.0429859	-0.625654	-0.497238	-0.999422	0.0391331	0.372234	0.00650776	0.0807146	0.715893	0.00526866	0.207033	0.0411628	0.705491	0.394307	0.335373	1.19671	0.676345	0.861332	0.340972	-0.52036	**	.		**
P00367	-0.00367069	-0.326191	-0.61618	-1.4218	-1.33386	-0.465721	-0.463008	0.5271	-0.243044	-0.376084	-0.194225	0.0222807	0.00155735	-0.389455	-0.0116091	0.985425	0.420739	-0.0809402	0.299824	-1.08194	-2.05976	-0.348462	-0.144924	-1.284	0.462563	0.497408	0.102909	-0.0147343	0.597004	0.437405	0.235163	0.00790389	0.0886187	0.913578	0.0900188	0.0145087	0.235403	0.0416439	0.792659	0.188527	0.728786	1.00256	0.540259	0.814033	0.273774	**	.		.
P00387-3	0.607415	0.214687	-0.0434074	-1.0249	-0.839001	-0.255318	0.566764	0.0694656	-0.0282841	0.484625	0.46275	0.18861	0.215956	-0.205709	0.305908	1.13873	0.320709	0.0601273	-0.0419617	-0.921629	-0.816867	-0.467248	0.294847	-0.963387	0.163263	0.0902729	1.09976	0.103024	0.260929	0.259089	-0.290596	0.0199446	0.133791	0.536805	0.0209048	0.076138	0.24471	0.547907	0.9589	0.32662	0.771965	0.648836	0.445345	0.322217	-0.123128	*			*
P00390	0.0397482	0.260607	-0.305515	-0.902296	-0.39094	-0.34314	0.279441	0.187309	0.239948	0.0364323	-0.266374	0.352482	-0.063736	-0.0607834	-0.27812	0.643118	-0.677385	0.351656	-0.189804	-0.8402	-0.357135	-0.00361919	0.158031	-0.498537	-0.0878429	-0.0421219	0.377172	-0.0587311	0.221798	-0.0618629	-0.118786	0.686775	0.797029	0.958008	0.841344	0.65274	0.983636	0.881995	0.981249	0.0932161	0.157791	0.229891	0.064575	0.136674	0.0720995
P00403	0.399226	-0.226419	-0.276417	-0.312893	-0.106089	0.190451	0.309932	0.176878	0.0941944	-1.1301	-0.031992	0.187486	-0.238746	-0.313531	0.092412	0.00967121	-0.5181	0.256725	-0.0343132	-0.183432	-0.128646	-0.577003	-0.25754	0.254219	-0.733065	-0.153898	-0.698484	0.0589352	-0.349388	-0.563782	-0.180267	0.106053	0.306197	0.876988	0.821177	0.400375	0.343474	0.0943213	0.864951	0.123364	-0.147149	-0.278566	-0.270514	-0.40193	-0.131416
P00414	0.271698	-0.96544	-2.01806	0.357871	-1.56961	0.154775	-0.486496	0.155478	-0.16063	-1.12267	-3.91993	0.680935	0.193943	-0.352518	0.423323	0.550396	-0.214281	-1.41372	-0.0402832	-0.909836	-6.6378	-0.174037	-0.491571	-0.493469	-0.937584	-0.143066	0.0639381	0.410929	-0.372644	-0.376522	-0.204325	0.399304	0.59497	0.53938	0.558306	0.395049	1	0.985413	0.987006	0.978151	0.981431	1.22878	0.0032798	0.250626	0.247346
P00441	-0.00640297	0.0854025	-0.692	-1.50727	-0.680352	-0.253928	0.345854	0.312583	0.243264	0.278432	0.0654449	0.16668	0.0132685	0.283225	-0.189715	0.709781	-0.141278	-0.302824	-0.0665646	-0.279398	0.0615377	0.127004	-0.139145	-0.147961	0.307554	0.224354	-0.450102	0.233925	0.319847	0.215067	0.021616	0.166096	0.379643	0.909352	0.603704	0.695525	0.206784	0.283392	0.999435	-0.132442	0.254994	0.231373	0.387436	0.363815	-0.023621
P00450	-1.91733	-0.883776	0.302309	-0.988989	-1.43554	-0.382639	-1.98394	-8.3924e-05	-2.1112	1.12981	-0.326412	0.552976	0.686156	-0.103303	0.301799	1.92908	2.02927	-0.816511	-0.768175	0.276461	0.729228	1.75162	0.124142	-1.53821	1.274	0.2477	2.57212	0.700485	-0.199833	0.26613	0.396933	0.00132441	0.0399409	0.170823	0.364661	0.41848	0.00254664	0.00416419	0.999957	-1.01008	0.809414	0.785568	1.8195	1.79565	-0.0238467	***	*
P00488	-0.394708	0.485664	0.845661	1.22847	-0.62011	0.057518	-0.476605	-0.722643	-0.384617	0.0329657	1.64834	-0.0861902	2.49424	-1.93406	0.314271	0.767224	2.61607	0.137836	0.26379	1.48549	0.413281	1.41453	1.27124	-0.242397	1.05712	-0.492617	2.55972	1.19595	-0.32119	0.480646	-0.469309	0.47483	0.652967	0.592795	0.999651	0.997702	0.500772	0.711414	0.991381	-0.675611	0.0539275	-0.104777	0.729539	0.570834	-0.158705
P00491	-1.31927	1.05637	0.922873	-0.0153294	-0.500261	-0.956591	-0.662787	0.509907	-1.62896	1.06473	-0.858356	0.840718	-0.413184	0.188209	1.00264	0.197631	2.61373	-0.89473	-0.768969	-1.10175	0.00145626	0.100646	-0.12466	-1.18191	0.506042	0.124067	2.47886	0.443727	0.636351	0.637594	-0.17844	0.0273657	0.15551	0.925181	0.0865625	0.0706414	0.214162	0.174662	0.997785	0.278903	1.14664	1.23116	0.867742	0.952256	0.0845145	*			.
P00492	0.243256	-0.413224	-0.414996	-1.89717	-0.46378	-0.654735	0.298235	0.819438	-0.00429058	-1.29217	1.09196	0.117872	0.818453	-0.174242	-0.133549	0.867453	0.818159	0.978922	0.11125	0.182129	-0.0701513	-0.478547	0.0559025	-0.325249	0.32122	0.0777245	-1.94219	0.00181961	0.1901	0.497156	0.309128	0.503644	0.672859	0.795796	0.953096	0.983439	0.447228	0.950093	0.807201	-0.341257	0.199348	-0.142756	0.540605	0.1985	-0.342105
P00505	0.51678	-0.313965	-0.258139	-0.841112	0.060257	0.0179882	0.651874	0.248928	-0.0213642	-0.911326	0.276123	0.00954151	0.112842	-0.458655	0.254373	0.28592	-0.490584	0.662058	0.341135	0.00567627	-0.0654612	-0.46527	0.225563	0.0569897	-0.391947	-0.23119	-0.303589	0.238373	-0.379528	-0.235611	-0.124887	0.455509	0.640155	0.95337	0.683928	0.447257	0.91569	0.705652	0.97056	-0.101865	-0.223891	-0.312724	-0.122026	-0.210859	-0.0888332
P00533	-0.425788	0.383398	0.550486	1.14065	-0.712482	0.357765	-1.50977	0.425793	-0.351942	-0.250464	-0.686865	-0.0662928	-1.03673	-0.233392	-0.299937	1.06522	-0.952014	-0.0803928	0.00886536	-0.688408	-0.16882	0.858548	0.114185	0.152559	-0.499456	0.270527	1.54888	0.736353	0.26317	-0.811596	0.218845	0.500153	0.669606	0.999284	0.788255	0.934997	0.823843	0.876662	0.429557	-0.0438422	-0.335636	0.218598	-0.291794	0.26244	0.554234
P00558	-0.0555372	0.20714	0.0829945	-3.14567	-1.59431	0.12372	0.142749	0.40624	0.210213	-0.0458555	-0.0680923	0.0470095	0.149348	0.229617	0.178006	0.174165	0.109366	0.369629	0.0428486	-1.45015	-1.46087	-0.0836744	-0.11595	-1.71266	0.0743046	-0.118116	-0.63924	0.0614719	-0.0283604	0.161203	0.096405	0.280437	0.491938	0.937137	0.29328	0.522277	0.55866	0.813475	0.981039	0.227622	0.726813	0.57407	0.499191	0.346448	-0.152743
P00568	0.0213709	-0.071022	0.0461388	-0.816217	-1.11276	-0.264948	-0.70403	0.373177	-0.213243	0.303987	0.358091	0.322387	0.390862	0.35263	0.223556	0.140136	0.905589	-0.439062	-0.195641	-1.23155	-1.43795	0.924748	-0.206427	-1.55555	0.137061	0.167165	2.28338	0.0818548	0.135749	0.249673	0.141704	0.00770297	0.0882153	0.804346	0.0307613	0.0217902	0.145644	0.103216	0.994337	0.287018	0.966287	1.04829	0.67927	0.761271	0.082001	**	.		*
P00734	-2.01153	-0.69915	0.85047	-1.02485	-1.56295	1.51469	-1.68675	0.108618	-1.6759	0.146519	-0.397237	-0.203775	-0.922314	-0.500673	0.321325	0.569118	1.78865	-2.60564	-0.10346	-1.21632	-0.747306	2.81355	2.25566	-1.26216	-0.63278	-0.37385	1.39692	-0.272167	-1.53755	0.368223	-0.133114	0.642883	0.768349	0.824422	0.986975	0.999896	0.60257	0.857464	0.977762	-0.563818	0.223869	-0.0455214	0.787687	0.518297	-0.26939
P00738	-1.9835	-1.65641	-1.43812	-0.976171	-4.50208	-0.49201	-1.61169	-0.576202	-2.96944	0.880586	-2.23831	0.66648	-1.43565	0.525928	0.413201	0.991679	1.05842	-0.272799	0.276516	-0.254736	-1.26418	1.05862	0.00290298	-2.19838	-0.671306	1.24961	1.48769	0.75286	-1.60233	-0.144988	0.755694	0.00518656	0.0735293	0.104115	0.85603	0.74372	0.0129511	0.00924059	0.994357	-1.42176	0.486657	0.639899	1.90842	2.06166	0.153242	**	.
P00747	-0.865174	-0.70418	0.755671	0.143145	-0.361666	0.131767	-0.336299	0.0350819	-0.548508	-0.123606	-0.00654697	-0.043005	-0.512472	-0.616474	0.711262	-0.233887	1.94694	-0.481131	-0.325932	1.51503	1.66839	1.66365	1.18472	1.71507	-0.389347	0.203794	0.885668	-0.194136	-0.90357	0.144957	0.00078392	0.0199884	0.133791	0.0164485	0.135113	0.0627372	0.782078	0.972713	0.965795	-1.18586	-0.851122	-1.02738	0.334739	0.158484	-0.176255	*		*
P00751	-2.48896	-0.510933	0.289967	-0.80209	-2.02528	-0.51898	-1.43548	0.133648	-2.1362	1.32317	0.564528	1.37851	0.70446	0.0534096	0.67037	2.21859	2.66807	-3.31218	-0.325583	-2.58279	-2.02857	1.12571	-0.00166511	-2.79491	-0.680214	0.883656	2.63653	1.09026	-1.76211	0.941031	0.74926	0.000680813	0.0288233	0.939035	0.00216057	0.0317425	0.00505408	0.075328	0.752229	0.362217	2.61478	1.96834	2.25256	1.60613	-0.646437	***	*		***
P00915	-0.13244	-1.43323	1.86653	-1.25734	-0.928493	0.586946	-0.344062	0.0859566	0.200127	-0.064805	-0.377441	-1.1813	-0.0217524	-1.09757	-0.490664	0.459147	5.33922	-1.8669	-0.655457	-0.916985	0.861876	1.27899	0.527594	-1.59288	-0.666677	0.405804	0.274199	0.960531	0.130728	1.5277	0.325346	0.670493	0.786976	0.992983	0.792275	0.731709	0.894371	0.84151	0.998929	0.187012	0.658283	0.760198	0.471272	0.573186	0.101914
P00918	-0.172414	-0.305651	-0.338722	-2.15619	-0.938353	0.253702	0.0727015	0.965673	-0.458179	0.992685	-0.848491	-0.456467	0.153982	-0.115875	-0.214294	1.31359	2.57996	-0.432381	-0.302574	-1.82509	-0.685292	0.529561	-0.33666	-1.43496	0.0903835	-0.649361	1.4041	-0.596544	-0.111933	0.3629	-0.457169	0.136083	0.345744	0.909915	0.122365	0.538637	0.311462	0.866519	0.801802	0.299119	1.06669	0.647111	0.767573	0.347991	-0.419582
P00966	-0.445064	-0.301596	-0.441935	0.250017	-0.0525093	-0.638073	-1.00724	-0.0611935	-0.00488853	0.96027	0.0373278	0.962488	1.65829	0.965635	0.308178	-0.344873	0.317947	0.423719	0.711201	-0.253353	-0.152802	-1.10026	0.296309	0.0559502	0.541971	-0.287653	1.48643	-0.184212	0.307297	0.316948	-0.816528	0.0287587	0.159477	0.748579	0.210501	0.921943	0.0182307	0.358295	0.535811	-0.297528	0.610905	0.197641	0.908433	0.495169	-0.413264	*
P01008	-4.50508	-1.09832	-0.251062	0.423691	-0.744827	-0.369591	-1.84402	-0.643635	-1.9384	0.32677	1.1293	0.0579824	0.0706511	-1.08329	-0.0186434	1.1198	2.78321	0.794889	1.36584	1.91809	1.16413	2.32231	2.04486	1.70027	-0.58816	-0.048912	1.05057	-0.0179615	-1.61898	-0.849438	-0.339111	0.00014312	0.0156647	9.99047e-05	0.248987	0.0109414	0.0117197	0.393299	0.398388	-2.8348	-1.06755	-1.96034	1.76725	0.874457	-0.892793	***	*	***
P01011	-1.17391	-0.7983	-0.765852	0.056818	-3.4243	-0.174482	0.791999	-0.819294	-1.65648	1.82598	0.289636	1.05803	0.750174	0.948158	-0.160055	2.58539	3.13946	-0.859341	0.280861	-0.127796	0.025363	0.756017	1.08665	-2.86861	0.659342	0.839251	1.50805	0.628431	-0.681843	0.912237	-0.33672	0.00320508	0.0562135	0.673937	0.0589585	0.605	0.00231628	0.0913197	0.52501	-0.641032	1.54843	0.747944	2.18946	1.38898	-0.800488	***	.		.
P01019	-1.98365	-1.37991	-0.59687	-3.78514	-2.23223	-0.468952	-0.741157	-0.429663	-1.24989	1.23435	-1.46781	0.749118	-1.85218	2.06379	0.455125	0.254983	0.544097	-1.06059	-1.05522	-1.88767	-1.03384	0.22844	-0.423666	-1.90149	0.853651	0.364492	0.371933	-0.473745	0.147589	0.735027	-0.182909	0.00244427	0.0491421	0.842854	0.0870937	0.0976159	0.00857951	0.0110044	0.999996	-0.410569	1.26683	1.27858	1.6774	1.68915	0.0117487	***	*		.
P01023	-0.0502825	0.148752	0.80835	0.124424	0.331419	0.620308	0.0376825	0.587029	-0.840937	1.33393	-0.253466	-0.235089	-0.0919065	0.238658	0.404403	1.53731	2.29079	-0.0407162	0.0742092	0.44651	0.760871	0.816232	0.502298	-0.264029	1.42685	0.926132	0.598598	0.12393	0.379892	0.397833	-0.162983	0.480517	0.656647	0.97608	0.756772	0.935172	0.462993	0.731474	0.980488	-0.131606	0.325168	0.199268	0.456774	0.330873	-0.125901
P01024	-0.858563	-0.751547	0.65955	-0.312147	-0.989046	0.0092144	0.0757551	0.0872383	-0.924578	1.31031	-0.261229	-0.156562	0.119445	0.801858	0.259908	2.15789	3.21079	-0.238371	0.317801	0.195463	0.964839	1.70354	1.23582	-0.702005	1.01473	0.530956	1.30261	0.233444	-0.248184	0.952232	0.255737	0.0309665	0.165704	0.232861	0.756373	0.997938	0.0233147	0.167367	0.851141	-0.830519	0.433575	0.0806343	1.26409	0.911153	-0.35294	*
P01034	-0.226185	1.04652	1.13082	-0.250133	0.183032	0.0524378	-0.5714	0.800607	-0.0158625	1.2875	0.177691	0.0227957	-0.393004	-0.463489	0.346463	0.0177832	0.641309	-0.777588	-0.917446	-0.229401	0.563996	0.0614233	-1.07601	0.580912	1.70305	0.497705	-0.23231	-0.772393	-0.676703	-0.329028	0.796153	0.501064	0.670232	0.498969	0.579425	0.708512	0.999613	0.992105	0.997955	0.495173	0.460933	0.397226	-0.0342401	-0.0979464	-0.0637063
P01111	-0.721471	-0.0399628	-1.34987	-2.04426	-1.08912	-0.0766048	-0.425673	0.580284	0.158724	-1.34234	0.814856	0.073184	0.548646	-0.124614	0.269738	0.24211	0.621125	-0.658958	0.500057	-0.602024	-0.244254	0.0648603	0.424221	-1.3686	0.134491	-0.0329037	-1.11812	0.229006	-0.0153046	0.237762	0.28726	0.211515	0.427007	0.83979	0.665278	0.922999	0.184927	0.455264	0.958477	-0.287197	0.407081	0.229556	0.694279	0.516754	-0.177525
P01112	1.53203	1.17308	0.391668	-2.55798	0.0659466	0.941658	0.842952	0.658012	0.377522	-0.523113	0.507838	-1.08063	1.38854	0.375875	0.066082	1.72412	-3.1449	-0.270214	-0.992193	-0.647587	-0.827085	-0.594296	-0.647808	-0.982452	-0.298256	-0.422455	-1.82575	-0.306915	-0.797747	-0.389622	-0.290966	0.163118	0.377283	0.196661	0.668954	0.998523	0.800571	0.261417	0.764752	1.08935	0.623032	0.0899895	-0.466316	-0.999359	-0.533043
P01116-2	0.0128393	0.263178	0.128353	-0.215343	0.474995	0.499058	0.0287714	0.368366	0.431423	-0.281072	0.147064	-0.0309172	-0.213105	0.0409918	0.367097	-0.000691414	0.0744162	0.253622	0.270828	0.455721	0.116471	-0.503699	-0.101357	0.304049	-0.00940704	-0.0866966	-1.36314	0.180058	-0.246973	0.0556488	0.216249	0.154236	0.369587	0.924205	0.941185	0.398238	0.602649	0.119943	0.703904	0.107631	-0.100689	-0.292843	-0.20832	-0.400474	-0.192153
P01591	-1.00803	1.50564	2.01732	0.456116	0.287872	0.278181	0.0579233	-0.129999	0.479948	-0.542102	-0.526215	-0.392358	1.26075	-1.12502	-2.98419	1.02083	2.58524	-1.09672	-0.446009	1.87743	0.769261	0.668031	0.628101	0.086853	2.21719	0.996305	1.06034	1.05145	0.3888	0.641031	0.119722	0.406212	0.599654	0.998871	0.87313	0.782952	0.774746	0.828597	0.329002	0.0830507	-0.44316	0.569698	-0.526211	0.486648	1.01286
P01619	-1.82328	-0.310448	0.2869	0.405754	-0.679113	-0.0697136	-0.233047	-0.183533	-0.117092	-1.4641	-0.702263	-0.67373	1.40804	-0.806026	-0.644092	1.83371	2.32271	0.301096	-0.467997	1.35173	0.0172873	0.966353	1.16424	-0.839291	0.924091	-0.62817	1.12139	0.432068	-0.471325	-0.191339	-0.491673	0.579819	0.724034	0.542796	0.979175	0.959554	0.762587	0.843973	0.999376	-0.658821	-0.196921	-0.256911	0.461901	0.40191	-0.0599907
P01834	-0.883735	-0.995989	-0.117517	-2.88584	-2.7044	-0.914001	-0.636722	-0.722069	-1.93947	-1.41005	-1.06067	-4.81747	-1.00132	-0.959882	-1.01377	1.06633	1.20079	-1.51332	-0.650675	-0.581717	-2.05768	1.13098	0.690491	-1.55755	0.598949	-0.489256	1.14758	0.0948868	-0.544912	-0.25037	-0.502996	0.22003	0.434851	0.722494	0.94811	0.762085	0.955593	0.182502	0.421391	-0.662587	-0.351009	0.656194	0.311578	1.31878	1.0072
P01860	-1.17618	2.24236	2.06017	1.31248	0.552948	0.566666	-0.0166559	-0.201979	-0.313301	-1.3973	-0.155574	-1.05365	0.972221	-0.514782	-0.788179	1.24806	1.97811	-0.609955	-1.54971	1.68525	0.282086	-0.508416	0.187231	-0.640682	1.75096	-0.306705	1.8314	0.024724	-0.209123	-0.256352	-0.550481	0.586143	0.729036	0.573084	0.984867	0.839772	0.766914	0.975256	0.956849	0.723386	0.201	0.491231	-0.522386	-0.232155	0.290232
P01871-2	-2.7045	1.6368	3.45797	0.26671	-0.514154	-0.457121	-1.83212	-0.224609	-1.80872	0.0240269	0.905606	-0.24457	1.32246	-2.62921	-0.959066	0.501944	1.89746	-2.91506	-1.63889	1.44777	0.914777	0.474647	0.416588	-1.10338	1.39152	-0.322733	0.211302	-0.429438	-1.4551	-0.976208	-0.495909	0.937317	0.956654	0.999163	0.941615	0.999931	0.966035	0.999869	0.957034	0.101169	0.445695	0.0467099	0.344525	-0.0544593	-0.398985
P01876	-0.607757	0.502602	0.410353	-3.05956	-2.0547	-0.464178	-0.514997	-0.209496	0.17515	-0.458361	-1.06552	-0.844305	0.0300579	0.3874	0.0306492	0.596298	0.790257	-0.327066	-1.27859	0.259352	-2.58087	0.411492	-0.430737	-2.00403	1.46247	-0.267271	-0.543163	0.297377	0.379725	-0.549309	-0.139681	0.207051	0.422253	0.974917	0.411976	0.283116	0.608504	0.440136	0.988732	0.203112	0.783374	0.941516	0.580263	0.738404	0.158141
P01903	-0.0571508	0.0995598	0.580015	-1.98662	-2.08928	-0.301523	-0.0799093	0.166349	-0.374865	1.64285	0.358432	0.648735	1.94009	0.603809	1.20142	0.893585	1.31077	0.238136	-0.0285835	-1.08447	-0.477246	0.257668	0.336277	-3.07639	2.3786	0.558994	3.1291	0.69314	0.849461	1.28909	0.451483	0.000484526	0.0265502	0.996873	0.014012	0.00512668	0.0139637	0.00488518	0.95145	0.0985312	1.62276	1.8835	1.52423	1.78496	0.260733	***	*		*
P02452	-3.94689	1.63463	-0.494321	1.98762	-6.03416	0.123786	-3.65149	-1.50609	-1.46564	1.57541	0.42452	1.31288	-2.02455	0.615456	-1.36897	1.41982	-1.17575	-5.61081	0.448185	-0.393658	-0.709645	2.87741	0.277409	-2.06386	0.474312	-1.22603	4.57279	2.74983	-0.282307	-0.197025	0.261698	0.197803	0.412762	0.9123	0.888815	0.52844	0.482618	0.175714	0.897727	-0.744337	0.836633	1.64689	1.58097	2.39123	0.810257
P02462	-0.346816	0.0582619	1.6193	-0.412039	0.00578117	-0.5312	-1.10985	0.0998363	-0.960127	0.0686655	0.0132427	-0.268106	-0.861333	-0.44811	0.644393	0.432778	-0.500897	-0.264023	0.242769	0.364376	0.467555	-0.393352	0.114988	-0.610712	-0.728773	-0.490353	1.01555	1.11854	-0.603561	-0.114517	-0.0167084	0.921452	0.947269	0.95765	0.989456	0.999552	0.997436	0.925966	0.974555	-0.164006	-0.103721	0.0369385	0.0602847	0.200944	0.14066
P02511	-0.148227	0.610861	-0.309219	0.576878	0.736786	0.339165	-1.00157	0.482357	-0.350018	1.8314	-2.04113	-0.287155	-1.1608	0.818905	0.0224552	-0.920958	-0.0641747	-1.01984	-0.27113	-1.07952	0.426431	0.383307	0.146399	0.0429173	1.69732	-0.278622	1.8687	-1.20341	0.480707	0.72053	-0.248045	0.491502	0.664034	0.914193	0.999913	0.577676	0.879526	0.889953	0.514414	0.300032	-0.0292628	0.629802	-0.329294	0.32977	0.659064
P02533	2.42009	0.8236	2.29795	1.58729	-0.38067	1.36721	1.01445	0.03123	1.47503	-1.48124	2.15961	-0.571248	2.98437	1.11608	1.32965	3.60981	3.81159	3.03436	0.246735	0.139967	-0.5488	2.98341	0.628986	1.93604	-1.53707	-0.80652	4.45058	-0.284161	-1.53748	1.26016	-1.08768	0.330878	0.537188	0.999994	0.960817	0.575265	0.946395	0.542973	0.284193	-0.0211579	0.416872	-1.13755	0.438029	-1.11639	-1.55442
P02545	-0.014884	0.156588	-0.203222	0.468626	0.337797	0.350628	-0.526172	0.601778	-0.124163	1.22507	-0.0585899	-0.968106	-0.198834	-0.781482	0.187106	-0.631997	0.258275	-0.365021	0.121483	-0.169554	-1.43411	0.215032	-0.235859	-1.24285	0.538303	0.38681	1.46791	0.208855	-0.672073	-0.387064	0.15716	0.170786	0.383329	0.277557	0.73195	0.170666	0.850256	0.97543	0.655013	0.560743	0.323343	0.687254	-0.2374	0.126512	0.363912
P02545-2	0.708077	0.490862	0.791437	-1.57612	-1.27537	0.712997	-2.05226	0.572515	-1.90766	1.56748	-0.666739	0.0608892	-0.639421	-0.369166	-1.14132	-0.940228	-0.705291	-2.25485	-0.0659027	-1.0634	-3.0405	0.625857	-0.302303	-2.12744	0.691141	0.63706	2.85968	1.38746	-1.58629	-1.93533	-0.0520821	0.239303	0.456097	0.633422	0.617473	0.175895	0.999915	0.728467	0.776167	0.782672	0.821281	1.46145	0.038609	0.678783	0.640174
P02549	0.134528	-0.0404606	-0.21884	1.51227	1.59537	0.270811	0.0824537	0.0403652	0.241718	-0.548944	-1.59244	0.155597	-0.274364	-0.0510683	-0.688281	-1.30219	4.88234	-0.924171	-0.438477	0.695131	1.07596	0.222188	-0.0224838	1.58772	-1.715	-0.284906	-2.62165	0.222645	-0.0220051	1.09874	-0.390406	0.525848	0.689686	0.999124	0.984276	0.629275	0.954242	0.50336	0.810681	0.0883288	-0.241114	-0.844064	-0.329443	-0.932393	-0.602951
P02647	-2.58225	-0.19853	0.781837	0.90307	0.594658	0.83844	-0.923127	-0.143068	-0.370602	-0.597098	-2.19537	-0.69555	-1.31169	-0.880332	0.423045	-5.87728	2.79554	-0.855089	-0.0937595	1.16856	0.715392	1.46402	1.67937	0.142708	-0.861244	-0.523262	-3.02832	-0.753201	-0.694092	0.486292	-0.729654	0.176345	0.390854	0.785852	0.189136	0.297548	0.612607	0.768625	0.996442	-0.725204	-1.64537	-1.47496	-0.920167	-0.749752	0.170415
P02649	0.236955	-0.298372	-0.141489	-0.773935	-0.933601	-0.87212	-0.545447	-0.32259	0.0273933	0.446678	-0.162978	0.305918	-0.0131874	0.0751915	0.442312	-1.11478	0.415134	-0.160774	0.917322	-0.229019	-0.305671	-0.30259	-0.435984	0.158739	0.703281	0.981516	-1.33035	-0.354057	0.755262	0.487637	-0.161299	0.228622	0.444426	0.609354	0.985665	0.902753	0.369011	0.227411	0.983563	-0.351439	0.100426	0.205709	0.451865	0.557148	0.105283
P02671	-0.949502	-0.530478	0.353621	0.576807	-2.72624	-0.863945	0.360156	-0.604555	-1.34536	0.945329	-0.00894928	-0.238679	-0.598311	0.604753	-1.4563	1.8525	2.82495	0.187721	0.705589	0.243454	0.622924	0.257152	1.37256	-1.02843	-0.345037	0.92509	0.278977	0.167283	-0.983445	0.553107	-0.653905	0.128446	0.335478	0.24897	0.991093	0.918809	0.125722	0.613588	0.777681	-0.973891	0.153381	-0.345556	1.12727	0.628335	-0.498937
P02675	-1.23972	-0.19972	0.813772	1.03836	-2.35003	-0.819801	0.727881	-0.242962	-1.46869	0.864221	-0.548542	0.202504	-0.628098	0.401582	-1.15625	1.44342	1.93251	-0.252161	0.582031	0.201761	0.467998	0.532487	1.64932	-1.26592	-0.227529	0.893172	0.538188	0.347053	-1.09548	0.649179	-0.516854	0.420934	0.612887	0.522727	0.999822	0.983965	0.443427	0.750877	0.969447	-0.689302	0.040272	-0.189685	0.729574	0.499617	-0.229957
P02679-2	-0.626323	-0.232601	0.794256	0.713638	-2.16316	-0.81917	0.583257	-0.31918	-1.4794	0.868621	-0.087513	-0.354554	-0.498315	0.407924	-1.25637	1.43742	2.89845	0.104523	0.763308	0.541246	0.894078	0.30643	1.46396	-0.786907	-0.499185	1.01552	0.523442	0.203403	-1.19285	0.676541	-0.760444	0.277064	0.488418	0.338	0.999797	0.812323	0.35001	0.866668	0.838556	-0.863817	-0.04256	-0.474316	0.821257	0.389501	-0.431756
P02686	0.0661631	-0.0304642	0.146862	1.22642	1.13534	0.248373	0.449759	-0.856468	0.511433	-0.637017	-0.190859	0.398507	-0.242192	-0.171529	-0.312739	-1.34991	-0.931726	-0.377529	0.0371742	0.212471	0.16384	-0.354215	-0.254099	0.603752	-0.200384	0.169292	-4.34295	-0.332954	-0.124964	-0.360619	-0.520571	0.0782072	0.264475	0.888577	0.774099	0.317303	0.311039	0.0701646	0.828805	0.31745	-0.434169	-0.820649	-0.751619	-1.1381	-0.38648	.
P02686-3	-0.631106	0.11384	-0.638987	-1.30664	0.747948	0.521955	-1.68768	0.449215	-0.402462	2.08673	-3.70852	-0.306749	-2.01336	1.79079	0.354458	-2.42742	-1.11259	-0.769569	-0.243515	-2.39684	0.152476	0.600282	0.017746	-0.00646782	3.20247	0.582433	2.81731	-1.96182	1.31308	1.48991	1.01012	0.0886148	0.282084	0.999769	0.980641	0.202796	0.959385	0.189932	0.0866348	0.0631045	-0.289098	1.58563	-0.352203	1.52252	1.87473	.
P02686-6	0.808002	0.214081	-0.915016	-1.71283	0.693254	1.18708	-2.8011	2.567	-0.367506	1.1597	-1.87826	-1.91895	-1.05026	-1.10942	-0.273186	-0.0550728	2.09723	-0.659685	-0.653246	-1.43061	0.383437	1.22188	-0.328978	-1.41054	3.34019	1.16154	2.09903	-1.67458	1.38671	2.85078	2.39109	0.0377177	0.183119	0.95557	0.99997	0.0597152	0.961856	0.122224	0.0543472	0.374769	0.0325793	2.06179	-0.34219	1.68702	2.02921	*
P02689	-2.51838	-0.307885	-0.69498	-0.774257	1.20375	0.406734	-1.95084	-0.330703	-0.0829115	1.4594	-2.85573	-0.556204	-1.49093	0.453651	-0.488348	-1.22878	0.338697	-2.46953	-1.84768	-1.44487	0.236743	1.37027	-0.539215	0.277903	0.838227	-0.992175	1.31969	-1.42796	0.641065	0.567529	-0.197812	0.635593	0.763787	0.999458	0.999104	0.672124	0.999994	0.699084	0.729792	0.0698584	0.0848813	0.737849	0.0150229	0.667991	0.652968
P02730	-0.541366	-1.69678	1.71954	0.983763	-2.28208	0.496613	-0.728004	0.351641	0.0312366	-0.824306	-0.5183	-0.892395	-0.269531	-0.728802	-1.01297	0.35589	6.5479	-0.628376	-0.139618	-1.03815	0.852715	2.92798	1.62779	-1.22312	-0.844442	0.102991	0.229855	0.458561	0.390341	1.33228	0.265022	0.898731	0.933107	0.923103	1	0.999866	0.918499	0.945889	0.9999	-0.524938	-0.00770342	-0.0635174	0.517235	0.461421	-0.055814
P02743	-1.08071	-2.09506	0.386225	0.952576	-0.0702572	-0.0251656	-0.290673	0.437445	-1.15131	-1.11508	0.37377	-0.105992	-0.387149	0.614111	0.684588	1.30692	4.2105	-0.255068	0.163633	-0.444517	1.25612	1.58565	1.36794	-0.557297	-3.14113	-0.757429	2.57891	2.48327	-2.47868	-2.13042	-0.207293	0.345625	0.549995	0.746892	0.988324	0.638465	0.518757	0.994038	0.423362	-0.771534	0.2525	-0.967033	1.02403	-0.195498	-1.21953
P02746	0.17658	-0.169242	0.256217	0.00122929	-1.97828	-0.357671	0.379827	0.38885	0.24171	-0.113	0.521942	-0.174022	1.24819	0.0230932	0.214746	0.911521	0.619439	0.386963	0.15527	0.927515	0.31137	0.147157	0.382568	-0.131819	1.63914	0.334236	1.59651	0.784855	-0.0444965	0.260239	0.362858	0.068837	0.25111	0.49052	0.989481	0.608399	0.288036	0.0488836	0.767509	-0.429153	0.0951997	0.393473	0.524353	0.822626	0.298273	.
P02748	-2.04538	0.546711	1.21931	-0.236254	-2.60418	-0.510719	-1.34215	0.158976	-2.34842	0.719212	0.0923109	-0.408381	0.734095	-0.990683	0.542547	0.847698	3.30283	-0.948236	0.35099	1.43878	1.2018	3.10994	1.76622	-1.15501	-0.233366	0.626879	3.83224	0.118252	-1.61517	0.667578	-0.15176	0.118705	0.325987	0.143326	0.991151	0.965983	0.215936	0.330055	0.997552	-1.61929	-0.218544	-0.359975	1.40074	1.25931	-0.141431
P02751-15	-0.472312	0.14942	0.550467	0.465918	-1.73166	0.278351	0.147695	-0.169857	0.189333	-0.0704336	0.0441227	-0.474383	-0.673844	-0.0281534	0.33661	0.717031	2.44033	-0.259359	0.243214	-1.01015	-0.768584	0.101617	0.682028	-1.76192	-0.20443	-0.731668	1.64302	1.30425	-0.599728	-0.233273	-0.772646	0.51307	0.680436	0.876358	0.44753	0.7671	0.840606	0.992107	0.957346	0.330316	0.682576	0.454097	0.35226	0.123782	-0.228479
P02753	-0.277627	-0.242903	0.68343	2.00791	2.80004	1.34089	-2.48538	0.963402	0.520466	2.51159	-2.81607	-0.113796	-1.80405	2.05861	0.87534	-1.51448	-0.351759	-0.346586	-0.298267	0.866243	1.91075	1.76792	0.599192	2.41902	1.91483	0.0690365	1.34433	-1.82897	1.20848	1.28585	0.56448	0.511304	0.679116	0.95061	0.46756	0.973824	0.74127	0.9998	0.731351	-0.398299	-1.13265	-0.337179	-0.734352	0.0611202	0.795472
P02760	-0.809079	-0.802351	0.363321	2.18044	-2.34325	0.657774	-1.212	0.228071	-3.3531	0.805902	-0.581618	0.793808	0.0293579	-1.39196	1.90312	1.15313	3.31152	0.862885	-0.00411034	1.77308	2.38016	1.7307	0.486071	1.16986	0.892548	-0.314096	2.3562	-0.0279198	2.11039	0.289047	-1.28085	0.0839211	0.275548	0.0759036	0.922702	0.83117	0.22482	0.373247	0.99443	-1.76538	-0.446901	-0.624762	1.31848	1.14062	-0.177861	.		.
P02763	-1.83391	-0.265133	-0.220211	-0.932627	-1.33802	-0.359106	-1.38462	0.146915	-4.29891	0.539529	-1.41644	-0.380061	0.40834	-1.44219	-0.98416	1.15329	2.50669	-0.46315	0.564114	1.10792	0.398767	1.04781	0.00581741	-1.68666	1.31037	1.07023	-0.409912	0.872328	-0.608046	1.28332	0.385502	0.0352263	0.177056	0.147736	0.998768	0.908688	0.170469	0.0339015	0.835711	-1.3043	-0.0911053	0.418453	1.21319	1.72275	0.509558	*
P02766	-1.45679	-0.734606	-0.127274	-0.423548	-1.09878	-0.3591	-1.28254	-0.0742302	-0.996016	-0.128875	0.0439892	0.753442	-0.543591	-0.235621	1.21121	-0.509969	2.29646	-0.176731	-0.219944	-0.146902	0.249284	1.00198	0.681049	0.0980053	0.0718307	-1.09673	0.837505	-0.123947	-0.341225	0.414215	-0.808941	0.0157666	0.121564	0.0553393	0.975679	0.76401	0.0161125	0.366534	0.497245	-0.94049	0.148488	-0.362005	1.08898	0.578485	-0.510493	*		.
P02768	-2.45484	-1.33896	0.444973	-1.67863	-0.685146	-0.12196	-1.03468	0.187748	-1.53703	-0.876984	-0.728173	-0.0270195	-1.11691	-0.530382	-0.521708	-0.215544	2.04212	-0.21368	-0.267828	0.300613	0.906541	2.10559	1.4508	-0.412182	-0.261499	-0.66732	0.045435	-0.9102	-1.0141	0.875818	-0.403194	0.0308013	0.165388	0.017085	0.341951	0.28288	0.445005	0.590846	0.997707	-1.46601	-0.79966	-0.886416	0.666346	0.579591	-0.0867554	*		*
P02774-3	-4.28111	-0.961092	0.811562	-3.85278	-1.52831	-0.533045	-0.90998	0.194796	-1.29096	-0.209832	-0.338991	1.10204	-0.889072	-1.11526	0.227738	1.02318	4.08813	0.427904	-0.162146	0.68749	0.827376	2.41554	1.7548	-1.32135	-1.81081	-0.144972	-0.407101	-0.525652	-1.48669	0.950521	0.118254	0.0297617	0.162823	0.0446365	0.99537	0.471436	0.0612873	0.61138	0.58348	-2.0337	-0.175383	-1.13372	1.85832	0.899975	-0.958341	*		*
P02786	0.157541	0.426015	0.0268316	0.607451	0.150422	0.50566	0.835606	0.47951	0.113004	-0.783586	0.0619602	0.058877	0.725104	0.0128222	0.18621	0.207318	0.08146	0.519199	-0.227274	0.628248	-0.425939	-0.545033	-0.0113583	0.228476	-0.173048	-0.602705	0.306192	-0.00519753	-0.155062	0.0705357	-0.189339	0.0768466	0.263209	0.254558	0.994906	0.903802	0.340269	0.0650342	0.781569	0.343134	0.0450109	-0.130706	-0.298123	-0.47384	-0.175717	.
P02787	-1.31569	0.00325775	1.13829	-0.541307	0.633654	0.185759	-0.141202	0.580536	-0.575481	0.155114	-0.987391	-0.773604	-0.569455	0.38123	-0.656064	-0.0280733	1.23117	-0.259943	-0.886568	0.757824	1.41884	1.43141	0.549589	0.118399	1.14037	-0.638542	0.549618	-0.511736	-0.318159	0.743223	0.0224857	0.474858	0.652967	0.643176	0.428776	0.872998	0.975555	0.981029	0.872342	-0.450655	-0.602963	-0.306041	-0.152307	0.144614	0.296921
P02788	-0.102809	-0.373432	0.295712	0.245436	-1.1932	-0.819862	0.716844	0.385262	-0.0793858	0.737373	0.847377	-1.43155	1.03391	-1.62072	0.0109501	1.00771	1.81789	0.836145	0.842278	0.895504	1.22653	2.52762	1.01897	0.191387	-1.20749	0.353323	0.900846	-1.55703	-0.229246	-3.81659	1.24861	0.0591969	0.231684	0.192958	0.559694	0.0452971	0.884604	0.808217	0.420502	-1.17974	-0.776549	-1.69229	0.403195	-0.512541	-0.915736	.
P02790	-2.57766	-1.09548	0.17178	-1.5804	-1.41841	0.018425	-0.394557	-0.377645	-1.44929	0.24559	-0.0546694	0.448631	-0.101128	-0.622339	0.404974	1.04879	2.46652	-0.410627	-0.0662193	-0.19548	0.199464	1.39149	1.58828	-0.974459	-0.797808	0.359896	1.22981	0.202145	-1.025	0.988066	-0.152103	0.0137941	0.114378	0.0672058	0.944061	0.996416	0.0140317	0.107113	0.863758	-1.18595	0.260624	-0.103921	1.44657	1.08203	-0.364544	*		.
P02792	-1.26191	-1.38756	-0.391392	-1.95578	-0.268841	-0.750143	-1.65343	-0.443785	-0.702696	1.135	-0.770841	-0.0760937	-0.134985	0.556137	0.467037	-3.09837	-0.0814762	-0.941814	-0.173967	-0.727024	0.485581	1.27917	-0.572134	0.00846863	0.529938	-0.348503	-2.9541	-0.760902	0.149952	-0.148664	-0.00735664	0.298058	0.509093	0.297556	0.989176	0.858734	0.435013	0.773997	0.957798	-0.88783	-0.158775	-0.413989	0.729055	0.473841	-0.255214
P02794	-0.882503	-1.02138	-0.506063	-1.45766	0.290266	-0.430302	-1.47347	-0.298386	-0.403915	1.25715	-0.958555	-0.775245	-0.486125	0.376534	-0.181794	-0.573153	0.138358	-0.90612	-0.129749	-0.746244	0.522986	0.310784	-0.529388	0.369268	0.837278	-0.19911	-2.58788	-0.648872	0.631954	0.667027	-0.161484	0.444557	0.631007	0.551473	0.999997	0.999372	0.508957	0.629154	0.998926	-0.528694	0.00799787	-0.0503744	0.536692	0.47832	-0.0583723
P03905	-0.116901	-0.0789194	-0.465247	-0.359859	-0.388597	0.0864248	0.0988464	0.168323	-0.0442228	-0.530542	-0.109345	0.376385	-0.69252	-0.245975	0.327185	-0.100519	-1.46641	-0.230398	0.289806	-0.484962	-0.424598	-0.420861	0.046402	-0.20923	-0.652159	-0.220106	-0.517435	0.253555	-0.230793	-0.555042	-0.264338	0.71398	0.812733	0.973209	0.956897	0.952325	0.760278	0.759354	0.999983	0.0825954	-0.100384	-0.107497	-0.182979	-0.190092	-0.00711296
P03915	0.120051	-0.384485	-0.110781	-0.53648	-0.757492	-0.133593	0.356069	-0.0482578	-0.0659866	-1.20718	0.578318	0.155244	0.70963	-0.169244	0.420632	0.976792	-0.0609045	0.532398	0.081768	-0.917048	-0.916474	-0.578183	-0.231485	-0.463766	-0.732616	-0.253256	-0.585991	0.08321	-0.419077	-0.624826	-0.308107	0.103744	0.302583	0.875661	0.170437	0.997408	0.459263	0.775838	0.117269	0.182673	0.531524	-0.0496962	0.348851	-0.23237	-0.58122
P04003	-0.257363	-0.019762	0.839766	-0.134706	-0.79615	-0.169237	-0.156907	-0.619173	0.157175	0.719104	-0.595156	-0.849843	-0.743381	-1.67932	0.984624	1.37432	2.22467	0.174395	-0.0286598	-0.403587	-0.173045	-0.0417128	0.785372	-0.864416	-1.37827	0.853642	0.845686	0.315273	-1.64452	-0.560045	-0.0259399	0.833839	0.889819	0.999518	0.944669	0.989496	0.894799	0.996216	0.818435	-0.0496765	0.258185	-0.148931	0.307861	-0.0992545	-0.407116
P04004	-1.1615	-0.114361	7.53743	0.514957	-2.44205	0.0340729	0.000706673	-0.223156	-0.401161	0.457244	0.68107	-0.431289	-0.0458345	-0.60497	0.319011	1.42551	3.64973	0.80127	0.467863	0.0512638	0.777656	1.16347	4.68403	-0.938293	-1.14447	0.435307	3.15974	1.39613	-0.670864	0.449537	0.446627	0.948871	0.964579	0.935976	0.98934	0.978695	0.992584	0.998349	0.999666	-0.584933	-0.319728	-0.41932	0.265205	0.165613	-0.0995916
P04040	-0.616635	-0.703415	0.762903	1.71299	0.160435	0.024004	-0.413438	0.229836	-0.748039	0.452372	0.206155	0.0807228	0.721565	-0.104067	0.219952	0.957804	5.18251	-0.289341	-0.355215	0.347696	1.07528	1.61745	0.445341	0.787844	-0.260126	-0.289995	0.929415	0.132885	-0.0658684	0.50037	-0.0624142	0.305556	0.514138	0.814043	0.849066	0.90023	0.30549	0.998744	0.438665	-0.473032	0.446191	-0.392112	0.919223	0.0809195	-0.838303
P04062	-0.131566	-0.00056839	0.159254	6.9455	2.79383	-0.0962582	-0.935985	-0.077343	-0.574129	-0.0799122	-0.37613	0.226793	-0.105537	0.16255	-0.100317	-0.0172081	-0.851082	-1.21974	-0.490795	1.18468	1.74094	-0.648051	-0.786089	2.76938	0.145938	-0.122058	-0.458905	-0.0670328	0.0784121	0.0238771	0.246652	0.523174	0.687213	0.903031	0.921232	0.965998	0.522744	0.647066	0.998761	0.53375	-0.506937	-0.386206	-1.04069	-0.919956	0.120732
P04075	0.386416	-0.109127	-0.0487633	-0.648649	0.0492287	-0.0982246	0.298804	0.448359	0.322651	-0.481198	0.456455	-0.246488	0.705861	-0.108914	-0.000609398	0.656182	0.673411	0.605576	0.069725	0.170406	0.0639048	-0.334296	-0.149235	0.262569	0.114937	0.0291138	-0.838442	0.0209999	0.207842	0.130007	-0.03508	0.616738	0.74993	0.998293	0.943426	0.873991	0.867995	0.920509	0.547925	-0.0316347	0.108459	-0.151325	0.140094	-0.11969	-0.259784
P04080	-2.97722	2.35029	-1.26789	-0.845221	1.52939	1.58392	-3.95843	-2.46941	0.11237	2.59787	-3.08065	1.27445	-4.41471	0.717617	0.387249	-3.25037	-4.13206	-2.12417	0.991501	2.12978	1.79904	-1.028	-0.622671	-0.0894947	0.990023	0.16106	-0.494373	0.781937	0.0188007	1.31371	0.410797	0.365199	0.56559	0.854471	0.551928	0.992001	0.934396	0.694042	0.383602	-0.811098	-1.38843	0.30371	-0.577333	1.11481	1.69214
P04083	-2.13064	-0.917229	0.466835	0.348274	-1.3507	-0.650766	-1.48734	-1.12682	-2.68621	2.33054	0.25525	1.33032	1.31344	1.0552	1.94387	-0.564106	1.98396	-0.913509	-0.250469	0.416401	1.41557	3.15203	1.90929	-1.13761	1.23202	-0.723955	3.41549	0.87056	0.149607	0.281395	0.0704479	0.00382861	0.0623843	0.0457714	0.821625	0.998679	0.00389989	0.0317751	0.892801	-1.71536	0.550099	0.10055	2.26546	1.81591	-0.449549	***	.	*
P04114	-0.721765	-0.938238	1.92562	0.227039	-0.954353	-0.211288	-0.981122	0.0600815	-0.379442	0.472724	-0.753757	-1.13751	-0.194079	-0.849292	-0.892283	-0.00422001	1.79699	-0.280195	0.335699	0.33753	0.884542	1.29994	1.0093	0.287666	-0.515398	1.15472	1.18448	-0.284199	-1.35126	-1.56985	0.696041	0.343771	0.548472	0.360764	0.411189	0.556319	0.999942	0.993581	0.996915	-0.77277	-0.748676	-0.651421	0.0240946	0.121349	0.0972547
P04156	0.282964	-0.040638	-1.61848	-0.632126	-0.381607	0.0319462	0.340661	0.529896	0.481924	-0.320031	0.468258	-0.182002	-0.129033	-0.0254545	-1.20545	0.689954	-0.554935	-1.51082	0.291304	0.301685	0.100989	-0.201724	0.127621	0.0944557	0.307068	-0.16186	-1.77368	0.19771	0.284233	0.422449	0.358009	0.992742	0.994776	1	0.999289	0.998193	0.999014	0.998056	0.990327	0.00206708	-0.0435521	0.0614888	-0.0456192	0.0594218	0.105041
P04181	-0.334685	0.363844	0.59049	-0.226408	0.359335	-0.132713	0.0181093	0.462061	-0.229813	-0.137137	-0.340992	-0.285214	0.145967	-0.299264	0.0199251	0.461419	-0.124604	-0.0416241	-0.182104	-0.215775	-0.54429	-0.439466	-0.700409	-0.0151997	0.217375	0.243341	0.0302601	0.134016	0.24527	0.0131359	0.301767	0.01214	0.108711	0.0309295	0.351849	0.0141265	0.590208	0.9503	0.338425	0.402243	0.235565	0.474862	-0.166679	0.0726182	0.239297	*		*
P04216	0.625409	0.337538	1.15443	0.436302	0.447592	-0.073185	0.724374	0.524794	0.401419	-0.665584	0.286421	0.635743	0.591914	1.00559	0.104091	0.846524	0.329946	0.417923	-0.240913	-0.102604	-0.144338	-0.100675	0.0531311	0.146891	-0.09725	-0.0561409	-1.51126	0.0160217	-0.054533	-0.0747643	0.0384483	0.0060218	0.0779823	0.11364	0.318036	0.689281	0.942248	0.0080764	0.0353047	0.504539	0.387628	-0.252698	-0.116911	-0.757238	-0.640326	**	.
P04217	-1.6439	-0.834959	0.0376873	0.0784302	-0.322733	0.214085	-2.8339	-0.470608	-1.44654	0.11303	-0.859007	-0.249297	-0.457143	-0.71297	0.504331	0.662467	1.93464	1.34968	0.265478	0.984264	0.691415	0.982257	0.666632	-0.232069	0.199043	0.367289	1.58279	0.0574627	-0.74498	0.027771	-0.122141	0.0107711	0.101771	0.00779963	0.574691	0.70675	0.127746	0.103922	0.997792	-1.47502	-0.555516	-0.477203	0.9195	0.997812	0.0783124	*		**
P04264	1.3577	-1.40069	0.666817	0.801767	-1.63121	-0.310862	0.0403128	-0.470114	0.615595	-2.20071	1.73368	-0.987024	2.48977	1.15619	0.414202	2.91915	2.98539	3.2914	0.459908	0.622494	0.418317	3.29575	0.299871	2.19123	-1.10953	-0.2439	3.27957	-0.439152	-1.51913	0.534695	-0.851742	0.121246	0.329366	0.192018	0.937335	0.22861	0.440769	0.999998	0.48475	-1.54802	-0.447449	-1.56116	1.10057	-0.0131421	-1.11372
P04275	0.202554	0.183998	0.524441	-0.467485	0.543257	0.373249	-0.0993948	-0.0065155	-0.000240326	1.07143	-1.48351	0.0908709	-1.99552	-1.32269	-1.04391	0.0254679	1.0604	0.129427	0.824738	0.447784	-1.05297	0.424216	0.536695	-0.00321388	-2.02999	0.954021	-0.361269	0.751591	-0.0429859	-0.262583	0.11392	0.412738	0.605359	0.999461	0.45877	0.893822	0.471004	0.919726	0.872421	-0.0473504	-0.636351	-0.311996	-0.589	-0.264646	0.324354
P04350	0.426576	-0.286394	-0.152369	-0.849396	-0.0595531	-0.142862	0.563991	0.353554	0.400452	0.185253	0.394032	-0.170292	0.240749	0.149368	-0.159502	0.249378	0.501263	0.355175	-0.2754	-0.490017	0.0383997	-0.0750284	0.000844955	0.0529251	0.439674	0.186699	-0.775219	-0.118288	-0.000484467	0.300625	0.16029	0.651514	0.774255	0.964754	0.601264	0.970771	0.833469	1	0.856149	0.0843792	0.229939	0.083771	0.145559	-0.000608202	-0.146168
P04406	0.443127	0.1083	-0.115458	-1.97646	-0.0914183	-0.455081	0.285084	0.625167	-0.497468	0.303107	0.60578	-0.18776	0.924504	-0.169194	0.210237	1.39986	0.463658	0.462042	0.242147	0.136927	0.400449	-0.206693	-0.130947	-0.419167	0.631736	0.378997	0.207576	0.33027	-0.0739908	0.619927	0.484614	0.089247	0.283108	0.782274	0.54229	0.726779	0.0987045	0.196032	0.992884	-0.255274	0.374523	0.299196	0.629797	0.55447	-0.0753268	.
P04424	-0.366252	-0.104345	0.182554	0.242092	0.270058	-0.33058	-1.46795	0.0947132	0.282307	0.548315	0.6405	0.221144	-0.193016	0.400286	0.147936	0.672867	0.666101	-0.028204	0.49925	0.304281	0.137691	0.23939	-0.308645	0.55971	-0.0481682	-0.235558	0.020504	0.256989	0.647728	-0.0125866	-0.0903835	0.0749673	0.261969	0.357554	0.796928	0.936062	0.0531178	0.720546	0.440901	-0.33354	0.18752	-0.123564	0.521061	0.209976	-0.311084	.
P04632	-0.111117	0.151436	0.356577	-0.468948	-0.300705	-0.302544	-0.185103	0.333996	-0.0534096	0.541465	-0.0474644	0.0892591	0.0679502	-0.172568	0.306195	0.37918	0.731008	-0.304913	-0.150509	-0.438618	-0.132585	0.266377	-0.0281181	-0.585796	0.256201	0.215918	0.440147	0.165588	-0.00793648	0.179386	0.0743427	0.0114494	0.105025	0.762246	0.0203326	0.0543536	0.118333	0.259047	0.985511	0.131884	0.433187	0.385401	0.301302	0.253517	-0.0477857	*			*
P04792	0.155234	0.661617	0.59021	0.850403	-0.584076	0.258093	-0.316348	0.564253	-0.377056	0.747543	-0.118819	0.16535	0.0690804	0.176332	0.146349	0.37557	0.396299	-0.137875	0.0993595	0.123602	-0.509484	0.140639	0.156754	-1.20837	0.88512	0.0477467	2.61433	0.410107	-0.0635109	0.219801	0.137505	0.119449	0.326464	0.563752	0.496857	0.0786383	0.998649	0.531074	0.641719	0.391026	0.43548	0.798068	0.0444543	0.407041	0.362587
P04839	0.0654669	0.488338	0.150906	0.55892	-1.02484	-0.502161	-0.179883	0.528257	-0.68465	0.448957	0.606832	-0.382277	1.92688	-0.0262642	0.485989	1.77121	1.49509	0.211809	-0.771843	0.521547	0.810897	1.43347	0.1224	-0.588945	1.54433	-0.111538	2.39625	0.496588	0.297184	0.356298	0.379261	0.0874673	0.280699	0.846387	0.529768	0.593981	0.122449	0.161808	0.999904	-0.315105	0.542324	0.517005	0.857428	0.832109	-0.0253193	.
P04843	0.379197	-0.0941143	0.475376	-0.805132	-1.09995	0.0537052	0.404611	-0.396776	0.215746	0.0721855	-0.112321	0.00444984	0.154177	0.0251617	-0.133965	0.79281	0.396093	0.528784	0.0987682	-0.948982	-0.995242	-0.193366	0.159693	-1.17071	0.159758	0.373203	1.61998	-0.0663528	0.405329	0.196198	0.105745	0.0705887	0.254547	0.764876	0.279655	0.0609632	0.781942	0.28143	0.806503	0.263781	0.509975	0.759273	0.246194	0.495493	0.249298	.
P04899-4	0.0134439	0.120552	0.245304	0.800005	0.838047	0.287373	-0.567626	0.672625	0.176325	0.698699	-0.102043	0.0874529	0.00292873	0.231082	0.73705	-0.399514	0.0430593	-0.111364	0.204899	0.474422	0.376655	0.399636	0.356314	0.370028	0.284754	-0.146025	0.777777	0.0164204	0.139797	0.254974	0.0646667	0.845078	0.896179	0.99996	0.884144	0.955215	0.884864	0.959099	0.997093	-0.00845976	-0.133459	-0.0968892	-0.124999	-0.0884295	0.0365699
P04899-6	-0.539403	-0.0287647	0.582258	0.285852	0.235874	-0.195118	-0.837466	0.0459633	0.0201206	0.595046	-1.38228	0.385886	-0.598393	0.683736	0.939557	-1.15388	-0.944432	-0.236097	0.14282	-0.107002	0.0713835	0.353139	0.451393	0.0558491	-0.0402794	-0.146692	1.13432	0.0530224	0.0614605	0.173059	-0.0158081	0.63431	0.762917	0.952975	0.770582	0.995876	0.961706	0.871099	0.634085	-0.152352	-0.288843	0.0696569	-0.136491	0.222009	0.3585
P04908	-1.02948	-0.211046	-0.0175896	-2.45729	-4.30173	0.0994625	-1.0271	-0.737806	-0.987228	-2.64287	1.04427	-4.43091	-0.624939	1.13385	-3.39663	-0.769169	-0.399002	-0.720558	-0.197529	-1.411	-2.09315	0.105874	-0.174849	-2.16653	-2.16436	-5.93388	-6.1985	-5.3108	-4.90292	-1.98078	-4.06573	0.000797416	0.0316285	0.990933	0.981166	0.00212694	0.999656	0.00241474	0.00399563	-0.234429	-0.309569	-3.41418	-0.0751407	-3.17975	-3.10461	***	*
P05023	-0.238775	-0.377625	-0.519635	-1.51931	-1.22019	0.511214	-0.136139	-0.0393267	0.129706	-0.564148	-0.835303	0.614389	-0.0248184	0.550451	0.503561	-0.969908	-1.09628	-0.00265121	-0.278887	-0.728382	-0.800925	-0.285075	-0.0339413	-0.866253	-0.172659	-0.11348	-0.313711	0.553446	-0.333447	0.00198746	0.300575	0.494328	0.664994	0.998056	0.898585	0.511022	0.943636	0.565519	0.875542	0.0491181	0.200259	0.416975	0.151141	0.367857	0.216716
P05026	0.188771	-0.211306	-0.282269	-0.639982	-0.198004	0.0726776	0.311002	-0.0197182	-0.0142136	-0.543903	0.115642	-0.00857925	0.0405674	-0.206615	0.239649	0.36731	0.066	0.2929	-0.132442	-0.1273	0.05585	-0.440475	-0.0421352	0.0453453	-0.263666	0.0643291	-1.12253	0.187525	-0.35338	-0.154684	0.084589	0.553114	0.707976	0.994897	0.983767	0.735005	0.920238	0.831129	0.497927	-0.0383647	0.0585097	-0.172795	0.0968744	-0.13443	-0.231305
P05060	0.208086	0.176131	0.371976	-1.16382	-3.69167	-3.36288	-0.444296	-0.175366	0.805287	-0.548558	-1.18704	0.335429	-0.579724	0.21256	-1.84754	0.288695	-1.63384	-2.75977	-0.50098	-3.24689	-3.61863	0.0696955	-0.0430393	-2.94071	0.368721	0.369419	-2.9434	-0.238405	0.820847	0.420238	-0.218357	0.167989	0.379882	0.449182	0.330294	0.140151	0.992253	0.82336	0.937485	1.0544	1.2429	1.65991	0.188502	0.605514	0.417011
P05067	-0.0717688	-1.37037	-1.92896	-0.309782	0.455374	0.614969	-0.426858	-0.797613	0.132086	0.151144	0.327352	-0.283016	-0.688595	0.1633	-0.649628	-0.237646	-0.49415	-0.162806	-0.383728	-0.51503	-0.213412	0.197705	-0.154085	-0.368299	0.605564	0.10335	-1.06601	0.0653877	0.471684	0.57691	0.245483	0.315746	0.522051	0.921605	0.999957	0.62825	0.894155	0.248052	0.634013	-0.182915	0.0146172	0.371718	0.197532	0.554632	0.357101
P05090	-1.09289	-0.385702	0.690371	-2.14365	-0.322327	-0.0181618	-1.09064	-0.147705	-0.317596	0.668205	-0.26476	-0.0517426	-1.08099	0.176359	0.172749	-0.703856	0.0917149	-1.85213	0.236095	-0.639385	0.477252	0.805844	0.344221	0.0233593	0.381737	-0.888649	-0.202553	-0.803719	-0.0568829	0.381662	-0.484488	0.56964	0.71703	0.60239	0.999614	0.978035	0.64031	0.84202	0.989387	-0.450086	-0.0376482	-0.152592	0.412437	0.297493	-0.114944
P05091	-0.351932	-0.149389	-0.220625	-0.846317	-0.466488	-0.557901	0.197549	0.508085	-0.594776	-0.40072	0.0104427	0.252059	-0.225923	-0.184443	0.14948	0.70852	0.254985	-0.154371	-0.209118	-0.6353	-0.501292	-0.359588	-0.316767	-0.281597	-0.131152	0.0217047	0.144515	-0.168637	-0.0342798	-0.0211382	-0.014081	0.0351625	0.177056	0.96021	0.0565855	0.21962	0.113062	0.390009	0.920595	0.0753926	0.421698	0.322138	0.346305	0.246745	-0.0995599	*			.
P05107	-0.676309	0.360567	0.287754	-1.58147	-2.79115	-1.11539	-1.33089	0.378891	-2.05758	2.50825	-0.0312176	1.56296	1.12866	0.955514	0.921678	1.21084	1.00087	-2.07485	-4.35396	-4.28817	-3.92562	0.962152	0.969162	-4.95137	0.887056	-0.00965691	2.36518	0.184338	0.486462	0.518463	-0.23411	0.000181004	0.0173252	0.163329	0.000228511	0.00226054	0.0291576	0.17547	0.879855	1.57595	3.68043	3.12291	2.10448	1.54696	-0.557518	***	*		***
P05114	-0.703946	-0.326372	-0.538458	0.00689507	-0.791357	-1.35411	-1.49772	0.569214	-2.16763	1.71149	-3.34368	0.17499	-2.51093	0.766293	-0.2124	-2.73246	-2.39792	-1.26443	-0.845928	-1.4919	-0.913713	0.307422	-0.490028	-2.63768	-0.248968	0.523378	-2.47173	0.402468	-1.1932	0.249598	0.376892	0.667783	0.785644	0.967281	0.999989	0.720364	0.956319	0.911904	0.681805	0.292095	-0.0200392	0.710671	-0.312134	0.418577	0.730711
P05129	0.980474	0.301041	0.0319176	-0.726469	0.308798	-1.4551	0.915067	0.493231	0.569248	-0.658556	0.675908	0.52194	1.04585	-0.382919	0.64612	1.34951	0.65976	1.16289	0.0103397	-0.836519	1.06153	-0.406497	0.946239	0.501389	-0.328457	0.87467	-0.849131	-0.177065	0.831596	0.494194	0.0898514	0.749622	0.835379	0.953318	0.984288	0.945017	0.795098	0.999898	0.79119	-0.190903	0.13372	-0.214815	0.324623	-0.0239125	-0.348535
P05141	0.319856	-0.117727	-2.58089	-3.54611	-2.08969	0.36714	0.259048	-0.136597	-0.0284977	-0.892464	-0.253221	-0.0120754	-0.43943	-0.461376	0.169607	-1.57082	-0.732756	0.208302	-0.0443401	-2.76198	-2.86794	-0.607444	-0.0559654	-2.40691	-0.561153	-0.177227	-0.0923767	0.00905037	-0.499172	-0.439217	-0.111156	0.396066	0.592149	0.89748	0.607203	0.371604	0.931481	0.723188	0.967463	0.380194	0.695401	0.952146	0.315207	0.571953	0.256745
P05155-3	-3.69482	-0.711391	0.381247	-0.541813	-1.33138	0.273716	-1.71416	-0.462496	-3.16638	2.28365	0.778357	1.66449	0.90545	-1.20202	-0.903832	1.50142	2.97154	-0.43873	2.10668	0.986715	1.93845	0.917033	0.683348	0.794504	0.430481	0.893286	0.209047	0.257195	-0.737474	0.422792	-0.469595	0.00160423	0.0403625	0.00451225	1	0.533387	0.00314395	0.12265	0.50494	-2.21689	0.00159562	-0.854609	2.21849	1.36228	-0.856205	***	*	***
P05161	-1.15691	0.508581	-0.124792	-0.291975	0.06534	0.255178	-0.896483	-0.32258	-0.45249	0.191862	-1.01331	0.624653	0.687315	-0.597757	0.855991	0.0524006	-0.359875	-2.10574	0.0994263	-0.531633	-0.461295	-0.200978	-0.929937	-0.337938	0.263054	-0.0572548	0.904388	0.570131	0.244589	0.0760765	-0.417095	0.0510999	0.217384	0.611664	0.134993	0.0520188	0.681016	0.368937	0.944196	0.369841	0.69346	0.86457	0.323619	0.494729	0.17111	.
P05164-3	-0.785878	-0.951015	0.0720749	0.316343	-1.16925	-1.09602	0.154717	-0.795395	-1.92192	0.392805	-0.571923	-3.10628	-0.375164	-3.14571	-0.629013	0.362337	2.75837	0.702753	1.39549	0.604298	0.147307	1.87363	1.58602	0.408482	-1.40817	0.582508	-2.07545	0.352741	-2.35353	-1.97996	0.0433464	0.0316629	0.167163	0.0661241	0.120388	0.0354356	0.994937	0.967009	0.905707	-1.64597	-1.49903	-1.93664	0.146938	-0.29067	-0.437608	*		.
P05165	0.560308	0.236248	0.181938	0.0458336	-0.0451012	0.149424	0.73421	0.38936	0.0908566	-0.619133	0.0708094	0.0339794	0.0160694	-0.395506	0.210804	0.454096	-0.282026	0.199047	-0.375475	-0.366436	-0.189382	-0.59199	0.104563	-0.274986	-0.153507	0.105993	1.10703	0.116041	-0.107683	-0.0666962	0.105385	0.0369971	0.18197	0.0396481	0.81824	0.178412	0.20706	0.926983	0.573344	0.473865	0.149659	0.371602	-0.324205	-0.102262	0.221943	*		*
P05166-2	0.80804	0.176498	0.258017	-0.00559998	0.099247	0.154158	0.767983	0.471495	0.0969696	-1.72614	0.185027	-0.0246181	0.308084	-0.452156	0.198072	0.933111	-0.206505	0.327106	-0.299561	-0.397137	-0.735696	-0.833497	-0.335424	-0.346565	-0.175821	0.146608	1.23892	0.205624	-0.0918655	-0.642521	0.165625	0.0913404	0.286243	0.0738421	0.751844	0.3272	0.403094	0.889652	0.857719	0.688486	0.276255	0.495334	-0.412231	-0.193152	0.219079	.		.
P05198	0.0222082	-0.175098	0.216703	0.0814209	0.225264	-0.196569	0.31022	0.0279274	0.0817661	-0.350181	0.256287	-0.332156	0.787948	0.141814	-0.347543	0.858422	0.484187	0.572605	-0.316648	0.538601	0.611535	-0.219092	-0.18874	0.616062	-0.0104485	-0.152405	0.416475	-0.183815	0.157682	-0.0661278	-0.182844	0.58378	0.727742	0.798728	0.995415	0.619729	0.897281	0.980567	0.735352	-0.164635	-0.0432702	-0.233686	0.121365	-0.0690513	-0.190416
P05230	0.341107	-0.685179	0.859716	-1.78715	0.00538444	-0.997774	0.623298	1.20152	0.0872841	1.85393	-4.70601	-1.83664	0.622618	1.26441	0.52914	1.58585	1.37635	-0.619867	-0.438253	-0.741699	0.071147	0.787108	0.118471	-0.428909	1.59396	0.811855	2.44904	0.632851	1.11555	1.14033	0.302441	0.238587	0.45598	0.996699	0.980097	0.263879	0.997341	0.306494	0.424812	0.13977	0.265064	1.32829	0.125293	1.18852	1.06323
P05362	0.904792	0.745558	1.07644	0.38027	-0.347363	0.00764275	0.767516	0.690063	-1.87299	3.27131	0.259939	1.57371	3.68763	0.42933	1.95546	3.28455	1.44173	-0.363707	0.802219	0.779009	0.721885	0.887275	0.690088	-0.622219	1.94326	1.23394	3.24682	0.950551	0.878623	0.624637	0.494863	0.00507862	0.0735293	0.990118	0.0245119	0.324916	0.00710542	0.164572	0.596466	-0.152182	1.57445	0.92545	1.72663	1.07763	-0.649	**	.		*
P05388	0.0895786	-0.0739126	-0.674613	-1.35022	-1.47214	-1.11181	0.0478554	-0.559947	-2.07627	-0.120022	0.28581	-0.105646	0.663996	-0.00753784	-0.608976	-0.33506	1.57978	-0.0282078	-0.221714	-0.027029	-0.178868	-1.23581	-0.454128	-1.08422	0.738943	-0.190304	0.202934	-0.362221	0.645952	0.729523	0.255505	0.00451995	0.0695852	0.712151	0.233227	0.137579	0.018181	0.00957469	0.982454	-0.336515	0.630469	0.750045	0.966985	1.08656	0.119576	***	.
P05413	-0.630794	0.994585	0.275759	-1.54619	-1.64924	-0.464705	0.150023	0.230207	0.744818	-0.470551	-1.63324	0.585273	-1.8998	0.863713	-0.559241	-1.32502	-2.18958	0.0658264	-0.737534	-1.7994	-0.553784	-0.931071	-0.641254	-1.54291	-0.106437	-0.637076	-1.04909	0.0177088	-0.08393	0.576137	-0.222329	0.25565	0.47058	0.428875	0.99952	0.485219	0.462775	1	0.522239	0.666545	0.048604	0.662157	-0.617941	-0.00438786	0.613553
P05455	-0.249228	0.29394	0.17075	0.175827	0.192711	0.220772	-0.0524549	-0.162233	-0.205479	0.361233	-0.634988	-0.61363	-0.0596333	0.0525227	-0.236834	-0.332626	0.501591	-0.163227	-0.0804787	-0.0878716	-0.60234	0.198474	-0.128777	-0.389706	0.204041	0.111595	0.12583	0.116041	0.218306	0.0450134	0.121155	0.125562	0.333315	0.38087	0.974542	0.157575	0.607548	0.906168	0.286118	0.221866	0.0588365	0.313701	-0.163029	0.0918349	0.254864
P05556-3	0.0191612	0.210383	0.423196	0.281255	0.173642	0.161723	0.0162659	0.390998	-0.810782	1.1018	-0.20232	0.407222	1.32618	0.417424	1.1456	0.960988	1.06126	-0.487835	-0.320185	-0.0931911	0.284595	0.477611	0.7323	-0.274752	0.501759	-0.0569839	1.89274	0.321711	0.106646	-0.0812168	-0.0707245	0.0342261	0.176114	0.997321	0.0501008	0.64008	0.052762	0.713654	0.445798	0.0506986	0.731763	0.327912	0.681064	0.277213	-0.403851	*			.
P05771-2	0.628185	-0.252168	-1.40024	-1.25542	-0.55783	0.00605488	1.14634	-0.15339	1.19326	-0.476355	0.525802	-0.353413	-0.0245209	0.420317	-0.987638	-0.493649	0.111712	-0.156317	0.757879	0.639492	0.703282	1.12102	1.01178	0.90357	0.372432	0.593709	-2.07207	0.412156	0.4108	0.538508	0.38897	0.138958	0.349819	0.192916	0.141257	0.432164	0.995034	0.972798	0.91676	-0.78322	-0.871247	-0.619457	-0.0880272	0.163763	0.25179
P05937	-2.01533	2.1178	2.09826	0.203465	-1.73684	-0.249071	-2.0594	0.871717	1.37311	-1.21051	0.428484	0.452415	-0.0339746	0.190269	-0.140412	0.18167	-1.17992	-0.938236	-1.63648	-1.65294	-2.36484	-0.526465	-3.80064	-1.92104	-2.47262	-0.691114	-2.19257	1.5649	0.243059	-2.25581	-2.53815	0.0316411	0.167163	0.0414308	0.0984099	0.805342	0.984244	0.265128	0.459967	1.90146	1.67038	0.642619	-0.231077	-1.25884	-1.02776	*		*	.
P06132	-0.156917	-0.327183	0.582802	0.32316	1.42444	-0.912214	-0.367118	0.0314312	0.175503	0.140529	-0.185034	0.135682	0.023797	0.0296698	-0.459434	0.238345	1.56543	-0.138348	-0.0776119	0.815294	0.690766	-0.122537	-0.487049	0.939117	-0.14431	0.0482292	-0.0221653	0.188335	0.00377846	-0.147472	-0.215992	0.790062	0.860198	0.951817	0.998513	0.788078	0.981442	0.966753	0.852499	-0.145387	-0.0452531	-0.272747	0.100134	-0.12736	-0.227494
P06213	-0.386024	-0.258486	0.457733	-1.08829	-0.722372	0.409618	-0.619426	0.146492	-0.36747	0.559086	-0.818839	-0.373232	-0.72731	-0.318954	0.0296059	-0.155924	-0.177881	-0.128178	0.57535	-0.684172	-0.740741	0.699885	0.214638	-0.621927	0.289533	0.29927	0.595244	0.30651	-0.0424776	0.442975	0.228311	0.0923816	0.286988	0.885602	0.925604	0.397487	0.999676	0.097238	0.131377	-0.171925	-0.150053	0.400644	0.0218712	0.572569	0.550698	.
P06241	0.399168	0.222505	0.20839	1.17329	0.664084	-0.0373774	0.148653	0.00644016	0.320073	0.158846	-0.205583	0.115934	-0.120802	-0.00345802	0.0670376	0.243267	-0.476208	0.263214	-0.0608482	1.26273	1.17754	0.25224	0.36445	1.37136	-0.140399	-0.0917196	-0.457866	-0.137403	-0.0390043	0.0024786	-0.24484	0.00101696	0.035537	0.346698	0.00668275	0.00165962	0.18931	0.0549487	0.903326	-0.316501	-0.689147	-0.81992	-0.372646	-0.503418	-0.130773	***	*		**
P06307	0.947224	0.972239	0.595481	0.0963793	0.0489283	1.22052	-1.4632	-1.51394	1.95047	-0.802111	-1.28456	0.495001	-3.3886	0.642502	-0.95586	-4.19087	-0.593607	0.480614	1.03148	1.3423	-0.11612	-2.32995	0.964176	0.199636	0.0277443	-0.34643	-4.89987	0.525713	-0.213772	-0.0141716	-0.0628204	0.134497	0.344296	0.999342	0.252666	0.656836	0.164002	0.539612	0.896004	0.0925315	-1.48435	-0.936534	-1.57689	-1.02907	0.547819
P06396	-0.101121	-0.0261593	-0.163782	0.610596	0.728325	0.0421867	-0.631557	0.628202	-0.36849	1.44886	-0.378387	0.152005	-0.13668	0.482419	0.388375	0.276111	0.64121	-0.775404	-0.515257	-0.798344	-0.0483561	-0.000720024	-0.396957	-0.103497	-1.60076	-0.74613	-0.613102	-2.48526	-0.957323	-1.5071	0.653476	0.001045	0.0356546	0.473723	0.124582	0.216549	0.790506	0.00697974	0.000949422	0.456734	0.736172	-0.659666	0.279439	-1.1164	-1.39584	***	*
P06454	-0.295909	0.00068283	-0.377487	-1.93916	-0.515528	0.21265	0.610677	-0.222775	-0.431269	1.06562	-0.469232	-0.179426	0.0984631	0.00617027	-0.170874	-1.28633	0.819704	-0.789341	-0.234365	-1.01375	-0.936357	0.179624	-0.624479	-0.936468	1.32001	0.637499	-0.361771	0.309925	0.430067	0.373272	0.0454044	0.0292603	0.161478	0.786575	0.258164	0.0246507	0.729039	0.123078	0.592113	0.293483	0.607674	1.01565	0.314191	0.722167	0.407976	*
P06576	0.5358	-0.00608253	0.0621452	-0.273859	-0.189606	0.197884	0.719464	0.427814	0.258873	-0.99769	0.314116	-0.00769424	0.279911	-0.369083	0.0919399	0.365725	0.132544	0.204149	-0.208548	-0.511515	-0.492555	-0.514974	0.0294857	-0.341223	-0.343479	-0.0991859	-0.206923	0.0168076	-0.284445	-0.27282	-0.0389328	0.051201	0.217394	0.0503784	0.512959	0.960476	0.541366	0.145399	0.810817	0.454661	0.238389	0.0866002	-0.216272	-0.368061	-0.151789	.		.
P06727	-0.948096	-0.821112	-0.624561	-0.963779	-0.940125	-0.514372	-0.864766	-1.65122	-0.0673904	-1.19164	-0.158428	0.114051	-1.7835	-0.058383	0.0851545	-1.55461	4.0024	0.0380898	-0.195757	0.14575	0.147466	-0.0171461	0.318945	0.0359154	-0.134819	-0.482321	0.998407	-0.34144	0.120499	-0.00876045	-0.392378	0.248244	0.463143	0.298718	0.993227	0.997353	0.408989	0.402643	0.999893	-0.889322	-0.135728	-0.102011	0.753595	0.787312	0.0337171
P06730-2	0.766823	0.234508	-1.18786	-1.83002	-0.395522	0.326457	0.81385	0.861819	0.702693	-0.0383224	0.409329	-0.469578	0.0136509	-0.594597	-0.155367	0.157347	-0.172379	2.06888	1.57508	-0.175985	0.775775	-0.522428	-0.576609	-0.0353527	0.280055	0.26563	-0.377208	0.0855322	0.533235	0.314355	0.289296	0.540763	0.69926	0.703365	0.505141	0.928579	0.981182	0.971592	0.8627	-0.411666	-0.550433	-0.245494	-0.138767	0.166172	0.304939
P06733	0.357311	0.142964	0.35172	-0.701367	-0.335906	-0.317756	0.18	0.612388	0.151109	0.138389	0.387033	0.0153189	0.45136	0.000220299	0.309796	0.969689	0.392114	0.403709	-0.285084	-0.366156	-0.0641127	0.303197	0.239767	-0.244572	0.372463	0.207291	0.606857	0.0930195	0.110712	0.195843	0.0181141	0.179256	0.393632	0.989631	0.221902	0.558568	0.302163	0.697225	0.927227	0.0508332	0.334883	0.231079	0.28405	0.180245	-0.103804
P06737	0.647824	0.0703125	0.651367	0.818987	-0.317831	-0.157608	-0.585895	0.180532	-0.128155	0.587559	0.829156	0.073267	1.45042	-0.171425	-0.190037	1.04683	0.630129	0.551823	1.20208	1.48929	0.226197	1.06646	0.799034	-0.291346	0.249992	0.607557	1.19408	0.00135612	-0.477163	-0.689358	-1.11185	0.0978234	0.294406	0.25643	0.934781	0.129431	0.551066	0.95277	0.313772	-0.589446	-0.188519	-0.752704	0.400927	-0.163258	-0.564185	.
P06744	0.362062	0.106724	0.257683	-0.0566864	-0.111969	-0.0145092	0.152333	0.272837	0.294828	-0.26448	0.326012	-0.0477343	0.134433	0.0570879	0.33421	-0.110723	-0.216746	0.504665	0.0853596	0.14962	5.8174e-05	-0.132079	0.0719337	0.121279	0.0941067	0.00453186	-0.553692	-0.00387573	0.118839	0.145426	-0.00962257	0.36992	0.571493	0.994562	0.846798	0.577421	0.677852	0.387567	0.954432	0.0259616	-0.0878977	-0.143589	-0.113859	-0.169551	-0.0556913
P06746	-0.0421476	-0.535044	-0.250877	1.07676	0.424534	-0.00305176	0.123082	-0.105438	0.194042	-0.0266562	0.522549	0.307164	0.193753	0.808059	0.234284	-0.0673189	-0.264394	-0.343946	-0.216324	0.428734	0.454715	-0.0537958	-0.118635	0.790394	0.115856	-0.0216675	-0.0117149	-0.487717	0.217257	-0.216476	0.061758	0.61101	0.746061	0.997487	0.977609	0.803157	0.922977	0.868269	0.549646	-0.0364644	0.0789813	-0.183407	0.115446	-0.146942	-0.262388
P06748	-0.146639	0.520305	-0.802745	-1.16	-0.387704	0.810344	0.967112	0.00322628	0.395183	0.346281	-0.675811	-0.0293808	-2.76028	0.233437	-0.218843	-3.89498	-2.92293	-1.3844	0.0783367	-0.503681	-1.53958	-0.193936	-0.0943966	-1.02077	0.351884	-0.0272169	0.200593	-0.4878	0.310245	0.117295	0.11642	0.042565	0.194013	0.530014	0.684913	0.508324	0.0666185	0.999348	0.0726408	0.68761	-0.574824	0.748549	-1.26243	0.0609395	1.32337	*
P06753-3	-0.196206	-0.341587	-0.304625	-0.643782	-0.493059	-0.117386	-0.200601	-0.165855	-0.25857	-0.404582	0.476074	0.0141401	0.349545	-0.215474	0.29827	0.158225	0.731271	0.143696	0.5604	0.681189	-0.97721	-0.19749	-0.392597	-0.284372	-0.0820808	-0.192978	-2.94724	-0.0038681	-0.00534248	-0.0530396	-0.0831223	0.205662	0.421687	0.872777	0.872216	0.598445	0.399162	0.939031	0.193666	-0.235781	0.24256	-0.41447	0.478342	-0.178689	-0.65703
P06756	-1.25143	-0.36167	0.0991039	0.363178	-0.528406	0.475779	-0.408742	0.305435	-1.27411	0.545408	0.18065	0.196054	-0.757896	-0.298965	0.375946	-0.110958	-0.803499	-1.08278	-0.115793	-0.144407	-0.406541	-0.406268	-0.214399	-0.51997	-0.103367	-0.0109463	1.14072	-0.033453	-0.667488	-0.254248	0.161852	0.403919	0.598806	0.965706	0.641632	0.419376	0.863921	0.641693	0.97402	0.126117	0.328722	0.446175	0.202605	0.320059	0.117454
P07093-3	-0.30836	-0.0231953	-0.749111	-0.300827	-0.910786	-0.459122	0.503181	0.395399	-0.0794392	-0.206547	0.893022	-1.28088	0.769373	-0.197517	0.74675	1.3516	0.0657711	0.0575008	0.243086	0.00779915	-0.970586	-0.52789	0.168709	-0.0460625	-0.116806	-0.337505	-0.767967	0.566841	0.026907	0.248562	0.272207	0.359349	0.56087	0.996485	0.508353	0.970358	0.335466	0.902488	0.780912	-0.0622036	0.420188	0.137097	0.482392	0.199301	-0.283091
P07099	0.953546	0.327648	0.418713	0.0222244	-1.05616	-0.138348	0.723756	0.717344	0.435974	0.288481	0.115457	-0.133492	0.201397	-0.0939102	0.0466766	1.33082	-0.0798378	0.490433	-0.303761	-1.13853	-0.682832	0.12403	0.195398	-0.806112	0.065382	-0.188572	1.67655	-0.102901	-0.238718	-0.28554	-0.358646	0.274926	0.486731	0.258589	0.369714	0.634377	0.99719	0.926488	0.975787	0.570242	0.512502	0.384133	-0.0577401	-0.186109	-0.128369
P07196	-0.576203	-0.740225	-0.494144	-0.349813	0.345333	-0.0984478	-1.12658	-0.692862	-0.404865	1.0733	-1.58411	-0.24449	-0.59878	0.629862	-0.404718	-0.333532	0.473694	-0.162235	0.000646591	-0.523859	1.39481	0.642241	0.159424	0.926989	1.01397	0.633003	0.20978	-0.914904	0.673941	0.910709	0.352465	0.0397901	0.188636	0.0895866	0.510776	0.997847	0.715281	0.0600231	0.403236	-0.808045	-0.471885	0.0629918	0.33616	0.871036	0.534876	*		.
P07197	-0.404717	-0.656885	-0.348757	-0.688091	0.34025	-0.299427	-0.944884	-0.442146	-0.5459	1.25052	-1.57392	-0.101915	-0.375465	0.745697	-0.118069	-0.297686	0.672462	-0.0176392	0.149975	-1.08352	0.995873	0.775008	0.226938	0.410091	1.04584	0.610706	-0.101532	-1.18756	0.63636	0.907206	0.265444	0.140961	0.352643	0.25259	0.953837	0.991957	0.500709	0.149513	0.848929	-0.651499	-0.182901	0.10282	0.468598	0.754319	0.285721
P07203	-0.143985	0.336914	0.257927	-0.45274	0.543823	0.420517	0.281791	-0.0390186	0.603638	0.190893	-0.943231	0.298475	-0.796009	0.413902	0.0443401	-0.840626	-0.347879	-0.371151	0.0547867	0.248766	-0.487863	-0.613372	-0.341606	-0.0921707	-0.00267601	-0.360113	0.640057	0.118626	0.083725	0.159595	-0.564827	0.110187	0.312397	0.189475	0.999758	0.700895	0.139011	0.79694	0.626898	0.429929	-0.0185725	0.239571	-0.448502	-0.190359	0.258143
P07237	-0.193566	-0.183548	0.0803185	-0.23707	-0.323719	0.0408134	0.16989	-0.0919266	-0.428268	-0.0917759	0.240581	-0.130737	0.219067	-0.0821323	-0.757421	0.577257	0.288195	0.226517	0.18017	0.00382996	-0.256495	-0.0872011	0.10878	-0.142841	0.0166092	-0.0171661	0.0372314	0.0449638	-0.0248375	-0.0600777	-0.111261	0.549704	0.706081	0.702822	0.996082	0.998508	0.535154	0.79804	0.979983	-0.134355	0.0281992	-0.0210424	0.162554	0.113313	-0.0492416
P07305	-1.03074	-0.26021	0.329386	-0.945818	-0.893244	0.135418	-1.37591	0.0940151	-1.12601	1.86997	0.137774	0.00386333	-0.179046	0.249431	0.0190649	0.799863	0.275706	-1.78955	0.703203	-0.760246	0.0359812	0.374347	-0.0272217	-0.539963	0.16934	-0.0345058	0.145611	0.335361	0.451599	0.440571	-1.51814	0.0567736	0.227679	0.861165	0.26043	0.872318	0.0421199	0.402022	0.694899	-0.277471	0.683285	0.284756	0.960756	0.562227	-0.398529	.
P07311	-0.708392	0.0202179	0.153152	-2.59084	-1.37884	0.0467529	-0.730905	-0.192156	0.0656052	0.202509	-1.38693	0.611732	-1.66046	0.575974	0.568619	-1.46727	-1.90586	-0.29965	-0.24371	-1.39465	-2.20093	-0.482862	-0.248123	-1.9549	0.274036	-0.245495	-2.03333	0.3479	0.184952	0.25856	0.169924	0.462246	0.644991	0.852658	0.830942	0.381718	0.999867	0.793471	0.839409	0.384375	0.417266	0.825911	0.0328909	0.441536	0.408645
P07339	0.0851946	0.0696907	0.450298	-1.71946	-1.22577	-0.348543	-0.101546	-0.405123	-0.564945	0.45276	0.281389	0.581073	0.548869	0.141276	0.129527	1.2497	0.0404825	-0.00509834	0.225409	-1.3301	-1.29213	-0.348289	-0.508854	-1.28359	0.421202	0.540897	1.47471	0.0128765	0.463442	0.0450058	0.237215	0.000823666	0.0316285	0.852294	0.0058275	0.00617138	0.0247137	0.025332	0.999676	0.231151	1.07709	1.10543	0.845935	0.874279	0.0283438	***	*		**
P07355-2	-1.07609	-0.253935	0.279573	1.16982	-0.844034	-0.635128	-1.25057	-0.766748	-1.86011	1.95698	-0.132285	1.30433	1.22859	0.477438	1.22956	0.113018	2.40997	-0.600487	0.0524921	0.627651	0.865458	2.02831	1.55564	-0.770618	1.34546	-0.413624	3.56263	0.882933	0.109558	0.105593	-0.491304	0.0193178	0.133027	0.180793	0.76324	0.98636	0.0168126	0.0910344	0.922133	-1.11883	0.536528	0.191828	1.65536	1.31066	-0.344701	*
P07384	-0.00379086	0.0318813	0.341087	0.180683	0.112833	-0.0168533	0.0652838	0.239367	-0.127653	0.0962601	-0.125609	0.101112	0.0845585	0.104635	0.223452	0.485447	0.801472	0.177132	-0.113676	-0.1964	0.121881	0.0774431	-0.0762634	0.109478	-0.167122	0.015583	0.902491	0.0169754	0.0304585	-0.0897141	-0.0851269	0.449988	0.63565	0.926607	0.392477	0.942531	0.708589	0.999998	0.736135	0.0771987	0.207188	0.0748501	0.129989	-0.00234861	-0.132338
P07437	-0.0303354	-0.296667	-0.348007	-0.846207	-0.790207	0.021452	0.0564451	0.309267	0.0418701	-0.0549755	0.848065	-0.277914	0.467995	0.156342	-0.180799	0.87079	0.807449	0.102354	0.073082	-0.357124	-0.578652	-0.378594	-0.28334	-0.643963	0.231516	-0.0567627	-0.232857	-0.155071	-0.151785	0.194818	0.205181	0.0107163	0.101771	0.965797	0.0137116	0.432079	0.0259056	0.656038	0.336712	0.0860226	0.624796	0.300183	0.538773	0.21416	-0.324613	*			*
P07686	0.249945	0.12526	0.199561	-0.549901	0.481563	0.435647	0.11062	-0.747001	-0.176276	0.821179	0.371157	0.65142	-0.382705	0.482553	-0.3634	1.46061	0.199946	0.841955	0.275715	0.754673	0.672576	0.165381	-0.218237	0.746796	0.219967	0.234715	0.228899	0.46452	0.24268	0.297302	0.165676	0.17614	0.39074	0.192617	0.993875	0.827001	0.268641	0.662824	0.922499	-0.448314	-0.0575987	-0.197872	0.390716	0.250443	-0.140273
P07737	-0.0301752	0.13336	-0.216988	-1.74629	-1.89124	0.147375	0.817063	0.276081	0.304047	0.400715	0.149264	-0.553766	0.477278	-0.194588	0.0561657	-0.230101	0.472103	0.246395	0.0167999	-1.50769	-0.778806	0.412984	0.111355	-1.56879	0.611814	0.19681	0.761057	0.0880241	-0.257383	0.125105	0.0391388	0.276166	0.487915	0.945038	0.496738	0.301768	0.782658	0.545451	0.974244	0.193053	0.510384	0.66176	0.317331	0.468707	0.151375
P07738	0.0198278	-0.168419	0.311451	-0.405499	-0.25559	-0.00336838	-0.16516	0.261383	-0.291162	0.0451193	0.171701	-0.321073	0.130261	-0.135825	0.425057	-0.889722	3.86554	-0.43652	-0.471977	-0.393423	0.251393	0.534738	-0.162235	-0.0601521	-0.398172	-0.29311	-0.534193	-0.547607	-0.178011	0.254633	0.0608444	0.403552	0.598665	0.999868	0.587726	0.989865	0.582049	0.978658	0.401978	0.0280608	0.516836	-0.128206	0.488775	-0.156266	-0.645042
P07741	0.0991001	0.142987	0.335303	-1.35103	-1.0837	-0.433085	0.172516	-0.0348387	-0.138474	0.456676	0.0558701	0.0606585	0.610835	0.299621	0.450267	-0.034812	1.12815	-0.258869	0.092905	-0.331615	-0.0347261	0.544763	0.471226	-0.249983	0.279226	-0.0222988	0.884441	-0.0727959	0.244314	0.174253	-0.0913544	0.041461	0.192161	0.573584	0.444841	0.894551	0.0307853	0.19787	0.860952	-0.287966	0.345023	0.166012	0.632989	0.453978	-0.17901	*
P07814	0.222124	0.18114	-0.0972128	-0.232921	-0.134868	-0.0621691	0.161999	-0.140224	0.200725	0.0103722	-0.0937757	-0.240223	0.0614319	-0.161507	-0.602037	0.460808	-0.69117	0.270447	-0.00645065	0.271515	-0.00254917	-0.401656	-0.0441055	0.136786	-0.0434456	0.243227	0.453163	-0.249662	0.346207	0.178745	0.0676136	0.196884	0.412459	0.998541	0.517564	0.861096	0.562585	0.756241	0.149594	-0.0210431	-0.189011	0.110266	-0.167967	0.131309	0.299277
P07858	-0.193212	0.217051	0.662546	-1.09391	-0.430508	-0.0725288	-0.325093	-0.763216	-1.0195	0.770967	0.318839	0.397316	0.109369	0.199108	0.209406	0.92082	-0.0741024	-0.814913	0.245682	0.207893	0.217273	-0.27131	-0.139954	-0.53919	0.428911	0.568235	-0.117413	0.283895	-0.142311	0.148422	0.160404	0.010534	0.101136	0.836117	0.114703	0.435431	0.0118609	0.0899604	0.87231	-0.179015	0.512825	0.346381	0.691841	0.525396	-0.166445	*
P07900-2	0.382861	0.280355	0.0155106	0.0631733	-0.226358	0.0273361	0.223769	0.452957	0.345245	-0.357244	-0.0833054	-0.286643	0.324019	0.033452	-0.44484	0.478244	0.0968981	0.0739441	-0.22711	-0.114294	0.00891781	0.0286531	-0.324022	-0.113008	0.198172	0.117538	0.592154	-0.0739479	0.0371513	-0.155653	0.100925	0.129725	0.33678	0.15254	0.954296	0.383047	0.334634	0.966016	0.656833	0.269146	0.0653469	0.211894	-0.2038	-0.0572523	0.146547
P07902	-0.942406	-0.874352	0.42663	1.3971	0.642414	0.418007	-2.51625	0.314335	0.0245342	0.13668	0.830391	0.363267	0.399508	-0.403769	0.0595007	1.01376	0.804683	-0.427591	-0.633997	-0.393656	0.401235	1.37434	0.0835705	0.470919	-1.20284	-1.00038	1.66113	0.114292	-0.460155	-0.518686	-1.24397	0.380341	0.580603	0.944733	0.931704	0.716856	0.625095	0.940334	0.34739	-0.248307	0.275528	-0.503633	0.523835	-0.255326	-0.779161
P07910-2	0.170314	0.349787	-0.0694084	0.520046	0.162945	0.398056	0.62057	-0.123983	-0.427908	0.189645	0.135153	-0.578591	-0.334708	-0.0297117	-0.888627	-1.03816	-0.597053	-0.247353	0.149506	0.161671	-0.570542	0.298993	-0.0764103	-0.775475	0.0338831	0.129312	1.23414	-0.110209	-0.050931	0.0346708	0.337941	0.019834	0.133791	0.412009	0.68011	0.336356	0.0414213	0.994513	0.0354865	0.329197	-0.241384	0.381203	-0.570581	0.0520054	0.622586	*
P07919	-0.0213575	0.295855	0.163326	-0.810675	0.158661	-0.135122	0.0056181	-0.220375	-0.413202	-1.23304	-0.119025	0.119783	-0.650806	-0.560991	0.232962	-1.07555	-1.06925	0.0759392	0.338573	0.316767	0.435803	-0.65846	-0.112303	0.309546	-0.329384	0.28087	-3.22749	0.653816	-0.263531	0.098381	0.393135	0.365681	0.566137	0.941135	0.343297	0.674859	0.618018	0.92096	0.950171	-0.209424	-0.645327	-0.442867	-0.435903	-0.233444	0.20246
P07942	-2.00462	0.535559	0.610363	-1.63437	-3.75256	-0.987848	-2.14026	-1.49529	-3.32094	-0.275255	2.06614	0.184999	0.558297	-0.490651	0.923296	1.24123	1.73406	-3.09185	-1.69141	-1.95945	-1.15304	0.686349	1.62186	-3.21026	0.807968	-1.55197	2.32414	1.30989	-0.38335	0.190662	-0.427828	0.00527714	0.0735293	0.968929	0.0492442	0.178571	0.0109614	0.0567184	0.938914	-0.319836	1.99959	1.58104	2.31943	1.90088	-0.418549	**	.		*
P07947	-0.848645	0.668108	0.159925	-0.00232315	0.0668182	-0.239111	-0.786172	0.520048	-0.699879	0.957122	0.173611	-0.0950727	-0.370957	-0.233779	0.617612	1.07931	0.560662	0.423189	0.628492	-0.540539	0.00991344	0.132058	0.432714	-0.356558	0.547925	-0.11082	1.90469	0.0826788	0.733924	0.419524	-0.107831	0.159969	0.375417	0.845916	0.857888	0.574987	0.348404	0.152012	0.94719	-0.233207	0.231882	0.391546	0.465089	0.624753	0.159664
P07948	-0.904262	-0.192339	0.00314331	-0.797338	-0.767199	-0.857412	-0.114821	-0.327497	-1.50798	-0.197057	0.229544	-0.313542	0.204549	-0.877744	0.331027	-0.724822	0.0819979	0.235798	-0.194393	-0.0735416	0.312598	-0.698262	0.455397	-1.70329	-1.59014	-1.54197	1.49905	0.349007	-1.16513	-0.51137	0.00965309	0.602325	0.740793	0.74825	0.996596	0.964869	0.59148	0.95718	0.89728	-0.369344	0.0797008	-0.183601	0.449045	0.185743	-0.263302
P07951-2	-2.03684	1.6331	2.83762	2.05981	0.662103	0.4626	0.338989	1.65858	0.645175	0.106311	-0.185873	-0.231275	0.329761	-2.54017	-0.833386	0.407851	0.892417	-0.444345	1.0811	1.31367	0.875178	0.0821028	0.678825	0.449783	-1.71624	-1.78095	-4.66592	1.13938	-0.841427	-0.472219	-0.189835	0.0156759	0.121302	0.952726	0.604971	0.0678244	0.265161	0.0144598	0.489123	0.341289	-0.833413	-1.79479	-1.1747	-2.13608	-0.961376	*
P07954	0.317252	0.0425167	0.184414	-0.0122375	0.0560856	0.228998	0.34555	0.40786	0.280092	-0.705202	0.541881	-0.265577	0.44805	-0.533213	0.158422	0.654566	0.0381794	0.409174	0.102716	0.241861	0.132716	-0.319634	0.109535	0.458742	-0.258398	0.0494843	-0.0599728	-0.0130157	0.0314846	-0.0760345	0.105366	0.401317	0.596242	0.991591	0.866736	0.628882	0.681369	0.414604	0.964235	0.0434558	-0.12002	-0.193742	-0.163476	-0.237198	-0.073722
P08069	0.236684	-1.43543	0.200523	0.376451	-0.413113	0.161936	-0.035346	-0.272228	-0.120306	0.0179977	-0.171493	0.375296	0.349119	-0.165443	0.264048	0.428572	0.168182	-0.511574	0.681038	0.62311	-0.829944	-0.0582037	0.0729256	0.345024	0.211155	0.240938	1.13532	0.258097	0.574577	0.0688477	0.152149	0.166126	0.379643	0.837169	0.963087	0.528922	0.524253	0.126157	0.786572	-0.19059	0.112231	0.331244	0.302821	0.521833	0.219012
P08123	-2.27395	1.60636	1.64944	3.68094	-3.3947	0.152001	-2.07503	0.0572042	-1.35293	0.627	1.25162	0.245877	-1.42511	-0.437306	0.0118608	0.998998	-0.165208	-2.45358	1.67104	-0.561148	-0.591136	2.76046	1.7415	-2.12942	0.516262	-1.23621	4.5666	3.01642	0.392403	0.192104	0.332928	0.551924	0.707173	0.990742	0.999822	0.722401	0.979309	0.50464	0.747683	-0.279272	0.075935	1.04897	0.355207	1.32824	0.973035
P08134	-0.477418	0.176809	0.218185	0.555691	0.605227	-0.22756	-1.32795	0.570185	-0.269426	-3.22055	0.0942993	0.922093	1.19693	0.21738	-5.74419	0.537309	1.17826	-3.26473	-0.0141068	0.157944	0.201993	0.350949	0.322409	-0.0398312	0.0670662	-0.0340691	1.66165	-0.0871391	-0.200073	-0.103285	-0.287632	0.770958	0.848844	0.976868	0.984248	0.934588	0.853692	0.996241	0.770834	0.306898	-0.275827	0.471699	-0.582725	0.164801	0.747525
P08174-7	-1.2272	-0.137011	-0.970188	-3.30941	-4.73704	-0.645803	0.689912	-0.012949	1.82718	-1.10828	-0.112973	0.547289	0.0638008	0.640944	-0.430082	1.376	1.17751	-5.21017	-0.130802	-2.87177	-2.77926	0.140174	1.81836	-2.30782	-0.676191	-0.838276	-0.783388	0.98914	2.17157	0.962744	-0.799011	0.127849	0.335478	0.862717	0.168605	0.239429	0.473542	0.590814	0.99903	0.673238	1.88946	1.76684	1.21622	1.0936	-0.12262
P08183	0.841014	1.31405	0.616955	1.50248	-0.102566	0.124706	1.63958	0.880388	0.590933	-0.994919	-0.361556	-0.478611	-0.0280418	-0.687277	0.00922394	1.58852	-0.0557575	0.827049	-1.14763	-0.898062	0.0812101	-0.34409	1.17215	0.0496979	0.212061	-0.255152	-0.859097	0.736017	0.570578	0.926504	-0.241774	0.04436	0.199915	0.103692	0.994992	0.957367	0.0504674	0.27176	0.871051	0.860157	-0.0889555	0.192687	-0.949112	-0.667469	0.281643	*
P08195-4	0.171855	-0.0667305	0.0169811	-0.686209	-0.778286	-0.0505199	0.121655	0.384834	-0.341873	-0.752928	0.548512	-0.062685	0.691826	-0.294649	0.0900764	1.51879	0.81925	0.387827	-0.156343	-0.662584	-0.90647	-0.184117	0.0405369	-1.02006	-0.111858	-0.192694	0.463711	0.178713	-0.107136	-0.0748177	-0.00252151	0.0840474	0.275548	0.817237	0.0649882	0.499433	0.261508	0.922084	0.662362	0.220838	0.677089	0.379229	0.456251	0.158391	-0.29786	.			.
P08238	0.0448494	-0.0237741	-0.576634	0.5561	-0.257531	-0.258119	-0.0579071	0.150619	0.0770426	-0.547063	0.0822506	-0.536719	0.370612	0.160365	-0.684894	0.847959	0.197692	0.946859	0.358498	0.460695	0.091485	-0.358708	-0.0892506	0.272644	-0.0246429	-0.0735626	0.375553	-0.192236	0.00501442	-0.265461	0.0222874	0.479275	0.655943	0.497001	0.593966	0.594533	0.999187	0.99978	0.999976	-0.27869	-0.254042	-0.262181	0.0246481	0.0165088	-0.00813925
P08240	-0.0126333	0.120781	0.170671	-1.03091	-1.52836	0.00859261	-0.0363722	-0.0433693	0.144884	0.490955	0.0999155	0.467297	0.365133	0.231583	-0.523697	0.696983	-0.65008	-0.0777817	-0.108482	-1.30519	-1.6137	-0.384997	0.0195103	-2.02524	-0.332546	0.229788	0.758289	-0.243666	0.10862	-0.00630569	-0.128454	0.0268718	0.154161	0.299161	0.0268878	0.0631299	0.540056	0.752708	0.99061	0.539937	0.932388	0.840231	0.392452	0.300294	-0.0921577	*			*
P08243	0.428491	1.62826	1.35655	2.19027	1.64812	1.35997	1.2854	0.720285	1.09064	-0.684857	0.295105	0.0429697	0.84674	-0.997523	0.981336	1.2364	0.189704	-0.656693	-1.04635	0.274054	0.619794	-0.960082	-0.83206	1.09651	-0.0132065	0.34491	-0.280632	-0.38176	0.53758	-2.69189	-0.674506	0.000855523	0.0321955	0.00513745	0.70631	0.947579	0.0559301	0.00116609	0.375286	1.51586	0.45371	-0.236382	-1.06215	-1.75224	-0.690092	***	*	**
P08247	0.395657	0.0164785	-0.365741	-0.0243025	0.336884	-0.280395	0.649542	0.0990362	0.289887	-1.85113	0.767766	0.354498	0.410007	-0.199577	-0.243881	0.757551	-0.46534	0.349186	0.301983	0.483187	0.103736	-0.403071	0.302738	0.45587	-0.340281	0.226368	-1.85692	0.599518	0.142759	0.00570107	0.194103	0.656361	0.77795	0.987329	0.810703	0.67733	0.929796	0.823278	0.992667	-0.103545	-0.286424	-0.374626	-0.182879	-0.271081	-0.0882018
P08294	0.104323	-0.307434	1.39938	1.27243	0.668648	-0.517643	0.441525	-0.31815	0.0700302	0.727337	0.325484	0.0597363	0.396687	0.0266056	0.874931	0.999081	0.414938	0.107199	0.193733	1.21918	1.26029	0.925344	0.562452	0.945253	-0.0836449	-0.521168	2.19677	0.436769	-0.49506	-0.340729	-0.655931	0.310159	0.517155	0.58161	0.867025	0.264824	0.956145	0.896247	0.656675	-0.432212	-0.26668	-0.668065	0.165532	-0.235853	-0.401385
P08311	-1.10298	-1.05105	-0.33449	-0.284939	-2.46537	-0.754223	-0.632031	-2.0922	-0.689207	0.739525	0.197574	-0.80794	-1.55309	-1.7482	0.0427017	0.981249	3.37875	0.46417	1.38439	1.20339	1.42337	1.98995	1.32525	0.831505	-1.55138	0.682173	0.740038	0.866257	-2.93837	-1.17446	0.395588	0.00605612	0.078058	0.00382467	0.315446	0.0648713	0.184715	0.729639	0.78128	-2.27688	-1.07789	-1.65745	1.19899	0.619431	-0.579557	**	.	***
P08559	0.135507	-0.0465641	-0.0987625	-0.13924	0.202658	-0.0226612	0.660487	0.429682	0.0422325	-1.01093	0.402365	0.0518141	0.244662	-0.419217	0.283534	0.575809	-0.0596514	0.27775	-0.131889	-0.223049	-0.223483	-0.977296	-0.0487881	-0.195236	-0.399734	-0.039444	-0.593023	0.24441	-0.210695	-0.188437	0.0972195	0.259868	0.473789	0.274934	0.649622	0.989442	0.90878	0.441835	0.829504	0.346687	0.225976	0.0617553	-0.120711	-0.284932	-0.164221
P08571	-1.31622	1.84673	2.00888	0.0305881	-0.998154	-0.287941	0.724437	-0.456419	-1.36119	1.80954	1.34754	0.577998	1.87077	1.2552	0.715537	2.99256	3.52192	-1.21326	-0.676842	0.0216045	0.658191	0.911342	1.27952	-0.989225	1.88457	2.91559	2.1442	0.665932	2.67608	1.41184	-0.863947	0.005512	0.0744254	0.999979	0.0323248	0.0834748	0.0228076	0.0659444	0.984281	0.0224292	1.76262	1.54899	1.74019	1.52656	-0.21363	**	.		*
P08572	-0.626603	0.0689354	1.53901	0.665838	0.293653	0.0103798	-0.580371	0.532896	-0.504951	-0.148077	0.050416	-0.230219	-0.867561	-0.78474	0.341251	0.0829067	-0.146301	-0.0458088	0.216295	0.609909	0.722541	0.0593042	0.33102	0.0874329	-0.676767	-0.678053	-0.925001	0.812906	-0.709194	-0.392845	-0.173916	0.077844	0.264062	0.9644	0.299912	0.10973	0.500644	0.20248	0.915865	-0.127536	-0.495747	-0.674795	-0.368211	-0.547259	-0.179048	.
P08574	0.218362	-0.0767822	0.0455761	-0.416016	0.137457	0.0698471	-0.0203028	0.408653	-0.0959396	-0.860049	-0.089571	-0.00154018	-0.180013	-0.366557	0.567201	-0.344802	-0.437896	-0.199524	-0.161135	-0.185028	0.00157452	-0.27913	0.0120888	0.0759678	-0.546278	-0.244907	-1.55671	0.07411	-0.216225	-0.272362	-0.114756	0.121453	0.329486	0.875656	0.934183	0.394245	0.506035	0.0914804	0.713431	0.135122	-0.109127	-0.305991	-0.244248	-0.441113	-0.196864
P08575	-1.21836	0.103321	-0.515593	-0.269859	-1.98645	-0.552221	-0.723096	-0.32078	-0.350521	1.10182	0.46283	0.589953	1.19438	0.515695	0.936999	1.07763	1.06597	-0.872913	-0.544851	0.694031	1.10994	1.34129	1.13876	0.935602	0.756853	-0.192848	2.10712	0.134811	0.0493755	0.264643	-0.0749855	0.000467199	0.0264138	0.00792428	0.786156	0.990274	0.000431449	0.0172426	0.603473	-1.1913	0.325035	-0.108128	1.51633	1.08317	-0.433164	***	*	**
P08603	-1.43911	-0.860615	0.452036	-0.054863	-1.10196	-0.337292	-1.31798	0.0609703	-1.53344	0.335024	0.515622	-0.0300789	-0.40589	-0.703707	-0.702745	1.02801	2.27418	-0.539537	0.286638	-0.386484	-0.305024	0.725625	0.980459	-1.57736	-0.0536079	0.285959	1.8621	0.432955	-1.56291	-0.431753	-0.0918827	0.174023	0.387766	0.61006	0.823337	0.982287	0.148339	0.380033	0.962615	-0.564835	0.405329	0.179506	0.970164	0.744342	-0.225822
P08621	-0.176351	0.0874462	-0.210459	1.0489	1.07221	0.195545	0.237754	-0.373549	-0.250624	0.901134	-0.110812	-0.425282	-1.63909	0.35	-1.02494	-0.81053	-0.521	-0.159307	0.0665531	0.85338	0.684882	-0.0702734	0.0357399	0.0852604	0.0886497	-0.133413	0.282396	0.0774879	0.511555	0.284924	0.117777	0.0879152	0.281557	0.999383	0.143241	0.999169	0.137628	0.999997	0.183608	-0.0325395	-0.623813	-0.0381227	-0.591274	-0.00558317	0.58569	.
P08637	-0.808572	0.225235	0.643246	-0.992011	-1.32534	-0.352489	-1.10759	0.310087	-1.16928	1.93399	1.0864	0.222437	1.25223	1.1542	1.34219	1.44468	1.25484	-0.936895	0.25947	-2.08142	-1.3323	1.43538	1.62343	-0.950632	1.37407	-0.0790482	0.696354	-0.180611	-0.769091	0.520069	0.293804	0.00248247	0.0493811	0.956472	0.0142095	0.652792	0.00222022	0.321203	0.185761	-0.225244	1.49465	0.54836	1.7199	0.773604	-0.946292	***	*		*
P08670	-0.883908	-0.0284767	0.198799	0.921543	-0.584795	-0.79248	-0.473422	0.0461082	-1.43478	2.01151	0.564655	0.868648	1.25536	-0.0433969	0.676795	0.700189	0.941232	-1.08945	-0.0322399	0.493837	0.711892	1.56003	0.49394	-1.0013	0.818846	-0.472372	2.8189	0.674669	-0.281895	0.00464249	0.0663929	0.0417422	0.192953	0.649153	0.383676	0.859164	0.0315188	0.210023	0.850121	-0.49921	0.709489	0.356069	1.2087	0.855279	-0.353419	*
P08697	-0.193782	0.350842	1.44092	0.542519	-1.58717	-0.10775	-0.823802	0.141371	-3.16586	1.12005	0.516746	-0.493158	-0.0980625	1.60269	1.07185	0.93882	3.69636	-1.11093	0.783636	-0.796566	0.700654	1.59988	-2.68434	-1.18597	-0.917679	-0.412031	-2.97322	-0.0516338	-5.04026	-0.835743	-0.855051	0.0169423	0.124372	1	0.258693	0.434492	0.214209	0.378605	0.00915074	0.00672716	1.42922	-1.19885	1.42249	-1.20558	-2.62807	*
P08708	0.139544	0.0293446	0.0833931	-0.271914	-0.254532	-0.353828	0.36143	-0.431383	-0.510462	-0.182097	0.152336	-0.307832	0.324515	-0.219953	-0.664844	0.53822	0.292937	-0.123766	-0.258175	-0.200138	-0.432961	-0.258035	-0.00592423	-0.442976	0.216234	0.203154	0.410887	-0.00880051	0.393827	0.200459	0.20109	0.0203272	0.134369	0.855739	0.369864	0.0172029	0.789035	0.0668748	0.363863	0.111729	0.237657	0.476975	0.125928	0.365246	0.239318	*
P08754	-0.0149984	0.317835	0.535849	0.451591	-0.0546379	0.0766354	0.0628176	0.643034	-0.779755	0.260698	0.20329	0.052866	0.289558	-0.0418949	0.549761	0.279884	0.589417	-0.0534554	-0.220015	-0.434404	-0.167302	0.18714	0.184969	-0.727898	0.113895	-0.177528	1.29335	0.145679	-0.140093	0.027462	-0.0584888	0.162879	0.377283	0.385985	0.134114	0.346927	0.886461	0.997954	0.956695	0.313449	0.4488	0.347891	0.135351	0.0344425	-0.100908
P08758	-0.707173	-0.429201	-0.0354576	-1.52091	-2.51187	-0.129393	-0.959914	0.0143089	-0.741674	1.05215	-0.0580645	0.0392666	0.473669	0.403854	0.222393	0.671726	0.608595	-0.509676	-0.851109	-1.95506	-1.04336	0.450967	-0.378792	-1.62664	0.264063	-0.426702	1.59212	0.0546036	0.133062	-0.225073	-0.468428	0.00165318	0.041124	0.99772	0.00776249	0.0635432	0.00705203	0.0670165	0.845334	0.0646673	1.27151	0.97676	1.20684	0.912093	-0.294749	***	*		**
P08779	1.06216	-2.11855	-1.633	0.22681	-4.09447	0.534858	0.0922241	-1.7588	-0.751077	-2.90966	1.81144	-0.734395	4.36461	0.778604	2.3574	3.32436	3.91409	3.02766	0.379213	2.01737	-3.22933	1.25015	-1.02165	2.32915	-1.36818	-3.07574	5.79454	-0.534064	-0.7981	0.865455	-1.19778	0.15671	0.372032	0.507311	0.858078	0.93334	0.123344	0.864643	0.50841	-1.6167	0.934369	-0.723777	2.55107	0.892921	-1.65815
P08842	-0.656672	-1.22966	-0.200579	-0.391676	-0.0185261	-0.155731	-0.125115	-0.772209	-0.0416889	-0.686094	-0.387193	0.183334	-0.0775681	-0.669069	0.0368652	-0.00717163	-0.716991	0.111691	0.163584	-0.0541973	-0.418397	-0.609971	-0.219179	0.166811	-0.676443	-0.0756416	-2.21068	0.186031	-0.391685	-0.530975	-0.272362	0.395546	0.591974	0.681707	0.910806	0.345083	0.967901	0.903359	0.697768	-0.276287	-0.167678	-0.444585	0.108609	-0.168298	-0.276907
P08865	0.107528	0.018177	0.213135	-0.606565	-0.43272	-0.207874	0.550845	-0.486256	-0.416157	-0.119233	0.318642	-0.135541	0.705285	-0.17887	-0.460151	-0.0715761	0.881848	0.269743	0.104845	0.0328159	-0.263606	-0.0700731	0.146023	-0.399488	0.137234	0.0857677	-0.0149612	-0.0624924	0.224802	0.0676804	0.0927868	0.428489	0.620116	0.908825	0.847825	0.943593	0.419209	0.596615	0.995213	-0.11431	0.143228	0.101508	0.257538	0.215819	-0.0417195
P08908	1.50253	0.423496	-1.45879	0.567072	0.0357342	-2.53733	1.60459	1.42175	1.56626	-2.75348	0.449111	0.842913	0.507595	-1.32578	1.09822	-2.32436	0.107813	2.01699	0.354307	-0.59852	0.659656	-0.190692	1.37947	1.25257	-2.21438	0.217348	-3.06575	0.180996	0.462376	-1.31702	-0.881083	0.109241	0.310916	0.954923	0.390645	0.127599	0.644189	0.24958	0.877026	-0.348998	-1.121	-1.64161	-0.772002	-1.29262	-0.520614
P08913	-0.268783	0.421413	0.052515	-1.39502	-1.61204	0.213726	-0.395967	-0.213146	0.349276	0.455779	-1.46903	1.65586	-0.677626	0.587986	2.33597	-0.194935	0.0389061	-1.62542	-0.74868	-0.0399857	-1.40529	-0.886811	-0.41922	-1.33907	-0.440281	-0.305952	-0.224995	0.199823	-0.510433	-0.421932	-0.151909	0.0404571	0.19011	0.442409	0.023208	0.423091	0.341234	0.999228	0.46583	0.60705	1.26511	0.6584	0.65806	0.0513498	-0.606711	*			*
P08962	-0.445553	0.345746	1.16539	0.642608	-0.261168	-0.0577211	0.142508	-0.0891371	-0.216046	0.283402	-0.206583	-0.0388231	-0.15099	0.374774	0.311458	0.0932474	-0.277907	0.555014	0.495443	0.404804	0.10954	0.117675	0.721487	-0.0146484	0.246869	-0.408517	0.541963	-0.125299	-0.415433	-0.119754	-0.189015	0.228537	0.444426	0.692859	0.435051	0.190322	0.96114	0.69834	0.930039	-0.205039	-0.292758	-0.408357	-0.0877196	-0.203318	-0.115599
P09001	-1.73168	-0.081749	0.894341	1.11782	-0.381353	-0.146008	-0.172759	-0.241621	0.0468121	-0.667228	-0.225143	1.58844	0.761701	0.516454	0.598842	0.87708	1.57829	-3.2993	-0.159515	-0.51828	0.217996	0.729844	2.27177	0.584846	-0.8029	0.0986023	-0.0479622	0.253706	0.123684	-0.874226	-0.00477409	0.401377	0.596242	0.999605	0.60957	0.991894	0.496101	0.997186	0.434691	-0.052692	0.653218	-0.154461	0.70591	-0.101769	-0.807679
P09038	-0.427104	0.055233	0.219555	-0.691174	-0.372898	-0.403389	-0.108279	0.452679	-0.665257	-0.449762	-0.0631247	0.718691	0.380451	-1.89993	-0.0733643	-1.64328	0.629	-0.982111	-0.502298	-0.656357	-1.21235	0.107148	-0.194691	-0.925579	0.00338936	0.0368099	1.52062	0.21957	-0.460821	-0.115517	-0.0922203	0.199805	0.415169	0.617799	0.781338	0.145622	0.993489	0.679121	0.54659	0.408123	0.323584	0.782582	-0.084539	0.374459	0.458998
P09104	-0.0726728	-0.299604	-0.107374	-1.25544	0.0836678	0.174824	0.122769	0.23172	0.347124	-0.598593	0.667274	-0.142199	0.331635	0.0254116	-0.330534	0.271452	0.189657	0.570938	0.321793	0.331902	0.0457392	-0.062211	-0.067152	0.314672	0.0369005	-0.0405149	-2.02722	0.034503	0.0199728	0.175759	0.200242	0.433424	0.623454	0.671789	0.935191	0.401899	0.94527	0.945773	0.719984	-0.294064	-0.156191	-0.436577	0.137872	-0.142513	-0.280385
P09110	0.179345	-0.282631	0.000957489	-1.84348	-1.92155	0.128914	-0.0796347	-0.131523	0.480545	0.0720167	0.33337	-0.0857992	0.305224	-0.0749788	-0.121989	0.51636	0.430083	-0.316957	-0.259598	-0.215395	-0.467216	-0.104035	-0.24095	-0.240135	-0.0204945	-0.342991	1.00352	-0.0376244	-0.0946922	-0.102629	-0.04179	0.149535	0.362556	0.968948	0.414398	0.69358	0.167838	0.387152	0.972594	-0.121981	0.435255	0.31537	0.557236	0.437351	-0.119885
P09211	-0.320332	-0.233478	-0.861615	-1.78655	-0.908288	0.217004	-0.655092	0.642192	0.112792	0.653484	-3.80647	0.425762	-0.307499	1.009	-0.228367	-0.408449	0.260088	-0.448202	-0.424538	-0.959986	-0.572095	0.423577	-0.267498	-0.714987	0.190603	-0.255899	1.41484	-0.268372	-0.153048	-0.147348	-0.288675	0.715055	0.813117	1	0.994012	0.755113	0.993114	0.723041	0.867597	0.00190476	0.123084	0.49369	0.12118	0.491786	0.370606
P09382	-0.63252	0.280539	0.0425072	-1.02692	-0.936838	-0.181442	-0.354579	0.207962	-1.1406	0.586865	0.454552	0.0185156	-0.398345	0.258773	0.0346823	0.592072	0.308038	-0.682255	0.00597763	-0.316353	-0.503806	0.418948	-0.089653	-1.49657	0.142764	-0.0535803	0.371146	0.387225	-0.502318	0.0857801	0.192328	0.0199165	0.133791	0.998787	0.0786118	0.262712	0.0395184	0.167259	0.934629	-0.035236	0.612424	0.46958	0.64766	0.504816	-0.142845	*			.
P09455	-1.40872	0.546404	0.220406	-0.0999203	0.0110455	0.110937	-0.449916	0.245161	-0.551859	0.167066	-0.820049	-0.68349	-0.643037	-0.598948	-1.01821	-0.249436	0.0370913	-0.55093	-0.459646	-0.493027	-0.153487	0.260425	-0.629784	-0.320492	0.325991	0.0291882	2.71305	0.0301571	0.268131	0.0590343	-0.0558338	0.0338007	0.174677	0.936549	0.971346	0.0898373	0.710053	0.203682	0.0291332	0.182337	-0.14085	0.816665	-0.323186	0.634328	0.957515	*
P09471	0.222657	-0.197056	-0.189447	-0.239988	0.00325203	0.0287819	0.199319	0.179974	0.136219	-0.969071	0.309929	-0.0153837	0.232099	-0.199464	0.205625	-0.0420218	-0.145881	0.586912	0.451654	0.480267	-0.0374289	0.000290871	0.321621	0.0589771	0.0320759	-0.0356293	-1.54002	0.260357	-0.29055	0.239832	0.262964	0.241968	0.458229	0.605309	0.360432	0.226034	0.961815	0.834779	0.983271	-0.250074	-0.344063	-0.419037	-0.0939891	-0.168963	-0.0749744
P09486	0.165664	0.663734	1.06683	1.4272	0.691154	0.0685978	-0.77016	0.615412	-1.05714	1.06137	-0.472655	1.11213	0.39155	-0.361679	1.79873	1.73089	0.194527	0.125481	-0.140572	-0.59219	0.586408	1.13766	0.687263	-0.509222	0.0341425	0.496789	2.42092	0.931472	0.984025	-0.538856	-0.946174	0.71391	0.812733	0.990062	0.695163	0.919223	0.829049	0.982095	0.971333	0.134058	0.496882	0.298213	0.362824	0.164155	-0.198669
P09493-5	0.396458	-0.267213	-0.000468254	-0.0402784	-0.391074	-0.259389	0.472605	0.17534	0.160224	-0.570875	0.477832	0.271864	0.0238457	0.0353546	0.317472	0.210381	0.526035	0.617455	0.0417385	-0.378729	0.0632181	0.0948248	0.287277	0.0703316	-0.125624	-0.0271702	-2.90356	0.0506859	0.0608368	0.0506725	-0.102457	0.230369	0.446541	0.991109	0.998577	0.329194	0.964866	0.428087	0.234741	-0.0863749	0.0477578	-0.541819	0.134133	-0.455444	-0.589577
P09496-2	0.427909	-0.156298	-0.369247	-0.413462	0.136076	0.112959	0.532733	0.0643387	0.248068	-0.519917	0.943833	0.0643253	0.523491	0.0044384	0.0499554	-0.0948029	0.0488968	0.418638	0.144836	0.30312	0.0242434	-0.502849	0.0957012	-0.116243	-0.0620232	-0.0233822	-4.1377	0.304167	-0.168358	0.00466728	0.320356	0.386605	0.584153	0.99999	0.99797	0.540475	0.998562	0.473729	0.411147	0.0122939	0.0750352	-0.589959	0.0627413	-0.602253	-0.664994
P09497	0.269315	-0.199875	-0.333876	-0.000404358	0.040699	0.0499573	0.586749	0.138195	0.273832	-0.814222	0.7672	0.00672722	0.0216846	-0.230705	-0.0229263	-0.0478687	-0.466774	0.428043	0.453781	0.56193	0.0570536	-0.469928	0.207132	0.401337	-0.185244	-0.150208	-4.23337	0.0411205	-0.155636	-0.18379	0.0428677	0.167084	0.379643	0.984788	0.854685	0.164579	0.961643	0.241923	0.499547	-0.142571	-0.332553	-0.923372	-0.189982	-0.780801	-0.590819
P09525	-0.182078	0.0393906	0.0447941	-1.75385	-2.68409	0.241808	-2.06364	-0.0565414	-0.0689411	0.739815	0.182576	0.263905	0.920916	0.109371	0.712536	0.391457	0.848984	-0.0725021	-0.194017	-0.392597	-0.304112	0.271962	0.113779	-0.548119	0.248338	-0.0429316	3.20782	0.522994	-0.00372791	-0.0198679	0.0699816	0.0136381	0.114243	0.567954	0.42389	0.393189	0.027512	0.0272683	0.999532	-0.559549	0.681996	0.729744	1.24154	1.28929	0.0477486	*
P09543	-0.655881	-0.870539	-0.69846	-0.934086	0.72686	0.19215	-1.88798	0.164761	-0.807262	1.32703	-2.93945	-0.916534	-0.929932	0.644064	-0.356432	-0.989658	0.716677	-0.712297	-0.279018	-1.21703	0.779332	0.282569	-0.232775	0.377172	1.56681	0.229456	1.01519	-1.66424	0.904974	1.24282	0.484663	0.183059	0.397175	0.869208	0.944748	0.586632	0.996911	0.173312	0.264482	-0.3869	-0.287381	0.683102	0.0995195	1.07	0.970482
P09622-2	0.338826	0.200224	0.107746	-0.136419	0.122858	0.108154	0.580312	0.416252	0.137518	-0.812557	0.710528	-6.29425e-05	0.133675	-0.399889	0.331696	0.789331	-0.0507355	0.2917	0.0474491	-0.0199585	0.0219202	-0.489387	0.17251	0.148188	-0.426904	-0.0618353	-0.0158033	0.152999	0.0101461	0.0866079	-0.031745	0.487895	0.660579	0.690571	0.982469	0.982173	0.875326	0.453111	0.874855	0.183754	0.0631164	-0.0655652	-0.120638	-0.249319	-0.128682
P09651	0.433549	0.626247	-0.608852	-0.65873	-0.324291	0.470747	0.447415	0.0386391	-0.435951	0.0497742	0.341245	-0.635769	-0.388563	0.00684166	-0.696678	-0.230999	0.0200291	-0.359556	0.0228996	-0.790859	-1.7701	-0.153441	-0.571762	-1.85605	0.0695362	0.0624981	0.662836	-0.502275	-0.241583	0.0162945	0.295053	0.0188123	0.131437	0.0280914	0.147697	0.0268092	0.872921	0.996962	0.800541	0.781448	0.59093	0.834461	-0.190518	0.0530131	0.243531	*		*
P09661	0.246285	0.209843	0.371609	-0.572422	-0.302481	0.34449	0.263257	0.394276	-0.438711	0.446012	-0.536094	-0.228079	0.130941	-0.0610504	-0.280602	-1.58432	0.48613	-0.189337	-0.0444908	-0.509649	-0.878533	-0.085145	-0.313005	-1.064	0.326666	-0.0850163	-1.197	0.0650692	-0.0131989	0.0197792	0.116245	0.274375	0.486342	0.21629	0.792569	0.602984	0.703731	0.908329	0.98302	0.497944	0.237212	0.330957	-0.260732	-0.166987	0.0937455
P09669	-0.114465	-0.130217	-0.158556	-4.47269	-1.73103	0.248018	-1.73295	-4.11428	0.057291	-0.764109	-1.2574	0.235426	-3.23238	-0.307592	-0.0481281	-8.1851	-0.0774937	-0.300879	-0.0668545	-2.07533	-2.02374	-2.77837	-0.0689774	-1.72692	-0.324434	0.151844	-0.940254	0.282654	-0.429247	-0.566801	0.121803	0.478359	0.655529	0.999909	0.972348	0.714522	0.978567	0.638224	0.434154	-0.0582943	-0.413015	1.04809	-0.354721	1.10638	1.46111
P09871	-0.699967	0.565847	1.77891	2.41437	-0.790623	-0.754175	1.12626	1.03632	-0.577171	1.06133	1.35772	0.937096	0.941507	0.55374	-0.316885	1.71827	2.62414	0.422688	-0.104498	0.687956	1.11764	1.21191	1.09375	-0.631336	0.583377	0.196074	0.893264	0.174785	0.0779085	0.228517	-0.201413	0.29021	0.502277	0.997194	0.599078	0.941708	0.42829	0.97772	0.278641	-0.0870573	0.567027	-0.263657	0.654084	-0.1766	-0.830684
P09874	-0.122703	0.173979	-0.0032959	0.500229	-0.602682	0.0620708	0.0210638	0.0566902	-0.0968552	0.827235	-0.515131	-0.293702	0.278934	0.296119	-0.107469	0.393182	0.0957174	-0.558638	-0.243128	-0.817364	-0.669763	0.204118	-0.113939	-0.888794	0.648483	-0.186213	1.4945	-0.234562	0.0806999	0.404797	0.129503	0.0173115	0.125556	0.206827	0.0802812	0.0120478	0.935539	0.430279	0.780077	0.439794	0.562933	0.77496	0.123139	0.335166	0.212027	*			.
P09914	0.198973	0.422736	1.35582	-0.953774	-1.332	-0.2366	0.386051	0.0997477	-2.9476	0.892266	0.156569	0.866784	0.65104	-2.31034	0.62861	0.972577	0.284968	0.799229	-1.44016	-0.727839	-0.451041	0.764962	0.195189	-1.04027	0.489386	-0.515581	1.26819	-0.14291	-0.162571	-0.451548	-0.131386	0.606589	0.743544	0.999326	0.735642	0.933225	0.619724	0.875099	0.975664	-0.0626525	0.539228	0.32193	0.60188	0.384583	-0.217298
P09936	-0.0820236	0.298114	0.225932	-0.889499	0.155713	-0.192853	0.223679	0.396247	0.258313	-0.193892	-0.210823	-0.0727377	-0.178493	0.271729	-0.0116701	-0.513888	-0.646468	-0.0635738	0.100864	0.30518	0.151362	-0.600739	-0.0320072	0.11722	0.458523	0.52091	-2.64743	0.324833	0.381739	0.634911	0.434793	0.867717	0.911393	0.998818	0.934697	0.999938	0.862755	0.999739	0.916172	0.046835	-0.191431	0.018568	-0.238266	-0.028267	0.209999
P09960	-0.164031	-0.383219	-0.371502	0.276531	0.0907326	-0.23312	-0.13293	0.492559	0.204599	0.523631	0.118267	-0.146325	0.14792	0.0367022	0.125289	0.636184	0.369615	0.00994492	0.00938225	0.0408287	0.461011	0.507962	-0.161259	0.126938	0.240666	0.078578	0.545697	0.0410852	0.0650167	0.113984	0.0147543	0.250131	0.465088	0.584757	0.921715	0.999532	0.214789	0.514836	0.954212	-0.166602	0.0842948	0.0149963	0.250897	0.181598	-0.0692986
P09972	0.146502	0.230295	0.434355	-0.288548	0.0592995	0.0586853	0.282737	0.428061	-0.0160275	0.00357532	0.472383	0.128722	0.279756	-0.034915	0.155234	1.07606	0.187257	0.561026	-0.319542	-0.241005	-0.0386076	-0.587932	-0.599691	-0.0584698	-0.0931339	0.0116558	-0.479647	-0.106867	0.0750923	-0.13047	-0.0834084	0.01722	0.125556	0.152594	0.0279086	0.973924	0.792557	0.324914	0.0731508	0.331834	0.466969	0.0682062	0.135136	-0.263627	-0.398763	*			*
P0C0L4	0.576091	0.546677	1.27582	1.01827	1.08672	0.523924	-0.251714	0.653772	-0.977879	2.47179	0.208212	-0.380923	0.745835	-0.0292635	0.477284	1.98891	1.69596	0.253553	0.711142	1.22423	1.68995	0.86424	-0.00332069	1.1894	1.95268	1.54941	1.6017	0.149954	0.918163	0.174475	-0.0487862	0.686694	0.797029	0.821473	0.999361	0.999332	0.73486	0.752382	1	-0.352397	0.0501971	0.0526289	0.402594	0.405026	0.00243185
P0C2W1	-0.550864	-0.40263	-0.31769	0.80814	0.298134	-0.10302	-0.820865	-0.21459	0.143326	-0.143095	0.313851	0.0192871	0.351835	-0.487152	-1.174	1.03839	-0.693121	-0.506409	0.0737495	-0.0181122	0.293939	0.149852	-0.23708	0.695894	0.254406	0.15369	0.470924	0.516222	-1.20846	-0.0014801	0.113865	0.865111	0.910656	0.897053	0.941153	0.99985	0.999362	0.925091	0.960681	-0.193443	-0.161299	-0.0218092	0.0321445	0.171634	0.139489
P0C7M8	0.0302248	-0.46007	-0.622723	-2.08226	0.288027	-0.312418	0.163602	-0.740324	-2.11659	0.720138	-0.81315	0.577621	-0.217923	0.310719	0.250039	-0.699428	-0.716813	0.121447	0.893333	0.254433	0.369674	0.315392	0.31011	-0.046011	-0.0804024	0.150652	-3.02244	0.416531	-3.61675	-0.231892	0.473555	0.129527	0.33678	0.247674	0.875465	0.159621	0.64363	0.980436	0.461685	-0.967193	-0.390511	-1.1613	0.576682	-0.194112	-0.770794
P0C7P0	0.342546	-0.0413542	-0.610044	-2.87108	-0.756816	0.142402	0.339399	-0.00995159	-2.79998	-2.68262	1.25186	0.341795	1.12368	-0.90535	1.27313	0.142162	0.339104	-0.369867	-0.632755	-0.617048	-1.34259	-0.891582	-0.802414	-3.12836	-1.10623	-0.0772419	0.171989	0.579803	-0.990705	-0.562908	-0.40357	0.197541	0.41273	0.877622	0.167958	0.569032	0.451524	0.919394	0.858953	0.415991	1.22256	0.770822	0.806568	0.354831	-0.451737
P0CG08	-0.128653	-0.337424	-0.122407	0.495805	-0.190715	-0.00665188	0.872234	-0.463925	-0.577128	0.881421	1.32556	1.01133	1.608	0.779737	1.00996	1.86529	1.08472	-0.104477	0.0233612	0.0889874	-0.339911	0.86342	0.454388	0.300838	-0.163985	0.0448351	0.664929	-0.0355711	-0.148059	-0.136477	-0.213342	1.57617e-06	0.00346995	0.643592	0.000190322	0.82345	3.2535e-06	0.993302	1.79537e-05	-0.234786	1.01195	-0.182039	1.24674	0.0527465	-1.19399	***	***		***
P0DJ93	-0.00453854	0.20142	-0.909502	-0.792786	0.326214	0.0493755	-0.151662	-0.218632	0.0710907	0.251306	-2.38528	0.143729	-0.337848	-0.244931	0.38894	-2.82028	-0.0264215	-1.0478	0.516064	0.285175	-0.896922	-0.254022	-0.0971661	-0.45479	0.404449	0.248868	-2.37252	0.234269	0.183148	0.276504	-0.100814	0.667531	0.785644	0.99258	0.861473	0.994076	0.681221	1	0.724383	0.119714	-0.350354	0.117623	-0.470068	-0.00209083	0.467977
P0DJI8	-0.160741	0.334547	1.07382	-1.33198	-3.05309	-0.628191	0.740394	-0.730577	-0.128214	6.0068	-0.0495644	4.77915	0.558091	1.36784	2.6266	1.8228	6.31202	-2.47017	1.26447	1.36075	0.818683	-0.627593	2.14379	-0.513256	0.531433	2.89527	-3.99998	2.37987	0.407343	2.6232	-0.281275	0.0112089	0.103901	0.887798	0.0667579	0.984847	0.00796246	0.696527	0.138149	-0.713941	2.64559	0.368455	3.35953	1.0824	-2.27713	*			.
P0DMV9	0.139258	0.580069	0.285969	0.079401	-0.591833	0.0735493	0.0666647	0.356749	-0.165771	0.084693	-0.0126743	-0.273835	0.727345	0.376489	-0.341588	0.477723	-0.456828	0.46701	-0.430679	-0.348106	-0.761798	-0.110438	-0.605797	-1.27756	0.507954	-0.0716381	0.835764	0.247044	-0.110624	-0.387621	-0.0404549	0.0549508	0.224859	0.0914367	0.122932	0.079005	0.999726	0.995921	0.990067	0.529756	0.51086	0.578255	-0.0188961	0.0484988	0.0673949	.		.
P0DOX8	-2.59734	1.13279	0.763657	-1.32777	-2.53951	-2.77637	-0.716018	-0.08358	-0.723053	-1.45677	-1.28092	-0.777643	0.235191	-1.19373	-0.84444	0.702269	1.6656	-1.35505	-1.94812	1.00701	-0.606671	0.693791	0.433329	-1.81333	0.962753	-0.854689	1.67501	0.606764	-1.31804	-0.397762	-0.738237	0.481013	0.65697	0.87503	0.995991	0.873519	0.740799	0.421203	0.943749	-0.472523	0.143915	0.503548	0.616439	0.976071	0.359632
P0DP25	0.680333	-0.280859	-0.14587	-1.98042	-1.64518	-0.0746441	1.32311	0.721392	0.470695	-0.75275	1.27584	-0.978855	0.834982	-0.523363	-0.140079	1.11389	-0.182432	1.3285	-0.0882263	-1.08485	-0.966079	0.583175	-0.0210648	-1.12341	-0.275667	-0.227552	-4.81686	-0.0541821	-0.148689	0.0443649	-0.564779	0.470097	0.649666	0.99868	0.96959	0.725651	0.988698	0.595063	0.436995	0.0925001	0.276897	-0.667345	0.184397	-0.759845	-0.944242
P0DP58	0.190162	-0.376154	-0.740738	-0.0403004	1.31703	-0.055727	0.453012	0.153454	-0.214083	0.987576	-0.534674	0.676436	-0.76604	0.861287	0.537591	-0.525771	-0.725844	-0.230902	-0.360466	0.33514	1.15332	-0.177304	0.237089	0.8095	0.104513	0.095787	-0.442696	-0.217146	0.00276947	0.497105	0.256018	0.899318	0.93323	0.932461	0.924366	0.907435	0.999969	0.999443	0.999869	-0.176044	-0.188519	-0.210004	-0.012475	-0.0339594	-0.0214845
P10114	0.522853	-0.133224	-0.572264	-1.2158	-0.79896	0.74715	0.650334	0.679876	0.51557	-0.51499	1.1543	-0.285763	0.936092	-0.200209	-0.0172367	0.806278	0.618216	0.774084	0.941935	-0.191786	-0.744414	0.192082	0.244755	-0.987898	0.00224113	-0.475115	-1.40664	0.305559	-0.578985	0.054369	0.184477	0.445783	0.632333	0.999987	0.857719	0.835188	0.849686	0.792725	0.364501	0.0112688	0.279406	-0.306122	0.268137	-0.317391	-0.585528
P10155	-0.801935	-0.068717	-0.335866	-0.366153	-0.0433321	-0.192092	-0.457581	0.171638	0.124694	1.02412	-1.46197	0.262419	-0.505983	0.958771	0.162512	0.994665	1.19502	0.293268	-0.252232	-0.0824203	0.527141	0.528945	0.430849	0.43095	0.0832119	-0.289179	0.963295	-0.446585	0.171568	0.342897	-0.492373	0.222284	0.437513	0.353933	0.996941	0.88949	0.22866	0.795214	0.781599	-0.486888	0.0606224	-0.220524	0.54751	0.266364	-0.281146
P10253	0.12448	0.241894	0.751152	-0.692339	-0.154432	0.0944881	0.0721464	-0.40995	-0.343519	1.09151	0.443506	0.131434	0.104066	0.596667	0.269906	0.287475	0.0271616	-0.493422	-0.268106	-0.470766	0.0426302	-0.238269	-0.386026	-0.704834	0.634537	0.519106	0.895567	-0.0884457	0.390226	0.457872	0.0577469	0.000591291	0.0268783	0.273324	0.00211879	0.00168059	0.103894	0.0773047	0.995892	0.324708	0.728794	0.769343	0.404086	0.444636	0.0405497	***	*		***
P10301	0.31161	0.673998	0.304356	0.0529099	-0.670633	0.010601	0.304736	0.899334	-0.254133	0.326159	0.799369	0.179932	0.79995	0.297312	0.209625	1.18091	1.17526	-0.367102	-0.531313	-0.971022	-0.854529	0.369411	0.0643997	-1.39264	0.442802	-0.275356	2.06738	0.66704	0.119795	0.514023	0.160828	0.00252751	0.0495945	0.0842868	0.00281197	0.00839642	0.392913	0.619849	0.988547	0.707533	1.14718	1.05419	0.439645	0.346653	-0.0929919	***	*	.	***
P10412	-3.85446	-0.958153	-2.94787	-2.08713	-2.72887	-0.497353	-2.63889	-3.25355	-1.71048	3.69342	-1.37645	1.31041	-1.9329	2.08753	-2.37937	0.675263	-1.87541	-4.33154	0.500645	0.473156	0.354871	-0.0832071	-1.13441	0.211729	0.791945	0.739553	0.641956	0.664747	0.19747	0.117466	-0.548798	0.00726673	0.0855492	0.143904	0.876358	0.665283	0.0220344	0.00985575	0.972048	-1.72474	0.597991	0.944728	2.32273	2.66947	0.346737	**	.
P10451	-0.652389	-0.818415	1.40221	-0.223867	-0.410196	-0.799952	-0.336694	-0.843475	-0.113129	1.49483	-0.791124	0.440265	0.0139475	0.794847	0.388816	-0.360839	0.634646	1.00936	0.872267	1.22292	2.52774	0.70963	0.690697	1.45479	-0.318256	-0.523973	-1.72558	-0.108799	-0.726358	-0.377251	-0.5098	6.69683e-05	0.0113408	0.000461833	0.0646669	9.39389e-05	0.210418	0.795897	0.0457161	-1.52314	-0.885561	-1.82535	0.63758	-0.302204	-0.939784	***	*	***	.
P10515	0.115539	-0.200382	-0.112595	-0.707365	-0.315531	0.166662	0.647012	0.540588	0.157068	-1.08095	0.365639	-0.0448484	0.322568	-0.482877	0.243039	0.512731	0.0328569	0.268261	-0.263903	-0.64353	-0.67909	-0.60114	-0.152718	-0.682589	-0.343433	0.0305691	-0.52356	0.119982	-0.245483	-0.180202	0.174486	0.208571	0.423907	0.193311	0.308138	0.655343	0.994746	0.842916	0.939491	0.425863	0.377049	0.255295	-0.0488138	-0.170567	-0.121754
P10586	-0.423585	-0.20253	-2.32773	0.136209	-0.331118	3.7819	4.02873	0.180168	-0.601809	-0.023531	0.336953	-0.0494423	0.318079	-0.247158	0.621191	0.672165	0.0855427	-0.477726	0.0134735	0.875959	0.54247	-0.281957	-0.0101833	0.639124	0.278992	0.0758591	-0.8701	-0.164633	0.264929	-0.128695	0.140459	0.850288	0.900172	0.963414	0.999964	0.9803	0.96983	0.812561	0.970395	0.285258	0.0283448	-0.243479	-0.256913	-0.528736	-0.271823
P10606	-0.794768	0.534798	-0.354141	-0.690205	-0.0323734	0.822245	-0.995282	-1.83234	0.448742	-0.281698	-1.81536	0.425184	-2.52184	-0.231373	0.206537	-6.89715	-1.75159	-0.387209	0.311689	-0.207479	-0.218165	-1.00593	-0.147795	-0.24748	-0.199591	0.123877	-3.72466	0.446865	-0.100157	-0.218151	0.153595	0.253904	0.469329	0.999891	0.321008	0.991146	0.299989	0.994841	0.484126	-0.0497134	-1.33664	-0.230836	-1.28693	-0.181123	1.10581
P10620	0.166963	0.298578	0.40831	-0.802443	-0.407394	-0.649632	-1.35677	-1.46256	-0.659155	0.533239	-1.25697	0.0533752	-0.613882	-0.10463	0.0470982	-1.99162	1.09541	-0.389864	0.64323	-0.196114	-0.784989	-0.962289	0.38216	-0.793257	0.57469	0.654261	1.83706	-0.023243	0.215113	0.246279	0.40719	0.0518116	0.218231	0.953312	0.999946	0.162023	0.932213	0.0429412	0.156818	-0.195852	0.0204129	0.858924	0.216265	1.05478	0.838511	.
P10636-6	0.138707	0.194754	-0.900183	-1.50993	-1.15214	-0.111231	-0.0813322	0.668814	0.168362	-0.569027	-0.246413	0.0385323	-0.365425	-0.181498	0.472172	-0.417027	-0.184376	0.0958862	-0.0187836	-1.14744	-1.19734	-0.682578	-0.522423	-1.3263	-0.0605774	0.312447	-2.71151	-0.288506	0.354427	0.0583878	0.172745	0.568798	0.71703	0.692419	0.537323	0.761571	0.990199	0.99992	0.985898	0.398437	0.503936	0.376628	0.105499	-0.0218092	-0.127308
P10644	0.000979424	0.219664	0.213972	0.0481396	0.050518	-0.583817	0.746524	0.222137	-0.463545	0.808287	-0.183732	0.0305519	0.14658	0.32851	0.0255928	0.496616	0.492939	-0.0357056	-0.714176	-0.885666	0.160119	0.138787	0.189812	-0.355288	0.666009	0.0972548	1.81944	-0.185828	0.441329	0.425994	0.196582	0.0423482	0.193682	0.662763	0.199212	0.034862	0.762453	0.241645	0.775475	0.265096	0.482756	0.708986	0.21766	0.44389	0.22623	*
P10645	0.262904	-0.165564	-0.198469	-2.33673	-0.582884	0.797514	-0.82334	-0.690144	0.101122	0.00434303	0.794234	0.687475	0.343859	1.1204	-0.337374	-0.332268	0.475971	0.687149	0.209745	0.970037	0.170985	-0.498168	-2.80202	0.303537	1.27604	0.807594	-3.54403	1.31661	0.549952	0.429295	0.306759	0.557716	0.710539	0.965653	0.844494	0.959552	0.535717	0.755274	0.989543	-0.266993	0.481542	0.300136	0.748534	0.567129	-0.181405
P10721	1.32556	0.523905	-0.0382671	1.29531	1.03053	0.194902	1.70157	0.594688	0.464514	-0.489339	-2.54214	0.696111	-2.33614	-0.561049	0.787524	0.229636	0.790902	1.23859	-0.748838	-0.855503	0.59739	-0.277818	0.720266	0.489174	-1.65425	2.61754	1.92955	0.957253	2.15081	-0.47888	0.595505	0.0944627	0.289235	0.686821	0.732179	0.637859	0.135363	0.998686	0.13241	0.621899	-0.594242	0.707753	-1.21614	0.0858535	1.302	.
P10768	-0.20721	-0.541937	-0.874851	-1.77899	-0.843445	-0.153519	0.180659	0.583557	0.0734711	0.459857	1.35157	0.16693	1.4539	0.474969	-0.0061636	2.00689	1.5527	-0.148834	-0.519615	-0.307905	0.147201	0.391675	-0.337997	-0.289717	0.493361	0.138948	1.07422	0.0392437	0.196074	0.326767	0.220669	0.000439821	0.0264138	0.840217	0.00661167	0.379926	0.000388729	0.0734142	0.246995	-0.243637	1.08475	0.507782	1.32839	0.751419	-0.576971	***	*		**
P10809	0.336139	-0.0347862	-0.483555	-0.272631	-0.408541	0.00402832	0.277381	0.378237	0.34141	-0.515056	-0.233175	0.218991	0.344817	-0.122392	0.254434	0.366294	0.538596	0.133036	-0.335524	-0.770092	-0.721887	-0.300481	-0.072298	-0.567463	-0.29373	-0.000703812	0.134048	-0.192255	-0.119282	-0.153299	-0.0315666	0.0332607	0.172825	0.0827927	0.027656	0.34348	0.929953	0.89764	0.604637	0.391685	0.482951	0.28256	0.0912657	-0.109125	-0.200391	*		.	*
P10909-2	0.0115881	0.0328598	0.164972	0.162228	-0.704477	-0.221395	0.222291	-0.0521317	-0.0101814	0.652681	0.434936	0.076149	0.758909	0.200708	0.0851994	1.28381	0.820705	0.338594	0.618118	0.903481	0.641374	-0.00537586	0.407543	0.318258	0.301058	0.00156784	-0.594839	0.773853	-0.227543	0.118654	0.0588169	0.00581227	0.0773597	0.044464	0.973709	0.185148	0.0121831	0.936142	0.0709363	-0.50409	0.0788531	-0.398632	0.582943	0.105458	-0.477485	**	.	*
P10915	-1.86522	0.383984	-0.640436	0.168282	-0.251444	-0.491547	-0.183623	0.562878	-0.918394	-1.19039	-0.380554	0.679135	-1.13816	-0.458583	1.34345	0.533971	-0.512151	-0.393078	-0.350103	-0.469448	-0.490794	-0.969413	-0.124094	-0.2535	-0.932764	-0.833405	-0.926493	0.72102	-0.865313	-0.854095	-0.173624	0.700107	0.806148	0.996189	0.841371	0.988909	0.913548	0.944779	0.661236	0.0762734	0.295366	-0.11632	0.219092	-0.192594	-0.411686
P11021	0.0709219	-0.165075	0.0469055	-0.232237	-0.773252	-0.488865	0.622811	-0.539158	-0.253664	-0.404478	0.240659	-0.0571098	0.513397	0.167871	-0.921101	0.926516	0.440096	0.451614	0.16753	0.245262	-0.103564	0.284423	0.411909	-0.111727	0.00852776	-0.0553989	0.420511	-0.244478	-0.0762329	-0.222088	-0.142635	0.243666	0.459863	0.248129	0.980353	0.684033	0.411418	0.885411	0.868577	-0.382386	-0.0789755	-0.236749	0.30341	0.145637	-0.157773
P11047	-0.573243	0.156643	0.367901	0.722124	0.70293	0.194065	-0.0816813	0.334063	-0.343288	0.0859909	0.0294886	0.303522	-0.254353	-0.221432	0.674629	0.330492	0.357578	-0.15283	-0.17206	-0.162418	1.0155	-0.060256	0.50602	0.91354	-0.479897	-0.636967	0.0611229	1.0361	-0.914246	-0.473457	-0.151867	0.260812	0.474626	0.97283	0.974023	0.253393	1	0.405736	0.431402	-0.105251	-0.106402	-0.492385	-0.00115075	-0.387134	-0.385983
P11117	0.421638	-0.259862	0.439651	0.615455	0.896741	-0.179816	0.507473	-0.317943	-0.264174	-0.488747	0.595771	-0.359077	0.904064	-0.747261	-0.0255508	1.66087	0.21896	0.948767	-0.108053	0.620258	0.61225	-0.260543	0.254633	0.739363	-0.124126	1.14138	0.808498	-0.336737	1.17547	-0.102907	-0.298437	0.916377	0.944257	0.923081	0.940985	0.995292	0.999968	0.981574	0.987992	-0.19438	-0.181075	-0.0776476	0.0133054	0.116732	0.103427
P11137	0.535254	0.468836	0.184082	0.0324097	0.323242	0.128887	-0.170201	0.741102	0.46207	-1.66968	0.196537	-0.216681	-0.265012	-0.17323	-0.320426	-0.782775	-0.261964	0.388309	0.0124607	0.00525665	-0.327916	-0.827397	-0.650324	0.0544338	-0.174106	0.646155	-3.10632	-0.752114	-0.143624	-0.33672	0.0108023	0.0778901	0.264062	0.493336	0.900023	0.761817	0.144407	0.0882264	0.988168	0.4928	-0.244486	-0.358679	-0.737285	-0.851478	-0.114193	.
P11142	0.476537	0.14241	-0.0193901	-0.381247	-0.120403	0.0494137	0.458089	0.483595	0.463221	-0.358582	0.341301	-0.108207	0.496858	-0.0145769	-0.0937948	0.65677	-0.0234327	0.517685	-0.127623	-0.347204	-0.0854845	-0.292516	-0.166201	-0.160692	-0.0378056	0.107157	-0.390963	-0.198065	0.0671844	-0.142603	-0.0178223	0.18764	0.401839	0.28992	0.531302	0.999967	0.97367	0.311972	0.559484	0.267046	0.206618	0.00701686	-0.0604276	-0.260029	-0.199601
P11166	-0.0982256	-0.28302	-0.0980148	0.21381	-0.387854	0.230106	-0.00167561	0.392586	-0.0533543	-0.689639	0.174456	-0.0834894	0.100163	-0.441762	-0.160287	0.406249	3.24368	0.0707855	-0.506325	-0.376331	-0.199767	0.582723	0.0682945	-0.233265	-0.663553	-0.421438	-0.11083	-0.0781059	-0.37351	-0.26296	-0.154495	0.37103	0.572279	0.996012	0.65579	0.935596	0.747353	0.8332	0.311168	0.075325	0.403513	-0.210144	0.328188	-0.285469	-0.613657
P11169	0.739936	-0.0614548	0.051651	0.0423546	0.184515	-0.147642	0.447909	0.179716	0.285477	-0.71605	0.768675	0.021842	0.792283	-0.121497	0.143193	0.427638	-0.498342	0.954533	0.327122	0.350256	0.0978327	-0.0411119	0.360163	0.303396	0.00421333	-0.0119152	-1.6794	0.0341644	-0.166378	-0.171867	-0.14056	0.0720546	0.257269	0.920334	0.752375	0.0609877	0.977094	0.156869	0.326258	-0.144643	-0.233809	-0.640562	-0.0891668	-0.495919	-0.406752	.
P11172	0.0931044	-0.236591	-0.349886	-0.621428	-1.36988	-0.153662	0.482285	0.163765	0.144781	0.696793	-0.00392437	0.0678349	0.307974	-0.0458412	0.911419	0.286348	0.266323	-0.157696	-0.742218	-1.40104	-0.933951	-0.195548	-0.542997	-1.01916	0.469671	-0.139013	1.43917	-0.249302	0.361502	-0.0436039	-0.0616264	0.00134402	0.040147	0.191245	0.00208406	0.00505827	0.156531	0.267099	0.99586	0.507951	1.0241	0.967059	0.516144	0.459107	-0.0570369	***	*		***
P11177	0.015008	0.131393	0.0128555	-0.258385	0.17482	0.456163	0.533116	0.651567	0.346098	-1.15328	0.225142	0.235941	-0.458221	-0.406755	0.342386	-0.409294	-0.890394	0.0279827	-0.142054	-0.170534	-0.0302305	-0.36317	0.296673	0.0187073	-0.35165	-0.169416	-0.754948	0.117756	-0.227451	-0.247248	0.0278587	0.0227252	0.141526	0.425311	0.50641	0.794055	0.0218678	0.078858	0.967991	0.280986	-0.262506	-0.177496	-0.543492	-0.458482	0.0850101	*
P11182	0.0519915	-0.0513382	-0.165726	-1.79852	-2.13354	0.0107975	0.148976	0.15638	0.197279	-1.49714	0.0733004	0.0424557	-0.252417	-0.909227	0.291689	0.57085	-0.134895	0.547709	-0.155369	0.249182	0.512664	-0.81627	-0.285683	0.822264	-0.487231	0.226745	0.386458	0.961196	0.177897	-0.21071	-0.127009	0.346506	0.550597	0.451385	0.760523	0.999997	0.956159	0.439006	0.74869	-0.523117	-0.351851	0.00754997	0.171266	0.530667	0.359401
P11215-2	0.584311	-0.304913	-0.00615883	0.905617	-0.111795	-1.22536	-0.375325	0.0531693	-0.669292	-0.732468	1.09598	-0.455114	2.1047	0.319218	-0.333565	1.76904	2.05744	-0.343456	-0.582047	0.884686	0.980857	0.86164	1.05422	0.81249	0.0988979	0.332418	1.86243	0.351433	0.316412	-0.369368	-0.0526485	0.203934	0.420135	0.421772	0.964317	0.983407	0.174261	0.651483	0.831442	-0.651805	0.204097	-0.161259	0.855902	0.490546	-0.365356
P11216	0.369045	0.47932	0.334111	0.112535	0.142922	-0.00107288	-0.0226231	0.624915	0.212354	-0.0140638	-0.127468	0.0102644	-0.0350542	-0.0424795	-0.00052166	0.0602655	-0.180013	0.237345	-0.0105762	-0.0991287	-0.230834	0.0226793	0.183205	-0.214687	0.331347	0.183039	1.00256	-0.10568	0.203754	0.451359	0.0695286	0.0087692	0.0912017	0.115034	0.996417	0.0595275	0.060256	0.962403	0.030485	0.266167	-0.0251341	0.321129	-0.291301	0.0549621	0.346263	**	.
P11217	-0.717195	1.03006	1.26058	1.45757	0.453871	0.285131	-0.905547	0.871	-0.469477	-0.738352	-0.175925	0.783316	-0.312344	-0.301271	0.509792	0.560799	-0.375406	0.00621033	-0.865616	-0.831394	-0.605136	0.426105	-0.587366	-1.21829	0.00819778	-0.531807	2.83249	0.161621	-0.502489	-0.0525894	0.34157	0.161222	0.376185	0.163465	0.618072	0.238064	0.791009	0.999655	0.865278	0.887958	0.518896	0.847497	-0.369063	-0.040461	0.328602
P11229	-1.27538	-0.946448	-1.76067	-2.22991	-2.17423	0.0107336	-0.327522	-0.00256824	0.317296	-2.68943	0.318672	0.0756083	1.18443	-0.826089	-0.210067	-0.0278692	0.483628	0.129183	0.38105	-0.29426	-1.22468	-0.0790033	0.363424	-0.482914	-1.87344	-0.383336	-4.81065	-0.0513983	-1.69635	-1.57426	-0.35518	0.0910511	0.285931	0.553477	0.999893	0.136392	0.566477	0.719499	0.134495	-0.759622	-0.0389326	-1.36249	0.720689	-0.602866	-1.32356	.
P11233	-0.151763	-0.376516	-0.361364	-1.49522	-1.07074	-0.234299	-0.381566	0.0963326	-0.179184	0.355133	0.0798502	-0.0778446	0.298403	0.185266	-0.0513973	-0.419338	0.0859642	-0.0193157	0.211266	-1.27081	-0.995181	-0.0805044	0.00260734	-0.946289	0.285038	-0.0411015	-0.543262	-0.212383	0.00806999	0.113276	0.061409	0.0465971	0.205784	0.999755	0.138924	0.335834	0.0873122	0.249223	0.965927	-0.0189874	0.499608	0.39561	0.518595	0.414597	-0.103998	*
P11234-2	-0.369674	-0.408545	-0.75461	-0.317144	-0.398071	-0.313696	-0.260896	0.0784626	0.0406017	-0.00411797	-0.270825	0.034668	0.0934734	-0.120308	-0.197023	-0.609802	-0.237928	-0.390949	0.320992	-0.570805	-0.0952845	-0.137275	0.167747	0.037611	-0.0925446	-0.00156403	-0.0862999	-0.0121193	0.329229	0.158657	-0.174274	0.0921648	0.286988	0.357436	0.947205	0.821705	0.660033	0.0682503	0.486405	-0.204974	-0.0685597	0.112721	0.136414	0.317695	0.181281	.
P11274	-0.0316238	0.253079	0.0756483	0.292293	0.302432	-0.510936	0.0603828	0.0940428	0.412927	0.0809755	0.0922508	0.224141	0.301036	-0.165648	0.0685568	0.21865	-0.724017	-0.0625324	0.0367298	-0.0333252	-0.254395	-0.106908	0.146376	0.221613	-0.221372	0.0499029	-0.371667	-0.319882	-0.0555353	-0.290828	-0.570556	0.0630134	0.240506	0.816098	0.998823	0.290521	0.874387	0.0436482	0.206655	0.112852	0.0194848	-0.246785	-0.0933675	-0.359637	-0.26627	.
P11277-2	-0.859873	-0.378057	-0.0103922	0.250871	-0.54024	-0.0796137	-0.455925	-0.614627	-0.509532	0.781501	-0.666586	-0.248025	-0.500043	0.368848	-0.390105	-1.10921	4.04665	-0.365767	-0.300014	-0.294535	0.23095	0.521543	0.179859	-0.482929	-0.98984	-0.286629	-1.1396	0.0442066	-0.17135	-0.202974	-0.313251	0.388137	0.585262	0.922823	0.865571	0.871078	0.466815	0.997828	0.417498	-0.282281	0.358364	-0.364079	0.640644	-0.0817978	-0.722442
P11279	-0.178002	-0.223881	0.325338	-0.0226059	0.137646	-0.223841	0.00965023	-0.212824	-0.609987	0.776391	-0.128906	-0.224666	0.204072	0.410054	-0.0350599	1.17957	0.907702	-0.276834	-0.0291977	-0.19698	0.329438	0.322433	0.0877342	-0.186237	0.552181	-0.00895882	0.908077	0.0450172	0.0511646	0.354395	0.0897865	0.033427	0.173343	0.915506	0.204895	0.490512	0.041088	0.158094	0.94781	-0.118139	0.378951	0.27733	0.49709	0.395468	-0.101621	*
P11310-2	-0.197351	-0.288428	-0.130424	-0.819613	-0.0158205	0.22095	-0.388027	0.224162	-0.38148	-0.207729	0.278102	0.204525	-0.110327	0.234636	0.716703	-0.0613289	-0.764048	-0.736046	-0.226665	0.352604	0.392817	-0.698928	-0.247906	-0.454052	0.176207	-0.0800648	2.06898	-0.0661964	-0.886803	-0.210592	0.0957737	0.488622	0.660953	0.999363	0.791525	0.571109	0.824637	0.596465	0.97514	0.033831	0.267485	0.387925	0.233654	0.354094	0.120441
P11387	-0.209415	0.238999	-0.1282	0.404895	1.707	0.81137	2.15872	-0.508985	-0.651004	0.523388	-0.304046	-0.672241	-0.434597	-0.240328	-1.07511	-0.369062	-1.26469	-0.0986404	-1.4732	1.11251	1.0373	0.437585	0.893223	0.741261	0.090477	-0.00328827	0.980272	0.320169	-0.36508	0.291561	0.446609	0.0854166	0.277967	0.999365	0.157349	0.98933	0.0941369	0.969058	0.273486	0.0462431	-0.858163	-0.127045	-0.904406	-0.173288	0.731118	.
P11413-2	-0.245347	-0.376863	-0.247375	-0.359367	-0.274391	-0.167337	-0.597926	-0.192202	-0.161669	0.48688	0.251255	-0.207191	0.522132	0.0926161	-0.0572653	0.977666	0.586307	0.206156	0.148018	0.437529	-0.211833	0.149398	-0.0285473	0.00687981	0.526316	0.0465984	0.689407	0.0584679	0.142513	0.334593	0.215111	0.000115996	0.0138035	0.0271673	0.333375	0.541878	0.000193301	0.000753722	0.987523	-0.392472	0.230464	0.186487	0.622937	0.578959	-0.0439777	***	*	*
P11441	-0.0527391	0.176054	-0.0739079	0.585457	0.0691013	-0.235071	-0.0412626	-0.975708	-0.0934277	-0.111222	-0.251513	-0.00253201	-0.461217	0.170114	0.11391	-5.14395	-0.578916	0.329584	0.1409	0.128685	-0.23142	-0.481172	0.137972	0.0792332	0.130098	0.0944042	-6.57257	0.00660515	-0.362799	-0.0112076	0.110355	0.508642	0.676806	0.999463	0.736791	0.637446	0.765551	0.662526	0.996833	-0.0861043	-0.797992	-0.958413	-0.711888	-0.872309	-0.160421
P11498	0.0663366	-0.0951595	0.00609207	0.494513	0.430103	0.188507	0.458816	0.344152	0.163755	0.229751	-0.0432167	0.270141	-0.380113	-0.160796	0.502828	0.286778	-0.393872	-0.146334	-0.316914	-0.315592	0.0808611	-0.207311	-0.100666	0.182676	-0.132334	-0.045866	0.958298	0.123474	-0.0675678	-0.330154	-0.0561161	0.171075	0.383329	0.122026	0.742279	0.667714	0.565174	0.696181	0.998388	0.34618	0.156549	0.181859	-0.189631	-0.164321	0.0253102
P11586	0.155924	0.225978	0.329917	-0.55239	-0.44727	-0.395591	-0.0475044	0.409558	0.172303	0.297916	0.194409	0.292019	0.51125	-0.0382538	0.387529	0.447659	0.47776	0.182207	-0.209118	-0.71664	-0.214864	0.200486	-0.00407791	-0.435329	-0.0171804	-0.0878248	0.641919	-0.164533	-0.142579	-0.0661707	-0.0134459	0.0247867	0.148048	0.734768	0.0177371	0.627439	0.115809	0.994182	0.234654	0.154484	0.492334	0.192503	0.33785	0.038019	-0.299831	*			*
P11717	-0.0334053	0.348889	0.123723	-0.134337	0.00766277	-0.29038	0.218023	-0.561439	-0.137547	-0.0254498	0.220382	-0.485737	0.378664	0.0455627	-0.764069	1.23347	0.0504055	0.276939	-0.24062	1.19172	-0.128819	0.28818	0.507633	0.513988	0.0447674	0.136438	1.70598	0.171684	0.133783	-0.0437584	0.0419197	0.351778	0.554756	0.411515	0.741558	0.999415	0.946606	0.482378	0.807268	-0.395126	-0.262493	-0.0311732	0.132633	0.363952	0.23132
P11766	-0.391095	-0.00620079	0.201443	-0.0874882	0.546198	-0.376383	-0.0499792	0.517733	-0.648867	0.401042	0.136229	0.307076	0.162711	0.23655	0.440818	0.997502	0.240932	-0.101084	-0.361687	0.280321	0.356774	0.397002	-0.261765	0.110928	0.0752535	-0.121926	0.84171	0.0579176	-0.141511	-0.00215054	-0.0315123	0.125389	0.333315	0.947652	0.324028	0.996978	0.0981106	0.872471	0.434501	-0.0928078	0.305287	0.0367558	0.398095	0.129564	-0.268532
P11908	-0.822976	0.482344	-0.883001	2.5432	2.57998	0.324858	-1.74607	0.0847225	-0.757284	1.1429	-0.728484	-0.189194	-0.418686	0.242977	-0.116055	-0.192091	1.33557	-1.24216	0.27199	1.66129	1.71314	-3.74894	-0.417635	2.3968	0.608458	0.218622	0.294615	-0.253729	0.842764	0.562963	0.0212498	0.988722	0.992328	0.998496	0.99991	0.987772	0.999635	0.997682	0.992625	0.110001	0.0439771	0.237208	-0.0660235	0.127208	0.193231
P11940	-0.0675592	0.212948	-0.332457	-0.341591	0.202345	0.0108471	-0.045125	-0.175789	0.383806	-0.206082	0.300333	-0.225413	-0.121932	-0.449304	-0.289958	0.0921545	0.00820446	0.475397	0.27887	-0.193228	-0.238465	-0.221948	0.152042	-0.259912	0.229822	-0.0401058	0.371571	-0.231236	0.0443573	0.185251	0.137005	0.450255	0.635815	0.999241	0.824616	0.872019	0.860588	0.787806	0.371513	-0.0159179	-0.110465	0.100558	-0.0945469	0.116476	0.211023
P12036	-0.243884	-0.590031	0.0591393	-0.512037	0.722805	0.889191	-0.80086	-0.0650063	-0.740221	1.0449	-2.23565	-0.357873	-1.18999	0.480121	-0.421359	-0.73508	-0.0180082	-0.530701	-0.735718	-1.42353	0.497256	0.408956	-0.689806	0.158804	0.591639	0.66103	1.19469	-0.841988	0.670618	0.528059	0.425354	0.136707	0.346662	0.95973	0.994285	0.228378	0.86271	0.404464	0.1293	0.188355	-0.0984403	0.79202	-0.286795	0.603666	0.890461
P12081	-0.0655746	-0.135409	-0.165717	0.310006	0.209676	-0.337062	0.181751	-0.102632	-0.18629	-0.260904	-0.332593	-0.086834	0.496895	-0.469179	-0.0450611	-0.276304	0.596823	0.417147	-0.236938	-0.0499153	0.242877	-0.0155802	-0.469101	0.264723	0.0252934	0.0644226	-0.598223	-0.354641	0.324671	0.0657463	-0.0726833	0.942567	0.960448	0.985197	0.972575	0.929991	0.99965	0.991104	0.997418	-0.0542486	-0.0690321	-0.0998037	-0.0147835	-0.045555	-0.0307715
P12109	-0.798581	0.0936394	0.342073	1.34416	-0.439629	0.490948	-0.90854	-0.459652	0.0714664	0.37235	-0.793713	0.900195	-0.479356	0.644273	0.120051	0.239215	0.452991	-1.33591	0.172945	0.633368	0.371863	0.317964	0.554428	0.482197	-0.568153	-0.518885	1.258	0.972397	-0.397083	-0.514614	-0.304773	0.884243	0.922777	0.937349	0.999989	0.959545	0.920064	0.99994	0.947848	-0.200325	0.0110217	-0.181424	0.211346	0.0189007	-0.192446
P12110	-1.81875	1.06347	1.91511	2.63756	-0.758575	0.394081	-0.267467	0.428333	-0.539103	0.409486	0.249687	0.239709	0.427226	-0.120458	0.828256	0.660773	1.40918	-1.92703	0.064455	0.520683	0.172318	1.03787	1.92832	-1.16894	-0.440767	-1.85213	2.91462	2.35527	-0.599598	-0.531197	-0.0150776	0.935471	0.956322	0.980197	0.919668	0.994391	0.992363	0.999367	0.981307	0.24974	0.423316	0.171922	0.173575	-0.0778185	-0.251394
P12235	0.066659	-0.259262	-0.251219	0.787949	0.919867	-0.0671787	0.217383	0.0573101	-0.101435	-1.05279	0.14383	0.116264	-0.44187	-0.583353	0.390566	-1.32925	-1.14405	-0.0424099	0.226265	0.712091	0.7375	-0.762586	0.031723	0.920233	-0.701632	-0.0902348	-0.802027	0.143021	-0.317774	-0.547861	-0.0415192	0.0216032	0.137854	0.975774	0.0454001	0.163311	0.0771156	0.265542	0.942907	-0.108172	-0.747985	-0.597263	-0.639813	-0.489091	0.150722	*			*
P12236	0.573438	-0.00583267	0.189482	-0.160877	-0.0797424	-0.280067	0.454095	0.218903	0.109028	-1.24061	0.563711	0.115657	0.467109	-0.409381	-0.0535307	-0.0552759	-0.435391	0.51202	0.166641	0.0850487	0.0640993	-0.784308	0.0913582	0.0201778	-0.259508	0.156782	-0.0864811	0.413572	-0.286819	0.0208817	0.18178	0.656659	0.77795	0.967992	0.877529	1	0.591095	0.96584	0.881841	0.0910102	-0.153112	-0.00211852	-0.244122	-0.0931287	0.150994
P12268	0.00637722	0.19253	-0.324781	0.373665	0.0741348	-0.212109	-0.117909	0.152367	0.104706	0.534355	-0.518039	-0.188841	0.337423	-0.00344849	-0.177788	0.867273	0.631973	-0.467171	0.024601	-0.46563	-0.000201225	0.272519	-0.126661	-0.310659	0.0802383	-0.00261879	1.52773	-0.258368	0.301132	0.00618935	-0.182802	0.337514	0.542918	0.823218	0.40958	0.376195	0.862495	0.819469	0.999434	0.180979	0.338678	0.363529	0.157699	0.18255	0.0248507
P12270	-0.0528507	-0.152267	0.17294	1.57634	0.510636	-0.0259676	-0.178772	0.765861	-0.233108	0.607741	-0.306614	-0.296649	-0.444837	-0.1279	-0.278537	-0.240254	0.32363	-0.354179	-0.115845	0.423784	0.684724	0.293818	-0.368481	0.446667	-0.215269	0.395893	0.120066	-0.0430965	-0.202253	-0.101196	-0.0538254	0.352708	0.555356	0.945998	0.71338	0.903073	0.34149	0.587798	0.983612	0.120401	-0.239783	-0.158596	-0.360184	-0.278997	0.0811871
P12271	-1.07459	-1.46656	-0.35451	-0.407647	-0.466737	-1.41733	-0.549961	-0.175813	-2.10884	0.707664	0.726276	-0.329423	-1.958	0.766719	0.0713339	0.168809	-1.14521	-0.870354	0.341532	0.99073	1.10797	0.756045	0.351784	0.193453	-2.4304	-0.892918	-0.338884	-0.149553	-2.48196	-0.470926	0.618494	0.0208514	0.135611	0.0330268	0.651645	0.0510218	0.301191	0.99999	0.369522	-1.3015	-0.534144	-1.28819	0.767353	0.0133104	-0.754042	*		*
P12277	0.168769	-0.282034	-0.479031	-0.640512	-0.635567	-0.101662	-0.0690031	0.124512	0.0819454	-0.255269	0.473078	0.0807638	-0.0626078	0.0920668	0.25257	0.474189	0.276971	0.204691	-0.093195	-0.48711	-0.298923	0.185105	-0.171865	-0.385967	-0.205341	-0.0977745	0.546021	0.0285835	-0.271254	-0.113201	-0.213032	0.0646411	0.242464	0.981178	0.161672	0.903677	0.055582	0.692703	0.478926	-0.0540111	0.316079	0.103038	0.37009	0.157049	-0.213041	.
P12429	-0.371526	-0.857557	-0.944199	-0.981174	-1.64574	0.465654	-0.410249	0.267128	0.105299	-0.4629	-0.361371	0.26561	-1.00724	-0.0721951	0.795677	0.24004	0.182766	-0.169125	-0.257774	-2.64122	-1.42947	0.0914869	-0.111609	-1.17027	-1.9334	0.835965	-0.517987	1.37942	-0.735202	-0.39825	0.75484	0.292218	0.504392	0.871343	0.331945	0.400658	0.724236	0.791019	0.999811	0.326752	0.760118	0.724767	0.433366	0.398015	-0.0353505
P12532	0.253339	-0.228973	-0.122366	-0.800295	-0.562548	-0.0249748	0.65512	0.276972	0.155439	-1.1765	0.528221	0.0693693	0.152617	-0.304769	0.074193	0.606984	0.162986	0.409002	0.0960732	-0.310923	-0.441112	-0.42315	0.246086	-0.0282326	-0.375395	0.0494938	-1.48592	0.197773	0.040041	-0.064146	0.0631809	0.811928	0.874832	0.999795	0.989447	0.927659	0.994723	0.884022	0.783209	0.0203538	0.0787455	-0.160388	0.0583917	-0.180742	-0.239134
P12931-2	0.531077	-0.626263	-0.442026	0.036768	-0.756269	-0.023243	0.36704	-0.142054	0.347582	-0.651099	-0.494658	0.750714	0.417739	0.563075	0.792022	-0.442092	-0.71033	0.609943	-0.0141773	0.317301	-0.623094	-0.487132	0.320114	-0.499802	-0.690968	0.241337	-0.66436	0.704695	-0.597706	-0.63798	0.341862	0.902386	0.934463	0.999742	0.9916	0.969482	0.978286	0.980027	0.876223	-0.0247635	0.0820066	-0.132325	0.10677	-0.107561	-0.214331
P12955	-0.327018	0.077177	0.0114784	-1.28649	-0.65546	-0.425537	0.344148	0.229897	-0.189318	0.393145	0.0625048	-0.0206203	-0.0238457	0.191055	-0.0724678	0.426311	-0.319296	0.609171	-0.374641	-0.684809	0.229714	0.200013	-0.203363	-0.539989	0.216396	0.00177956	0.239761	0.0651379	-0.00598145	0.0372314	0.154303	0.222714	0.437902	0.88715	0.770255	0.727064	0.305798	0.282976	0.999503	-0.137662	0.188728	0.210362	0.32639	0.348024	0.0216342
P12956	-0.0713301	0.142756	0.0351639	0.929504	0.513145	0.421017	0.00126934	-0.184368	-0.520124	0.275424	-0.481825	-0.251843	-0.106729	0.139915	-0.723466	-0.156085	-0.132289	-0.901108	-0.167507	0.264002	0.231498	-0.0238485	-0.390276	-0.0614891	0.146694	-0.100758	0.956242	-0.104027	-0.00683784	0.0307884	0.0367889	0.202675	0.418367	0.44788	0.998757	0.50933	0.332235	0.999997	0.396711	0.2906	-0.0297939	0.286803	-0.320394	-0.00379699	0.316597
P13010	-0.0724745	0.463226	0.342358	2.26601	2.52445	-0.804138	0.0688887	0.131863	-1.20788	0.113571	-0.0799971	-0.714911	0.110065	-0.667358	-0.437374	0.207924	0.0833492	-2.42446	0.677601	2.1014	1.44638	0.325088	0.0904064	1.61256	0.314392	-0.00710106	0.795006	0.107836	0.0621338	0.14773	0.280027	0.53013	0.692714	0.993306	0.520445	0.941422	0.633453	0.986808	0.854324	-0.13452	-0.720089	-0.304137	-0.585569	-0.169617	0.415952
P13051	0.516063	-0.505148	-0.309343	0.729282	0.609816	0.421999	-0.338407	0.300882	0.106533	0.178605	0.707418	-0.240005	0.305978	-1.1256	0.489812	1.20266	0.350516	1.16422	0.750441	0.0611897	0.510581	-0.486974	0.228798	1.9772	0.267203	0.491271	0.122905	0.581515	0.682963	0.15178	0.454288	0.486826	0.660553	0.468354	0.619304	0.907957	0.995889	0.870939	0.950943	-0.430592	-0.367104	-0.207646	0.0634878	0.222946	0.159458
P13073	-0.966775	0.652962	-0.1698	1.77104	0.936794	1.0747	-0.874864	-0.102982	0.673431	0.791881	-1.67143	0.798936	-1.75302	0.111482	0.68749	-2.89356	-0.199544	-0.0774631	0.309853	0.816496	0.876351	-0.424968	-0.298546	0.777617	-0.86465	-0.452765	-1.66798	0.245204	-0.952918	0.0399542	-0.180249	0.143065	0.354282	0.999603	0.396546	0.390827	0.291352	0.291213	0.999906	0.04996	-0.798734	-0.830391	-0.848694	-0.880351	-0.031657
P13489	-0.20259	0.0328979	0.164932	-0.488356	0.109005	-0.217037	-0.0748472	0.250662	0.0346317	0.741676	-0.100604	-0.00111961	0.114027	0.453205	-0.0259171	-0.250134	1.02463	-0.542725	-0.0567818	-0.275688	0.242787	0.507981	0.156109	-0.116653	0.812794	0.428301	1.04962	0.0388565	0.309877	0.802349	0.580528	0.00671559	0.0823642	0.997939	0.495904	0.0193779	0.342526	0.0079122	0.280843	-0.0312726	0.25661	0.586756	0.287882	0.618029	0.330147	**	.
P13498	-0.557336	0.0946121	0.0106659	0.244959	-1.60314	-0.269958	-0.79556	-0.67318	-0.537821	1.34967	-1.23522	0.843843	-1.03569	1.473	0.993277	-2.98828	0.066618	-0.613443	-0.0632496	-0.487209	-0.138503	1.52022	0.888992	-0.0148506	1.69959	0.233196	3.20218	0.664825	0.268871	0.396299	0.545954	0.0750681	0.26202	0.668521	0.977081	0.457282	0.875433	0.0518094	0.234239	-0.610078	-0.222592	0.845567	0.387486	1.45564	1.06816	.
P13521	1.29519	0.250848	-0.407847	1.50461	0.58425	0.569404	-0.694473	0.687039	0.582608	-0.899923	0.580758	-0.568506	0.278347	-0.34693	-0.454342	1.15302	-0.67222	0.336784	0.189138	1.29181	-0.3728	-0.459283	-1.01754	0.636242	-0.327408	-0.172699	-2.96116	0.197824	0.0854378	-0.617025	-0.166475	0.107109	0.307232	0.770413	0.963666	0.459986	0.446982	0.0760824	0.717634	0.399401	-0.202561	-0.652266	-0.601962	-1.05167	-0.449705
P13591	0.097167	-0.343416	-0.162182	-0.105841	0.451759	-0.0659351	0.159616	0.263317	-0.0460396	-0.455492	0.4777	-0.214661	0.249704	-0.0845585	0.269312	0.764029	0.167988	0.541422	0.358185	1.00496	0.566104	-0.29276	0.433592	0.867994	0.0763817	-0.160147	-0.46854	0.0239468	0.0527973	0.109081	-0.0393867	0.016311	0.122189	0.0361867	0.180544	0.0167956	0.872164	0.952188	0.617477	-0.469466	-0.350319	-0.555052	0.119148	-0.085586	-0.204734	*		*
P13611-2	-1.55199	0.631023	0.128359	0.381504	0.232645	-0.845545	-1.02594	0.553101	-1.13688	1.48127	-1.28664	0.239928	-0.557105	1.32175	0.773873	0.153169	0.501382	-0.570002	-0.70891	-0.937099	0.625094	-0.00679684	0.227882	-0.167847	1.11175	-0.508423	1.00601	0.103588	0.823576	1.0259	0.0208569	0.125646	0.333315	0.997545	0.520751	0.301483	0.359315	0.183915	0.966531	-0.0729678	0.54812	0.731562	0.621088	0.80453	0.183442
P13637-3	0.401259	-0.262249	-0.576235	-0.589472	-0.214867	-0.13048	0.390597	0.186306	-0.0398483	-0.49073	0.0713263	-0.0189705	0.0953465	-0.218452	0.110651	0.388916	-0.286442	0.253195	0.0177994	-0.236912	0.00323582	-0.455819	0.151176	0.0585861	-0.284664	-0.0166855	-1.14852	-0.191984	-0.037468	-0.27129	-0.145914	0.387592	0.585042	0.980473	0.999802	0.424644	0.989366	0.59665	0.441929	-0.0629566	-0.0137247	-0.269683	0.049232	-0.206727	-0.255959
P13639	0.138844	0.0613575	0.25312	-0.122692	-0.167349	-0.14946	0.498517	0.180601	-0.0839767	-0.473478	0.267236	0.00926971	0.0536346	-0.150291	-0.200167	0.301844	-0.223755	0.283945	-0.102367	0.389654	0.303945	-0.0507936	0.364143	-0.0121326	0.170331	-0.0295744	0.744014	-0.3378	0.0310793	0.194552	0.185075	0.370848	0.572279	0.865881	0.369007	0.995783	0.775425	0.95039	0.50094	-0.100394	-0.22002	-0.0312452	-0.119626	0.0691484	0.188774
P13645	1.47212	-1.3999	1.42612	1.38238	-1.21779	-0.659106	0.153496	-0.428775	0.48947	-2.29096	1.72006	-0.411831	2.85989	2.20429	0.874796	2.61135	3.21328	3.33398	0.577091	1.42111	0.700236	4.77079	1.36971	2.3166	-0.812248	0.161816	3.45103	-0.450424	-1.15114	0.165522	-0.40596	0.052092	0.218231	0.0811308	0.798595	0.108802	0.379199	1	0.435014	-1.9346	-0.722322	-1.93299	1.21227	0.0016073	-1.21067	.		.
P13647	1.97483	-1.06347	1.46368	1.08605	-1.09329	-0.153086	0.24005	-0.200529	0.838289	-2.45331	1.92555	-0.898505	2.67683	1.35689	0.854423	3.21784	3.408	3.83877	0.25563	1.10146	0.0868216	3.34263	-0.628746	2.22701	-1.09355	-0.407627	2.76732	-0.649355	-0.944178	-0.0194302	-0.798361	0.184584	0.39898	0.507499	0.994748	0.241431	0.634314	0.918836	0.321447	-1.1169	-0.199548	-1.62411	0.91735	-0.50721	-1.42456
P13667	-0.212873	0.282719	0.053318	0.139421	-0.956738	-0.481501	0.563518	-0.30076	-0.439663	0.132811	0.358756	0.223198	1.09727	0.563576	-1.17926	1.6031	0.550957	-0.456476	0.0432949	0.0914135	-0.015872	0.0579214	-0.213898	-0.294977	0.0755539	-0.0156002	0.702066	-0.295864	-0.074564	-0.158873	-0.272074	0.129672	0.33678	0.998901	0.218629	0.979893	0.132058	0.944438	0.403723	-0.0376281	0.531457	0.107034	0.569085	0.144662	-0.424423
P13693	-0.349355	-0.458788	-0.596962	-1.899	-1.66737	-0.199951	0.766418	-0.108328	0.295877	-0.594677	0.309609	-0.369698	0.0324917	-0.257408	-0.391346	0.226112	0.23081	0.0957146	-0.292406	-1.77869	-1.11315	-0.243136	0.0322361	-0.66721	-0.250997	-0.384715	-1.246	-0.514672	-0.103936	-0.178418	-0.492354	0.481052	0.65697	0.988905	0.477341	0.985637	0.617934	0.999954	0.692809	0.0980556	0.4649	0.11365	0.366844	0.015594	-0.35125
P13716	0.0449305	0.155123	0.341732	-0.505224	0.262321	0.0530682	-0.519469	0.804428	1.37156	1.07285	-0.335123	0.0919065	0.133578	-0.0143385	0.434548	0.376004	1.95816	-0.450836	-0.168493	-0.598742	0.19031	0.53518	-0.0760593	-0.37697	0.428617	-0.101715	1.08287	-0.186558	0.449306	0.106958	-0.00967789	0.257812	0.471994	0.597703	0.195993	0.581622	0.815965	0.999587	0.886896	0.35825	0.599785	0.387916	0.241535	0.0296656	-0.211869
P13726	-0.63976	-0.11117	-0.10969	-0.334021	-1.46495	-0.195164	0.580102	0.687807	-0.70974	0.101929	-0.121488	0.172972	-0.0206394	-0.0322609	0.396866	0.416763	-0.344017	-0.173948	-0.420111	-0.396202	-1.35557	0.387204	0.633694	-1.29594	0.0986786	-0.58251	1.25188	0.323494	-0.398539	0.00865173	0.0782814	0.321409	0.529825	0.977976	0.478221	0.431726	0.67205	0.614879	0.999176	0.119234	0.445675	0.485829	0.326442	0.366596	0.0401538
P13796	-0.692378	0.298809	-0.459192	-1.04737	-0.964102	-0.533476	0.197721	-0.188032	-0.407173	1.08698	-0.268192	0.149415	0.751069	0.686925	0.526408	-0.0684423	1.28843	-0.310089	-0.0318012	-0.251492	0.486863	0.965484	0.315159	-1.1481	1.71741	0.0644722	1.29762	0.17284	0.148792	0.463858	-0.232403	0.00849737	0.0901694	0.50298	0.360735	0.388816	0.0157902	0.0208133	1	-0.425406	0.515356	0.515223	0.940762	0.940629	-0.000132748	**	.
P13798	-0.496596	-0.302965	0.0528011	0.165949	0.98115	0.340925	-0.766814	0.0780544	0.338898	1.68948	-0.439038	0.0677738	-0.393848	1.42067	0.632288	-0.114981	0.836393	-0.601021	-0.549429	-0.828192	0.619328	0.962373	-0.0498981	0.532721	0.494232	-0.313404	1.29559	-0.695726	0.38875	0.389193	-0.0380859	0.533603	0.693567	0.999712	0.574375	0.939963	0.581331	0.955257	0.89427	0.0312201	0.450073	0.204952	0.418853	0.173732	-0.245122
P13804	-0.00184441	-0.115516	-0.831277	-1.02766	-0.562858	-0.329761	0.134224	-0.0948172	-0.325765	0.114109	-0.0993128	-0.245358	0.112049	-0.59796	0.64459	1.28707	-0.0333672	0.209055	-0.179625	-0.404186	-0.529429	-0.199704	-0.167879	-0.344086	-0.0368195	0.171642	0.553419	0.0668983	-0.0183563	-0.138748	-0.857319	0.118386	0.325987	0.944913	0.342059	0.833094	0.103845	0.481631	0.839323	-0.11975	0.378564	0.193796	0.498313	0.313546	-0.184768
P13807	-0.794638	6.676e-06	0.168668	0.876925	0.434897	0.0611372	-0.958435	0.340072	-0.810699	0.820156	-0.101056	0.976696	-0.128681	0.155058	1.00326	0.160913	0.239069	-0.579227	-0.0162868	0.747751	0.935706	0.470927	0.480879	0.822308	0.451982	-0.247066	3.13505	-0.158697	-0.277273	-0.310644	-0.244221	0.532053	0.693567	0.604328	0.999965	0.997962	0.6057	0.717879	0.999041	-0.48465	-0.0181884	-0.0732757	0.466462	0.411375	-0.0550873
P13861	0.059226	-0.0452671	-0.575575	-0.0503387	-0.163691	0.242794	0.410111	0.176178	0.426113	-0.805985	0.54726	0.0907469	0.419328	-0.185834	0.142247	0.814927	-0.077405	-0.04039	0.264744	0.0340405	-0.560119	-0.561513	-0.267347	-0.0100327	-0.324362	0.20022	-0.0599346	-0.205257	0.0259457	-0.1532	-0.153015	0.388055	0.585262	0.614137	0.419548	0.98359	0.98055	0.831648	0.642044	0.216229	0.281106	0.0672877	0.0648771	-0.148941	-0.213818
P13984	0.00444889	0.490818	-0.554264	-0.840681	-3.64771	0.0723343	0.500085	-1.06568	-0.327339	1.53681	-0.448507	-0.059514	-0.0968237	0.42595	-0.627761	-1.21497	-0.0360575	-5.27182	-0.00337219	-0.681181	-1.13784	-0.0140181	-1.60734	-1.19171	0.454491	0.36953	0.636456	-0.224787	0.243853	-1.72741	0.13073	0.137245	0.347294	0.557908	0.172007	0.17008	0.810513	0.786286	0.999838	0.818882	1.35022	1.39859	0.531335	0.57971	0.0483749
P14136	0.676038	1.43787	1.62629	2.52301	1.28528	0.0909748	-3.29127	1.82523	-2.84048	2.82759	-0.627706	1.79836	0.181173	1.2063	2.1969	-0.154924	0.544689	-1.3444	-0.807806	-0.59609	-0.00988865	1.3104	-0.0897655	-2.59614	0.577974	0.260426	3.27953	-0.233631	-0.831493	-0.449076	0.418083	0.282311	0.493802	0.610502	0.217812	0.608217	0.837374	0.999819	0.893389	0.960854	1.58707	1.02222	0.626219	0.0613608	-0.564859
P14136-3	-0.646317	1.28763	-0.360338	3.14157	0.89229	-0.277719	-3.8852	0.783464	-2.46722	2.48583	-1.49991	1.76528	0.68646	1.47471	2.52856	0.360411	1.05182	-0.971098	-0.801056	1.1427	0.228187	0.994933	-0.445841	-0.96562	0.708521	-0.809933	4.00009	-0.333521	-0.356224	-0.0640488	-0.192076	0.353557	0.555572	0.99989	0.455284	0.919264	0.363749	0.879198	0.836967	-0.0533768	1.22347	0.538658	1.27685	0.592035	-0.684814
P14174	0.364054	0.808099	0.372703	-3.3433	-0.408854	-1.00351	0.514164	-0.0918608	-0.325013	0.11561	-0.628715	0.263924	-0.192457	0.290085	0.137205	-1.01966	-0.406738	-0.0524998	0.543596	-0.299816	0.394399	-0.693999	0.331638	-0.98093	0.489933	0.494207	-1.0125	0.694504	-0.130714	1.00711	0.461569	0.513286	0.680517	0.941579	0.998322	0.813062	0.976462	0.449843	0.704779	-0.237716	-0.0718631	0.394532	0.165853	0.632249	0.466395
P14314	0.0868092	-0.148164	0.122962	0.482606	0.544913	-0.115167	0.531031	-0.154574	-0.0153112	-0.603296	-0.136781	-0.170448	-0.0431404	-0.152468	-0.404146	0.431709	-0.0032177	0.118658	0.110199	0.421543	0.364118	-0.0622816	0.105715	0.451252	-0.0089798	0.0963783	-0.089159	-0.0195789	0.0323505	-0.163166	-0.0763397	0.0332248	0.172825	0.946668	0.0458278	0.250915	0.103163	0.468253	0.848346	-0.0672554	-0.350824	-0.248243	-0.283569	-0.180987	0.102581	*			*
P14317	0.150805	-0.0133247	-0.038393	0.0678139	0.241364	0.0673943	0.0648603	0.390219	0.157331	1.08815	-0.899285	0.633593	0.880966	0.548115	0.785986	-1.80469	1.12268	-1.56122	-1.06857	-0.172113	0.140948	0.308244	0.358364	0.133842	0.819349	0.288342	1.51378	0.0152092	0.0524216	0.659822	-0.111328	0.26847	0.482479	0.699686	0.431522	0.238843	0.956854	0.772246	0.966974	0.386684	0.560227	0.728301	0.173543	0.341618	0.168074
P14324	-0.264543	0.0154781	0.340281	-0.134157	0.70928	0.168026	0.6342	0.0437412	0.20948	-0.167788	0.361182	-0.236456	0.199123	0.177132	-0.016901	-0.338844	0.456911	0.0767803	-0.584284	0.0919762	0.507255	-0.507277	-0.165329	0.499445	0.179441	-0.41848	-0.526064	-0.359081	0.624233	0.432915	-0.158085	0.62372	0.754303	0.707777	0.986192	0.999605	0.87491	0.642507	0.969903	0.202943	0.0659284	-0.0205266	-0.137015	-0.22347	-0.086455
P14384	-1.49828	-1.96281	-2.00111	-1.93152	2.10416	0.270383	-1.06415	-1.85153	0.270755	1.79086	-2.33756	-0.856557	-2.07956	-0.744542	0.618373	-0.0174818	0.338002	-2.54631	-0.758204	-1.90345	1.61775	0.368947	0.442211	0.800648	1.49602	-2.40526	0.666355	-3.36388	0.224718	0.829065	-1.77549	0.888798	0.926243	0.884209	0.998492	0.976906	0.935391	0.990473	0.993765	-0.568936	-0.128428	-0.335723	0.440508	0.233213	-0.207295
P14415	0.119361	0.204546	-0.375343	2.09077	2.20628	0.153383	-0.102931	0.461802	-0.074049	-0.477864	0.619104	-0.158853	0.385791	-0.413785	-0.0751047	1.34776	0.449716	-0.752682	0.278976	2.48997	1.94506	-0.324849	-0.0192108	2.17753	0.0345039	0.0261211	-0.407236	0.313944	-0.160696	0.0682964	0.213661	0.334069	0.539387	0.898751	0.535688	0.326768	0.885404	0.665438	0.972358	-0.307403	-0.618233	-0.815171	-0.310829	-0.507768	-0.196939
P14543	-0.433192	0.282707	0.545717	1.26093	0.0270424	0.0149937	0.159497	0.500719	-0.333378	0.179027	-0.31822	0.325137	-0.581101	-0.364741	0.669198	0.245469	0.639913	-0.453646	0.0750237	0.168339	0.152114	-0.00289822	0.482042	-0.14514	-0.151674	-0.487431	1.23748	0.797112	-0.413469	0.047596	0.198032	0.884187	0.922777	0.87721	0.99533	0.954581	0.952443	0.99711	0.990592	0.185599	0.0599301	0.135972	-0.125668	-0.0496261	0.0760424
P14550	-0.35666	-0.499083	0.142828	-1.08506	-0.427498	0.0218887	0.00202084	0.492947	-0.296106	0.398395	0.246117	0.254392	-0.283366	0.422187	0.111604	-0.27835	0.750154	0.229136	-0.0718727	-1.43787	-0.572677	0.307574	-0.048439	-0.842091	-0.250887	0.15447	0.789356	0.222712	0.207537	0.358387	0.239277	0.0356009	0.178328	0.945308	0.109343	0.0887146	0.23475	0.190829	0.99769	0.125287	0.550676	0.59387	0.425388	0.468583	0.0431946	*
P14618	0.371113	-0.764462	0.250878	-1.03395	-2.79388	-0.270497	0.450357	0.786326	-0.557385	0.0205345	-0.4336	-0.342518	0.179491	0.113363	0.494957	1.49103	0.00572014	-0.0798283	-1.14174	-2.58883	-1.34062	0.770911	-0.399117	-1.81021	-0.224724	-0.875992	2.0814	-0.529835	0.294962	0.142363	-0.910866	0.152983	0.368078	0.69042	0.140602	0.30036	0.613115	0.8566	0.980514	0.545624	1.13247	0.938104	0.586845	0.39248	-0.194364
P14618-2	0.36147	-0.129187	0.0605831	-1.23941	0.016346	-0.237566	-0.0970221	0.12505	0.203169	-0.503894	0.672396	-0.0601645	0.6223	0.0700407	0.081214	0.65046	0.0417337	0.673168	0.179657	0.139551	0.148595	-0.128167	-0.0764122	0.276901	0.00846291	-0.00123405	-1.34302	0.0715771	0.0619488	-0.026329	0.0576591	0.251615	0.466733	0.581513	0.999569	0.460175	0.484873	0.991106	0.37466	-0.277391	0.0234332	-0.340604	0.300824	-0.0632136	-0.364037
P14621	-0.563594	0.438255	0.324041	-2.01926	-1.63165	-0.169962	-0.514264	-0.124163	-0.19908	0.759374	-0.676039	0.562789	-0.46519	0.500604	0.274428	-0.794148	-0.302388	-0.732349	-0.251238	-1.84317	-1.35169	0.586394	-0.0750256	-1.575	0.330907	-0.166263	1.87097	-0.194432	0.446277	0.0342703	0.0798826	0.0515189	0.218113	0.91277	0.276535	0.0586646	0.581815	0.157635	0.800561	0.253348	0.731297	1.09196	0.477948	0.838607	0.360658	.
P14625	0.034421	0.124788	-0.193087	-0.616789	-1.55734	-0.438946	0.208497	-0.250134	-0.00983238	-0.264243	0.0902538	-0.48367	0.390574	0.0428286	-1.06603	0.894736	0.268722	-0.0229378	0.117468	-0.909828	-1.72163	0.154622	0.183807	-1.45907	0.106014	0.0473576	1.1872	-0.0817146	-0.214865	-0.406879	-0.00881386	0.25429	0.469639	0.892675	0.411582	0.27832	0.78505	0.607463	0.987612	0.222686	0.506658	0.612268	0.283972	0.389582	0.105611
P14649	-0.0530214	0.128361	-0.0914154	-0.761688	-0.321373	0.187094	0.306138	0.103399	0.569345	-0.143744	-0.66685	0.0555477	-1.36635	0.442566	0.196981	-4.53344	-0.753597	-0.115957	0.390379	-0.00268364	0.483386	0.227441	0.427372	0.0956078	-0.171156	-0.254543	-4.41321	0.373665	-0.726824	0.0232716	0.0294762	0.212959	0.427731	0.984041	0.305621	0.428845	0.438331	0.585663	0.997603	-0.207651	-1.06119	-0.949266	-0.853537	-0.741615	0.111922
P14678-3	-0.632972	0.152786	0.270849	-0.113031	0.111303	0.0844765	-0.584252	-1.40353	-0.751915	0.64966	-1.28428	-1.06957	-0.648197	1.09787	-0.126965	-1.58148	-0.0527859	-0.204763	-0.411259	0.236315	0.24433	0.0482149	0.364626	-0.289368	0.357938	-0.325828	1.42635	0.0668459	0.258069	0.512145	0.115634	0.133701	0.342856	0.760391	0.672484	0.74366	0.997577	0.193059	0.154733	-0.316776	-0.375267	0.346151	-0.0584914	0.662926	0.721418
P14854	-1.94879	0.725817	-0.189642	-0.581228	0.284763	0.455111	-1.44392	-1.79068	-0.00472641	0.293397	-3.41845	0.951833	-4.83193	0.1939	0.462251	-5.89782	-3.65586	-0.0912228	0.389078	0.21632	0.181966	-1.43719	-0.257967	0.0233955	-0.328296	-0.0741587	-3.44943	0.401137	-0.325442	-0.548505	-0.162745	0.154974	0.37024	0.971928	0.155947	0.939707	0.266275	0.998166	0.403892	-0.359881	-1.84846	-0.501688	-1.48858	-0.141808	1.34677
[truncated: 3,484 more rows]
[truncated: 7 more columns]

## Sheet: Global_GSEA
Comparison	Description	setSize	enrichmentScore	NES	pvalue	p.adjust	qvalues	rank	leading_edge	core_enrichment
[truncated: 2,341 more rows]

## Sheet: Phosphopeptide analysis
Protein Accession	Sequence	CA1_3_.185	CA1_3_.280	CA1_3_.277	CA1_3_.282	CA1_3.5_.230	CA1_4_.279	CA1_4_.267	CA1_4_.203	CA1_4_.281	EC_3_.185	EC_3_.222	EC_3_.280	EC_3_.282	EC_4_.203	EC_4_.275	EC_4_.267	EC_4_.279	HC_3_.280	HC_3_.277	HC_3_.185	HC_3_.282	HC_4_.267	HC_4_.279	HC_4_.281	PRC_3_.280	PRC_3_.277	PRC_3_.282	PRC_4_.279	PRC_4_.267	PRC_4_.275	PRC_4_.281	ANOVA p.v Region	ANOVA p.adj Region	tukey(CA1-HC)	tukey(EC-HC)	tukey(PRC-HC)	tukey(EC-CA1)	tukey(PRC-CA1)	tukey(PRC-EC)	Log2FC(CA1-HC)	Log2FC(EC-HC)	Log2FC(PRC-HC)	Log2FC(EC-CA1)	Log2FC(PRC-CA1)	Log2FC(PRC-EC)	*_ANOVA p.v Region	*_ANOVA p.adj Region	*_tukey(CA1-HC)
[truncated: 3,892 more rows]
[truncated: 8 more columns]

[truncated: 1 more sheets: Phosphorylation status]
